# Supplementary material for: The non-canonical mitochondrial inner membrane presequence translocase of trypanosomatids contains two essential rhomboid-like proteins
Source: Nat Commun. 2016 Dec 19;7:13707. doi: 10.1038/ncomms13707 (PMC5187411; doi:10.1038/ncomms13707)
Supplement: Supplementary Data 1 — Complete list of proteins detected in SILAC-MS analysis of TbTim17 RNAi [file ncomms13707-s2.xlsx]

## Sheet: Supp. Tab. 1_TbTim17 RNAi
	Supplementary Data 1: Complete list of proteins detected in SILAC-MS analysis of TbTim17 RNAi
																Data determined across Replicates 1 - 3							Replicate 1							Replicate 2							Replicate 3
	Protein Group ID	Protein IDs (TriTrypDB 4.2)	Protein IDs (TriTrypDB 8.1)	Product Description	Gene Name	UniProt ID as provided by TriTrypDB 8.1	Mol. Weight [kDa]	Sequence Coverage [%]	Posterior Error Probability	# of Proteins in Protein Group	ATOM and putative TIM components	MTS	MCP	OM proteome	IM cluster	Fold Down- regulation	Mean log10 +/- Tet	p-Value	-log10 p-Value	Sequence Coverage [%]	Peptides	Unique Peptides	Ratio Normalized +/- Tet	log10 Ratio Normalized +/- Tet	Ratio Variability [%]	Ratio Count	Sequence Coverage [%]	Peptides	Unique Peptides	Ratio Normalized +/- Tet	log10 Ratio Normalized +/- Tet	Ratio Variability [%]	Ratio Count	Sequence Coverage [%]	Peptides	Unique Peptides	Ratio Normalized +/- Tet	log10 Ratio Normalized +/- Tet	Ratio Variability [%]	Ratio Count
	Proteins with a fold downregulation ≥ 1.5, a p-value < 0.05 and a sequence coverage ≥ 4
	808	Tb11.03.0260	Tb927.11.870	hypothetical protein, conserved		Q387G3	28.776	6.5	1.8411e-13	1		X				4.5217	-0.655301	0.00039152	3.40725	6.5	1	1	0.23464	-0.629598	20.319	2	6.5	1	1	0.21621	-0.665124	29.58	2	6.5	1	1	0.213215	-0.671182	24.724	3
	401	Tb11.01.1930	Tb927.11.10170	hypothetical protein, conserved		Q383R2	24.353	5.2	0.00047881	1		X				3.72315	-0.570911	0.0100167	1.99927	5.2	1	1	0.33427	-0.475903		1	5.2	1	1	0.21147	-0.674751	5.565	2	5.2	1	1	0.274108	-0.562079	5.7538	2
	352	Tb11.01.0500	Tb927.11.8040	hypothetical protein, conserved		Q384L5	22.255	29.2	3.11e-32	1						3.60771	-0.557232	0.00361162	2.4423	14.1	1	1	0.32278	-0.491093	9.6858	2	29.2	3	3	0.25096	-0.600395	23.15	5	29.2	3	3	0.262902	-0.580206	45.84	3
	2086	Tb927.6.4070	Tb927.6.4070	hypothetical protein, conserved		Q586A5	29.319	27.2	2.7928e-128	1					X	3.49297	-0.543195	0.0241764	1.61661	11.1	2	2	0.19761	-0.704191		1	27.2	5	5	0.30531	-0.515259	25.94	6	17.2	3	3	0.388923	-0.410136	44.049	4
	575	Tb11.01.7510	Tb927.11.15850	kinteoplast poly(A) polymerase complex 1 subunit		Q381K1	86.756	9.8	1.7281e-61	1		X				3.48648	-0.542388	0.000761946	3.11808	6.9	4	4	0.26821	-0.571525	34.518	10	8	4	4	0.29251	-0.533859	25.053	7	3.8	2	2	0.300761	-0.521779	48.964	6
	2209	Tb927.7.2990;Tb927.7.3030	Tb927.7.2990	hypothetical protein, conserved			35.572	16.5	2.0291e-64	2		X				3.38356	-0.529374	0.0118321	1.92694	3.6	1	1	0.22992	-0.638423	12.394	2	16.5	4	4	0.363	-0.440093	40.709	4	7.8	2	2	0.30931	-0.509606	34.375	5
	106	Tb09.160.2250	Tb927.9.3640	hypothetical protein, conserved		Q38FG8	22.632	28.8	3.3453e-71	1		X				3.25902	-0.513087	5.8128e-05	4.23561	28.8	5	5	0.30301	-0.518543	45.826	8	28.8	5	5	0.30534	-0.515216	17.628	10	17.7	3	3	0.312246	-0.505503	24.544	5
	333	Tb09.244.2840	Tb927.9.15010	hypothetical protein, conserved		Q38CZ9	23.182	18.6	7.1852e-08	1		X			X	3.23737	-0.510192	0.037111	1.4305	14.2	2	2	0.19417	-0.711818	48.682	3	14.2	2	2	0.37753	-0.423049	28.704	2	4.4	1	1	0.402059	-0.395711	40.351	2
	1636	Tb927.3.3780;Tb927.3.3760	Tb927.3.3780	tryparedoxin 1a, putative (TXN1a)	TXN1a	Q57WB4	15.891	68.1	1.4939e-173	2						3.21672	-0.507414	0.00184824	2.73324	68.1	8	8	0.28774	-0.541	15.463	16	64.6	7	7	0.30562	-0.514818	11.915	18	68.1	8	8	0.341647	-0.466423	19.468	18
	1482	Tb927.2.2470	Tb927.2.2470	Kinetoplastid RNA editing protein 1 (KREPA1)	KREPA1	Q586L9	81.293	7.2	3.8291e-238	1		X				3.03524	-0.482193	0.0194994	1.70998	4.9	3	3	0.27449	-0.561473	49.389	4	5.9	3	3	0.28909	-0.538967	35.087	3	3.9	2	2	0.450674	-0.346138	9.2113	3
	1943	Tb927.5.3410	Tb927.5.3410	hypothetical protein, conserved		Q57UC5	30.982	7.6	6.4156e-07	1		X				2.99343	-0.47617	0.00226605	2.64473	3.4	1	1	0.36831	-0.433786	8.0329	2	7.6	2	2	0.32867	-0.48324	40.028	3	3.4	1	1	0.307977	-0.511482		1
	2292	Tb927.7.5160	Tb927.7.5160	deoxyuridine triphosphatase, putative		Q57ZH3	31.943	17.1	4.9115e-19	1						2.99301	-0.476108	0.0185839	1.73086	13.6	3	3	0.31595	-0.500382	19.555	3	10.5	2	2	0.44472	-0.351913	59.625	3	13.6	3	3	0.265442	-0.57603	10.285	4
	594	Tb11.01.8200	Tb927.11.16480	enoyl-CoA hydratase/isomerase family protein, putative		Q381D8	40.234	71.3	0	1		X				2.96054	-0.47137	0.00563042	2.24946	44.8	14	14	0.31456	-0.502297	47.62	29	58.3	18	18	0.30811	-0.511294	55.998	39	63.8	20	20	0.39763	-0.400521	60.784	45
	1741	Tb927.4.1760	Tb927.4.1760	hypothetical protein, conserved		Q581Q5	17.442	22.9	7.5552e-08	1					X	2.95993	-0.471281	0.0393897	1.40462	11.5	1	1	0.31588	-0.500478		1	22.9	2	2	0.36134	-0.442084		1	0	0	0				0
	930	Tb927.1.3950	Tb927.1.3950	alanine aminotransferase (ALAT)	ALAT	Q4GYI2	55.704	61.7	2.4656e-224	1						2.9545	-0.470483	0.00786103	2.10452	39.7	11	11	0.33868	-0.47021	36.127	20	45.2	14	14	0.28622	-0.5433	44.755	24	55	16	16	0.4	-0.39794	32.097	26
	1902	Tb927.5.2150	Tb927.5.2150	hypothetical protein, conserved		Q582F0	60.078	15.1	1.1586e-131	1					X	2.94389	-0.468922	0.029496	1.53024	10.2	3	3	0.30194	-0.520079	56.3	3	9.8	3	3	0.26366	-0.578956	13.947	6	8.7	3	3	0.492344	-0.307731	146.57	4
	990	Tb927.10.11340	Tb927.10.11340	hypothetical protein, conserved		Q389K6	155.73	8.2	1.9479e-25	1					X	2.90594	-0.463287	0.00407412	2.38997	0.8	1	1	0.36207	-0.441207		1	3.9	4	4	0.3006	-0.522011	30.543	7	4.2	5	5	0.37442	-0.426641	39.319	8
	1524	Tb927.2.4740;Tb927.2.4890	Tb927.2.4740	ribosomal protein L11, putative			40.186	8.5	4.7174e-05	2						2.82723	-0.451361	0.0200225	1.69848	0	0	0				0	8.5	2	2	0.36546	-0.43716	40.842	5	2.9	1	1	0.342325	-0.465561		1
	1724	Tb927.4.1280	Tb927.4.1280	Tetratricopeptide repeat, putative		Q581V3	43.863	12.1	3.9427e-68	1						2.81817	-0.449967	0.00102059	2.99115	12.1	3	3	0.33226	-0.478522	8.4848	3	12.1	3	3	0.36929	-0.432632	26.177	3	8.5	2	2	0.364126	-0.438748	16.338	4
	2313	Tb927.7.590	Tb927.7.590	hypothetical protein, conserved		Q57VQ5	51.692	16	1.7359e-86	1						2.80171	-0.447423	0.0179407	1.74616	11.7	4	4	0.30758	-0.512042	44.947	4	7.3	3	3	0.31317	-0.50422	25.943	5	3	1	1	0.472054	-0.326008	32.301	4
	709	Tb11.02.2740	Tb927.11.5090	aspartate aminotransferase, mitochondrial		Q385Q9	42.828	37.6	9.6021e-71	1						2.76281	-0.441351	0.0039926	2.39874	21.6	6	6	0.39538	-0.402985	25.688	11	33.2	9	9	0.3756	-0.425274	48.816	13	24.5	6	6	0.319305	-0.495794	46.623	8
	1429	Tb927.10.8970;Tb927.10.8950	Tb927.10.8970	kinetoplast DNA-associated protein, putative		Q38A77	14.271	29.1	1.5195e-47	2		X				2.746	-0.438701	0.00633906	2.19798	7.9	2	2	0.31093	-0.507337	2.7367	4	18.1	3	3	0.38273	-0.417107	21.567	8	29.1	5	5	0.405828	-0.391658	24.171	10
	1631	Tb927.3.3660	Tb927.3.3660	NADH-ubiquinone oxidoreductase complex I subunit, putative		Q57WA2	29.594	22.7	7.2491e-16	1						2.71075	-0.433089	0.000464415	3.33309	9.5	2	2	0.35709	-0.447222	15.738	4	13.3	3	3	0.38419	-0.415454	28.101	6	18.9	3	3	0.365938	-0.436592	66.372	2
	1484	Tb927.2.2590	Tb927.2.2590	hypothetical protein, conserved		Q587H8	12.316	14.3	0.00085803	1						2.70901	-0.432811	0.0186741	1.72876	14.3	1	1	0.28275	-0.548597		1	14.3	1	1	0.44906	-0.347696	111.99	2	14.3	1	1	0.396149	-0.402141	52.474	4
	2456	Tb927.8.3380	Tb927.8.3380	electron transfer protein, putative		Q57YX5	27.259	45.9	3.0965e-161	1						2.67242	-0.426904	0.00106768	2.97156	40.9	8	8	0.39806	-0.400051	26.473	13	36.8	7	7	0.35731	-0.446955	18.986	13	45.9	10	10	0.368378	-0.433706	22.399	21
	1458	Tb927.10.9960	Tb927.10.9960	hypothetical protein, conserved		Q389Y0	50.168	5.2	1.5608e-30	1						2.67223	-0.426873	0.0291677	1.5351	2.8	1	1	0.39147	-0.407302		1	2.8	1	1	0.35773	-0.446445	8.1253	2	0	0	0				0
	143	Tb09.160.4380	Tb927.9.5960	succinate dehydrogenase, putative		Q38EW9	21.281	67.6	1.2671e-53	1		X				2.59157	-0.413564	0.00172653	2.76283	34	5	5	0.41672	-0.380156	24.94	10	62.8	9	9	0.37747	-0.423118	32.224	18	67.6	10	10	0.365243	-0.437418	22.828	17
	1195	Tb927.10.2550	Tb927.10.2550	malate dehydrogenase-related		Q38BZ0	38.998	23.8	5.8707e-32	1						2.59147	-0.413546	0.00510259	2.29221	9.2	2	2	0.35521	-0.449515		1	9.5	2	2	0.3661	-0.4364	23.453	3	19.9	4	4	0.441852	-0.354723	35.349	4
	382	Tb11.01.1440	Tb927.11.9670	aminomethyltransferase, mitochondrial, putative (GCV)	GCVT1	Q383W2	41.142	34.7	3.748e-80	1		X				2.55038	-0.406604	0.00258813	2.58701	29.1	7	7	0.42513	-0.371478	41.362	10	17.6	5	5	0.36039	-0.443227	31.887	11	20.3	6	6	0.393453	-0.405107	29.027	15
	2535	Tb927.8.5860	Tb927.8.5860	50S ribosomal protein L17, putative		Q57YI7	35.06	8.6	2.034e-11	1		X				2.53613	-0.404172	0.0415069	1.38188	8.6	3	3	0.58309	-0.234264	118.19	2	8.6	3	3	0.32018	-0.494606	75.206	5	8	2	2	0.328364	-0.483644	78.488	3
	1978	Tb927.5.510	Tb927.5.510	hypothetical protein, conserved		Q57VW2	14.154	18.1	1.3382e-09	1					X	2.50618	-0.399012	0.00584655	2.2331	8.7	1	1	0.41695	-0.379916	36.744	4	8.7	1	1	0.34754	-0.458995	18.795	4	18.1	2	2	0.438404	-0.358125	15.617	4
	1684	Tb927.3.5240	Tb927.3.5240	hypothetical protein, conserved		Q580V1	66.655	10.8	5.5159e-11	1		X				2.48327	-0.395023	0.00181795	2.74042	1.7	1	1	0.42859	-0.367958		1	9.1	3	3	0.40633	-0.391121	20.996	5	2.9	1	1	0.374981	-0.42599	16.992	2
	1217	Tb927.10.2970	Tb927.10.2970	hypothetical protein, conserved		Q38BU8	13.79	52.2	1.1711e-250	1						2.46773	-0.392298	0.00294376	2.5311	52.2	8	8	0.43811	-0.358417	50.969	21	52.2	8	8	0.37009	-0.431693	49.641	19	36.5	6	6	0.410408	-0.386784	30.688	18
	2232	Tb927.7.3590	Tb927.7.3590	hypothetical protein, conserved		Q57WH4	16.847	17.2	2.4825e-06	1		X			X	2.45075	-0.389299	0.000876238	3.05738	11.9	1	1	0.42912	-0.367421	1.0219	2	11.9	1	1	0.40372	-0.39392	1.1514	2	17.2	2	2	0.392141	-0.406557	37.009	3
	694	Tb11.02.2280	Tb927.11.4680	SURF1 family, putative		Q385U9	40.02	42.8	4.5101e-149	1		X			X	2.44626	-0.388503	0.00101758	2.99243	18.2	4	4	0.3917	-0.407046	31.601	7	36.1	8	8	0.40411	-0.3935	38.887	11	39.6	8	8	0.431555	-0.364964	44.877	17
	2225	Tb927.7.3430	Tb927.7.3430	cyclophilin-type peptidyl-prolyl cis-trans isomerase, putative (PPIase)	PPIase	Q57WF8	25.548	50.6	3.7452e-46	1						2.44575	-0.388413	0.0053917	2.26827	37.7	5	5	0.43004	-0.366491	27.099	6	42.9	5	5	0.35876	-0.445196	28.464	6	24.7	3	3	0.443046	-0.353551	14.492	6
	1349	Tb927.10.6850	Tb927.10.6850	Mitochondrial ribosomal protein S18, putative (MRPS18)	MRPS18	Q38AS2	36.918	35.9	2.1506e-54	1		X				2.44248	-0.387832	0.0289443	1.53844	18.4	3	3	0.52992	-0.27579	14.59	5	23.4	5	5	0.41805	-0.378772	19.903	6	15.9	4	4	0.309789	-0.508934	28.237	2
	1255	Tb927.10.4080	Tb927.10.4080	hypothetical protein, conserved		Q38BJ2	127.1	15	1.2892e-63	1					X	2.43882	-0.38718	0.00140386	2.85267	11.9	3	3	0.38768	-0.411527	36.38	5	12.9	4	4	0.43522	-0.361291	21.442	6	13	5	5	0.40858	-0.388723	31.269	10
	1320	Tb927.10.600	Tb927.10.600	hypothetical protein, conserved		Q38CI0	62.775	19.2	1.2232e-85	1		X				2.42768	-0.385191	0.0152066	1.81797	15.9	6	6	0.37658	-0.424143	13.698	7	12.6	4	4	0.36158	-0.441796	46.847	6	10.2	4	4	0.513294	-0.289634	35.421	7
	2601	Tb927.8.8180;Tb927.4.4150	Tb927.8.8180	mitochondrial RNA binding complex 1 subunit (MRB8180)	MRB8180	Q57WL2	103.45	20.6	1.0495e-53	2		X				2.40021	-0.380249	0.00143119	2.8443	7.4	4	4	0.39937	-0.398625	26.493	5	10.7	5	5	0.40713	-0.390267	22.374	10	13	6	6	0.444781	-0.351854	30.183	8
	1074	Tb927.10.14000	Tb927.10.14000	aconitase (ACO)	ACO	Q388J9	98.314	77	0	1						2.39812	-0.379871	0.000504416	3.29721	66.3	42	42	0.42989	-0.366643	30.739	83	67.9	43	43	0.40195	-0.395828	17.246	99	63.5	44	44	0.419622	-0.377142	27.333	97
	966	Tb927.10.10400	Tb927.10.10400	hypothetical protein, conserved		Q389T7	37.867	28.8	1.4836e-52	1		X				2.38561	-0.377599	0.0127781	1.89353	16	4	4	0.41001	-0.387206	51.099	5	19.9	5	5	0.35729	-0.446979	61.574	7	12	3	3	0.50279	-0.298613	25.161	6
	1601	Tb927.3.2670	Tb927.3.2670	hypothetical protein, conserved		Q582X9	28.84	34.9	1.6338e-48	1						2.3837	-0.377251	0.00373328	2.42791	28.6	4	4	0.41752	-0.379323	36.218	7	34.9	5	5	0.38352	-0.416212	16.987	9	17.5	2	2	0.461084	-0.33622	26.07	5
	2503	Tb927.8.4930	Tb927.8.4930	hypothetical protein, conserved		Q57UV9	33.895	32.8	6.4947e-73	1						2.37533	-0.375724	0.00655549	2.1834	25.6	5	5	0.48027	-0.318515	25.316	11	11.5	3	3	0.37756	-0.423014	14.421	6	25.6	5	5	0.411489	-0.385642	6.7775	6
	2201	Tb927.7.2760	Tb927.7.2760	ribosomal protein L22p/L17e, putative		Q57Y86	31.986	12.2	6.0288e-10	1		X				2.37106	-0.374942	0.0208721	1.68043	4.3	1	1	0.39334	-0.405232		1	8.6	2	2	0.35364	-0.451439	14.339	5	12.2	3	3	0.539316	-0.268157	31.444	6
	1289	Tb927.10.5120	Tb927.10.5120	KREPA6 (KREPA6)	KREPA6	Q38B90	18.09	14	1.6552e-19	1		X				2.3371	-0.368678	0.000357291	3.44698	7.3	1	1	0.44087	-0.355689	5.6622	2	7.3	1	1	0.42581	-0.370784	6.9391	3	14	2	2	0.417293	-0.379559	19.136	5
	817	Tb11.03.0510	Tb927.11.570	DnaJ domain containing protein, putative		Q387J4	21.079	37.4	1.4577e-110	1					X	2.32097	-0.36567	0.0268628	1.57085	37.4	4	4	0.56205	-0.250225	32.069	4	37.4	4	4	0.34796	-0.458471	16.183	7	37.4	4	4	0.408965	-0.388314	27.861	7
	2322	Tb927.7.6350	Tb927.7.6350	NADH-ubiquinone oxidoreductase, mitochondrial, putative		Q582M4	30.925	16.5	2.7042e-44	1		X				2.31575	-0.364691	0.00975186	2.01091	11.4	2	2	0.3888	-0.410274	2.2054	2	16.5	3	3	0.40664	-0.39079	24.482	5	12.1	2	2	0.509321	-0.293009	12.626	6
	2270	Tb927.7.4550	Tb927.7.4550	60S ribosomal protein-like		Q57X71	19.423	60.7	2.4886e-142	1						2.31185	-0.363959	0.000979483	3.009	55.7	9	8	0.43496	-0.361551	48.533	16	52.5	8	8	0.41229	-0.384797	10.66	15	50.3	9	8	0.451304	-0.345531	57.399	15
	2087	Tb927.6.4080	Tb927.6.4080	hypothetical protein, conserved		Q586A6	24.735	15.1	2.5237e-06	1		X				2.29159	-0.360137	0.0027441	2.5616	6.8	1	1	0.43813	-0.358397	4.0982	2	15.1	2	2	0.40391	-0.393715	23.828	3	6.8	1	1	0.469572	-0.328298	11.847	2
	1424	Tb927.10.8890	Tb927.10.8890	kinetoplast DNA-associated protein, putative		Q38A85	23.503	36.4	2.0042e-14	1		X				2.2888	-0.359609	0.00196457	2.70673	17.2	3	3	0.41689	-0.379979	18.048	4	12.4	2	2	0.42588	-0.370713	7.6042	3	36.4	6	6	0.469748	-0.328135	60.957	8
	842	Tb11.22.0005	Tb927.11.2360	phenylalanyl-tRNA synthetase (beta subunit), putative	PheRS-beta	Q386S3	70.311	29	5.6598e-72	1						2.28834	-0.359521	0.0270688	1.56753	5.6	2	2	0.40715	-0.390246	21.075	3	2.1	1	1	0.35867	-0.445305	3.5146	2	10.3	4	4	0.571461	-0.243013	26.26	4
	157	Tb09.160.4750	Tb927.9.6510	hypothetical protein, conserved		Q38ET1	75.135	7.2	1.4552e-14	1		X				2.28739	-0.35934	0.0211229	1.67525	2.4	1	1	0.54419	-0.264249	4.25	2	2.4	1	1	0.35668	-0.447721	11.686	2	7.2	3	3	0.430478	-0.366049	52.684	3
	2509	Tb927.8.5200	Tb927.8.5200	hypothetical protein, conserved		Q57UJ2	201.55	5.9	7.1237e-18	1		X				2.26577	-0.355216	0.0412561	1.38451	0.8	1	1	0.31476	-0.50202		1	4.7	5	5	0.54954	-0.260001	16.787	8	4.9	6	6	0.497018	-0.303628	13.139	7
	1931	Tb927.5.3110	Tb927.5.3110	hypothetical protein, conserved		Q57Z82	24.469	17.4	1.7916e-17	1		X				2.26501	-0.355069	0.0045824	2.33891	17.4	2	2	0.4191	-0.377682	30.531	3	6	1	1	0.49333	-0.306862	19.187	2	17.4	2	2	0.416233	-0.380663	34.076	4
	1314	Tb927.10.5830	Tb927.10.5830	hypothetical protein, conserved		Q38B21	59.941	17	4.6808e-28	1						2.26485	-0.35504	0.0320488	1.49419	7.5	2	2	0.53289	-0.273362	14.567	2	6	2	2	0.32827	-0.483769	19.9	2	3.5	1	1	0.492053	-0.307988	21.261	2
	871	Tb11.52.0003	Tb927.11.12850	oligopeptidase b (OPB)	OPB	Q382P7	80.572	46	0	1						2.26178	-0.354451	0.00474496	2.32377	6.6	3	3	0.4859	-0.313453	15.732	5	14.7	5	5	0.39976	-0.398201	15.023	5	5.5	2	2	0.444939	-0.3517	5.9773	4
	618	Tb11.02.0130	Tb927.11.2530	Mitochondrial SSU ribosomal protein, putative		Q386Q7	84.864	13.5	1.9171e-26	1		X				2.25489	-0.353125	0.00595067	2.22543	4.8	3	3	0.40832	-0.388999	48.224	6	7.1	4	4	0.42562	-0.370978	41.989	5	6.8	3	3	0.501882	-0.299398	25.896	6
	2394	Tb927.8.1490	Tb927.8.1490	Protein of unknown function (DUF1674), putative		Q580H4	11.249	33	1.9166e-76	1		X			X	2.24147	-0.350534	0.0260769	1.58374	33	3	3	0.506	-0.295849	14.546	5	27.2	2	2	0.51311	-0.28979	35.625	4	33	3	3	0.342009	-0.465963	30.936	5
	1576	Tb927.3.1810	Tb927.3.1810	hypothetical protein, conserved		Q57ZD0	36.117	28.5	1.0597e-79	1						2.22411	-0.347157	0.000649829	3.1872	28.5	6	6	0.4348	-0.36171	33.266	8	28.5	6	6	0.44811	-0.348615	22.298	10	24.2	5	5	0.466505	-0.331144	39.509	10
	2211	Tb927.7.3050	Tb927.7.3050	hypothetical protein, conserved		Q57YB5	131.58	12.5	2.7919e-53	1		X				2.21717	-0.345798	0.00787025	2.10401	7.9	6	6	0.39848	-0.399593	23.597	10	8.9	8	8	0.45175	-0.345102	24.99	13	9.2	7	7	0.509684	-0.292699	30.276	10
	803	Tb11.03.0110	Tb927.11.1010	chaperone protein DNAj, putative		Q387E9	41.739	10.8	1.3266e-27	1						2.21588	-0.345547	0.000342303	3.46559	7.3	1	1	0.46436	-0.333145	2.9543	2	10.8	2	2	0.44767	-0.349042	36.435	4	7.3	1	1	0.442126	-0.354454	27.451	3
	2161	Tb927.7.1720	Tb927.7.1720	HIRA-interacting protein 5, putative (HIRIP5)	HIRIP5	Q57V38	31.096	5.7	0.00089758	1						2.17348	-0.337156	0.0276735	1.55794	5.7	1	1	0.36616	-0.436329	8.7598	2	5.7	1	1	0.46	-0.337242	4.6154	2	5.7	1	1	0.578235	-0.237895	11.967	2
	1842	Tb927.4.5170	Tb927.4.5170	ribosomal protein L7/L12, putative		Q584I9	17.255	18	5.8695e-07	1						2.15215	-0.332873	0.033179	1.47914	10.2	2	1	0.44644	-0.350237		1	7.8	1	1				0	10.2	2	1	0.483606	-0.315509	8.8679	2
	2037	Tb927.6.2230	Tb927.6.2230	RGG protein (RGG1)	RGG1	Q584T3	86.64	48.6	6.4297e-285	1						2.12425	-0.327205	0.00318536	2.49684	19.6	11	11	0.46018	-0.337072	19.134	20	38.7	16	16	0.44343	-0.353175	16.619	32	40.3	17	17	0.511247	-0.291369	37.992	34
	2330	Tb927.7.6660	Tb927.7.6660	chaperone protein DNAj, putative		Q57Y63	29.887	29.6	6.1952e-24	1						2.12071	-0.326482	0.000749388	3.12529	14.8	3	3	0.45253	-0.344353	59.951	4	29.6	6	6	0.48203	-0.316926	17.508	14	24.9	5	5	0.480654	-0.318168	12.311	12
	1286	Tb927.10.5050	Tb927.10.5050	Mitochondrial ATP synthase epsilon chain, putative		Q38B96	8.6908	34.7	5.1652e-258	1		X				2.1096	-0.324201	7.3749e-06	5.13224	34.7	4	4	0.47463	-0.323645	11.303	10	33.3	3	3	0.4753	-0.323032	9.4701	7	34.7	4	4	0.472144	-0.325926	10.906	14
	1510	Tb927.2.4240	Tb927.2.4240	GTP binding protein, putative		Q586V0	40.685	29.4	3.5868e-172	1						2.10646	-0.323552	0.0183311	1.73681	20.2	5	5	0.56134	-0.250774	40.183	10	18.5	4	4	0.48326	-0.315819	47.611	8	17.2	5	5	0.3944	-0.404064	31.321	8
	2166	Tb927.7.1910	Tb927.7.1910	pyridoxal phosphate containing glycine decarboxylase, putative (GCVP)	GCVP	Q57V19	106.29	43.1	0	1						2.10526	-0.323306	0.00644367	2.19087	20.5	11	11	0.53539	-0.27133	78.963	16	29.3	16	16	0.44355	-0.353057	33.512	29	34.5	17	17	0.451304	-0.345531	27.143	28
	2084	Tb927.6.4040	Tb927.6.4040	hypothetical protein, conserved		Q586A2	28.009	7.9	2.6397e-15	1						2.10296	-0.322831	0.0305155	1.51548	7.9	1	1	0.6139	-0.211902	4.9225	2	7.9	2	2	0.44607	-0.350597	6.6948	2	7.9	1	1	0.39265	-0.405995		1
	1521	Tb927.2.4590	Tb927.2.4590	branched-chain amino acid aminotransferase, putative		Q586R0	40.432	63.2	3.0187e-194	1		X				2.09211	-0.320585	0.000801433	3.09613	46.9	9	1	0.49831	-0.3025	3.1271	2	50.4	11	2	0.46971	-0.32817	7.6478	4	57.5	11	2	0.46657	-0.331083	3.4914	4
	2363	Tb927.7.7420;Tb927.7.7430	Tb927.7.7420	ATP synthase F1, alpha subunit (ATPF1A)	ATPF1A		63.502	56.7	0	2		X				2.08263	-0.318612	4.40164e-05	4.35639	45.9	28	28	0.47895	-0.31971	20.142	75	55.3	34	34	0.4847	-0.314527	25.663	92	42.6	35	35	0.476872	-0.321598	43.043	97
	1379	Tb927.10.7620	Tb927.10.7620	mitochondrial ATP-dependent zinc metallopeptidase, putative		Q38AK2	71.088	15.5	4.1292e-14	1		X				2.08046	-0.318159	0.00743663	2.12862	6.8	2	2	0.49372	-0.306519	8.0954	2	8.7	4	4	0.4259	-0.370692	26.823	5	6.4	2	2	0.528123	-0.277265	4.9748	3
	2527	Tb927.8.5640	Tb927.8.5640	hypothetical protein, conserved		Q57X18	37.089	67.9	2.9309e-304	1		X			X	2.07738	-0.317516	0.000205826	3.6865	62.5	15	15	0.48914	-0.310567	34.473	26	62.5	15	15	0.47196	-0.326095	35.895	28	57.1	15	15	0.483185	-0.315886	29.197	25
	482	Tb11.01.4702	Tb927.11.13140	cytochrome oxidase subunit X (COXX)	COXX	Q382M2	13.672	43.1	4.0175e-60	1		X				2.07113	-0.316208	0.000511483	3.29117	41.4	4	4	0.499	-0.301899	14.374	10	41.4	5	5	0.47491	-0.323389	12.409	12	43.1	5	5	0.474969	-0.323335	43.386	11
	2089	Tb927.6.4130	Tb927.6.4130	hypothetical protein, conserved		Q586B1	11.734	70.2	1.304e-28	1		X			X	2.05691	-0.313214	0.000281877	3.54994	52.9	5	5	0.48327	-0.31581	7.4128	8	52.9	5	5	0.47781	-0.320745	12.574	9	70.2	6	6	0.497636	-0.303088	13.403	9
	1237	Tb927.10.3590	Tb927.10.3590	hypothetical protein, conserved		Q38BP0	62.825	7.3	5.1892e-08	1						2.0528	-0.312347	0.00585508	2.23247	5.4	3	3	0.43692	-0.359598	39.79	5	7.3	4	4	0.50572	-0.29609	10.61	5	5.2	3	3	0.523177	-0.281352	10.74	5
	606	Tb11.01.8630	Tb927.11.16870	NADH dehydrogenase subunit NI8M, putative		Q380Z9	18.805	7.9	1.5575e-38	1		X				2.04891	-0.311522	0.00421176	2.37554	7.9	1	1	0.53076	-0.275102	18.119	4	7.9	1	1	0.48499	-0.314267	7.682	4	7.9	1	1	0.451651	-0.345197	5.4094	2
	2118	Tb927.6.4990	Tb927.6.4990	ATP synthase, epsilon chain, putative		Q586H1	20.147	58.2	0	1		X				2.04794	-0.311316	3.98783e-05	4.39926	58.2	10	10	0.48684	-0.312614	10.244	20	55.5	8	8	0.48542	-0.313882	6.9315	19	48.4	8	8	0.492659	-0.307453	15.188	23
	1244	Tb927.10.3770	Tb927.10.3770	predicted TPR repeat protein		Q38BM2	78.604	21.6	3.0361e-194	1						2.03979	-0.309585	0.00126822	2.89681	14.1	6	6	0.4735	-0.32468	39.308	6	18.9	10	10	0.48308	-0.315981	24.246	16	13.1	6	6	0.515119	-0.288093	23.438	8
	2045	Tb927.6.2490	Tb927.6.2490	hypothetical protein, conserved		Q584Q7	34.18	16.8	2.5977e-21	1					X	2.03781	-0.309164	0.0273725	1.56269	9.6	3	3	0.61636	-0.210166	18.831	4	8.6	3	3	0.40971	-0.387523	36.026	6	13.1	4	4	0.467946	-0.329805	16.722	6
	779	Tb11.02.5160	Tb927.11.7250	hypothetical protein, conserved		Q384U0	53.363	21.4	9.107e-71	1		X			X	2.03141	-0.307797	0.0215471	1.66661	9.7	2	2	0.60813	-0.216004	7.9367	4	12.7	3	3	0.43997	-0.356577	22.57	6	19.2	5	5	0.445851	-0.35081	21.876	10
	372	Tb11.01.1215	Tb927.11.9450	cyclophilin type peptidyl-prolyl cis-trans isomerase, putative (PPIase)	PPIase	Q383Y4	20.52	40.5	4.7841e-121	1						2.02961	-0.307413	0.0138965	1.8571	23.7	3	3	0.46291	-0.334503	19.975	5	40.5	5	5	0.58219	-0.234935	31.765	7	6.8	1	1	0.443813	-0.3528	13.436	2
	1764	Tb927.4.2360	Tb927.4.2360	hypothetical protein, conserved		Q584F1	35.65	52.2	2.7054e-75	1						2.029	-0.307283	0.00414875	2.38208	25.6	5	5	0.53687	-0.270131	47.223	8	36.2	8	8	0.4592	-0.337998	41.86	12	27.8	6	6	0.485602	-0.31372	43.907	12
	1057	Tb927.10.13620	Tb927.10.13620	NADH-ubiquinone oxidoreductase complex I subunit,FT putative		Q388N6	54.791	8	6.7976e-09	1		X				2.02245	-0.305878	0.0250468	1.60125	3.7	1	1	0.48093	-0.317918		1	5.2	2	2	0.50835	-0.293837	46.184	2	2.9	1	1				0
	1435	Tb927.10.9190	Tb927.10.9190	isoleucyl-tRNA synthetase, putative (IleRS)	IleRS	Q38A55	130.6	26.4	2.4098e-173	1						2.01563	-0.304411	0.00558181	2.25322	3.1	3	3	0.53574	-0.271046	42.77	4	9.3	8	8	0.50807	-0.294076	24.075	14	2.4	2	2	0.448632	-0.34811	11.429	4
	1151	Tb927.10.15790	Tb927.10.15790	CHCH domain containing protein, putative		Q387T5	16.775	27.6	4.9884e-30	1					X	2.01374	-0.304003	0.0177578	1.75061	27.6	2	2	0.54009	-0.267534	16.851	6	12.4	1	1	0.41119	-0.385957	23.842	3	12.4	1	1	0.55142	-0.258518	19.809	3
	1452	Tb927.10.9830	Tb927.10.9830	hypothetical protein, conserved		Q389Z3	17.194	66.9	2.7782e-294	1					X	2.01134	-0.303486	4.57402e-05	4.3397	66.9	9	9	0.5019	-0.299383	11.103	18	66.9	8	8	0.4947	-0.305658	10.44	19	66.9	9	9	0.494976	-0.305416	12.894	20
	1563	Tb927.3.1380	Tb927.3.1380	ATP synthase subunit beta, mitochondrial (ATPB)	ATPB	Q57XX1	55.775	72.3	0	1		X				2.01085	-0.303379	0.000138019	3.86006	72.1	43	43	0.49378	-0.306467	37.065	107	71.1	42	42	0.49272	-0.3074	56.45	103	72.3	48	48	0.50551	-0.29627	21.932	134
	902	Tb927.1.1730	Tb927.1.1730	conserved protein, unknown function		Q4GZ46	75.065	35.1	1.6202e-171	1						2.00764	-0.302686	0.00144282	2.84079	14.6	5	5	0.51908	-0.284766	26.123	12	23.5	8	8	0.50219	-0.299132	23.087	15	26	10	10	0.474068	-0.324159	24.334	17
	698	Tb11.02.2420	Tb927.11.4810	hypothetical protein, conserved		Q385T7	19.431	23	1.8599e-07	1						2.00519	-0.302155	0.00125785	2.90037	10.3	2	2	0.48711	-0.312373	3.2352	3	10.3	2	2	0.52395	-0.28071	9.5896	4	23	3	3	0.485979	-0.313382	16.096	5
	1168	Tb927.10.180	Tb927.10.180	ATP synthase F1 subunit gamma protein, putative (ATPF1G)	ATPF1G	Q38CM0	34.37	66.6	0	1						2.0019	-0.301442	0.000946557	3.02385	50.5	14	14	0.47989	-0.318858	55.15	27	63.6	17	17	0.50316	-0.298294	49.814	32	50.2	12	12	0.516209	-0.287174	21.28	29
	99	Tb09.160.1820	Tb927.9.3170	cytochrome oxidase subunit V (COXV)	COXV	Q38FK9	22.229	50.5	6.6876e-90	1		X				2.00002	-0.301034	0.000824221	3.08396	43.9	8	8	0.48259	-0.316422	50.909	12	50	8	8	0.50098	-0.30018	49.088	14	50	8	8	0.51701	-0.286501	68.686	20
	1826	Tb927.4.4600	Tb927.4.4600	Mitochondrial ribosomal protein L51 / S25 / CI-B8 domain containing protein, putative		Q583E5	31.248	41.2	7.711e-41	1		X				1.99639	-0.300245	0.0108357	1.96514	23.5	4	4	0.5594	-0.252278	29.967	7	23.5	4	4	0.43689	-0.359628	20.584	8	41.2	8	8	0.514245	-0.28883	32.233	12
	833	Tb11.12.0014	Tb927.11.8800	hypothetical protein, conserved		Q384E9	30.621	17	8.943e-12	1					X	1.99459	-0.299854	0.0250338	1.60147	4.7	1	1	0.62342	-0.205219	11.661	2	17	4	4	0.43208	-0.364436	22.695	8	8.3	2	2	0.467836	-0.329906	31.486	3
	1277	Tb927.10.4850	Tb927.10.4850	hypothetical protein, conserved		Q38BB6	51.34	37.3	2.1494e-97	1						1.99406	-0.299739	0.00240706	2.61851	26.1	6	6	0.47771	-0.320836	17.596	9	24.2	6	6	0.49317	-0.307003	11.509	12	34.1	8	8	0.535332	-0.271377	54.747	13
	266	Tb09.211.2780	Tb927.9.11660	hypothetical protein, conserved		Q38DM7	26.647	11.5	2.0007e-11	1						1.99227	-0.299348	0.0285599	1.54424	11.5	1	1	0.53646	-0.270463		1	11.5	1	1	0.59183	-0.227803	14.489	2	11.5	1	1	0.398311	-0.399778	61.509	2
	2513	Tb927.8.5280	Tb927.8.5280	hypothetical protein, conserved		Q57UK0	28.693	14	6.3874e-07	1		X				1.9922	-0.299332	0.00240977	2.61802	14	2	2	0.50327	-0.298199	8.3153	3	0	0	0				0	7	1	1	0.500651	-0.300465	9.6747	2
	2350	Tb927.7.7050	Tb927.7.7050	hypothetical protein, conserved		Q57XS5	98.53	8.5	2.1122e-40	1						1.98115	-0.296918	0.00130594	2.88408	1.3	1	1	0.49634	-0.304221	6.5485	2	1.3	1	1	0.48892	-0.310762	10.309	2	1.3	1	1	0.529942	-0.275772	2.9421	2
	1625	Tb927.3.3540	Tb927.3.3540	Nucleoporin (TbNup53b)	TbNup53b	Q57XK4	52.878	15.9	3.0614e-10	1						1.97767	-0.296154	0.0210669	1.6764	3.5	1	1	0.45264	-0.344247	0.56205	2	3.5	1	1	0.4621	-0.335264	10.861	2	3.5	1	1	0.618085	-0.208952		1
	204	Tb09.211.0760	Tb927.9.9080	Present in the outer mitochondrial membrane proteome 5 (POMP5)	POMP5	Q38E81	28.704	30	5.3258e-24	1				X		1.95686	-0.29156	0.0146992	1.83271	16.2	3	3	0.60152	-0.22075	23.959	5	30	5	5	0.46188	-0.335471	8.3796	9	16.2	3	3	0.48033	-0.31846	13.535	6
	2275	Tb927.7.4710	Tb927.7.4710	39S mitochondrial ribosomal protein L46, putative		Q57X87	33.994	19.3	2.108e-78	1						1.94822	-0.289638	0.0380761	1.41935	16.9	4	4	0.39265	-0.405994	50.066	5	15.2	3	3	0.58385	-0.233699	41.304	6	13.5	3	3	0.589901	-0.229221	45.338	4
	424	Tb11.01.2620	Tb927.11.10850	hypothetical protein, conserved		Q383J4	47.222	8.6	2.4735e-06	1						1.94483	-0.288883	0.0260836	1.58363	5.5	1	1	0.58775	-0.230807		1	8.6	2	2	0.41378	-0.383231	49.067	3	5.5	1	1	0.558971	-0.25261		1
	1236	Tb927.10.3580	Tb927.10.3580	hypothetical protein, conserved		Q38BP1	35.612	10.2	2.9128e-34	1		X				1.94298	-0.288468	0.0398045	1.40007	4	1	1	0.39933	-0.398668	7.1373	4	10.2	2	2	0.63794	-0.19522	41.905	3	10.2	2	2	0.53516	-0.271516	16.672	2
	1395	Tb927.10.8030	Tb927.10.8030	hypothetical protein, conserved		Q38AG1	28.834	73.3	0	1		X			X	1.94266	-0.288396	5.78565e-05	4.23765	71.8	23	23	0.51575	-0.287561	22.834	56	65.5	20	20	0.5187	-0.285084	24.802	54	72.9	20	20	0.509866	-0.292544	17.135	53
	1220	Tb927.10.3040	Tb927.10.3040	hypothetical protein, conserved		Q38BU1	15.505	20	2.3718e-29	1		X			X	1.92297	-0.283973	0.0047369	2.32451	11.9	2	2	0.53609	-0.270762	29.723	4	18.5	3	3	0.47581	-0.322566	12.862	6	18.5	3	3	0.551329	-0.258589	10.807	7
	501	Tb11.01.5190	Tb927.11.13600	DnaJ domain containing protein, putative		Q382H7	47.092	7.5	3.7874e-77	1						1.89684	-0.278031	0.0321862	1.49233	7.5	2	2	0.66586	-0.176617	35.237	5	7.5	2	2	0.48143	-0.317467	18.176	5	7.5	3	3	0.45708	-0.340008	37.522	6
	2028	Tb927.6.2080	Tb927.6.2080	hypothetical protein, conserved		Q584U8	45.886	14.4	1.3467e-11	1		X				1.89224	-0.276976	0.011762	1.92952	2.3	1	1	0.52922	-0.276364	8.9238	2	7.1	2	2	0.46798	-0.329773	21.349	5	14.4	3	3	0.595948	-0.224792	24.11	5
	745	Tb11.02.4120	Tb927.11.6250	hypothetical protein, conserved		Q385E4	27.599	45.7	0	1		X			X	1.88491	-0.27529	0.000165299	3.78173	42.8	11	11	0.52283	-0.28164	22.258	18	43.5	11	11	0.53777	-0.269403	11.598	19	45.7	12	12	0.531096	-0.274827	22.447	27
	1886	Tb927.5.1710	Tb927.5.1710	ribonucleoprotein p18, mitochondrial precursor, putative		Q57ZP0	21.226	61.7	0	1		X				1.88158	-0.274523	0.00155764	2.80753	59.6	13	13	0.51306	-0.289832	12.533	38	59.6	13	13	0.52459	-0.28018	10.478	40	60.6	12	12	0.557756	-0.253556	15.566	42
	1621	Tb927.3.3460	Tb927.3.3460	hypothetical protein, conserved		Q57XJ6	53.228	44.5	1.1096e-138	1					X	1.87616	-0.273269	0.000726923	3.13851	31.1	11	11	0.55034	-0.259369	29.321	21	36.6	14	14	0.52971	-0.275962	17.206	28	42.4	15	15	0.519427	-0.284476	31.157	31
	1245	Tb927.10.380	Tb927.10.380	mitochondrial RNA binding complex 1 subunit (PPR5)	PPR5	Q38CK0	39.683	29.2	2.4814e-23	1		X				1.87563	-0.273148	0.0285405	1.54454	12.3	3	3	0.43427	-0.36224	8.5328	2	16.1	3	3	0.55536	-0.255425	48.435	4	16.4	4	4	0.628378	-0.201779	70.133	4
	605	Tb11.01.8620	Tb927.11.16860	mitochondrial RNA binding protein (MRB8620)	MRB8620	Q381A0	65.128	7.4	3.8478e-20	1		X				1.87235	-0.272388	0.00500533	2.30057	5.7	3	3	0.48999	-0.309813	7.6089	4	5.7	3	3	0.56861	-0.245186	15.797	8	6.1	3	3	0.546807	-0.262166	61.992	6
	1668	Tb927.3.4850	Tb927.3.4850	enoyl-CoA hydratase, mitochondrial precursor, putative		Q582Q0	28.605	21.7	2.3707e-10	1						1.87086	-0.272042	0.0106363	1.97321	21.7	4	4	0.50479	-0.296889	36.32	7	21.7	4	4	0.49702	-0.303626	35.522	6	10.5	2	2	0.60868	-0.215611	3.4285	3
	338	Tb09.v1.0420	Tb927.9.7830	hypothetical protein, conserved		Q38EH2	22.986	9.6	2.944e-14	1		X			X	1.86992	-0.271823	0.00677329	2.1692	9.1	2	2	0.48219	-0.316782	18.939	3	9.1	2	2	0.56202	-0.250248	12.133	6	9.6	3	3	0.564366	-0.248439	16.853	7
	2301	Tb927.7.5480	Tb927.7.5480	dihydrofolate reductase-thymidylate synthase (DHFR-TS)	DHFR-TS	Q582G3	58.85	42.5	1.3243e-167	1						1.86525	-0.270738	0.00123969	2.90669	17.6	7	7	0.56017	-0.25168	17.563	10	30	12	12	0.52346	-0.281116	15.807	20	38.9	15	15	0.525514	-0.279416	16.898	27
	2546	Tb927.8.620	Tb927.8.620	KREPA3 (KREPA3)	KREPA3	D6XMN0	42.267	15.5	3.3365e-11	1		X				1.86284	-0.270176	0.00557429	2.25381	5.3	2	2	0.55287	-0.257377	11.467	3	13.2	2	2	0.5711	-0.243288	9.0304	3	3.1	1	1	0.489932	-0.309864	5.262	2
	2432	Tb927.8.2470	Tb927.8.2470	hypothetical protein, conserved		Q57XE2	11.223	58.5	7.3578e-216	1					X	1.83502	-0.263642	0.00146613	2.83383	43.6	5	5	0.56685	-0.246532	9.5766	13	58.5	6	6	0.52298	-0.281515	42.108	13	43.6	5	5	0.545911	-0.262878	13.33	10
	589	Tb11.01.7900	Tb927.11.16220	hypothetical protein, conserved		Q381G4	22.002	28.3	5.9253e-13	1						1.81892	-0.259813	7.75149e-06	5.11061	23.5	3	3	0.5493	-0.26019	12.462	6	28.3	4	4	0.55155	-0.258415	7.9758	7	16	2	2	0.548486	-0.260834	31.194	3
	1924	Tb927.5.2930	Tb927.5.2930	hypothetical protein, conserved		Q57ZW9	43.308	74.3	0	1		X			X	1.80814	-0.257232	0.00011921	3.92369	58.1	26	26	0.54793	-0.261275	15.771	70	57.6	27	27	0.55133	-0.258588	13.279	78	71.6	30	30	0.559973	-0.251833	30.194	84
	1786	Tb927.4.330	Tb927.4.330	hypothetical protein, conserved		Q57UU2	43.016	18.5	2.7394e-33	1						1.80433	-0.256316	0.00141088	2.85051	14	3	3	0.53235	-0.273803	15.258	7	14	3	3	0.55642	-0.254597	16.476	5	14.5	3	3	0.574713	-0.240549	21.226	6
	999	Tb927.10.11870	Tb927.10.11870	mitochondrial RNA binding protein (MRB11870)	MRB11870	Q389F5	34.683	54.2	5.6426e-125	1						1.80075	-0.255454	0.00381868	2.41809	43.2	9	9	0.56698	-0.246432	25.498	15	35.5	7	7	0.51731	-0.286249	11.933	12	51	9	9	0.583873	-0.233681	72.773	12
	435	Tb11.01.2910	Tb927.11.11120	hypothetical protein, conserved		Q383G6	22.452	20.2	1.4944e-236	1						1.79362	-0.25373	0.0447633	1.34908	14.6	2	2	0.69917	-0.155417	13.544	4	9.1	1	1	0.55206	-0.258014	12.862	2	5.6	1	1	0.448994	-0.347759		1
	2494	Tb927.8.4690	Tb927.8.4690	hypothetical protein, conserved		Q57UY2	13.31	22.6	7.767e-07	1						1.78931	-0.252685	0.0404389	1.3932	0	0	0				0	8.9	1	1	0.53857	-0.268758	6.5609	2	8.9	1	1	0.579945	-0.236613	5.0729	2
	1772	Tb927.4.2700	Tb927.4.2700	Hydroxymethylglutaryl-CoA lyase, mitochondrial, putative		D6XFK6	47.272	23	9.3614e-30	1						1.76729	-0.247308	0.0191444	1.71796	17.6	4	4	0.66347	-0.178179	6.055	5	17.6	4	4	0.51578	-0.287536	23.768	7	14.2	3	3	0.529409	-0.276209	7.6137	4
	452	Tb11.01.3610	Tb927.11.11740	membrane-bound acid phosphatase, putative		Q383A6	53.348	16.6	3.6347e-15	1						1.76291	-0.246231	0.0368479	1.43359	2.6	1	1	0.50878	-0.29347	7.6589	2	8.1	3	3	0.50557	-0.296219	6.1944	2	14.1	3	3	0.709572	-0.149003	13.872	4
	288	Tb09.211.3680	Tb927.9.12730	chaperone protein DNAj, putative		Q38DE1	48.592	53	0	1						1.75986	-0.245478	9.5173e-05	4.02149	49.2	17	17	0.56686	-0.246524	35.518	42	50.3	17	17	0.57424	-0.240907	15.383	49	44.3	17	17	0.563634	-0.249003	13.934	49
	1291	Tb927.10.520	Tb927.10.520	hypothetical protein, conserved		Q38CI8	46.781	68.2	7.8635e-128	1		X			X	1.75845	-0.245131	0.000175224	3.75641	44.4	13	13	0.56816	-0.245529	45.477	28	63.1	20	20	0.57634	-0.239321	37.532	38	47.2	13	13	0.56164	-0.250542	16.471	34
	1502	Tb927.2.3800	Tb927.2.3800	guide RNA associated protein 1 (GAP1)	GAP1	Q586X1	55.46	43.3	2.0172e-164	1		X				1.75509	-0.2443	0.0113985	1.94315	27.8	10	10	0.50483	-0.296855	29.959	16	35	15	15	0.60837	-0.215832	24.417	21	25.2	14	14	0.602265	-0.220213	26.509	17
	2240	Tb927.7.3810	Tb927.7.3810	'Cold-shock' DNA-binding domain containing protein, putative		Q57UC8	41.685	26	7.7071e-41	1						1.75245	-0.243645	0.00355556	2.44909	20.2	6	6	0.59095	-0.228449	16.809	8	24.1	9	9	0.58923	-0.229715	23.51	12	23.4	7	7	0.533618	-0.27277	46.887	14
	1394	Tb927.10.8020	Tb927.10.8020	prolyl endopeptidase (POP)	POP	Q38AG2	77.624	58.2	0	1						1.75121	-0.243339	0.00953578	2.02064	12.6	7	7	0.51244	-0.290357	32.835	9	14.5	8	8	0.5921	-0.227605	29.908	13	14.3	8	8	0.613685	-0.212054	22.812	17
	1581	Tb927.3.1940	Tb927.3.1940	TLP18.3, Psb32 and MOLO-1 founding proteins of phosphatase, putative		Q57ZB7	49.435	5	4.0334e-05	1		X			X	1.75017	-0.243079	0.020775	1.68246	3.2	1	1	0.66507	-0.177133		1	3.2	1	1	0.55868	-0.252837	11.993	2	5	2	2	0.502033	-0.299268	0.90043	2
	1402	Tb927.10.8210	Tb927.10.8210	KREPA2 (KREPA2)	KREPA2	Q38AE3	62.912	21.6	1.2131e-24	1		X				1.74886	-0.242755	0.00493736	2.30651	10.2	3	3	0.5823	-0.234853	27.695	5	12.6	4	4	0.5302	-0.27556	16.733	6	16.5	5	5	0.605547	-0.217852	11.587	8
	1792	Tb927.4.3450	Tb927.4.3450	hypothetical protein, conserved		Q585K5	13.735	28.9	3.2256e-91	1		X			X	1.74828	-0.24261	0.0100237	1.99897	28.9	3	3	0.56261	-0.249793	38.025	3	21.9	2	2	0.52366	-0.280951	7.6557	6	21.9	2	2	0.635203	-0.197087	9.0614	5
	960	Tb927.10.10160	Tb927.10.10160	pentatricopeptide repeat domain containing protein, putative		Q389W1	42.907	4.9	1.1707e-05	1						1.73249	-0.238671	0.0449283	1.34748	2.8	1	1	0.60352	-0.219308	2.0872	2	4.9	2	2	0.45973	-0.337497		1	2.8	1	1	0.693097	-0.159206	7.9794	2
	2580	Tb927.8.7120	Tb927.8.7120	squalene synthase, putative		Q57YR9	51.478	16.9	3.5017e-24	1				X		1.73134	-0.238382	0.039149	1.40728	6.4	2	2	0.46633	-0.331307	30.949	3	10.3	3	3	0.68046	-0.167197	13.232	9	10.5	2	2	0.607238	-0.216641	1.7228	3
	404	Tb11.01.2000	Tb927.11.10240	ATP-dependent protease subunit HslV (HsIV)	HsIV	Q383Q5	22.684	48.3	4.831e-162	1		X				1.73082	-0.238251	0.00125794	2.90034	48.3	12	12	0.56637	-0.2469	18.452	22	47.8	10	10	0.56687	-0.246517	12.487	20	47.8	11	11	0.600709	-0.221336	12.175	24
	1670	Tb927.3.4890	Tb927.3.4890	ubiquinone biosynthesis protein COQ7 homolog, putative		Q582P6	22.874	32.4	2.1436e-20	1						1.72867	-0.237711	0.0341796	1.46623	11.8	1	1	0.70528	-0.151638	4.1357	2	32.4	3	3	0.49639	-0.304177	20.142	5	11.8	1	1	0.552944	-0.257319	11.172	2
	1330	Tb927.10.6200	Tb927.10.6200	hypothetical protein, conserved		Q38AY6	12.255	28.8	1.47e-07	1		X				1.72865	-0.237706	0.0400202	1.39772	8.7	1	1	0.46459	-0.33293		1	28.8	2	2	0.61599	-0.210426	30.378	2	20.2	1	1	0.676453	-0.169763		1
	1590	Tb927.3.2180	Tb927.3.2180	hypothetical protein, conserved		Q582T1	17.908	47.4	4.3637e-42	1		X			X	1.72685	-0.237255	0.00128139	2.89232	21.2	2	2	0.59967	-0.222088	21.266	3	47.4	5	5	0.57785	-0.238185	9.6113	12	47.4	4	4	0.560412	-0.251492	9.9714	7
	950	Tb927.1.740	Tb927.1.740	phosphatidylinositol-4-phosphate 5-kinase related		Q4GZE4	48.865	45.5	2.919e-126	1						1.71836	-0.235115	0.0180632	1.74321	29.9	7	7	0.64522	-0.190292	30.087	11	29.4	8	8	0.50446	-0.297173	18.956	16	32.4	8	8	0.60551	-0.217879	24.847	14
	1876	Tb927.5.1470	Tb927.5.1470	NADH-cytochrome b5 reductase, putative (B5R)	B5R	Q57VB6	32.756	49.7	1.3927e-75	1						1.71466	-0.234177	0.00254389	2.5945	32.7	8	8	0.61483	-0.211245	42.254	17	44.6	11	11	0.57468	-0.240574	52.633	20	22.1	5	5	0.561419	-0.250713	15.39	10
	1114	Tb927.10.14860	Tb927.10.14860	Complex 1 protein (LYR family), putative		Q388C0	83.434	15.7	1.6303e-114	1		X				1.7135	-0.233884	0.00941967	2.02596	6.6	4	4	0.52871	-0.276782	28.53	7	14	7	7	0.6328	-0.198734	28.72	7	11.1	5	5	0.594106	-0.226136	16.565	10
	715	Tb11.02.2960	Tb927.11.5290	mitochondrial carrier protein (MCP9)	MCP9	Q385N9	29.883	51.1	3.4537e-47	1			X			1.71042	-0.233104	0.00277498	2.55674	34	9	9	0.55579	-0.255089	15.762	16	34	10	10	0.58656	-0.231688	8.9541	16	48.2	11	11	0.613008	-0.212534	53.244	19
	1430	Tb927.10.8980	Tb927.10.8980	hypothetical protein, conserved		Q38A76	17.598	58	6.3374e-127	1					X	1.71013	-0.23303	0.00481694	2.31723	57.4	15	15	0.58739	-0.231073	16.334	30	58	16	16	0.62238	-0.205944	26.492	37	58	17	17	0.546926	-0.262071	69.754	44
	2498	Tb927.8.4810	Tb927.8.4810	prohibitin 1 (PHB1)	PHB1	Q57UX1	31.429	65.7	1.9836e-212	1		X				1.70872	-0.232671	0.0021927	2.65902	52	16	16	0.56179	-0.250426	18.557	42	63.9	19	19	0.58239	-0.234786	19.77	45	59.6	18	18	0.612632	-0.2128	13.113	45
	2515	Tb927.8.5310	Tb927.8.5310	Polyketide cyclase / dehydrase and lipid transport, putative		Q57UK3	37.608	9.2	1.1352e-78	1						1.70836	-0.232579	0.0196057	1.70762	9.2	2	2	0.66985	-0.174022	43.831	3	9.2	2	2	0.58172	-0.235286	18.447	4	9.2	2	2	0.514721	-0.288428	4.6826	4
	1332	Tb927.10.6300	Tb927.10.6300	Ribosomal protein S5, C-terminal domain containing protein, putative		Q38AX6	50.038	12.9	9.4581e-45	1		X				1.7059	-0.231955	0.0182067	1.73977	3	1	1	0.67842	-0.168501	12.266	2	5.1	2	2	0.54351	-0.264792	15.201	4	10.8	3	3	0.546299	-0.26257	23.986	5
	2190	Tb927.7.2570	Tb927.7.2570	guide RNA associated protein, GAP2		Q57XL7	52.545	63.4	0	1		X				1.70439	-0.23157	0.00229859	2.63854	56.7	17	17	0.56275	-0.249684	16.591	39	57.7	21	21	0.58386	-0.233691	50.23	45	63.4	23	23	0.614704	-0.211334	23.044	54
	273	Tb09.211.3030	Tb927.9.11910	peroxidase, putative		Q38DK3	51.808	7.7	4.0193e-27	1					X	1.6986	-0.230091	0.0138264	1.85929	2.9	1	1	0.65747	-0.182124	21.15	2	6.4	2	2	0.52868	-0.276807	22.657	4	2.9	1	1	0.587027	-0.231342	5.3384	4
	1729	Tb927.4.1500	Tb927.4.1500	RNA editing associated helicase 2 (REH2)	REH2	Q581T1	241.82	10.7	7.1941e-178	1		X				1.69023	-0.227945	0.0442634	1.35396	4.9	5	5	0.74289	-0.129075	24.446	7	10.1	12	12	0.53707	-0.269969	27.808	16	8.1	9	9	0.519049	-0.284792	32.001	12
	2165	Tb927.7.190	Tb927.7.190	thimet oligopeptidase, putative (THOP1)	THOP1	Q57U35	84.166	51.4	0	1						1.68365	-0.226252	0.00567582	2.24597	15.1	7	7	0.58483	-0.23297	34.994	10	21.8	12	12	0.5598	-0.251967	32.112	16	12.4	8	8	0.64	-0.19382	22.728	10
	414	Tb11.01.2340	Tb927.11.10570	hypothetical protein, conserved		Q383M2	39.513	7.5	6.2807e-06	1		X				1.68155	-0.225711	0.0110806	1.95544	3.3	1	1	0.66358	-0.178107	19.343	2	3.3	1	1	0.55686	-0.254254	13.835	2	7.5	2	2	0.569152	-0.244772	23.373	2
	932	Tb927.1.4100	Tb927.1.4100	cytochrome oxidase subunit IV (COXIV)	COXIV	Q4GYG7	40.534	53	0	1		X				1.67462	-0.223915	0.00259966	2.58508	46.7	17	17	0.62769	-0.202255	59.796	46	43.3	17	17	0.59106	-0.228368	66.403	37	46.7	16	16	0.573954	-0.241123	15.49	44
	2558	Tb927.8.6580	Tb927.8.6580	Succinate dehydrogenase [ubiquinone] flavoprotein subunit, mitochondrial (SDH1)	SDH1	Q57TV5	66.88	62.4	0	1		X				1.67271	-0.223422	0.00275031	2.56062	57.1	25	25	0.62924	-0.201184	20.572	59	56	25	25	0.59155	-0.228009	18.928	68	51.4	26	26	0.57402	-0.241073	18.973	67
	1161	Tb927.10.16150	Tb927.10.16150	ATP-dependent zinc metallopeptidase, putative		Q387Q0	62.779	25.8	3.831e-24	1						1.66967	-0.222631	0.00601442	2.22081	10.4	4	4	0.57712	-0.238734	29.808	7	24.6	7	7	0.57387	-0.241186	31.718	10	11.6	5	4	0.648677	-0.187972	24.18	7
	1378	Tb927.10.7610	Tb927.10.7610	hypothetical protein, conserved		Q38AK3	165.1	5.2	6.3666e-53	1		X				1.66226	-0.220699	0.0467733	1.33	3.2	3	3	0.68913	-0.161699	20.197	5	2.6	2	2	0.47972	-0.319012	53.175	4	3.4	3	3	0.658588	-0.181386	28.197	4
	193	Tb09.211.0510	Tb927.9.8680	cytochrome c oxidase assembly factor, putative		Q38EA7	30.64	6.3	0.0013079	1						1.65993	-0.22009	0.000698494	3.15584	6.3	1	1	0.60277	-0.219848		1	6.3	1	1	0.6021	-0.220331		1	0	0	0				0
	566	Tb11.01.7190	Tb927.11.15550	NADH-cytochrome b5 reductase, putative (B5R)	B5R	Q381N0	33.885	47.4	8.2815e-79	1						1.65871	-0.21977	0.00874131	2.05842	31.8	6	6	0.56437	-0.248436	14.985	10	38	6	6	0.58713	-0.231266	23.998	12	37.7	6	6	0.661288	-0.179609	20.926	11
	411	Tb11.01.2280	Tb927.11.10510	ubiquinone biosynthesis methyltransferase, putative		Q383M8	32.094	52.8	6.0093e-173	1						1.65686	-0.219285	0.000815125	3.08878	27.1	6	6	0.61246	-0.212922	14.252	10	31.6	7	7	0.58639	-0.231813	16.742	16	52.8	11	11	0.612182	-0.213119	23.915	19
	1251	Tb927.10.4000	Tb927.10.4000	methylglutaconyl-CoA hydratase, mitochondrial precursor, putative		Q38BK0	29.195	66.4	1.7176e-100	1		X				1.65617	-0.219106	0.00402731	2.39499	55.6	7	7	0.59096	-0.228442	24.335	14	66.4	10	10	0.57916	-0.237201	15.719	21	61.4	8	8	0.64317	-0.191675	14.724	18
	1239	Tb927.10.3650	Tb927.10.3650	NADH-dependent fumarate reductase, putative		Q38BN4	133.53	34.5	5.2191e-247	1						1.65566	-0.218971	0.003586	2.44539	21	16	14	0.5729	-0.241921	35.106	22	30.8	21	19	0.63624	-0.196379	28.754	32	17.2	15	12	0.604485	-0.218614	23.317	21
	1469	Tb927.2.1560;Tb927.2.1680	Tb927.2.1560	peptidyl-prolyl cis-trans isomerase, putative		Q585R7	21.165	82.7	0	2						1.64106	-0.215125	0.000308885	3.5102	76.5	14	14	0.60539	-0.217965	16.594	38	77	14	14	0.60287	-0.219776	17.509	43	82.7	13	13	0.619963	-0.207634	28.015	41
	1928	Tb927.5.3010	Tb927.5.3010	MRB1 complex subunit MRB3010 (MRB3010)	mrb3010	Q57ZX7	57.748	20.5	1.9721e-34	1		X				1.63289	-0.212957	0.0165253	1.78185	7.4	3	3	0.55446	-0.25613	3.3439	5	17.6	7	7	0.60049	-0.221494	19.566	9	18.4	6	6	0.689845	-0.161248	26.265	9
	1005	Tb927.10.12000	Tb927.10.12000	iron-sulfur cluster assembly protein, putative		Q389E2	11.772	50.5	8.641e-54	1		X				1.63275	-0.212918	0.00119569	2.92238	42.4	4	4	0.62777	-0.202199	61.59	7	41.4	4	4	0.61728	-0.209518	18.747	8	33.3	3	3	0.592874	-0.227038	7.6773	6
	1878	Tb927.5.1510	Tb927.5.1510	hypothetical protein, conserved		Q57VB2	35.464	12.5	6.1462e-26	1		X				1.62976	-0.212122	0.0483083	1.31598	7.1	1	1	0.49101	-0.30891	1.1891	2	12.5	2	2	0.68535	-0.164088	55.356	4	12.5	2	2	0.686483	-0.16337	16.155	4
	1263	Tb927.10.4310	Tb927.10.4310	prohibitin 2, putative (PHB2)	PHB2	Q4FKP3	32.215	74.9	0	1						1.62725	-0.211455	8.72048e-05	4.05946	74.9	21	21	0.6194	-0.208029	17.893	48	71.9	21	21	0.60972	-0.21487	20.42	50	71.9	20	20	0.614515	-0.211468	29.391	51
	2418	Tb927.8.1990	Tb927.8.1990	peroxidoxin (TRYP2)	TRYP2	D6XKT6	25.631	76.5	0	1		X				1.62401	-0.21059	0.000862506	3.06424	76.5	20	20	0.60004	-0.22182	73.814	54	75.7	22	22	0.61733	-0.209483	68.456	60	71.2	21	21	0.630279	-0.200467	53.351	51
	1921	Tb927.5.2790	Tb927.5.2790	mitochondrial DNA polymerase beta-PAK (Pol beta-PAK)	Pol beta-PAK	Q57ZV5	87.228	14.5	1.4552e-21	1						1.62379	-0.21053	0.0119538	1.92249	1	1	1	0.68372	-0.165122	0.20935	2	11.1	5	5	0.59601	-0.224746	35.879	7	10	5	5	0.573164	-0.241721	67.924	4
	234	Tb09.211.1750	Tb927.9.10310	mitochondrial carrier protein (MCP11)	MCP11	Q38DX9	34.295	56.2	0	1			X			1.6231	-0.210346	0.000342837	3.46491	49.5	13	13	0.60515	-0.218137	11.339	28	53	15	15	0.62173	-0.206398	18.216	37	52.7	15	15	0.621581	-0.206502	12.819	38
	2010	Tb927.6.1570	Tb927.6.1570	2-hydroxy-3-oxopropionate reductase, putative		Q585Q3	31.753	64.3	7.0112e-78	1						1.61809	-0.209003	0.012911	1.88904	27.7	5	5	0.64774	-0.188599	33.054	6	27	6	6	0.55361	-0.256796	53.434	7	33	8	8	0.658241	-0.181615	87.528	12
	1047	Tb927.10.13300	Tb927.10.13300	30S ribosomal protein S8, putative		Q388R7	32.681	10.3	3.3515e-07	1		X				1.6167	-0.208629	0.0126669	1.89733	6.4	2	2	0.58029	-0.236355	75.833	2	6.4	2	2	0.59146	-0.228075	81.251	2	10.3	3	3	0.689513	-0.161458	35.682	3
	1777	Tb927.4.2770	Tb927.4.2770	hypothetical protein, conserved		D6XFL3	36.723	5.3	0.00023381	1						1.60211	-0.204692	0.0053727	2.26981	5.3	1	1	0.63584	-0.196652	0.97891	2	5.3	1	1	0.65529	-0.183566	2.953	2	5.3	1	1	0.583635	-0.233859	32.526	2
	142	Tb09.160.4310	Tb927.9.5900	glutamate dehydrogenase (GDH)	GDH	Q38EX6	112.11	73.1	0	1		X				1.6005	-0.204256	0.00097779	3.00975	66	63	63	0.62275	-0.205686	13.921	156	71.2	68	68	0.61018	-0.214542	15.509	170	64.7	69	69	0.64189	-0.19254	15.217	190
	668	Tb11.02.1350	Tb927.11.3860	hypothetical protein, conserved		Q386C8	50.409	28.6	1.5031e-40	1					X	1.59069	-0.201586	0.00291349	2.53559	12.9	4	4	0.65924	-0.180956	11.052	9	22.2	6	6	0.6053	-0.218029	10.504	11	19.3	6	6	0.622626	-0.205773	15.746	9
	2031	Tb927.6.2140	Tb927.6.2140	hypothetical protein, conserved		Q584U2	28.771	37.8	2.3309e-58	1						1.58482	-0.199981	0.00145342	2.83761	29.6	4	4	0.61382	-0.211959	28.265	9	29.6	4	4	0.62779	-0.202186	8.4725	9	37.8	5	5	0.651933	-0.185797	18.519	5
	1167	Tb927.10.1730	Tb927.10.1730	hypothetical protein, conserved		Q38C69	39.265	45.7	1.2733e-72	1						1.58373	-0.19968	0.00800075	2.09687	20.4	5	5	0.68549	-0.163999	17.995	7	19	5	5	0.61121	-0.21381	14.284	8	35.6	8	8	0.600853	-0.221232	29.192	9
	272	Tb09.211.3000	Tb927.9.11880	hypothetical protein, conserved		Q38DK6	51.045	29.8	9.4028e-40	1		X				1.58231	-0.199291	0.020906	1.67973	14.3	4	4	0.56861	-0.245186	25.241	7	25.2	8	8	0.61968	-0.207833	19.228	12	10.5	3	3	0.716384	-0.144854	15.859	4
	391	Tb11.01.1680	Tb927.11.9920	polyubiquitin, putative		Q383T7	76.602	88	0	1						1.5816	-0.199096	0.026909	1.5701	88	8	8	0.72257	-0.14112	21.642	14	88	9	9	0.63158	-0.199572	18.051	18	88	9	9	0.553863	-0.256597	27.083	18
	1128	Tb927.10.15220	Tb927.10.15220	hypothetical protein, conserved		Q387Y9	22.101	20.1	3.324e-181	1						1.57693	-0.197812	0.0058342	2.23402	18	3	3	0.66111	-0.179726	8.5023	4	10.8	4	4	0.65201	-0.185746	13.603	8	20.1	6	6	0.591611	-0.227964	7.8604	13
	2588	Tb927.8.7530	Tb927.8.7530	3,2-trans-enoyl-CoA isomerase, mitochondrial precursor, putative		Q57V74	39.776	57.8	4.1707e-273	1		X				1.57595	-0.197542	0.00505179	2.29655	49.4	14	12	0.60532	-0.218015	19.917	24	47.2	13	12	0.62505	-0.204085	15.468	32	49.4	17	15	0.675265	-0.170526	15.305	36
	876	Tb11.55.0009	Tb927.11.1710	guide RNA-binding protein of 21 kDa (gBP21)	GBP21	Q386Y3	23.253	56.3	8.7603e-281	1		X				1.57545	-0.197406	0.000497011	3.30363	51	11	11	0.62763	-0.202296	50.592	27	52.9	11	11	0.62907	-0.201301	16.073	32	52.9	13	13	0.64771	-0.188619	21.153	34
	159	Tb09.160.4840	Tb927.9.6620	hypothetical protein, conserved		Q38ES3	25.522	21.1	2.0818e-33	1					X	1.57084	-0.196131	0.0103153	1.98652	21.1	3	3	0.69815	-0.156051	27.627	5	21.1	3	3	0.61081	-0.214094	35.821	4	11.5	2	2	0.604997	-0.218247	20.627	3
	721	Tb11.02.3130	Tb927.11.5450	malic enzyme		Q385M3	63.119	76.4	0	1		X				1.57068	-0.196087	0.000369242	3.43269	69.5	29	29	0.62598	-0.20344	35.08	56	73.2	35	35	0.64421	-0.190973	37.802	74	73.9	33	33	0.639959	-0.193848	55.255	69
	976	Tb927.10.10830	Tb927.10.10830	RGG-containing protein 2 (RGG2)	RGG2	Q389P7	32.404	28.4	2.6332e-36	1		X				1.56964	-0.1958	0.000224967	3.64788	28.4	5	5	0.62938	-0.201087	11.594	11	28.4	5	5	0.64426	-0.190939	11.071	12	28.4	5	5	0.637714	-0.195374	8.7396	13
	792	Tb11.02.5530	Tb927.11.7540	electron-transfer-flavoprotein, alpha polypeptide, putative		Q384Q2	33.861	34	9.6483e-70	1		X				1.56688	-0.195036	0.0113289	1.94581	25	4	4	0.68694	-0.163081	115.15	8	25	4	4	0.58284	-0.234451	19.297	6	34	5	5	0.649266	-0.187577	15.025	8
	1278	Tb927.10.4880	Tb927.10.4880	hypothetical protein, conserved		Q38BB3	25.965	11.6	9.2431e-11	1		X			X	1.5636	-0.194127	0.00680293	2.1673	11.6	2	2	0.67283	-0.172095	23.622	3	11.6	2	2	0.6534	-0.184821	5.8423	3	11.6	2	2	0.595026	-0.225464	7.7897	4
	2324	Tb927.7.640	Tb927.7.640	hypothetical protein, conserved		Q57VR0	37.365	24	1.9347e-205	1					X	1.56244	-0.193803	0.00474624	2.32365	15	6	6	0.60703	-0.21679	9.6268	8	20.1	7	7	0.63938	-0.194241	32.7	16	24	9	9	0.675493	-0.170379	9.9941	10
	428	Tb11.01.2740	Tb927.11.10960	2OG-Fe(II) oxygenase superfamily, putative		Q383I2	71.772	27.5	3.686e-236	1						1.56173	-0.193605	0.000709503	3.14905	16.6	7	7	0.63763	-0.195431	17.577	12	18.5	9	9	0.6288	-0.201487	15.711	17	22.9	10	10	0.654793	-0.183896	13.962	18
	680	Tb11.02.1860	Tb927.11.4320	Uncharacterized ACR, COG1678, putative		Q385Y5	51.878	53.7	1.0496e-249	1						1.56004	-0.193136	0.0257007	1.59006	41.7	12	12	0.5862	-0.231954	18.305	21	38.5	11	11	0.60693	-0.216861	57.841	18	43.6	14	14	0.740302	-0.130591	71.312	25
	2550	Tb927.8.6390	Tb927.8.6390	lysophospholipase, putative (TbLysoPLA)	TbLysoPLA	D6XM23	30.092	81.1	0	1						1.55816	-0.192613	0.00617397	2.20944	68.9	13	13	0.60931	-0.215162	21.025	25	68.9	13	13	0.6324	-0.199008	10.304	20	71.4	15	15	0.686012	-0.163668	33.713	25
	544	Tb11.01.6620	Tb927.11.14980	phosphatidylethanolamine-binding protein, putative		Q381T7	58.419	21.9	3.1727e-16	1		X				1.55797	-0.192558	0.0131037	1.88261	7.1	2	2	0.70977	-0.148882		1	4.3	1	1	0.59995	-0.221885	3.1023	2	15.4	4	4	0.621002	-0.206907	32.177	4
	1273	Tb927.10.470	Tb927.10.470	choline dehydrogenase, putative		Q38CJ1	56.921	49.9	6.4083e-133	1		X				1.55761	-0.192459	8.80039e-05	4.0555	28	11	11	0.64121	-0.193	19.19	22	31.6	12	12	0.63785	-0.195281	41.94	25	35.4	13	13	0.646998	-0.189097	30.424	30
	631	Tb11.02.0445	Tb927.11.2930	hypothetical protein, conserved		Q386L8	13.477	18.2	1.7094e-06	1					X	1.55474	-0.191658	0.0158882	1.79893	18.2	1	1	0.64358	-0.191397	0.95066	2	18.2	2	2	0.70886	-0.14944	40.745	3	18.2	1	1	0.58326	-0.234137	1.0012	2
	2105	Tb927.6.4540	Tb927.6.4540	3-hydroxy-3-methylglutaryl-CoA reductase, putative		Q587C0	45.944	36.6	1.4348e-223	1		X				1.55373	-0.191376	0.00405979	2.3915	29.5	10	10	0.68082	-0.166968	21.76	21	35.9	11	11	0.62781	-0.202172	18.152	27	29.5	10	10	0.623752	-0.204988	23.046	18
	2229	Tb927.7.3520	Tb927.7.3520	mitochondrial pyruvate carrier protein 2, putative		Q57WG7	14.849	20.1	2.0594e-05	1						1.54743	-0.18961	0.00613834	2.21195	6	1	1	0.68985	-0.161245	11.459	2	20.1	2	2	0.63717	-0.195745	19.435	4	20.1	2	2	0.613987	-0.211841	13.89	3
	1711	Tb927.3.860	Tb927.3.860	Acyl carrier protein, mitochondrial (ACP)	ACP	Q57WW9	16.531	37.8	2.4403e-184	1		X				1.54494	-0.188911	0.00110375	2.95713	28.4	3	3	0.64664	-0.189337	19.149	9	28.4	3	3	0.63158	-0.199572	16.511	8	9.5	1	1	0.664011	-0.177825	13.371	3
	1499	Tb927.2.3610	Tb927.2.3610	hypothetical protein, conserved		Q586X8	16.06	47.2	0	1		X			X	1.54487	-0.188892	0.00203853	2.69068	39.6	6	6	0.67129	-0.17309	9.7863	14	47.2	7	7	0.62746	-0.202414	12.782	20	25.7	5	5	0.643915	-0.191171	20.718	16
	534	Tb11.01.6320	Tb927.11.14700	hypothetical protein, conserved		Q381W5	61.94	15	9.9413e-111	1						1.53711	-0.186704	0.0151562	1.81941	8.4	3	3	0.58455	-0.233178	38.865	6	15	5	5	0.6842	-0.164817	39.576	10	6.9	2	2	0.688468	-0.162116	18.54	5
	2204	Tb927.7.280	Tb927.7.280	cyclophilin-type peptidyl-prolyl cis-trans isomerase, putative (PPIase)	PPIase	Q57U26	24.302	66.2	4.1012e-88	1						1.53296	-0.18553	0.00185991	2.73051	66.2	11	11	0.63223	-0.199125	14.439	24	60	10	10	0.67393	-0.171385	15.131	21	66.2	11	11	0.651508	-0.18608	10.702	23
	1299	Tb927.10.540	Tb927.10.540	ATP-dependent RNA helicase SUB2, putative (SUB2)	SUB2	Q38CI6	49.226	50.9	1.9623e-205	1						1.53107	-0.184994	0.00165917	2.78011	31.2	10	10	0.65234	-0.185526	13.903	16	40.6	14	14	0.63418	-0.197787	28.483	27	39.4	15	15	0.673491	-0.171668	34.638	25
	376	Tb11.01.1320	Tb927.11.9560	oxidoreductase, putative		Q383X3	58.621	9.7	7.2079e-11	1						1.52876	-0.18434	0.0194904	1.71018	5	2	2	0.5893	-0.229664		1	2	1	1	0.65438	-0.18417	7.2414	2	4.8	2	2	0.725795	-0.139186		1
	2043	Tb927.6.2420	Tb927.6.2420	p22 protein precursor		Q584R4	25.349	53.3	9.4597e-218	1		X				1.52591	-0.183528	0.00843237	2.07405	53.3	12	12	0.62148	-0.206573	28.863	32	53.3	12	12	0.64038	-0.193562	10.111	30	53.3	12	12	0.707214	-0.150449	19.926	35
	354	Tb11.01.0610	Tb927.11.8870	DEAD-box ATP-dependent RNA helicase, mitochondrial (MHEL61)	KREH1	Q384E1	60.659	45.6	1.6041e-159	1		X				1.52094	-0.182113	0.00146445	2.83433	28.2	12	12	0.64376	-0.191276	16.503	20	38.8	16	16	0.67855	-0.168418	13.356	27	41.6	17	17	0.65066	-0.186646	13.585	27
	1564	Tb927.3.1410	Tb927.3.1410	cytochrome oxidase subunit VII (COXVII)	COXVII	Q57XX4	19.264	10.3	2.2551e-09	1		X				1.52071	-0.182047	0.0202913	1.69269	10.3	1	1	0.72943	-0.137016	0.67816	3	10.3	1	1	0.65932	-0.180904	0.36187	2	10.3	1	1	0.591261	-0.228221	4.9529	2
	2001	Tb927.6.1200	Tb927.6.1200	hypothetical protein, conserved		Q585C7	52.96	26.3	2.8083e-23	1						1.52071	-0.182046	0.0448693	1.34805	5.3	2	2	0.75929	-0.119592	26.155	4	12.2	3	3	0.55419	-0.256341	20.44	5	19.7	5	5	0.675767	-0.170203	12.951	7
	616	Tb11.02.0100	Tb927.11.2500	metallo-peptidase, Clan MA(E) Family M32		Q386R0	57.683	54.7	0	1						1.5144	-0.180242	0.000281422	3.55064	5	2	2	0.65257	-0.185373	5.4612	2	5	2	2	0.66001	-0.180449	11.179	6	8	3	3	0.668494	-0.174903	14.042	5
	2420	Tb927.8.2020	Tb927.8.2020	agmatinase, putative		Q581Y0	36.517	27.5	2.6031e-53	1						1.51217	-0.1796	0.00633741	2.19809	12.7	3	3	0.63876	-0.194662	9.8937	4	23.6	4	4	0.64083	-0.193257	6.7438	5	16.6	4	4	0.706514	-0.150879	18.978	6
	Further proteins quantified
	1459	Tb927.10.9970	Tb927.10.9970	hypothetical protein, conserved		Q389X9	110	7.6	1.2206e-22	1						1.49815	-0.175554	0.00654141	2.18433	2.1	2	2	0.63557	-0.196837	4.8599	3	2.1	2	2	0.6586	-0.181378	12.394	4	6.9	6	6	0.71048	-0.148448	17.667	8
	1262	Tb927.10.430	Tb927.10.430	peroxidase, putative		Q38CJ5	41.585	35.4	1.4189e-120	1					X	1.49596	-0.17492	0.0108864	1.96312	29.2	8	8	0.71529	-0.145518	20.895	10	35.4	10	10	0.67538	-0.170452	12.92	16	22.5	6	6	0.618314	-0.208791	14.017	14
	2373	Tb927.7.910	Tb927.7.910	hypothetical protein, conserved		Q57VT7	80.436	13.6	5.4862e-73	1						1.49492	-0.174617	0.0270003	1.56863	11.8	5	5	0.72795	-0.137898	15.129	4	5.9	3	3	0.58546	-0.232503	85.923	3	5.8	3	3	0.702346	-0.153449	40.254	5
	2572	Tb927.8.6970;Tb927.4.5350	Tb927.8.6970	3-methylcrotonyl-CoA carboxylase alpha subunit, putative		Q57YQ4	73.906	11.4	6.1675e-22	2		X				1.49398	-0.174345	0.0302717	1.51896	6	3	3	0.67578	-0.170195	24.517	3	7.8	4	4	0.58875	-0.230069	32.064	3	4.4	2	2	0.75375	-0.122773	32.914	3
	1506	Tb927.2.4110	Tb927.2.4110	Mitochondrial-processing peptidase subunit alpha (MPPA)	MPPA	Q586V8	52.064	40.3	8.5754e-183	1		X				1.49097	-0.17347	0.00138418	2.85881	35.6	14	14	0.6595	-0.180785	54.64	30	40.1	15	15	0.66216	-0.179037	60.603	34	33.5	12	12	0.690894	-0.160589	23.888	30
	1420	Tb927.10.8730	Tb927.10.8730	ABC1 family, putative		Q38AA0	50.876	26.9	4.7291e-78	1					X	1.48531	-0.171816	0.0224624	1.64854	10	4	4	0.75488	-0.122122	34.769	5	19.2	8	8	0.61514	-0.211026	30.832	13	15.2	5	5	0.657203	-0.1823	32.578	9
	1852	Tb927.4.720	Tb927.4.720	hypothetical protein, conserved		Q580A0	19.648	25.4	1.3464e-41	1		X			X	1.48179	-0.170787	0.0373461	1.42775	17.2	1	1	0.70046	-0.154617	1.8293	2	17.2	1	1	0.75555	-0.121737	3.8608	2	24.3	2	2	0.580754	-0.236008	33.734	3
	490	Tb11.01.4860	Tb927.11.13280	mitochondrial RNA binding protein 2 (GBP25)	GBP25	Q382K8	25.106	50.9	0	1		X				1.4807	-0.170468	0.000465163	3.3324	48.7	11	11	0.67408	-0.171289	11.614	30	48.7	10	10	0.66621	-0.176389	10.941	29	50.9	12	12	0.685918	-0.163728	15.844	33
	1949	Tb927.5.3640	Tb927.5.3640	hypothetical protein, conserved		Q57UA2	30.64	25.9	3.0622e-13	1		X			X	1.47755	-0.169543	0.0167977	1.77475	8.9	2	2	0.62174	-0.206391	13.253	3	23	4	4	0.67183	-0.172741	22.896	8	18.1	4	4	0.74217	-0.129497	18.259	6
	392	Tb11.01.1740	Tb927.11.9980	2-oxoglutarate dehydrogenase E1 component, putative		Q383T1	112.95	77.5	0	1		X				1.46367	-0.165442	0.000146239	3.83494	71.5	80	80	0.68203	-0.166197	11.928	214	74.8	84	84	0.68919	-0.161661	15.245	248	74.8	90	90	0.678472	-0.168468	22.783	277
	2019	Tb927.6.1860	Tb927.6.1860	conserved protein		Q585M5	38.423	25.4	2.1315e-32	1						1.45492	-0.162839	0.00384122	2.41553	17.5	3	3	0.65663	-0.182679	11.704	6	21.1	4	4	0.70886	-0.14944	23.019	9	25.4	5	5	0.697593	-0.156398	23.525	8
	2370	Tb927.7.840	Tb927.7.840	hypothetical protein, conserved		Q57VT0	14.51	27.4	5.7047e-10	1		X			X	1.45129	-0.161753	0.0409775	1.38745	17.7	2	2	0.76827	-0.114486	16.574	6	27.4	3	3	0.71853	-0.143555	15.728	9	17.7	2	2	0.592628	-0.227218	12.473	5
	2025	Tb927.6.2010	Tb927.6.2010	AMP-binding enzyme, putative		Q584V5	58.952	34	1.3118e-111	1		X				1.45047	-0.161509	0.00448798	2.34795	28.7	13	13	0.70836	-0.149746	21.892	22	34	15	15	0.65585	-0.183195	14.083	25	24.3	10	10	0.705368	-0.151584	28.014	17
	1920	Tb927.5.2780	Tb927.5.2780	mitochondrial DNA polymerase beta		D6XGL4	46.102	57.7	6.7702e-249	1		X				1.44584	-0.16012	0.000437179	3.35934	37.8	9	9	0.68775	-0.162569	30.114	15	46.7	12	12	0.70227	-0.153496	28.618	25	57.7	14	14	0.685025	-0.164293	23.816	28
	1205	Tb927.10.280	Tb927.10.280	cytochrome oxidase subunit VI (COXVI)	COXVI	Q38CL0	19.154	17.7	2.1836e-27	1						1.44418	-0.159621	0.0422661	1.37401	17.7	2	2	0.77131	-0.112771	13.026	7	17.7	3	3	0.59499	-0.22549	22.329	5	17.7	2	2	0.723432	-0.140602	13.798	8
	816	Tb11.03.0475	Tb927.11.600	hypothetical protein, conserved		Q387J1	12.081	76.4	1.5848e-136	1		X			X	1.44346	-0.159406	0.000219584	3.6584	70.8	6	6	0.68976	-0.161302	28.862	19	61.3	5	5	0.70031	-0.15471	8.8577	16	67	6	6	0.688326	-0.162206	11.849	19
	254	Tb09.211.2530	Tb927.9.11220	hypothetical protein, conserved		Q38DQ3	41.551	37.6	1.2847e-81	1	TbTim42				X	1.44274	-0.159188	0.00444261	2.35236	23	7	7	0.71692	-0.144529	37.248	14	25.8	8	8	0.66086	-0.179891	17.57	18	30.1	9	9	0.702839	-0.153144	21.634	18
	884	Tb11.55.0026	Tb927.11.1540	isovaleryl-coA dehydrogenase, putative		Q387A0	44.799	47.4	5.1817e-181	1						1.44271	-0.159178	0.00402365	2.39538	40.4	10	10	0.66208	-0.17909	38.766	17	39.7	11	11	0.71449	-0.146004	34.886	18	34.3	9	9	0.703977	-0.152441	26.985	13
	1382	Tb927.10.770	Tb927.10.770	RF-1 domain containing protein, putative		Q38CG3	69.121	20.1	4.6661e-254	1					X	1.44198	-0.15896	0.000971709	3.01246	14.7	7	7	0.68655	-0.163328	13.834	6	15.8	8	8	0.68472	-0.164487	48.256	12	20.1	9	9	0.709471	-0.149065	37.154	18
	1570	Tb927.3.1690	Tb927.3.1690	hypothetical protein, conserved		Q57ZE2	17.154	59.3	1.2266e-23	1					X	1.4415	-0.158814	0.00260475	2.58423	24.8	4	4	0.71337	-0.146685	8.3172	8	49	9	9	0.699	-0.155523	12.173	17	38.6	6	6	0.669523	-0.174234	49.159	13
	2584	Tb927.8.7380;Tb927.4.5050	Tb927.8.7380	dihydrolipoamide dehydrogenase, point mutation		Q57YU0	60.014	28.4	3.5139e-127	2						1.4371	-0.157487	0.00850141	2.07051	10.8	4	4	0.69322	-0.159129	24.629	4	17.4	8	8	0.65775	-0.181939	20.088	12	27.3	11	11	0.738934	-0.131394	40.589	9
	772	Tb11.02.4810	Tb927.11.6980	hypothetical protein, conserved		Q384X3	68.158	40.7	3.5991e-69	1		X				1.43639	-0.157273	0.00298503	2.52505	18.6	8	8	0.70942	-0.149097	43.577	9	31.3	11	11	0.66913	-0.174489	12.085	20	22.6	9	9	0.710833	-0.148232	19.614	14
	880	Tb11.55.0013	Tb927.11.1670	cysteine desulfurase		Q386Y7	48.151	43.7	9.1032e-169	1						1.43586	-0.157111	0.00349989	2.45595	25.4	9	9	0.6689	-0.174639	18.664	14	37.3	14	14	0.70172	-0.153836	30.537	29	43.7	16	16	0.719683	-0.142859	21.989	35
	1574	Tb927.3.1760	Tb927.3.1760	chaperone protein DNAj, putative		Q57ZD5	29.423	18.8	2.8672e-09	1						1.43383	-0.156497	0.0125284	1.9021	14.6	3	3	0.73118	-0.135976	6.4743	9	13.5	3	3	0.72142	-0.141812	5.1873	5	14.6	3	3	0.643128	-0.191702	25.791	5
	736	Tb11.02.3930	Tb927.11.6100	hypothetical protein, conserved		Q385F8	33.374	5	0.00010382	1						1.42927	-0.155114	0.0485118	1.31415	5	1	1	0.59812	-0.223212		1	5	1	1	0.7873	-0.10386		1	5	1	1	0.727326	-0.138271		1
	1814	Tb927.4.4210	Tb927.4.4210	ATP-dependent zinc metalloprotease AFG3-like, putative		Q57Y25	96.221	31.2	0	1						1.42599	-0.154118	0.000149508	3.82533	10.9	6	6	0.70663	-0.150808	13.945	9	20.2	12	12	0.69609	-0.157335	26.234	22	23.6	13	13	0.701115	-0.154211	24.037	25
	2238	Tb927.7.3750	Tb927.7.3750	TFIIF-stimulated CTD phosphatase, putative		Q57WJ0	22.571	43.4	5.1915e-67	1						1.42547	-0.153958	0.0275284	1.56022	32.8	6	6	0.64556	-0.190063	50.918	17	38.9	6	6	0.67839	-0.168521	15.862	14	42.9	7	7	0.788333	-0.10329	26.1	14
	1966	Tb927.5.4330	Tb927.5.4330	dihydrolipoamide branched chain transacylase, putative		Q57Z16	47.651	46.7	2.5265e-198	1						1.42093	-0.152574	0.00199509	2.70004	30.8	13	13	0.7162	-0.144966	30.129	30	39.4	14	14	0.71357	-0.146563	11.378	31	45.3	15	15	0.682035	-0.166193	15.077	30
	1051	Tb927.10.1340	Tb927.10.1340	hypothetical protein, conserved		Q38CA6	60.644	8.9	1.8619e-22	1						1.41735	-0.151478	0.0381916	1.41803	3	1	1	0.61713	-0.209623		1	5.4	2	2	0.72731	-0.13828	41.759	2	5.9	2	2	0.782473	-0.106531	23.296	3
	2015	Tb927.6.1680	Tb927.6.1680	mitochondrial RNA binding protein 1 (MRB1680)	MRB1680	Q585P3	61.754	11.1	2.4008e-66	1		X				1.41642	-0.151193	0.0011782	2.92878	3.1	1	1	0.71408	-0.146253		1	9.7	4	4	0.71491	-0.145749	16.465	7	8.3	4	4	0.689322	-0.161578	11.091	6
	855	Tb11.47.0004	Tb927.11.1450	2-oxoglutarate dehydrogenase E1 component, putative		Q387A7	113.38	75.9	0	1		X				1.40988	-0.149183	0.000145417	3.83738	71.5	66	66	0.70767	-0.150169	12.912	188	70.7	70	70	0.7052	-0.151688	17.731	200	71.7	73	73	0.715001	-0.145694	12.458	223
	450	Tb11.01.3550	Tb927.11.11680	2-oxoglutarate dehydrogenase E2 component, putative		Q383B2	41.143	85.4	0	1		X				1.40967	-0.149116	0.00290423	2.53697	83.3	31	31	0.70885	-0.149446	21.591	83	79.1	29	29	0.68723	-0.162898	20.316	85	83.8	34	34	0.732815	-0.135005	41.743	104
	547	Tb11.01.6680	Tb927.11.15040	Chaperonin HSP60, mitochondrial (HSP60)	Cpn60	Q381T1	64.159	56.9	0	1		X				1.4054	-0.1478	0.000237626	3.62411	50.3	24	23	0.70447	-0.152137	67.78	43	52	23	22	0.7171	-0.14442	17.095	48	56.6	25	24	0.713114	-0.146841	17.79	51
	993	Tb927.10.11520	Tb927.10.11520	hypothetical protein, conserved		Q389I9	13.421	67.5	3.2325e-52	1	TbTim13				X	1.40221	-0.146813	0.00437849	2.35868	67.5	7	7	0.73352	-0.134588	33.116	12	55.6	6	6	0.72481	-0.139776	16.98	9	45.3	5	5	0.682221	-0.166075	7.5401	10
	72	Tb09.160.0510	Tb927.9.1590	hypothetical protein, conserved		Q38FY8	15.734	34.3	5.1283e-18	1						1.39959	-0.146002	0.00783923	2.10573	34.3	3	3	0.74072	-0.130346	15.613	5	34.3	3	3	0.7314	-0.135845	12.772	7	34.3	3	3	0.673265	-0.171814	7.4626	6
	739	Tb11.02.4020	Tb927.11.6150	60Kd inner membrane protein, putative		Q385F4	48.159	4.1	3.883e-27	1					X	1.39833	-0.145609	0.0446559	1.35012	4.1	1	1	0.61761	-0.209286	16.631	2	4.1	1	1	0.77174	-0.112529	1.9653	2	4.1	1	1	0.767342	-0.115011	6.1383	2
	2146	Tb927.7.1200	Tb927.7.1200	Protein of unknown function (DUF525), putative		Q57WT0	48.808	9.8	6.5511e-68	1						1.39485	-0.144527	0.0105607	1.97631	7.7	2	2	0.71393	-0.146344	18.372	2	7.7	2	2	0.67686	-0.169501	10.246	3	9.8	3	3	0.762544	-0.117735	16.627	4
	2409	Tb927.8.1860	Tb927.8.1860	pitrilysin-like metalloprotease		Q581Z6	114.53	43.2	9.5254e-225	1		X				1.39001	-0.143019	0.00831087	2.08035	25	18	18	0.70575	-0.151349	17.252	39	33.1	20	20	0.69119	-0.160403	15.992	40	31.9	21	21	0.763301	-0.117304	18.398	39
	781	Tb11.02.5190	Tb927.11.7290	pantothenate kinase subunit, putative		Q384T6	162.1	25.7	9.2542e-93	1						1.3877	-0.142295	0.0116048	1.93536	3.7	5	5	0.73706	-0.132497	42.386	5	21.8	22	22	0.67205	-0.172598	19.579	34	14.9	14	14	0.755458	-0.12179	53.057	19
	1312	Tb927.10.5770	Tb927.10.5770	Valosin-containing protein (VCP)	VCP	Q38B27	85.825	45.1	0	1						1.38763	-0.142273	0.0115728	1.93656	14.6	6	6	0.76539	-0.116117	28.221	8	10.1	5	5	0.67676	-0.169565	31.553	8	20.3	10	10	0.722543	-0.141136	39.569	10
	122	Tb09.160.3110	Tb927.9.4520	Mitochondrial-processing peptidase subunit beta (MPPB)	MPPB	Q38F91	53.689	56	7.534e-300	1		X				1.38697	-0.142066	0.00470594	2.32735	41.1	14	14	0.68941	-0.161522	13.138	30	47	16	16	0.73437	-0.134085	25.683	31	47.2	16	16	0.740302	-0.130591	13.456	33
	1941	Tb927.5.3390	Tb927.5.3390	ADG1, pseudogene			13.175	44.9	4.2519e-105	1						1.38637	-0.141878	0.00232387	2.63379	30.5	4	4	0.74111	-0.130117	21.62	11	30.5	4	4	0.7017	-0.153849	11.554	11	44.9	5	5	0.721657	-0.141669	14.723	11
	918	Tb927.1.2750	Tb927.1.2750	hypothetical protein, conserved		Q4GYU7	18.698	61.3	2.376e-173	1						1.38397	-0.141127	0.023388	1.63101	0	0	0				0	21.4	3	3	0.73124	-0.13594	30.474	5	8.9	1	1	0.71398	-0.146314		1
	2088	Tb927.6.4090	Tb927.6.4090	chaperonin HSP60, mitochondrial precursor, putative (HSP60)	HSP60	Q586A7	58.37	34.9	1.0846e-86	1						1.38294	-0.140804	0.0227604	1.64282	33.3	13	13	0.69438	-0.158403	16.992	19	29.4	11	11	0.68203	-0.166197	19.937	22	26.4	11	11	0.798339	-0.0978124	26.678	20
	1849	Tb927.4.600	Tb927.4.600	Alpha/beta hydrolase family, putative		Q57ZY8	34.458	55.2	8.8823e-107	1						1.38148	-0.140344	0.00895324	2.04802	28.4	7	7	0.68225	-0.166056	15.291	9	32.8	8	8	0.73478	-0.133843	22.441	10	50.5	10	10	0.756601	-0.121133	17.624	16
	2011	Tb927.6.1590	Tb927.6.1590	conserved protein		Q585Q1	51.554	15.2	5.8028e-56	1						1.37853	-0.139416	0.0344491	1.46282	4.3	2	2	0.80613	-0.0935949	31.289	3	12.2	4	4	0.65219	-0.185626	26.699	5	11.8	4	4	0.726058	-0.139029	47.245	8
	2577	Tb927.8.7040	Tb927.8.7040	hypothetical protein, conserved		Q57YR1	21.365	45	0	1					X	1.37522	-0.138371	0.00235871	2.62732	43.9	7	7	0.74983	-0.125037	17.264	18	45	10	10	0.71875	-0.143422	26.023	26	45	6	6	0.713419	-0.146655	14.955	20
	1899	Tb927.5.2070	Tb927.5.2070	hypothetical protein, conserved		Q57ZS6	68.756	11.5	2.2261e-131	1		X				1.37514	-0.138346	0.0142352	1.84664	11.5	4	4	0.7506	-0.124591	21.241	6	6.5	2	2	0.67367	-0.171553	4.0211	4	11.5	4	4	0.760514	-0.118893	9.7692	7
	420	Tb11.01.2550	Tb927.11.10780	hypothetical protein, conserved		Q383K1	30.902	36.9	1.2285e-111	1				X		1.37373	-0.137902	0.0143265	1.84386	26.2	6	6	0.67425	-0.171179	19.472	10	30.8	8	8	0.7526	-0.123436	18.6	15	29.7	8	8	0.760167	-0.119091	18.93	12
	1577	Tb927.3.1820	Tb927.3.1820	mitochondrial RNA binding complex 1 subunit (MRB1820)	MRB1820	Q57ZC9	25.432	42	4.8922e-167	1						1.37226	-0.137435	0.0221805	1.65403	22.4	5	5	0.74781	-0.126209	11.057	8	39.2	7	7	0.77924	-0.108329	37.044	12	35.1	7	7	0.664099	-0.177767	27.149	11
	2364	Tb927.7.7440	Tb927.7.7440	hypothetical protein, conserved		Q57TY1	14.51	16.3	3.0116e-08	1		X				1.35142	-0.130792	0.0218834	1.65988	16.3	2	2	0.73456	-0.133973	13.373	4	16.3	2	2	0.68681	-0.163163	6.0793	4	16.3	2	2	0.803084	-0.0952391	8.8277	4
	2076	Tb927.6.3870	Tb927.6.3870	RNA-binding protein, putative (SGN1)	SGN1	Q585Y5	22.904	6.5	1.5656e-43	1						1.35073	-0.130568	0.0338938	1.46988	6.1	1	1	0.69805	-0.156113	11.996	2	6.5	1	1	0.70089	-0.15435		1	6.5	1	1	0.829394	-0.0812393		1
	2199	Tb927.7.2710	Tb927.7.2710	NADH-cytochrome b5 reductase, putative		Q57Y81	31.885	55.7	8.2829e-103	1						1.35057	-0.130516	0.00454186	2.34277	31.4	6	6	0.72242	-0.14121	15.249	9	35.2	7	7	0.7289	-0.137332	13.912	12	36.6	7	7	0.770891	-0.113007	21.825	13
	2353	Tb927.7.7090	Tb927.7.7090	hypothetical protein, conserved		Q57XS9	17.127	25	4.4283e-22	1						1.34927	-0.130099	0.0334785	1.47523	16.4	2	2	0.7702	-0.113396	24.459	7	16.4	2	2	0.79671	-0.0986997	12.184	6	25	3	3	0.663438	-0.1782	7.8701	8
	1483	Tb927.2.2510;Tb927.2.2520	Tb927.2.2510	Mitochondrial outer membrane protein porin 1 (VDAC1)	VDAC		29.189	95.2	0	2				X		1.34792	-0.129664	0.00117849	2.92868	91.1	30	30	0.75704	-0.120881	21.612	72	95.2	38	38	0.73662	-0.132756	10.768	100	83.7	36	36	0.732225	-0.135355	13.092	97
	104	Tb09.160.2210	Tb927.9.3590	monothiol glutaredoxin, putative		Q38FH2	23.795	51.2	6.3406e-68	1						1.34389	-0.128364	0.0285424	1.54451	39	6	6	0.78048	-0.107638	8.6077	9	51.2	9	9	0.78561	-0.104793	20.545	12	20.2	5	5	0.671953	-0.172661	36.086	10
	1719	Tb927.4.1080	Tb927.4.1080	V-type ATPase, A subunit, putative		Q580D6	67.749	53.8	0	1						1.33547	-0.125633	0.0327675	1.48456	33.9	15	15	0.83364	-0.0790215	26.718	27	38.4	15	15	0.7119	-0.147581	13.982	32	33.3	15	15	0.707464	-0.150296	29.874	31
	1969	Tb927.5.440	Tb927.5.440	trans-sialidase, putative		Q57VW9	84.562	31.5	1.8604e-161	1						1.33351	-0.124995	0.0435124	1.36139	18.1	8	8	0.67993	-0.167536	49.492	12	25.3	13	13	0.84134	-0.0750285	33.495	24	22.1	11	11	0.737191	-0.13242	23.505	19
	2391	Tb927.8.1420	Tb927.8.1420	acyl-CoA dehydrogenase, mitochondrial precursor, putative		Q580I1	55.982	38.3	8.6647e-199	1	ACAD	X				1.32817	-0.123254	0.0112235	1.94987	33.3	11	11	0.71221	-0.147392	29.839	20	34.1	12	12	0.79057	-0.10206	24.435	26	34.1	12	12	0.758035	-0.120311	24.191	21
	535	Tb11.01.6360	Tb927.11.14730	Metalloprotease M41 FtsH, putative		Q381W2	74.475	44.8	0	1						1.32804	-0.12321	0.000792345	3.10109	30.7	15	14	0.74511	-0.12778	39.317	29	36	21	21	0.76489	-0.116401	32.953	42	31.2	18	17	0.74912	-0.125449	25.401	35
	1547	Tb927.2.6070	Tb927.2.6070	mitochondrial RNA binding complex 1 subunit (MRB6070)	MRB6070	Q586P0	31.486	35.8	2.7427e-206	1		X				1.32238	-0.121357	0.000290908	3.53624	33.7	8	8	0.76343	-0.117231	17.756	15	33.7	8	8	0.75315	-0.123119	10.669	20	35.8	10	10	0.752106	-0.123721	10.54	16
	68	Tb09.160.0370	Tb927.9.1380	hypothetical protein, conserved		Q38G04	42.439	58.6	1.1037e-284	1						1.32196	-0.121219	0.00301256	2.52106	43.3	15	15	0.74551	-0.127547	39.56	32	44.3	15	15	0.74435	-0.128223	25.159	40	39.8	13	13	0.780031	-0.107888	50.179	29
	1833	Tb927.4.4910	Tb927.4.4910	3,2-trans-enoyl-CoA isomerase, mitochondrial precursor, putative		Q584L4	45.333	44.2	1.703e-189	1		X				1.32056	-0.120759	6.46798e-05	4.18923	32.5	10	8	0.75425	-0.122485	48.399	19	38.2	9	8	0.75741	-0.120669	9.201	22	43.8	11	9	0.760109	-0.119124	12.961	19
	2510	Tb927.8.5220	Tb927.8.5220	hypothetical protein, conserved		Q57UJ4	114.05	9.4	1.9882e-10	1						1.31921	-0.120313	0.0444326	1.3523	1.4	1	1	0.73018	-0.13657	0.25094	2	6.4	4	4	0.69919	-0.155405	2.3159	2	2	1	1	0.85317	-0.0689647	4.0486	2
	2136	Tb927.6.950	Tb927.6.950	cysteinyl-tRNA synthetase, putative	CysRS	Q585F2	89.376	40.8	0	1						1.30965	-0.117154	0.0259894	1.5852	1.5	1	1	0.8296	-0.0811313		1	5.1	3	3	0.71285	-0.147002	6.2828	3	1.9	1	1	0.752785	-0.123329		1
	1930	Tb927.5.3090	Tb927.5.3090	hypothetical protein, conserved		Q57Z84	11.655	86.1	2.1883e-228	1					X	1.3087	-0.116841	0.00416913	2.37996	76.2	6	6	0.75932	-0.119575	12.64	19	76.2	6	6	0.78962	-0.102582	9.928	23	86.1	7	7	0.744103	-0.128367	7.7823	25
	451	Tb11.01.3560	Tb927.11.11690	V-type proton ATPase subunit B, putative		Q383B1	55.619	63.2	0	1						1.3071	-0.11631	0.0120605	1.91864	43.8	14	14	0.80895	-0.0920783	17.102	28	47.3	16	16	0.73106	-0.136047	18.237	33	40.6	13	13	0.757174	-0.120804	15.054	29
	2342	Tb927.7.6930	Tb927.7.6930	ATPase, putative		Q57XR3	55.82	15.1	4.8073e-52	1						1.30653	-0.116118	0.00759331	2.11957	6.9	2	2	0.77718	-0.109478	2.2565	3	11.8	3	3	0.73097	-0.1361	8.6739	5	11.8	3	3	0.789266	-0.102777	27.493	6
	1034	Tb927.10.12840	Tb927.10.12840	mitochondrial carrier protein (MCP12)	MCP12	Q388W2	33.131	50	0	1			X			1.30583	-0.115886	0.00601706	2.22062	44.7	16	16	0.74397	-0.128445	12.229	35	40.8	16	16	0.7571	-0.120847	12.105	47	47.4	20	20	0.797321	-0.0983668	22.657	53
	2362	Tb927.7.7410	Tb927.7.7410	oxidoreductase, putative		Q57TX8	35.787	37.3	2.9538e-116	1		X				1.30086	-0.114231	0.0142639	1.84576	34	9	9	0.80794	-0.0926209	25.168	15	36.4	10	10	0.7759	-0.110194	24.958	19	28.4	8	8	0.724638	-0.139879	37.221	15
	707	Tb11.02.2700	Tb927.11.5050	fumarate hydratase, class I (FHm)	FHm	Q385R3	61.344	61.4	0	1		X				1.30052	-0.114116	5.2257e-05	4.28186	48.8	17	17	0.76753	-0.114905	27.05	29	50.6	19	19	0.77185	-0.112467	21.753	36	46.8	16	16	0.767401	-0.114978	15.082	31
	2582	Tb927.8.7260	Tb927.8.7260	kinetoplast-associated protein, putative		Q57YV4	114.45	11.1	5.436e-19	1		X				1.29598	-0.112599	0.0354362	1.45055	3.6	2	2	0.82971	-0.0810737	10.335	3	7.8	5	4	0.70082	-0.154394	15.047	9	5.4	3	3	0.790077	-0.102331	24.573	7
	681	Tb11.02.1880	Tb927.11.4330	hypothetical protein, conserved		Q385Y4	21.02	35.4	1.3323e-18	1						1.29061	-0.110795	0.0212648	1.67234	18.5	2	2	0.76306	-0.117441	24.183	3	24.3	3	3	0.83249	-0.079621	19.298	4	29.6	3	3	0.732279	-0.135324	11.058	7
	2405	Tb927.8.1740	Tb927.8.1740	hypothetical protein, conserved		Q582A8	62.143	43.1	4.4638e-214	1	TbTim62				X	1.28821	-0.109986	0.00040994	3.38728	32.5	14	14	0.76847	-0.114373	10.32	21	34.8	14	14	0.78141	-0.107121	10.753	32	33.6	15	15	0.778998	-0.108464	22.813	31
	1641	Tb927.3.3900	Tb927.3.3900	carnitine O-palmitoyltransferase II, putative (CPT II)	CPT II	Q57WC6	67.395	75.5	0	1						1.28485	-0.108854	0.00349442	2.45662	66.5	38	38	0.77777	-0.109149	18.782	82	60.7	34	34	0.75879	-0.119878	18.69	82	73.1	41	41	0.79885	-0.0975349	23.784	98
	1340	Tb927.10.660	Tb927.10.660	2-oxoisovalerate dehydrogenase alpha subunit, putative		Q38CH4	46.369	49.8	2.1691e-88	1		X				1.28459	-0.108763	0.00184047	2.73507	32.5	11	11	0.7948	-0.0997421	14.781	23	43	13	13	0.76668	-0.115386	35.821	26	36.5	11	11	0.774174	-0.111162	35.934	23
	1835	Tb927.4.4990;Tb927.8.7430	Tb927.4.4990	ubiquinol-cytochrome c reductase, putative		Q584K6	8.3125	81.7	3.5537e-20	2						1.28416	-0.108617	0.00141903	2.84801	39.4	3	3	0.77069	-0.11312	8.7146	6	81.7	4	4	0.77216	-0.112293	6.8129	9	81.7	4	4	0.793525	-0.100439	17.968	5
	2185	Tb927.7.2410	Tb927.7.2410	Dynamin family, putative		Q57XN3	66.378	27.7	5.6547e-192	1					X	1.2831	-0.10826	0.000446584	3.3501	16.5	5	5	0.77784	-0.10911	18.226	8	25.2	8	8	0.77316	-0.111731	20.681	17	15.8	6	6	0.787154	-0.10394	40.748	11
	1603	Tb927.3.2880	Tb927.3.2880	hypothetical protein, conserved		Q57ZM4	12.643	42.3	6.8464e-89	1		X			X	1.27561	-0.105719	0.0111369	1.95323	42.3	5	5	0.79761	-0.0982094	24.191	9	42.3	5	5	0.745	-0.127844	15.711	15	42.3	5	5	0.810767	-0.0911039	12.273	10
	1630	Tb927.3.3630	Tb927.3.3630	Elongation factor Ts, mitochondrial, putative (EF-Ts)	EF-Ts	Q57W99	29.732	44.5	4.8516e-203	1						1.27041	-0.103944	0.0194311	1.7115	40.9	6	6	0.81813	-0.0871777	10.455	15	40.5	6	6	0.81021	-0.0914024	14.254	16	31	5	5	0.735781	-0.133251	11.827	13
	862	Tb11.47.0022	Tb927.11.1270	hypothetical protein, conserved		Q387C5	20.267	55	4.5323e-248	1					X	1.26408	-0.101774	0.0488789	1.31088	43.8	8	8	0.80775	-0.092723	12.917	15	44.4	12	12	0.85784	-0.0665937	36.507	28	54.4	10	10	0.71449	-0.146004	9.7289	19
	1940	Tb927.5.3350	Tb927.5.3350	iron superoxide dismutase, putative		Q57Z58	26.824	51.3	1.9799e-240	1		X				1.26335	-0.101523	0.0150979	1.82108	38.2	10	10	0.76455	-0.116594	11.394	21	38.2	11	11	0.77354	-0.111517	11.037	25	37.8	9	9	0.838574	-0.0764584	20.751	23
	1889	Tb927.5.1780	Tb927.5.1780	hypothetical protein, conserved		Q57ZP7	48.192	42.4	1.3359e-243	1						1.26279	-0.101331	0.034195	1.46604	40.5	12	12	0.82589	-0.0830778	23.024	22	42.4	13	13	0.8296	-0.0811313	12.981	26	34.3	10	10	0.724795	-0.139785	19.074	22
	1527	Tb927.2.4830	Tb927.2.4830	TFIIF-stimulated CTD phosphatase, putative		Q586S5	38.807	17.6	1.3518e-16	1						1.26208	-0.101088	0.00196861	2.70584	5.1	1	1	0.77937	-0.108256	3.5864	2	17.6	4	4	0.80758	-0.0928144	20.896	7	14.9	3	3	0.790326	-0.102194	27.06	6
	2440	Tb927.8.2670	Tb927.8.2670	Putative S-adenosyl-L-methionine-dependent methyltransferase, putative		Q57XC2	49.125	13.3	1.6733e-14	1						1.25752	-0.0995133	0.033396	1.47631	9.8	3	3	0.73527	-0.133553	10.444	5	13.3	4	4	0.85259	-0.0692598	41.145	7	9.8	3	3	0.802182	-0.0957271	16.302	4
	2567	Tb927.8.6820	Tb927.8.6820	hypothetical protein, conserved		Q57TT1	47.159	15.1	1.2009e-35	1						1.25633	-0.099105	0.0115664	1.9368	9.1	2	2	0.76887	-0.114147	13.566	3	9.1	2	2	0.78543	-0.104893	3.4577	3	11.4	2	2	0.835073	-0.0782755	16.154	4
	305	Tb09.211.4400	Tb927.9.13580	hypothetical protein, conserved		Q38D71	48.929	27.7	5.2576e-37	1					X	1.25158	-0.097459	0.0207989	1.68196	12.8	6	6	0.8453	-0.0729891	24.727	7	19.9	8	8	0.79994	-0.0969426	28.45	13	19.7	7	7	0.754318	-0.122445	25.062	9
	2543	Tb927.8.6110	Tb927.8.6110	3-hydroxy-3-methylglutaryl-CoA synthase, putative (HMGS)	HMGS	Q57YL2	54.669	74.3	0	1						1.24986	-0.0968604	0.0160161	1.79544	67.7	33	33	0.80936	-0.0918583	62.779	91	74.3	35	35	0.75786	-0.120411	15.853	113	68.5	32	32	0.835003	-0.0783118	28.293	104
	2297	Tb927.7.5260	Tb927.7.5260	Cytochrome c oxidase biogenesis protein Cmc1 like, putative		Q57ZG3	22.68	44.6	1.8584e-32	1					X	1.24828	-0.0963133	0.00557134	2.25404	44.6	5	5	0.77615	-0.110054	31.928	10	37.8	4	4	0.8211	-0.0856039	11.446	12	33.7	4	4	0.806712	-0.0932816	44.44	10
	466	Tb11.01.4050	Tb927.11.12230	ATP-dependent protease ATPase subunit HslU2 (HslU2)	HslU2	Q382V8	54.897	40.1	2.7142e-150	1						1.24593	-0.0954921	0.00209114	2.67962	33.5	12	12	0.80859	-0.0922716	15.863	19	36.3	14	14	0.81272	-0.0900591	15.331	27	34.9	13	13	0.786782	-0.104146	12.139	27
	1451	Tb927.10.9820	Tb927.10.9820	metallo-peptidase, Clan MA(E) Family M3		Q389Z4	76.732	37.8	3.934e-114	1		X				1.24378	-0.0947449	0.00357596	2.44661	33	16	16	0.80777	-0.0927123	36.593	27	30.4	16	16	0.8202	-0.0860802	15.424	31	29.8	16	16	0.784437	-0.105442	17.992	30
	268	Tb09.211.2830	Tb927.9.11720	Iron-sulfur cluster assembly protein		Q38DM2	19.436	51.7	1.9839e-239	1						1.24312	-0.0945118	0.0337786	1.47136	51.7	8	8	0.7983	-0.0978339	8.5623	15	51.7	8	8	0.86674	-0.0621112	20.096	17	51.7	7	7	0.752332	-0.12359	12.965	14
	1979	Tb927.5.520	Tb927.5.520	stomatin-like protein, putative		Q57VW1	55.979	45.6	0	1						1.23972	-0.0933247	0.0296136	1.52851	40.5	19	19	0.76903	-0.114057	23.187	32	39.4	21	21	0.78518	-0.105031	19.972	33	40.5	23	23	0.869187	-0.0608866	30.206	39
	2183	Tb927.7.2390	Tb927.7.2390	hypothetical protein, conserved		Q57XN5	102.86	28.2	8.0171e-113	1					X	1.23764	-0.0925938	0.024826	1.60509	13.2	9	9	0.77059	-0.113177	19.186	12	24.7	13	13	0.86354	-0.0637175	22.61	28	15	9	9	0.792707	-0.100887	8.3424	14
	1891	Tb927.5.1810;Tb927.5.1830	Tb927.5.1810	lysosomal/endosomal membrane protein p67 (p67)	p67	Q57ZQ0	72.732	43.1	0	2						1.23519	-0.0917337	0.0315839	1.50053	40.5	18	18	0.85831	-0.0663558	16.051	40	40.5	19	19	0.82108	-0.0856145	18.099	51	35.1	17	17	0.752955	-0.123231	17.917	41
	784	Tb11.02.5280	Tb927.11.7380	glycerol-3-phosphate dehydrogenase (FAD-dependent), mitochondrial		Q384S7	66.991	75.3	0	1		X				1.23492	-0.0916396	0.000557671	3.25362	65.3	33	33	0.81083	-0.0910702	13.632	65	74.3	39	39	0.80234	-0.0956416	12.45	86	64.5	35	35	0.816193	-0.088207	15.595	81
	1812	Tb927.4.4160	Tb927.4.4160	mitochondrial RNA binding protein (MRB4160)	MRB4160	Q57Y20	102.78	7.4	6.1282e-29	1						1.22914	-0.0895999	0.0414953	1.382	0	0	0				0	6	3	2	0.82461	-0.0837514	15.429	3	3	3	3	0.802697	-0.0954483	44.635	2
	190	Tb09.211.0330	Tb927.9.8410	chaperone protein DNAj, putative		Q38EC6	35.594	68.9	5.3976e-239	1						1.22593	-0.0884673	0.00335029	2.47492	59	15	15	0.80259	-0.0955063	13.304	31	63.2	16	16	0.83469	-0.0784748	11.919	45	68.3	15	15	0.810176	-0.0914207	12.863	33
	172	Tb09.160.5320	Tb927.9.7260	phytanoyl-CoA dioxygenase (PhyH), putative		Q38EL9	41.248	14.2	5.8614e-12	1						1.22498	-0.088128	0.00676415	2.16979	6.6	2	2	0.79484	-0.0997203	5.2969	3	6.6	2	2	0.842	-0.0746879	2.2107	3	14.2	3	3	0.812876	-0.0899757	8.7356	6
	2198	Tb927.7.2700	Tb927.7.2700	NADH-cytochrome b5 reductase, putative (B5R)	B5R	Q57Y80	31.856	77	0	1						1.22174	-0.0869775	0.0120531	1.9189	77	18	18	0.80448	-0.0944847	28.796	43	76.7	18	18	0.7969	-0.0985962	27.066	46	68.6	19	19	0.855359	-0.0678517	10.606	47
	1194	Tb927.10.2530	Tb927.10.2530	adenylate kinase, putative		Q38BZ2	24.941	83.3	0	1						1.22043	-0.0865124	0.000428412	3.36814	83.3	20	20	0.82461	-0.0837514	18.015	49	80.2	20	20	0.82051	-0.0859161	18.471	48	83.3	23	23	0.813074	-0.0898698	18.979	56
	371	Tb11.01.1190	Tb927.11.9420	ATP synthase, putative		Q383Y7	24.788	56	1.4363e-286	1						1.2182	-0.0857169	0.00393488	2.40507	16.7	2	2	0.83249	-0.079621	21.582	4	21.8	3	3	0.80081	-0.0964705	31.904	5	12	2	2	0.829738	-0.0810591	23.256	2
	188	Tb09.211.0220	Tb927.9.8260	rhomboid-like protein		Q38ED9	36.786	13.4	2.2155e-184	1	TimRhom I					1.21403	-0.0842297	0.00620542	2.20723	5.5	2	2	0.84856	-0.0713174	8.6673	5	8.8	3	3	0.81694	-0.0878098	7.367	7	8.8	3	3	0.806192	-0.0935618	10.74	6
	1672	Tb927.3.4920	Tb927.3.4920	LETM1 and EF-hand domain-containing protein 1, putative			42.737	38.6	7.1319e-167	1					X	1.21298	-0.0838538	0.00297489	2.52653	20.9	6	6	0.81669	-0.0879428	20.348	9	36.5	11	11	0.84197	-0.0747034	12.316	25	36.8	11	11	0.814863	-0.0889153	17.257	17
	1329	Tb927.10.6190	Tb927.10.6190	aldehyde dehydrogenase, putative (ALDH)	ALDH	Q38AY7	54.033	40	5.3394e-204	1						1.21263	-0.0837284	0.0152939	1.81548	36	11	11	0.80175	-0.095961	21.102	18	40	13	13	0.80846	-0.0923415	11.062	25	38.2	12	12	0.865202	-0.0628827	14.076	25
	1050	Tb927.10.13360	Tb927.10.13360	Elongation factor Tu, mitochondrial (EF-Tu)	EF-Tu	Q388R1	51.849	85.3	0	1						1.20693	-0.0816811	0.00112735	2.94794	72.6	31	31	0.81873	-0.0868593	13.958	74	81.3	38	38	0.83048	-0.0806708	14.113	87	77	42	42	0.83654	-0.0775133	17.658	107
	1442	Tb927.10.9440	Tb927.10.9440	NADH dehydrogenase (54 NDH2)	54 NDH2	Q38A31	54.351	42.6	6.7331e-185	1		X				1.20465	-0.0808599	0.0073161	2.13572	25.1	9	9	0.81839	-0.0870397	12.943	17	37.7	13	13	0.85708	-0.0669786	11.746	21	27.1	11	11	0.815528	-0.0885613	19.602	27
	797	Tb11.02.5770	Tb927.11.7900	mitochondrial RNA binding protein 16 (RBP16)	RBP16	Q384M8	15.118	62.4	0	1		X				1.20364	-0.0804972	0.0114837	1.93992	62.4	8	8	0.81157	-0.090674	13.891	24	62.4	9	9	0.81727	-0.0876344	18.324	21	53.2	6	6	0.864603	-0.0631832	11.258	14
	1113	Tb927.10.14820;Tb927.10.14830;Tb927.10.14840	Tb927.10.14820	Mitochondrial ADP/ATP carrier protein 5c (MCP5c)	MCP5c		34.074	66.1	0	3			X			1.20335	-0.0803904	0.00286202	2.54333	60.6	30	30	0.81581	-0.088411	40.296	81	63.5	31	31	0.83346	-0.0791152	11.58	113	59.6	30	30	0.844024	-0.073645	16.052	107
	1915	Tb927.5.2590	Tb927.5.2590	Macro domain containing protein, putative		Q57ZT5	29.106	13.2	1.7481e-70	1					X	1.20327	-0.0803649	0.0217909	1.66173	7.9	2	2	0.86725	-0.0618557	10.522	2	13.2	3	3	0.83903	-0.0762225	6.6942	5	13.2	3	3	0.78883	-0.103016	8.1632	4
	1653	Tb927.3.4260	Tb927.3.4260	Acyl-coenzyme A thioesterase, putative		Q580L6	41.306	36.7	9.0335e-44	1						1.20262	-0.0801291	0.0146706	1.83355	25.3	5	5	0.85251	-0.0693005	12.03	6	36.7	8	8	0.79484	-0.0997203	12.673	17	26.4	6	6	0.848464	-0.0713664	15.906	10
	224	Tb09.211.1380	Tb927.9.9840	lipoic acid containing carrier protein, putative (GCVH)	GCVH	Q38E17	15.216	29.7	8.4249e-29	1		X				1.20213	-0.0799523	0.0101795	1.99227	29.7	5	5	0.85052	-0.0703155	44.029	10	23.9	3	3	0.84444	-0.0734312	54.34	8	29.7	5	5	0.801475	-0.0961102	37.015	12
	231	Tb09.211.1650	Tb927.9.10160	hypothetical protein, conserved		Q38DZ0	25.412	23.6	7.8125e-11	1					X	1.20193	-0.0798785	0.0228512	1.64109	18.2	2	2	0.87228	-0.0593441	16.251	2	23.6	4	4	0.79098	-0.101834	19.956	7	16	2	2	0.834725	-0.0784568	21.297	4
	141	Tb09.160.4300	Tb927.9.5890	solanesyl-diphosphate synthase, putative		Q38EX7	39.253	63.5	6.6621e-188	1						1.20028	-0.0792832	0.00265127	2.57655	51	12	12	0.84623	-0.0725116	16.48	29	63.5	15	15	0.83427	-0.0786934	15.524	36	63.5	15	15	0.819135	-0.0866445	14.721	44
	128	Tb09.160.3710	Tb927.9.5190	proliferative cell nuclear antigen (PCNA), putative		Q38F34	32.314	52.1	8.325e-300	1						1.19556	-0.0775725	0.0487698	1.31185	6.8	1	1	0.77656	-0.109825	21.302	2	6.8	1	1	0.84246	-0.0744507	38.972	2	6.8	1	1	0.894454	-0.0484418	17.782	2
	314	Tb09.211.4700	Tb927.9.14160	rieske iron-sulfur protein, mitochondrial precursor (RISP)	RISP	Q38D40	33.655	36.7	4.6355e-102	1		X				1.19434	-0.077127	0.00169995	2.76956	27.3	10	10	0.82806	-0.0819382	9.0526	25	27.3	9	9	0.83496	-0.0783343	10.835	19	36.7	10	10	0.848969	-0.0711084	14.518	23
	1002	Tb927.10.11930	Tb927.10.11930	beta-D-hydroxybutyrate dehydrogenase		Q389E9	27.645	48.1	1.3678e-38	1						1.19416	-0.0770618	0.0159738	1.79659	36.9	7	7	0.87318	-0.0588962	9.1611	15	31.9	7	7	0.80764	-0.0927822	9.926	15	23.8	6	6	0.832709	-0.0795068	6.9227	11
	877	Tb11.55.0010	Tb927.11.1700	hypothetical protein, conserved		Q386Y4	61.63	37.9	3.8087e-91	1						1.1877	-0.0747061	0.022135	1.65492	31.8	11	11	0.86265	-0.0641654	14.607	16	30.4	11	11	0.79929	-0.0972956	13.308	19	28.9	9	9	0.865651	-0.0626572	30.399	15
	2474	Tb927.8.4150	Tb927.8.4150	hypothetical protein, conserved		Q581D5	33.246	14.3	3.2223e-67	1	TimRhom II				X	1.18368	-0.0732346	0.0186901	1.72839	13	2	2	0.81508	-0.0887998	11.264	6	14.3	3	3	0.83801	-0.0767508	6.5638	8	14.3	2	2	0.882768	-0.0541532	10.058	6
	2291	Tb927.7.5130	Tb927.7.5130	hypothetical protein, conserved		Q57ZH6	26.377	7.1	0.0012827	1						1.18254	-0.0728158	0.00121101	2.91685	7.1	1	1	0.83987	-0.0757879		1	7.1	1	1	0.85552	-0.0677698	6.6503	2	7.1	1	1	0.841609	-0.0748895		1
	1489	Tb927.2.2970	Tb927.2.2970	mitochondrial carrier protein (MCP13)	MCP13	Q587G5	33.962	55.8	7.7085e-80	1		X	X			1.18119	-0.0723181	0.00405944	2.39153	30.1	11	11	0.86477	-0.0630994	26.22	17	46.2	15	15	0.8388	-0.0763416	18.392	26	51	15	15	0.83654	-0.0775133	18.495	29
	1054	Tb927.10.13510	Tb927.10.13510	zinc metallopeptidase, putative		Q388P7	62.779	44.6	4.171e-196	1						1.17742	-0.0709331	0.005804	2.23627	36.4	15	15	0.85655	-0.0672473	18.843	27	33	16	16	0.82867	-0.0816184	30.788	29	40.1	16	15	0.863111	-0.0639335	41.927	27
	1235	Tb927.10.3570	Tb927.10.3570	RNA editing exonuclease 2 (KREX2)	KREX2	Q38BP2	99.416	23	3.5855e-76	1		X				1.17207	-0.0689529	0.0290672	1.5366	11.1	7	7	0.90155	-0.0450102	31.336	11	17.3	10	10	0.83356	-0.0790631	14.654	18	16.6	10	10	0.826446	-0.0827854	14.922	14
	1515	Tb927.2.4445	Tb927.2.4445	hypothetical protein, conserved		Q586P9	15.441	75.2	1.2268e-135	1					X	1.17057	-0.0683958	0.0268888	1.57043	71.4	7	7	0.82632	-0.0828517	10.2	15	71.4	7	7	0.83841	-0.0765436	20.872	17	63.9	6	6	0.899928	-0.0457922	25.175	14
	598	Tb11.01.8470	Tb927.11.16730	dihydrolipoyl dehydrogenase (GCVL-2)	GCVL-2	Q381B3	50.433	85.7	0	1		X				1.16506	-0.0663483	0.0106432	1.97293	71.7	42	42	0.84201	-0.0746828	10.364	123	75.7	39	39	0.8478	-0.0717066	14.432	142	77.6	48	48	0.885818	-0.0526555	14.762	152
	945	Tb927.1.5000	Tb927.1.5000	hypothetical protein, conserved		Q4GY80	30.458	48.7	0	1						1.16052	-0.0646516	0.000212691	3.67225	42.4	9	9	0.8596	-0.0657036	11.094	19	48.7	10	10	0.86004	-0.0654813	14.361	21	48.7	9	9	0.865426	-0.0627699	11.208	15
	2033	Tb927.6.2170	Tb927.6.2170	co-chaperone GrpE, putative		Q584T9	23.877	63.5	0	1						1.15699	-0.0633315	0.00664854	2.17727	63.5	21	21	0.85533	-0.0678663	25.846	59	58.1	18	18	0.88516	-0.0529782	13.836	49	59.9	20	20	0.852806	-0.0691499	19.224	58
	2441	Tb927.8.2740	Tb927.8.2740	mitochondrial RNA binding protein (TbRBP38)	TbRBP38	D6XL11	38.497	53.6	0	1		X				1.14992	-0.0606684	0.0151347	1.82003	50.6	16	16	0.88952	-0.0508443	13.782	35	50.3	17	17	0.87973	-0.0556506	20.22	36	53.6	18	18	0.840407	-0.0755105	14.789	41
	1474	Tb927.2.2140	Tb927.2.2140	hypothetical protein, conserved		Q586J6	12.703	18.5	3.0492e-07	1						1.14939	-0.0604682	0.0251547	1.59938	6.5	1	1	0.88209	-0.0544871		1	18.5	2	2	0.89673	-0.0473383	30.769	3	6.5	1	1	0.83257	-0.0795792	8.3569	2
	1514	Tb927.2.4400	Tb927.2.4400	hypothetical protein, conserved		Q586P5	136.9	30.4	6.6018e-108	1		X				1.14505	-0.0588235	0.045695	1.34013	24.7	20	20	0.84053	-0.0754468	19.768	33	23.6	21	21	0.8553	-0.0678815	17.021	43	24.5	21	21	0.926526	-0.0331422	22.427	40
	626	Tb11.02.0290	Tb927.11.2690	succinyl-coA:3-ketoacid-coenzyme A transferase, mitochondrial precursor, putative		Q386P1	53.096	59.4	0	1		X				1.14135	-0.0574188	0.0067419	2.17122	49.1	24	24	0.8724	-0.0592843	14.504	59	51.9	23	23	0.89446	-0.0484391	10.451	58	53.8	25	25	0.86192	-0.0645329	11.581	73
	1592	Tb927.3.2230	Tb927.3.2230	succinyl-CoA synthetase alpha subunit, putative		Q582T6	31.464	80.4	0	1		X				1.14054	-0.0571098	0.000236394	3.62636	65.4	26	26	0.87333	-0.0588216	22.108	83	77.7	29	29	0.87782	-0.0565945	27.431	102	80.4	31	31	0.879198	-0.0559132	32.432	105
	1370	Tb927.10.7410	Tb927.10.7410	succinyl-CoA ligase [GDP-forming] beta-chain, putative		Q38AM2	44.905	87.4	0	1		X				1.13827	-0.0562467	0.00113789	2.9439	87.4	46	46	0.87413	-0.058424	11.158	123	85	47	47	0.87528	-0.057853	11.874	141	87.4	47	47	0.886211	-0.0524631	33.507	141
	2310	Tb927.7.5790	Tb927.7.5790	protein disulfide isomerase, putative		Q582J4	15.401	44.4	2.5156e-38	1						1.13638	-0.0555233	0.0371801	1.42969	44.4	7	7	0.89017	-0.050527	39.27	14	41.5	7	7	0.91319	-0.0394389	19.873	15	44.4	8	8	0.838293	-0.076604	24.137	17
	1031	Tb927.10.12700	Tb927.10.12700	pyruvate dehydrogenase E1 alpha subunit, putative		Q388X3	42.511	92.1	0	1		X				1.13598	-0.0553703	0.00520091	2.28392	87.8	34	34	0.87035	-0.0603061	10.18	84	92.1	36	36	0.87423	-0.0583743	14.191	97	82.3	35	35	0.896539	-0.0474306	15.72	99
	1432	Tb927.10.9080;Tb927.1.2820;Tb927.1.2850;Tb927.1.2880	Tb927.10.9080	pteridine transporter, putative		Q38A66	69.998	19.7	1.7546e-150	4						1.13584	-0.0553155	0.0065358	2.1847	15.5	8	8	0.89329	-0.0490075	68.091	18	19.7	13	13	0.86295	-0.0640144	29.181	32	19.7	12	12	0.885269	-0.0529247	33.944	29
	1879	Tb927.5.1520	Tb927.5.1520	ATP-dependent protease ATPase subunit HslU1 (HslU1)	HslU1	Q57VB1	52.53	68.2	0	1						1.13296	-0.0542157	0.0138381	1.85892	56.4	21	21	0.85691	-0.0670648	11.793	40	65.7	26	26	0.89762	-0.0469075	21.776	57	61.5	24	24	0.893975	-0.0486748	21.017	54
	1376	Tb927.10.7570	Tb927.10.7570	dihydrolipoamide acetyltransferase E2 subunit, putative		Q38AK7	48.107	78.5	0	1		X				1.13135	-0.053596	0.0132187	1.87881	77.4	28	28	0.86076	-0.0651179	15.417	56	72.9	24	24	0.88733	-0.0519148	14.594	57	72.1	26	26	0.904159	-0.0437551	9.6452	70
	672	Tb11.02.1480	Tb927.11.3980	metallo-peptidase, Clan ME, Family M16		Q386B6	57.037	82.8	0	1		X				1.12347	-0.0505601	0.0162555	1.789	62	27	27	0.87308	-0.058946	14.409	60	78.4	30	30	0.88099	-0.055029	12.798	77	79.9	32	32	0.916842	-0.0377053	18.062	84
	1781	Tb927.4.3060	Tb927.4.3060	hypothetical protein, conserved		Q583Y3	17.732	38.5	7.696e-51	1					X	1.11794	-0.0484169	0.000582636	3.2346	31.8	6	6	0.88987	-0.0506734	12.602	10	26.4	4	4	0.89793	-0.0467575	7.8628	6	32.4	6	6	0.895736	-0.0478198	16.469	9
	2434	Tb927.8.2540	Tb927.8.2540	3-ketoacyl-CoA thiolase, putative		Q57XD5	46.244	86.1	0	1		X				1.1177	-0.0483242	0.0246921	1.60744	75.3	29	29	0.90997	-0.0409729	22.269	74	82.2	30	30	0.86339	-0.063793	17.041	80	78.3	29	29	0.911577	-0.0402066	24.034	75
	593	Tb11.01.8090	Tb927.11.16400	kinetoplast-associated protein 3, putative (KAP3)	KAP3	Q381E6	36.609	45.1	1.2043e-49	1		X				1.11238	-0.0462519	0.0217926	1.66169	27.8	9	9	0.90011	-0.0457044	11.791	19	25.3	9	9	0.92361	-0.0345114	13.015	21	36.1	13	13	0.873897	-0.0585399	30.008	32
	1573	Tb927.3.1730	Tb927.3.1730	hypothetical protein, conserved		Q57ZD8	25.482	12.6	1.6068e-137	1						1.11165	-0.0459678	0.00659477	2.1808	12.6	4	4	0.91493	-0.0386121	15.752	6	12.6	4	4	0.88935	-0.0509273	7.0925	9	12.6	2	2	0.894614	-0.0483641	30.214	5
	1238	Tb927.10.3640	Tb927.10.3640	nuclear transmembrane protein, putative (NP)	NP	Q38BN5	31.534	14.4	5.6147e-22	1						1.10923	-0.045021	0.0397692	1.40045	14.4	4	4	0.88863	-0.051279	16.235	6	14.4	4	4	0.94015	-0.0268028	19.639	12	12	3	3	0.877039	-0.056981	23.75	7
	712	Tb11.02.2880	Tb927.11.5220	chaperone protein DNAj, putative		Q385P6	84.752	18	6.1578e-238	1						1.10865	-0.044793	0.0186753	1.72873	6.9	5	5	0.8766	-0.0571985	19.186	10	11.7	8	8	0.91596	-0.0381235	16.44	18	10.1	6	6	0.913993	-0.039057	19.461	11
	1861	Tb927.5.1060	Tb927.5.1060	metallo-peptidase, Clan ME, Family M16		Q57W51	54.122	81.2	0	1		X				1.10823	-0.0446289	0.00473704	2.32449	69.3	30	30	0.8907	-0.0502685	17.937	80	72.4	30	30	0.90372	-0.0439661	21.063	80	73.8	33	33	0.912742	-0.039652	19.233	88
	1791	Tb927.4.3430	Tb927.4.3430	hypothetical protein, conserved		Q585K7	12.369	68.8	1.4572e-110	1					X	1.10016	-0.0414566	0.0106103	1.97427	68.8	6	6	0.89121	-0.0500199	23.178	11	68.8	6	6	0.91959	-0.0364058	11.954	9	34.9	4	4	0.916338	-0.0379442	12.664	7
	1496	Tb927.2.3460;Tb927.2.3440	Tb927.2.3460	cysteine peptidase, Clan CA, family C51, putative		Q586Y1	30.882	8.9	1.1404e-93	2						1.09761	-0.04045	0.0234797	1.62931	8.9	2	2	0.88795	-0.0516115	13.672	4	8.9	2	2	0.93375	-0.0297694	8.2155	4	8.9	2	2	0.912076	-0.039969	10.798	4
	711	Tb11.02.2840	Tb927.11.5180	hypothetical protein, conserved		Q385Q0	27.635	66.4	8.7197e-259	1						1.09716	-0.0402706	0.0185241	1.73226	61.2	13	13	0.89155	-0.0498543	13.438	23	55.2	13	13	0.91126	-0.0403577	16.606	28	54.4	11	11	0.931966	-0.0305997	26.874	26
	1403	Tb927.10.8230	Tb927.10.8230	protein disulfide isomerase 2 (PDI2)	PDI2	Q38AE1	55.579	48.5	0	1						1.09647	-0.0399961	0.0120616	1.9186	46.1	24	24	0.89827	-0.0465931	18.089	54	48.3	26	26	0.92989	-0.0315684	28.759	63	41.4	22	22	0.908183	-0.0418268	13.089	59
	1635	Tb927.3.3770;Tb927.3.3790	Tb927.3.3770	paraflagellar rod component, putative (PFC6)	PFC6		31.661	77.6	4.8001e-161	2						1.09545	-0.0395925	0.00140658	2.85184	68.9	15	15	0.907	-0.0423927	15.043	33	65.4	13	13	0.91764	-0.0373277	7.4657	30	77.6	16	16	0.913993	-0.039057	16.031	36
	725	Tb11.02.3310	Tb927.11.5600	Archaic Translocase of outer membrane 14 kDa subunit (ATOM14)	ATOM14	Q385K8	13.577	61.3	3.2462e-131	1	ATOM14			X		1.09041	-0.0375897	0.0395368	1.403	58.8	8	8	0.89183	-0.0497179	16.462	17	58.8	8	8	0.91252	-0.0397576	8.6982	18	61.3	9	9	0.947777	-0.0232936	9.912	22
	2149	Tb927.7.1300	Tb927.7.1300	protein disulfide isomerase, putative		Q57WS0	41.939	57	0	1						1.07812	-0.0326662	0.0126451	1.89808	52.3	22	22	0.9166	-0.0378201	12.465	46	48.5	21	21	0.94304	-0.0254699	24.614	50	43.8	19	19	0.923191	-0.0347087	17.952	52
	217	Tb09.211.1240	Tb927.9.9660	Mitochondrial import receptor subunit ATOM40 (ATOM40)	ATOM40	Q38E31	38.295	77.2	0	1	ATOM40			X		1.07641	-0.0319796	0.0190536	1.72002	68.9	19	19	0.91876	-0.0367979	14.483	48	68.9	22	22	0.94835	-0.0230314	10.963	57	77.2	21	21	0.920217	-0.0361097	12.293	48
	2005	Tb927.6.1470	Tb927.6.1470	hypothetical protein, conserved		Q585R3	27.521	46.6	6.3222e-113	1						1.0744	-0.0311663	0.0321579	1.49271	43	14	14	0.93704	-0.0282419	18.458	33	41.3	18	18	0.94834	-0.0230359	18.634	36	35.4	14	14	0.907359	-0.042221	14.882	35
	403	Tb11.01.1980	Tb927.11.10220	hypothetical protein, conserved		Q383Q7	12.738	11.9	3.3449e-06	1						1.0741	-0.0310435	0.0170893	1.76728	11.9	1	1	0.94677	-0.0237555		1	11.9	1	1	0.93027	-0.031391	5.7803	2	11.9	1	1	0.916254	-0.0379839		1
	550	Tb11.01.6740	Tb927.11.15100	Tb5.20		Q381S5	127.92	13.8	1.7007e-107	1						1.0733	-0.0307206	0.0107382	1.96907	12.5	15	15	0.92739	-0.0327376	16.306	31	12.6	16	16	0.94529	-0.0244349	29.384	42	13.1	16	16	0.922594	-0.0349892	12.206	34
	227	Tb09.211.1470	Tb927.9.9940	PACRGB		Q38E08	35.353	21.5	3.8045e-67	1						1.07307	-0.0306262	0.011026	1.95758	12.8	4	4	0.9181	-0.03711	3.7824	7	12.8	3	3	0.93917	-0.0272558	7.7401	8	17.3	4	4	0.938615	-0.0275127	16.796	8
	1998	Tb927.6.1030;Tb927.6.1040	Tb927.6.1030	cysteine peptidase, Clan CA, family C1, Cathepsin L-like (CP)	CP		48.358	23.8	9.9735e-225	2						1.07013	-0.0294346	0.0202283	1.69404	14	7	1	0.9351	-0.0291419	1.8099	2	14	7	1	0.91846	-0.0369398	3.3226	2	23.8	9	1	0.950119	-0.0222221	1.0352	2
	1887	Tb927.5.1730	Tb927.5.1730	Ecotin-like protein (ISP)	ISP	D6XGB1,Q57ZP2	19.342	53.9	1.4281e-35	1						1.07008	-0.0294166	0.0184556	1.73387	43	6	6	0.93897	-0.0273483	22.6	10	40.6	5	5	0.91783	-0.0372378	11.774	6	44.2	5	5	0.94697	-0.0236639	22.063	7
	2561	Tb927.8.6660	Tb927.8.6660	paraflagellar rod component, putative (PFC1)	PFC1	Q57TU7	69.055	64.6	0	1						1.06984	-0.0293202	0.0136195	1.86584	55.8	25	25	0.91996	-0.0362311	29.207	55	57.3	25	25	0.94177	-0.0260551	20.017	52	61.8	29	29	0.942596	-0.0256744	18.774	57
	1226	Tb927.10.3210	Tb927.10.3210	delta-1-pyrroline-5-carboxylate dehydrogenase, putative		Q38BS5	62.036	82	0	1		X				1.06836	-0.028719	0.00700229	2.15476	80.2	55	55	0.92589	-0.0334406	21.378	165	80.2	56	56	0.93919	-0.0272465	19.49	182	82	56	56	0.94304	-0.0254697	15.466	186
	986	Tb927.10.11220	Tb927.10.11220	procyclic form surface phosphoprotein (PSSA-2)	PSSA-2	Q389L7	46.04	40.9	0	1						1.06423	-0.0270341	0.0242799	1.61475	21.6	7	7	0.95147	-0.0216049	21.179	20	39.5	13	13	0.9215	-0.0355047	13.109	33	36.7	12	12	0.946253	-0.0239928	15.13	25
	1578	Tb927.3.1840	Tb927.3.1840	3-oxo-5-alpha-steroid 4-dehydrogenase, putative		Q57ZC7	33.355	43.3	0	1				X		1.06252	-0.0263357	0.0198294	1.70269	39.9	17	17	0.95614	-0.0194785	18.586	43	39.3	19	19	0.93957	-0.0270709	7.6876	52	36.2	17	17	0.927988	-0.0324576	12.21	48
	1406	Tb927.10.830	Tb927.10.830	adenylate kinase, putative		Q38CF7	29.765	65.4	2.2488e-64	1						1.05925	-0.0250005	0.0132639	1.87733	31.2	8	8	0.95491	-0.0200376	16.468	11	41.5	9	9	0.93302	-0.030109	11.581	15	35.8	7	7	0.944376	-0.0248549	27.161	13
	1567	Tb927.3.1600	Tb927.3.1600	Tim10/DDP family zinc finger, putative		Q57ZF1	11.872	65.7	1.5508e-32	1	Tim10					1.05887	-0.0248409	0.00829835	2.08101	65.7	5	5	0.95356	-0.020652	9.0309	10	65.7	5	5	0.93652	-0.0284829	9.3807	8	53.9	4	4	0.943218	-0.0253878	12.209	8
	464	Tb11.01.4030	Tb927.11.12210	Domain of unknown function (DUF4586), putative		Q382W0	32.43	60.1	8.782e-155	1						1.05851	-0.0246938	0.00175788	2.75501	29.9	7	7	0.9407	-0.0265489	10.028	13	55	11	11	0.945	-0.0245682	12.117	25	52.9	11	11	0.948497	-0.0229642	13.933	27
	2265	Tb927.7.4460	Tb927.7.4460	von Willebrand factor type A domain containing protein, putative		Q57X62	91.199	10.3	6.9017e-71	1						1.05328	-0.0225431	0.0415739	1.38118	5.7	3	3	0.93299	-0.030123	21.762	5	7.1	4	4	0.94689	-0.0237005	6.7351	6	10.3	6	6	0.968711	-0.0138059	17.255	7
	1767	Tb927.4.2530	Tb927.4.2530	hypothetical protein, conserved		Q584D4	16.835	31.6	9.4253e-77	1						1.05248	-0.0222124	0.0029354	2.53233	24.1	3	3	0.95329	-0.020775	22.401	7	24.1	4	4	0.95224	-0.0212536	22.806	10	24.1	4	4	0.944912	-0.0246088	12.942	8
	1655	Tb927.3.4290;Tb927.3.4300;Tb927.3.4310;Tb927.3.4320;Tb927.3.4330	Tb927.3.4290	Paraflagellar rod protein 1-1 (PFR1-1)	PFR1		68.682	90.8	0	5						1.05186	-0.0219594	0.00368709	2.43332	86.9	77	75	0.94511	-0.0245176	17.856	243	86.2	74	73	0.95498	-0.0200057	19.724	249	87.6	72	70	0.952018	-0.0213547	16.624	244
	2504	Tb927.8.4950	Tb927.8.4950	kinesin, putative		Q57UV7	165.15	38.7	8.676e-256	1						1.05108	-0.021635	0.0427378	1.36919	30.7	9	9	0.94444	-0.0248256	21.709	22	35.2	8	8	0.97157	-0.0125259	12.66	23	29	6	6	0.938527	-0.0275535	9.6173	15
	1129	Tb927.10.15250	Tb927.10.15250	paraflagellar rod component, putative (PFC15)	PFC15	Q387Y6	57.813	41.2	1.486e-132	1						1.05047	-0.0213819	0.0400916	1.39695	17.1	6	6	0.93286	-0.0301835	12.202	10	36.5	16	16	0.96029	-0.0175976	49.15	33	34.4	13	13	0.96302	-0.0163647	38.395	24
	2438	Tb927.8.2630	Tb927.8.2630	kinesin, putative		Q57XC6	85.189	67.1	0	1						1.05044	-0.0213701	0.0145011	1.8386	51.6	32	32	0.94429	-0.0248946	18.88	62	64.1	42	42	0.96318	-0.0162925	12.159	92	63.9	41	41	0.948587	-0.022923	17.149	94
	2170	Tb927.7.210	Tb927.7.210	proline dehydrogenase		Q57U33	63.858	63.5	0	1						1.049	-0.0207751	0.00870009	2.06048	52	26	26	0.96186	-0.0168881	19.945	56	59.2	32	32	0.94966	-0.0224319	26.98	83	60.1	30	30	0.948407	-0.0230054	14.536	72
	418	Tb11.01.2530	Tb927.11.10760	kinesin-like protein, putative		Q383K3	69.884	69.5	0	1						1.04873	-0.0206635	0.0246635	1.60795	62.4	31	31	0.95864	-0.0183445	30.357	71	68.1	38	38	0.96281	-0.0164594	19.439	87	62.6	36	36	0.93932	-0.0271865	42.567	92
	2277	Tb927.7.4770	Tb927.7.4770	cyclophilin-type peptidyl-prolyl cis-trans isomerase, putative (PPIase)	PPIase	Q57X93	18.59	84.4	0	1						1.04715	-0.0200094	0.0131106	1.88238	60.7	8	8	0.94666	-0.023806	14.2	24	71.1	10	10	0.96423	-0.0158194	24.46	29	76.3	14	14	0.954107	-0.0204027	14.704	42
	2505	Tb927.8.4970;Tb927.8.4980;Tb927.8.4990;Tb927.8.5000;Tb927.8.5010	Tb927.8.4970	Paraflagellar rod protein 2-1 (PFR2-1)	PFR2		69.596	89.8	0	5						1.04712	-0.019997	0.00951757	2.02147	89.2	78	76	0.94701	-0.0236454	18.956	231	87.8	79	78	0.95623	-0.0194376	13.966	256	89.8	75	73	0.961816	-0.016908	14.832	255
	723	Tb11.02.3210	Tb927.11.5520	triosephosphate isomerase (TIM)	TIM	Q385L6	26.819	97.2	0	1						1.04548	-0.0193175	0.0362611	1.44056	94.8	21	21	0.95126	-0.0217008	12.782	55	93.2	26	26	0.94549	-0.0243431	9.4017	72	94	25	25	0.972952	-0.0119086	10.922	74
	2398	Tb927.8.1570	Tb927.8.1570	Uncharacterised protein family (UPF0172), putative		Q580G6	28.825	62.5	0	1						1.04492	-0.019083	0.0205051	1.68814	53.3	10	10	0.96921	-0.0135821	12.365	21	47.8	9	9	0.94956	-0.0224776	10.213	15	55.1	9	9	0.952381	-0.0211893	8.1881	16
	2226	Tb927.7.3440;Tb927.7.3450	Tb927.7.3440	I/6 autoantigen		Q57WF9	27.05	84.1	0	2						1.04391	-0.0186638	0.00377375	2.42323	84.1	14	14	0.95936	-0.0180184	10.78	38	84.1	14	14	0.95302	-0.020898	8.3637	44	65	12	12	0.961446	-0.0170751	12.227	39
	1147	Tb927.10.15700	Tb927.10.15700	hypothetical protein, conserved		Q387U4	377.23	24.5	1.1436e-10	1						1.04032	-0.0171682	0.0258096	1.58822	0.3	1	1	0.96854	-0.0138824	1.1581	2	0.6	2	2	0.94893	-0.0227658	9.9342	3	1.5	4	4	0.96637	-0.0148564	14.189	6
	2458	Tb927.8.3530	Tb927.8.3530	glycerol-3-phosphate dehydrogenase [NAD+], glycosomal		Q57YW0	37.805	92.4	0	1						1.03852	-0.016413	0.0407128	1.39027	75.1	27	27	0.96179	-0.0169197	12.239	66	90.7	31	31	0.95047	-0.0220616	11.034	85	85.9	32	32	0.976658	-0.0102575	18.253	100
	718	Tb11.02.3065	Tb927.11.5390	hypothetical protein, conserved		Q385M9	9.795	63.9	1.7421e-172	1	Tim8-13				X	1.03511	-0.0149883	0.0427076	1.36949	63.9	5	5	0.95253	-0.0211213	8.4249	12	56.6	4	4	0.97649	-0.0103322	14.886	14	63.9	4	4	0.969368	-0.0135113	17.287	11
	1810	Tb927.4.4070	Tb927.4.4070	mevalonate kinase, putative		Q57Y11	35.544	63.8	1.8466e-294	1						1.03421	-0.0146084	0.0117517	1.9299	53.5	12	12	0.96471	-0.0156032	10.872	27	57.8	15	15	0.97391	-0.0114812	21.76	31	57.8	13	13	0.962186	-0.0167409	9.2729	34
	1095	Tb927.10.14490	Tb927.10.14490	hypothetical protein, conserved		Q388F3	46.24	62.1	0	1					X	1.03224	-0.0137818	0.0261845	1.58196	55	21	21	0.97877	-0.00931935	19.574	45	59.5	22	22	0.96551	-0.0152432	15.183	51	51.9	19	19	0.962094	-0.0167827	20.763	47
	2397	Tb927.8.1550	Tb927.8.1550	paraflagellar rod component, putative (PFC3)	PFC3	Q580G8	88.178	68.6	0	1						0.983416	0.00726264	0.00294766	2.53052	52.1	32	32	1.0157	0.00676545	16.999	72	54	34	34	1.0162	0.00697919	13.609	85	63.6	41	41	1.01869	0.00804333	14.635	88
	2221	Tb927.7.3330	Tb927.7.3330	hypothetical protein, conserved		Q57WE8	502.65	56.6	0	1						0.983304	0.00731217	0.0415929	1.38098	51	29	29	1.0215	0.00923837	46.064	61	54.5	35	35	1.0196	0.00842983	58.461	83	53.5	30	30	1.00988	0.00426831	67.72	60
	498	Tb11.01.5110	Tb927.11.13510	hypothetical protein, conserved		Q382I6	20.104	22.8	5.8368e-11	1					X	0.97821	0.00956806	0.0116574	1.9334	15	2	2	1.027	0.0115704	8.2142	2	16.7	2	2	1.0211	0.00906828	53.347	3	16.7	2	2	1.01874	0.00806545	25.369	3
	1076	Tb927.10.14030	Tb927.10.14030	hypothetical protein, conserved		Q388J6	50.474	25.8	1.8623e-70	1						0.970887	0.0128312	0.0421376	1.37533	24.1	9	9	1.0313	0.013385	13.545	21	25.8	10	10	1.0405	0.0172421	12.547	23	18.9	7	7	1.01828	0.0078664	11.101	20
	1019	Tb927.10.12390	Tb927.10.12390	hypothetical protein, conserved		Q389A4	29.658	11.2	4.9643e-108	1						0.962342	0.0166706	0.00210145	2.67748	0	0	0				0	6.6	1	1	1.039	0.0166155	27.065	2	4.7	1	1	1.03926	0.0167256		1
	1634	Tb927.3.3750	Tb927.3.3750	paraflagellar rod component, putative (PFC7)	PFC7	Q57WB1	19.859	82.4	7.0028e-101	1						0.962195	0.0167371	0.00842137	2.07462	53.4	6	6	1.0467	0.0198222	13.115	13	82.4	8	8	1.0352	0.0150243	13.237	16	70.5	6	6	1.03601	0.0153647	13.866	15
	743	Tb11.02.4080	Tb927.11.6210	sterol 14-alpha-demethylase (CYP51)	CYP51	Q385E8	54.372	68	0	1						0.96204	0.0168066	0.0153654	1.81346	50.9	24	24	1.0399	0.0169916	23.832	54	59	28	28	1.048	0.0203613	17.968	69	54.1	25	25	1.03055	0.0130671	13.136	64
	1900	Tb927.5.2080	Tb927.5.2080	guanosine monophosphate reductase, putative		Q57ZS7	52.238	76	0	1						0.960623	0.0174472	0.000358835	3.44511	64.2	23	23	1.0395	0.0168245	27.656	48	75.2	32	32	1.0422	0.0179511	24.816	68	76	34	34	1.04128	0.0175659	36.457	72
	790	Tb11.02.5450;Tb11.02.5500	Tb927.11.7460	luminal binding protein 1 (BiP), putative (BiP)	BiP		71.434	75.3	0	2						0.95883	0.0182583	0.0379343	1.42097	72.4	61	61	1.0317	0.0135534	23.686	172	72.4	61	61	1.0604	0.0254697	13.448	179	75.3	62	62	1.03694	0.0157518	15.198	193
	140	Tb09.160.4250;Tb09.160.4280	Tb927.9.5750	unspecified product	TRYP1		22.424	78.9	0	2						0.956941	0.019115	0.0446042	1.35062	75.9	12	12	1.0391	0.0166573	12.588	31	78.9	15	15	1.0314	0.0134271	7.9848	34	78.9	15	15	1.06478	0.0272604	19.608	39
	1086	Tb927.10.14240	Tb927.10.14240	N-myristoyltransferase (NMT)	NMT	Q388H8	50.528	24.2	3.6491e-44	1						0.955193	0.019909	0.0293214	1.53282	7.2	2	2	1.0638	0.02686	1.366	2	8.7	2	2	1.0397	0.016908	17.705	3	7	2	2	1.03743	0.015959	16.474	3
	1951	Tb927.5.3810	Tb927.5.3810	orotidine-5-phosphate decarboxylase/orotate phosphoribosyltransferase, putative		Q57U85	49.955	68.8	0	1						0.953371	0.020738	0.0443414	1.35319	59.4	28	28	1.0531	0.0224696	14.366	62	67.7	30	30	1.0655	0.0275535	9.9222	67	68.8	33	33	1.02847	0.0121908	9.5296	84
	1611	Tb927.3.3180	Tb927.3.3180	Nucleoporin (TbNup98)	TbNup98	Q57V68	98.143	42.6	9.8085e-169	1						0.949589	0.0224645	0.0111517	1.95266	31.9	7	7	1.0593	0.025019	16.499	13	31.9	7	7	1.0585	0.0246909	19.156	18	31.9	7	7	1.04156	0.0176835	19.041	21
	1132	Tb927.10.15350	Tb927.10.15350	histone H3 variant (h3vaR)	h3vaR	Q387X7	16.022	56.8	5.2424e-76	1						0.949117	0.0226803	0.0324861	1.4883	23	4	2	1.0508	0.0215201	11.873	4	47.5	5	4	1.0377	0.0160718	28.89	6	56.1	7	5	1.07263	0.030449	24.389	9
	1111	Tb927.10.14790	Tb927.10.14790	metallo-peptidase, Clan MG, Family M24		Q387N9	42.69	45.3	1.2371e-100	1						0.946152	0.0240389	0.0413689	1.38333	24.1	8	8	1.0704	0.0295461	12.958	13	28.3	7	7	1.0681	0.0286119	19.865	13	33	9	9	1.03266	0.0139587	14.339	15
	1756	Tb927.4.2080	Tb927.4.2080	C2 domain containing protein (CC2D)	CC2D	Q583I5	104.88	58.3	0	1						0.945783	0.0242083	0.00164246	2.7845	47.6	38	38	1.0545	0.0230466	18.123	69	55.1	47	47	1.0554	0.0234171	15.596	108	53	39	39	1.06209	0.0261612	14.793	81
	1290	Tb927.10.5140	Tb927.10.5140	mitogen-activated protein kinase 2, putative (MPK2)	MPK2	Q38B88	49.74	20.6	4.6678e-135	1						0.945719	0.024238	0.0439845	1.3567	7.9	2	2	1.0355	0.0151501	25.05	5	16.7	4	4	1.0573	0.0241982	16.829	8	11.5	3	3	1.07986	0.0333656	23.98	4
	2093	Tb927.6.4210	Tb927.6.4210	aldehyde dehydrogenase, putative (ALDH)	ALDH	Q586Y8	64.566	44.7	5.6572e-297	1						0.945702	0.0242457	0.0321359	1.49301	28.7	9	9	1.0379	0.0161555	9.6616	17	37.6	14	14	1.0594	0.02506	13.967	30	34.3	12	12	1.07528	0.0315217	16.113	24
	1160	Tb927.10.16120	Tb927.10.16120	inosine-5'-monophosphate dehydrogenase		Q387Q3	48.481	81.2	0	1						0.944208	0.0249321	0.0322652	1.49127	78.5	32	32	1.039	0.0166155	22.476	77	72.5	34	34	1.0776	0.0324576	14.053	86	80.8	37	37	1.06102	0.0257232	13.863	97
	2323	Tb927.7.6360	Tb927.7.6360	histone H2A variant (h2aZ)	h2aZ	Q582M3	18.667	41.3	4.8641e-70	1						0.942381	0.0257734	0.00802434	2.09559	10.1	2	2	1.0505	0.0213961	1.3045	4	41.3	5	5	1.0632	0.026615	45.828	8	41.3	5	5	1.06982	0.0293092	15.569	10
	1755	Tb927.4.2070	Tb927.4.2070	antigenic protein, putative		Q583I6	511.32	57.4	0	1						0.941661	0.0261055	0.0350363	1.45548	56.1	23	23	1.0784	0.0327799	11.184	38	56.4	23	23	1.0697	0.029262	16.744	45	53.3	18	18	1.03818	0.0162745	10.485	35
	1369	Tb927.10.740	Tb927.10.740	structural maintenance of chromosome 4, putative (SMC4)	SMC4	Q38CG6	154.7	7.5	3.1295e-11	1						0.941333	0.0262565	0.0215627	1.6663	4.8	3	3	1.0452	0.0191994	14.88	10	4	4	4	1.0783	0.0327396	19.516	9	5.7	4	4	1.06373	0.0268306	10.132	7
	2059	Tb927.6.2930	Tb927.6.2930	ATPase family associated with various cellular activities (AAA), putative		Q583P1	59.606	7.6	2.4644e-09	1						0.938006	0.0277944	0.030734	1.51238	0	0	0				0	5.9	2	2	1.0628	0.0264515	34.085	3	3.4	1	1	1.06939	0.0291373		1
	113	Tb09.160.2770	Tb927.9.4190	fatty acyl CoA syntetase 1 (ACS1)	ACS1	Q38FC0	78.959	51.4	3.9292e-238	1				X		0.93762	0.0279734	0.0357549	1.44666	41	26	26	1.0733	0.0307211	18.057	57	46.6	31	31	1.0857	0.0357098	17.42	68	50.3	34	34	1.04109	0.0174891	18.776	73
	1615	Tb927.3.3270	Tb927.3.3270	ATP-dependent 6-phosphofructokinase, glycosomal (PFK)	PFK	D6XDN4	53.517	78.4	0	1						0.933526	0.0298735	0.0495239	1.30519	75.4	40	40	1.0973	0.0403254	11.008	86	73.5	41	41	1.0395	0.0168245	13.335	95	75.2	44	44	1.07763	0.0324707	12.201	105
	324	Tb09.244.2570	Tb927.9.15460	calcium motive p-type ATPase, putative		Q38CW7	113.97	40.7	0	1						0.93203	0.0305699	0.0155738	1.80761	14.3	11	11	1.0918	0.0381431	27.848	20	38.1	25	25	1.0668	0.028083	18.975	53	29.9	21	21	1.06043	0.0254837	20.387	46
	554	Tb11.01.6800	Tb927.11.15150	1-acyl-sn-glycerol-3-phosphate acyltransferase, putative		Q381S0	30.359	46.9	2.995e-73	1						0.931688	0.0307294	0.047854	1.32008	14	3	3	1.0882	0.0367087	22.152	7	42.4	9	9	1.0395	0.0168245	13.954	21	29.2	7	7	1.09309	0.0386549	33.422	16
	1191	Tb927.10.240	Tb927.10.240	peroxin 14, putative (PEX14)	PEX14	Q38CL4	39.937	57.9	1.9559e-104	1						0.928657	0.0321446	0.0422477	1.3742	41.3	13	13	1.09	0.0374265	22.998	25	45.6	12	12	1.0975	0.0404045	11.853	23	48.4	12	12	1.04377	0.0186028	11.594	23
	393	Tb11.01.1780	Tb927.11.10020	short-chain dehydrogenase, putative		Q383S7	33.958	33.5	1.8309e-15	1				X		0.926835	0.0329977	0.0378787	1.42161	18.5	3	3	1.0985	0.0408001	33.085	6	33.5	6	6	1.0923	0.0383419	26.195	15	11.8	3	3	1.04677	0.0198511	10.711	8
	2579	Tb927.8.7100	Tb927.8.7100	acetyl-CoA carboxylase		Q57YR7	242.91	18	4.2265e-191	1						0.924781	0.0339612	0.0381386	1.41864	0.6	1	1	1.1156	0.0475085	1.6337	2	0.6	1	1	1.0683	0.0286932	2.3402	2	0.6	1	1	1.06092	0.0256818	1.4526	2
	1138	Tb927.10.15410	Tb927.10.15410	glycosomal malate dehydrogenase (gMDH)	gMDH	Q387X2	33.71	69.7	0	1						0.923079	0.0347612	0.0224842	1.64812	67.8	32	32	1.1093	0.045049	38.819	87	67.8	31	31	1.0651	0.0273904	40.275	97	69.7	36	36	1.07608	0.0318441	44.247	123
	329	Tb09.244.2725	Tb927.9.15210	ribosomal protein L36, putative		Q38CY6	12.457	55	1.9068e-258	1						0.921244	0.0356253	0.00347958	2.45847	53.2	7	1	1.0855	0.0356298	21.125	2	47.7	7	1	1.0764	0.0319737		1	54.1	7	1	1.09464	0.0392724	4.1723	2
	1541	Tb927.2.5760	Tb927.2.5760	Flagellar Member 8 (FLAM8)	FLAM8	Q586D0	330.07	11.7	3.1185e-39	1						0.921234	0.0356299	0.0346003	1.46092	9.5	7	7	1.0862	0.0359098	14.843	14	7.6	6	6	1.115	0.0472749	29.364	11	11.7	9	9	1.0561	0.0237051	24.66	13
	2497	Tb927.8.4780	Tb927.8.4780	Flagellar Member 3 (FLAM3)	FLAM3	Q57UX4	468.13	21.2	0	1						0.920488	0.0359817	0.000935667	3.02888	13.8	17	17	1.0881	0.0366688	27.276	28	17.6	22	22	1.081	0.0338257	42.281	43	11.6	15	15	1.09006	0.0374507	67.303	27
	1042	Tb927.10.13110	Tb927.10.13110	Dynein light chain roadblock-type protein, putative		Q388T6	12.826	37.3	7.5023e-33	1						0.919992	0.0362161	0.0324139	1.48927	37.3	3	3	1.0686	0.0288152	11.476	6	23.7	3	3	1.0722	0.0302758	8.402	5	24.6	2	2	1.12088	0.0495573	4.5032	6
	287	Tb09.211.3650	Tb927.9.12700	phospholipase A1, putative		Q38DE4	49.911	22.6	1.8821e-38	1						0.919663	0.0363713	0.013834	1.85905	7.8	2	2	1.1026	0.042418	1.6281	2	19	6	6	1.0932	0.0386996	13.839	13	20.1	5	5	1.06659	0.0279963	23.682	11
	783	Tb11.02.5250	Tb927.11.7350	histone H2B variant, putative (H2BVAR)	H2BVAR	Q384T0	15.786	55.2	1.4307e-48	1						0.919236	0.0365732	0.0448361	1.34837	55.2	9	9	1.0808	0.0337453	14.392	19	46.9	8	8	1.1263	0.0516541	12.026	19	55.2	8	8	1.0576	0.0243201	10.303	19
	1383	Tb927.10.7700	Tb927.10.7700	ABC transporter, putative		Q38AJ4	75.051	24.9	6.9675e-130	1						0.916846	0.0377038	0.0116364	1.93418	18.9	9	9	1.1111	0.0457531	9.771	16	24.9	13	13	1.0772	0.0322963	12.605	28	24.9	13	13	1.08408	0.0350619	15.364	23
	1821	Tb927.4.4380;Tb927.8.7980	Tb927.4.4380	Pyrophosphate-energized vacuolar membrane proton pump 1 (VP1)	PPase1	Q57Y42	85.935	33.4	0	2						0.916573	0.0378331	0.0400593	1.3973	16.6	13	13	1.1098	0.0452447	17.302	31	31.7	23	23	1.0525	0.0222221	11.226	53	26.2	18	18	1.11182	0.0460326	20.315	45
	624	Tb11.02.0250;Tb09.244.2800	Tb927.11.2650	heat shock protein 84, putative		Q386P5	84.2	78.2	0	2		X				0.916124	0.0380457	0.0057875	2.23751	63.6	65	65	1.0772	0.0322963	18.254	169	73.2	67	67	1.1007	0.041669	19.001	190	75.4	69	69	1.09691	0.0401719	21.384	195
	1508	Tb927.2.4210	Tb927.2.4210	Phosphoenolpyruvate carboxykinase [ATP], glycosomal (PEPCK)	PEPCK	Q586V2	58.564	95.2	0	1						0.915679	0.0382569	0.00350338	2.45551	88.2	52	52	1.0989	0.0409582	21.502	166	92.4	59	59	1.0808	0.0337453	12.967	189	95.2	64	64	1.09665	0.0400671	13.309	194
	479	Tb11.01.4625	Tb927.11.13010	hypothetical protein			22.171	21.9	6.2859e-10	1						0.915043	0.0385583	0.0232821	1.63298	21.9	3	3	1.0964	0.039969	35.092	5	21.9	3	3	1.0893	0.0371475	15.313	6	0	0	0				0
	727	Tb11.02.3390	Tb927.11.5680	dynein light chain, putative		Q385K0	23.96	30.5	2.3404e-98	1						0.914225	0.0389467	0.020899	1.67987	23.8	3	3	1.071	0.0297895	103.78	5	23.8	3	3	1.0904	0.0375858	101.84	7	23.8	3	3	1.12064	0.0494648	47.397	7
	1627	Tb927.3.3580	Tb927.3.3580	heat shock protein 90, putative (LPG3)	LPG3	Q57W94	87.766	52	0	1						0.912325	0.0398507	0.00740133	2.13069	45.5	39	39	1.0894	0.0371874	26.926	97	48.8	43	43	1.1135	0.0466902	13.677	114	46.6	37	37	1.08561	0.0356744	10.547	112
	247	Tb09.211.2160	Tb927.9.10790	hypothetical protein		Q38DU1	21.698	55	9.5144e-75	1						0.91156	0.0402146	0.00216778	2.66399	40.5	7	7	1.0887	0.0369082	14.736	17	39	7	7	1.1051	0.0434016	23.674	16	41	7	7	1.09732	0.0403339	18.628	18
	1175	Tb927.10.2010	Tb927.10.2010	hexokinase (HK1)	HK1	Q38C42	51.295	76.9	0	1						0.904751	0.043471	0.0349275	1.45683	73.9	41	3	1.0817	0.0341068	8.1646	9	74.9	42	3	1.0869	0.0361896	9.4698	9	75.8	42	3	1.14846	0.0601165	3.5183	10
	840	Tb11.22.0001	Tb927.11.2410	hypothetical protein, conserved			24.58	78.4	0	1						0.899148	0.0461688	0.0266168	1.57484	77.9	22	22	1.1496	0.0605468	15.884	59	78.4	21	21	1.0821	0.0342674	10.879	61	78.4	21	21	1.10584	0.0436923	14.576	62
	153	Tb09.160.4630;Tb09.v2.0030;Tb09.v2.0020	Tb927.9.6360	hypothetical protein, conserved		Q38EU5	52.586	11.3	7.1917e-108	3						0.896453	0.0474726	0.0257038	1.59	9.6	2	2	1.0958	0.0397313	20.066	3	11.3	4	4	1.1561	0.0629954	9.0879	8	11.3	3	3	1.0957	0.039691	10.03	5
	2530	Tb927.8.5760	Tb927.8.5760	Ankyrin repeats (many copies)/Alpha/beta hydrolase family, putative		Q57X06	53.809	22.6	1.8227e-57	1						0.894924	0.048214	0.0158526	1.7999	10.9	4	4	1.0926	0.0384612	60.25	9	22.2	8	8	1.147	0.0595634	32.851	19	22.6	9	9	1.11331	0.0466173	21.93	17
	1505	Tb927.2.4090	Tb927.2.4090	signal recognition particle receptor beta subunit, putative		Q586V9	29.38	35.2	4.4226e-144	1						0.891932	0.0496683	0.0223758	1.65022	11.1	3	3	1.1184	0.0485972	16.736	5	35.2	9	9	1.0893	0.0371475	9.3078	15	32.6	7	7	1.1568	0.0632601	13.792	12
	124	Tb09.160.3530	Tb927.9.4960	hypothetical protein, conserved		Q38F52	5.3027	35.4	3.1987e-126	1						0.888929	0.051133	0.00552714	2.2575	31.2	1	1	1.1238	0.050689	9.868	2	31.2	1	1	1.1261	0.051577	1.6292	2	0	0	0				0
	560	Tb11.01.6890	Tb927.11.15240	Ras-related protein RAB2B, putative (RAB2B)	RAB2	Q381R1	23.511	43.9	1.2406e-167	1				X		0.888315	0.051433	0.00301503	2.52071	20.8	4	4	1.14	0.0569049	28.771	10	43.9	7	7	1.1219	0.0499541	11.55	20	37.7	7	7	1.11542	0.04744	11.928	18
	1219	Tb927.10.3010	Tb927.10.3010	bilobe protein, conserved		Q38BU4	133.39	5.7	1.3369e-12	1						0.887481	0.0518411	0.0451752	1.3451	3.7	3	3	1.0741	0.0310447	17.452	5	3.4	3	3	1.1759	0.0703704	21.77	3	2.3	3	3	1.13268	0.0541082	21.449	7
	813	Tb11.03.0410	Tb927.11.740	eukaryotic translation initiation factor 5A, putative (eIF-5A)	eIF-5A	Q387H6	17.82	74.7	0	1						0.887358	0.0519009	0.0377545	1.42303	39.8	6	6	1.0787	0.0329007	9.4993	13	39.8	6	6	1.1328	0.0541532	62.786	13	34.9	3	3	1.17125	0.0686489	8.1729	6
	383	Tb11.01.1465	Tb927.11.9700	Nascent polypeptide-associated complex subunit beta, putative		Q383V9	11.406	76.2	0	1						0.887217	0.0519699	0.0486071	1.3133	40.6	5	5	1.1355	0.0551871	59.899	9	34.7	4	4	1.177	0.0707765	17.262	9	56.4	6	6	1.07139	0.0299462	18.063	13
	806	Tb11.03.0230	Tb927.11.900	isocitrate dehydrogenase, putative (IDH)	IDH	Q387G0	46.77	75.3	3.3175e-292	1						0.882674	0.0541996	0.042729	1.36928	61	23	20	1.1947	0.0772589	11.655	46	71.2	26	23	1.1079	0.0445006	13.689	60	66.8	26	23	1.0986	0.0408393	13.756	56
	445	Tb11.01.3320	Tb927.11.11480	Trichohyalin, putative		Q383D0	78.966	31.6	2.1607e-160	1						0.878103	0.0564543	0.0188565	1.72454	27.4	12	12	1.1273	0.0520395	12.614	28	28.1	12	12	1.1796	0.0717348	16.404	27	31	12	12	1.11068	0.0455886	14.018	32
	1490	Tb927.2.3030	Tb927.2.3030	ATP-dependent Clp protease subunit, heat shock protein 78 (HSP78), putative		Q587G1	90.664	63.5	0	1		X				0.877359	0.0568226	0.0145542	1.83701	60.6	43	43	1.1073	0.0442653	17.626	99	58.5	43	43	1.17	0.0681859	11.813	99	61.8	47	47	1.14292	0.0580168	14.503	107
	643	Tb11.02.0780	Tb927.11.3270	squalene monooxygenase, putative		Q386I4	63.81	28.7	4.738e-72	1						0.87704	0.0569804	0.0438585	1.35795	9	4	4	1.199	0.0788192	14.854	8	20.7	8	8	1.1377	0.0560278	13.753	15	26.6	10	10	1.08666	0.0360942	29.392	15
	872	Tb11.52.0006;Tb11.52.0005	Tb927.11.12890				138.96	44.5	0	2				X		0.876271	0.0573616	0.0127915	1.89308	32.8	24	19	1.1305	0.0532706	14.462	37	35.7	29	24	1.1754	0.0701857	19.603	45	43.5	31	25	1.11848	0.0486285	16.456	51
	1618	Tb927.3.3330	Tb927.3.3330	heat shock protein 20, putative		Q57V53	15.842	95	1.8961e-125	1						0.875559	0.0577145	0.011225	1.94981	92.9	11	11	1.1657	0.0665868	10.891	21	93.6	12	12	1.15	0.0606978	21.001	27	94.3	12	12	1.11137	0.0458588	19.282	29
	461	Tb11.01.3960	Tb927.11.12150	flagellar protein essential for flagellar pocket biogenesis (BILBO1)	BILBO1	Q382W6	67.325	34.2	7.5718e-131	1						0.874452	0.0582642	0.0252235	1.59819	14.1	7	7	1.1773	0.0708871	19.1	10	18.6	10	10	1.096	0.0398106	15.741	13	23.3	11	11	1.15903	0.0640949	25.159	16
	2610	Tb927.8.920	Tb927.8.920	ubiquitin-conjugating enzyme E2, putative (PEX4)	PEX4	Q57YD9	18.992	41.3	2.4113e-30	1						0.872182	0.059393	0.00211931	2.67381	41.3	5	5	1.1472	0.0596391	19.831	9	41.3	6	6	1.1588	0.0640085	6.2343	12	41.3	5	5	1.13379	0.0545314	13.051	10
	1015	Tb927.10.1230	Tb927.10.1230	hypothetical protein, conserved		Q38CB7	37.682	5.6	6.1855e-05	1						0.871899	0.0595341	0.0461126	1.33618	5.6	2	2	1.1776	0.0709978	12.205	2	2.9	1	1	1.1871	0.0744873	1.2457	2	2.9	1	1	1.07924	0.0331171		1
	216	Tb09.211.1220	Tb927.9.9630	TPR repeat/Tetratricopeptide repeat, putative		Q38E33	38.92	32.4	9.2506e-109	1						0.871367	0.0597988	0.0415289	1.38165	13.5	5	5	1.1672	0.0671453	6.4389	10	27.6	10	10	1.1939	0.076968	32.19	17	32.4	11	11	1.08463	0.0352832	11.857	20
	971	Tb927.10.1070;Tb927.7.7360	Tb927.10.1070	cdc2-related kinase 1, putative (CRK1)	CRK1	Q38CD3	34.35	35.5	2.2282e-36	2				X		0.869918	0.0605217	0.00887622	2.05177	32.2	10	10	1.1757	0.0702965	17.814	18	35.5	10	10	1.1504	0.0608489	13.991	18	32.2	10	10	1.1231	0.0504197	23.234	20
	1123	Tb927.10.1510	Tb927.10.1510	NOT1 (NOT1)	NOT1	Q38C90	259.12	21.9	0	1						0.869865	0.0605484	0.0499251	1.30168	1.4	2	2	1.1671	0.0671081	13.39	3	3.1	5	5	1.2049	0.080951	21.75	8	3.1	5	5	1.0804	0.033586	17.571	11
	323	Tb09.244.2560	Tb927.9.15470	kinesin, putative		Q38CW6	74.614	29.1	2.7856e-175	1						0.86394	0.0635162	0.0247069	1.60718	12.5	5	5	1.2089	0.0823904	11.493	7	25.6	13	13	1.1499	0.0606601	19.389	20	16.7	8	8	1.11557	0.0474982	23.655	12
	2482	Tb927.8.4330	Tb927.8.4330	small GTP-binding protein Rab11 (RAB11)	RAB11	D6XLG8	23.527	54.2	1.4187e-265	1						0.863219	0.0638792	0.026629	1.57465	50	7	7	1.2161	0.0849693	15.699	13	52.8	10	10	1.137	0.0557605	30.409	17	48.6	8	8	1.12437	0.0509078	17.095	12
	685	Tb11.02.2040	Tb927.11.4460	ALBA-Domain Protein (ALBA1)	ALBA1	Q385X1	14.038	59.2	0	1						0.863169	0.063904	0.0198206	1.70288	34.4	4	4	1.163	0.0655797	7.5864	9	34.4	4	4	1.1151	0.0473138	8.5799	12	34.4	4	4	1.199	0.0788183	11.573	11
	1796	Tb927.4.360	Tb927.4.360	1,2-Dihydroxy-3-keto-5-methylthiopentene dioxygenase, putative		Q57UT9	33.47	29.3	7.1731e-104	1						0.862991	0.0639936	0.0305875	1.51446	15	4	4	1.2202	0.086431	11.97	9	24.3	7	7	1.1188	0.0487525	26.781	15	15	4	4	1.13972	0.0567974	14.992	9
	804	Tb11.03.0140	Tb927.11.980	serine peptidase, Clan SP, family S59, putative (Nup158)	TbNup158	Q387F2	158.38	13.7	5.284e-57	1						0.860014	0.0654943	0.04654	1.33217	4.8	4	4	1.182	0.0726175	44.207	8	6	5	5	1.2205	0.0865378	43.65	9	4.7	4	4	1.08975	0.0373277	22.494	9
	1411	Tb927.10.8490;Tb927.10.8500;Tb927.10.8510;Tb927.10.8520;Tb927.10.8530	Tb927.10.8490	glucose transporter, putative			56.926	7.2	2.4595e-99	5						0.857161	0.0669377	0.0274066	1.56215	3.6	4	4	1.1788	0.0714401	9.1627	8	7.2	6	6	1.1104	0.0454795	125.7	13	3.6	4	4	1.21309	0.0838936	102.04	11
	1083	Tb927.10.14180	Tb927.10.14180	protein transport protein SEC13, putative		Q388I4	41.675	39	1.2105e-140	1						0.856025	0.0675134	0.010023	1.999	13.9	4	4	1.1339	0.0545748	10.634	8	30.7	7	7	1.1757	0.0702965	10.493	12	17.4	5	5	1.19583	0.0776691	11.511	8
	1335	Tb927.10.6400;Tb927.10.6510	Tb927.10.6400	chaperonin HSP60, mitochondrial precursor (HSP60)	HSP60		59.503	97.5	0	2		X				0.853838	0.0686243	0.00693658	2.15885	95.2	76	75	1.1408	0.0572095	19.117	282	95.2	76	75	1.1898	0.075474	27.7	347	97.5	85	84	1.18356	0.0731895	30.185	308
	1844	Tb927.4.5340	Tb927.4.5340	hypothetical protein, conserved		Q580Q1	94.697	28.3	1.1676e-185	1						0.852079	0.0695201	0.0416287	1.38061	18.3	10	5	1.2003	0.0792898	34.151	10	26.8	16	6	1.0983	0.040721	19.449	10	21.3	12	6	1.22617	0.0885494	35.635	10
	257	Tb09.211.2570	Tb927.9.11270	T-complex protein 1, eta subunit, putative (TCP-1-eta)	TCP-1-eta	Q38DP9	61.471	69.9	0	1						0.850556	0.0702973	0.0336112	1.47352	12.9	5	5	1.239	0.0930713	9.0835	8	17.8	7	7	1.1764	0.070555	19.671	11	10.4	4	4	1.11498	0.0472657	6.1777	7
	2110	Tb927.6.4670	Tb927.6.4670	MORN repeat-containing protein 1 (MORN1)	TbMORN1	Q587D3	40.686	45.8	2.3959e-177	1						0.848589	0.0713027	0.0156263	1.80614	15.1	3	3	1.2043	0.0807347	6.438	5	15.1	4	4	1.1305	0.0532706	24.027	7	21.8	4	4	1.202	0.0799028	16.324	7
	2490	Tb927.8.4560	Tb927.8.4560	hypothetical protein, conserved		Q57UZ5	137.87	4.7	1.8106e-06	1						0.848456	0.0713705	0.0180955	1.74243	1.2	1	1	1.1568	0.0632583	4.8126	4	3	2	2	1.2324	0.0907517	20.622	6	1.2	1	1	1.14842	0.0601015	12.74	4
	351	Tb11.01.0490	Tb927.11.8050	Sas10/Utp3/C1D family/Sas10 C-terminal domain containing protein, putative		Q384L4	60.076	29.3	1.1626e-81	1						0.848289	0.0714559	0.0198765	1.70166	1.3	1	1	1.204	0.0806265		1	10.3	3	3	1.1247	0.0510367	10.195	4	4.8	2	2	1.20977	0.0827046	11.981	3
	508	Tb11.01.5320	Tb927.11.13750	Ras-related protein Rab4 (RAB4)	RAB4	Q382G2	22.057	25.8	9.9999e-11	1						0.846917	0.0721593	0.0130043	1.88591	13.1	2	1	1.1827	0.0728746	7.353	2	25.8	4	3	1.2195	0.0861818	25.054	6	13.1	2	1	1.14136	0.0574215	1.1434	2
	1145	Tb927.10.15590	Tb927.10.15590	macrophage infectivity potentiator, precursor, putative (MIP)	MIP	Q387V4	21.394	19.4	1.4009e-05	1						0.845484	0.0728947	0.0289416	1.53848	19.4	2	2	1.2382	0.0927908	15.109	3	19.4	2	2	1.1203	0.0493343	8.365	3	10.7	1	1	1.19278	0.0765591		1
	2314	Tb927.7.5940;Tb927.7.5980;Tb927.7.6000;Tb927.8.1650	Tb927.7.5940	Protein Associated with Differentiation (PAD2)	PAD2	Q582K9	67.151	30.4	0	4						0.844983	0.0731518	0.0136381	1.86524	15.5	9	4	1.2059	0.0813113	24.74	9	24.3	13	5	1.2085	0.0822467	16.842	10	19.3	10	5	1.13736	0.0558975	10.986	9
	1609	Tb927.3.3130	Tb927.3.3130	Present in the outer mitochondrial membrane proteome 24 (POMP24)	POMP24	Q57ZJ9	178.08	31.4	0	1				X		0.844161	0.0735747	0.018402	1.73513	19.6	22	22	1.2032	0.0803378	12.575	42	24.1	28	28	1.221	0.0867157	12.03	53	20.1	22	22	1.13154	0.0536706	52.12	42
	1353	Tb927.10.6940;Tb927.10.6970	Tb927.10.6940	Dipeptidyl-peptidase 8-like, putative			93.683	19.3	8.9077e-137	2						0.843673	0.0738257	0.0293177	1.53287	2	1	1	1.1382	0.0562186	6.3969	2	2	1	1	1.2561	0.0990242	4.0689	2	2	1	1	1.16475	0.0662344	1.9992	2
	720	Tb11.02.3120	Tb927.11.5440	malic enzyme		Q385M4	61.506	58.2	0	1						0.833592	0.0790462	6.9297e-05	4.15929	6.2	3	3	1.1998	0.0791089	17.593	5	6.2	3	3	1.1964	0.0778764	14.535	7	14.5	5	5	1.20269	0.0801534	23.243	7
	2007	Tb927.6.1520	Tb927.6.1520	Aquaglyceroporin 1 (AQP1)	AQP1	Q585Q8	35.066	33.3	5.3573e-246	1						0.8334	0.0791463	0.0251607	1.59928	26.2	5	5	1.2482	0.0962842	11.272	12	33.3	8	8	1.1327	0.0541149	8.2857	20	33.3	5	5	1.22191	0.0870397	11.332	12
	856	Tb11.47.0005	Tb927.11.1440	hypothetical protein, conserved		Q387A8	24.836	9.2	2.0921e-05	1						0.830997	0.0804005	0.00618935	2.20835	9.2	1	1	1.1836	0.073205	43.142	2	9.2	1	1	1.239	0.0930713	2.6514	2	9.2	1	1	1.1883	0.0749252		1
	1105	Tb927.10.14730	Tb927.10.14730	chaperone protein DNAj, putative		Q388D1	52.53	13.8	1.4551e-15	1						0.828291	0.081817	0.0171372	1.76606	3.8	1	1	1.197	0.0780942		1	3.8	1	1	1.2653	0.102194		1	2	1	1	1.16189	0.0651633	4.6101	2
	541	Tb11.01.6590	Tb927.11.14950	zinc finger protein 2 (ZFP2)	ZFP2	Q381U0	15.767	71.9	1.4851e-122	1						0.827601	0.0821789	0.00311993	2.50586	68.3	7	7	1.2297	0.0897992	13.611	15	68.3	7	7	1.1855	0.0739016	6.9091	15	71.9	8	8	1.21014	0.082836	10.066	17
	1356	Tb927.10.7020	Tb927.10.7020	acid phosphatase, putative (AP)	AP	Q38AR1	49.918	28.7	3.592e-26	1						0.825757	0.0831478	0.0351719	1.4538	14.9	4	4	1.1975	0.0782755	12.172	6	25.1	8	8	1.1433	0.0581602	23.753	13	27.1	8	8	1.2972	0.113008	33.755	10
	2115	Tb927.6.4840;Tb927.6.4850;Tb927.6.4860;Tb927.6.4880;Tb927.6.4900;Tb927.6.4910;Tb927.6.4920;Tb927.6.4870;Tb927.6.4890	Tb927.6.4840	S-adenosylmethionine synthetase, putative (METK1)	METK1		43.54	55.2	4.9738e-272	9						0.823718	0.0842215	0.049671	1.3039	6.3	2	2	1.3281	0.123231		1	9.1	3	3	1.1609	0.0647948	1.5279	3	12.8	4	4	1.16048	0.0646389	13.853	4
	2419	Tb927.8.2000	Tb927.8.2000	cyclophilin, putative (NCP1)	NCP1	Q581Y2	32.897	42.9	0	1						0.822988	0.0846064	0.014626	1.83487	30.9	8	8	1.271	0.104146	41.866	14	34.9	9	9	1.2043	0.0807347	19.184	21	38.9	10	10	1.17203	0.068939	20.219	16
	2223	Tb927.7.3410	Tb927.7.3410	centrin-4 (Centrin4)	Centrin4	Q57WF6	16.552	93.3	0	1						0.817901	0.0872991	6.79974e-06	5.16751	67.1	11	11	1.2239	0.0877459	8.8108	23	87.9	11	11	1.2218	0.0870001	11.422	24	93.3	8	8	1.22222	0.0871511	15.7	19
	854	Tb11.46.0009	Tb927.11.1980	zinc finger protein family member, putative (ZC3H41)	ZC3H41	Q386W1	58.459	53.2	0	1						0.816937	0.0878113	0.0208951	1.67995	33.5	12	12	1.2881	0.10995	15.955	22	40.4	15	15	1.1622	0.0652809	10.204	33	42.6	17	17	1.22519	0.0882034	12.38	30
	1970	Tb927.5.4420	Tb927.5.4420	nucleolar RNA helicase II, putative		Q57Z07	68.786	56.6	0	1						0.813602	0.0895878	0.00961037	2.01726	34.8	14	14	1.1803	0.0719924	7.1344	25	47.2	19	19	1.2589	0.0999912	20.862	34	49.7	20	20	1.24963	0.0967797	15.253	38
	309	Tb09.211.4540	Tb927.9.13990	RNA-binding protein, putative (DRBD2)	DRBD2	Q38D54	34.618	34.1	8.6154e-86	1						0.813257	0.0897723	0.0349078	1.45708	14.4	3	3	1.1473	0.059677	80.888	7	14.4	4	4	1.2311	0.0902933	34.17	12	17	5	5	1.31627	0.119346	32.321	11
	584	Tb11.01.7800	Tb927.11.16130	nucleoside diphosphate kinase (NDPK)	NDPK	Q381H3	16.857	59.5	0	1						0.809828	0.0916073	0.0172304	1.76371	54.9	8	8	1.2088	0.0823545	19.559	21	59.5	9	9	1.1932	0.0767132	14.162	21	54.9	7	7	1.30543	0.115754	14.232	17
	2247	Tb927.7.3980	Tb927.7.3980	immunodominant antigen, putative		Q57UM8	97.32	15.6	6.7593e-78	1						0.808147	0.0925095	0.0080782	2.09269	4.1	3	3	1.2546	0.0985053	2.5291	4	5.2	4	4	1.1912	0.0759847	12.279	9	7.9	5	5	1.26776	0.103039	21.543	9
	1523	Tb927.2.4710	Tb927.2.4710	RNA-binding protein, putative (TRRM1)	TRRM1	Q586R7	49.983	49	0	1						0.806968	0.0931439	0.00578272	2.23787	31.5	10	10	1.2712	0.104214	29.191	25	27.7	10	10	1.2019	0.0798683	15.802	26	24.9	8	8	1.24552	0.0953494	11.432	25
	246	Tb09.211.2150	Tb927.9.10770	Polyadenylate-binding protein 2 (Poly(A)-binding protein 2) (Poly(A)-binding protein II) (PABII) (Polyadenylate-binding nuclear protein 1) (Nuclear poly(A)-binding protein 1) (PABP2), putative (PABP2)	PABP2	Q38DU2	62.147	80.7	0	1						0.806306	0.0935001	0.0150308	1.82302	58.9	29	29	1.3055	0.115777	21.713	69	72.1	34	34	1.1934	0.076786	17.247	82	72.4	35	35	1.22444	0.0879374	14.703	88
	1098	Tb927.10.14510	Tb927.10.14510	root hair defective 3 GTP-binding protein (RHD3), putative		Q388F1	95.105	12.8	4.2046e-63	1						0.805509	0.0939294	0.00361198	2.44226	4.4	2	2	1.2387	0.0929661	20.034	5	9	5	5	1.2711	0.10418	15.193	10	9.5	5	5	1.21518	0.0846424	9.6667	5
	1704	Tb927.3.680	Tb927.3.680	cytochrome P450, putative		Q57WV1	66.122	13.4	2.6072e-31	1						0.80468	0.0943766	0.0351681	1.45385	3.8	1	1	1.2021	0.0799406	16.568	2	9.4	3	3	1.1822	0.072691	8.7058	5	7.4	2	2	1.35051	0.130498	4.8672	4
	2072	Tb927.6.3650	Tb927.6.3650	ADP-ribosylation factor, putative		Q585W3	20.072	61.2	1.6039e-96	1						0.804053	0.0947155	0.00293765	2.532	8.7	1	1	1.2519	0.0975696	0.27994	2	14.2	2	2	1.2643	0.10185	16.557	3	14.2	2	2	1.21542	0.0847268	24.683	5
	1462	Tb927.2.1100	Tb927.2.1100	retrotransposon hot spot protein (RHS, pseudogene), putative			66.46	17	6.2513e-166	1						0.800975	0.0963811	0.0306498	1.51357	7.4	4	1	1.2352	0.0917373		1	10.5	6	1	1.2619	0.101025	2.6965	2	5.8	4	0				0
	210	Tb09.211.0930	Tb927.9.9290	Polyadenylate-binding protein 1 (Poly(A)-binding protein 1) (PABP 1) (PABP1)	PABP1	Q38E63	63.029	49.8	0	1						0.783016	0.106229	0.0299887	1.52304	22.4	10	10	1.2191	0.0860393	20.599	20	33.6	15	15	1.2269	0.0888092	26.19	33	24	10	10	1.39264	0.143839	50.923	24
	2604	Tb927.8.8300	Tb927.8.8300	amino acid transporter, putative		Q57WK0	50.17	13.6	7.3389e-302	1						0.782321	0.106615	0.0126916	1.89648	10.6	3	3	1.3231	0.121593	30.064	9	13.6	5	5	1.2095	0.0826059	31.467	14	10.6	3	3	1.30511	0.115647	18.437	8
	614	Tb11.02.0070	Tb927.11.2470	metallo-peptidase, Clan MF, Family M17		Q386R3	60.585	48.1	1.0749e-276	1						0.780478	0.107639	0.0208393	1.68112	34.3	10	10	1.2634	0.101541	13.617	19	34.3	10	10	1.213	0.0838608	9.9231	18	29	9	9	1.37251	0.137517	11.7	18
	1426	Tb927.10.8920	Tb927.10.8920	ras-like small GTPase, putative (TbGRP)	TbGRP	Q38A82	38.395	11.8	3.5332e-06	1						0.766906	0.115258	0.00928959	2.032	4.4	1	1	1.2989	0.113576	1.38	2	4.4	1	1	1.309	0.11694		1	0	0	0				0
	2589	Tb927.8.760;Tb927.8.740	Tb927.8.760	nucleolar RNA-binding protein (Nopp44/46)	Nopp44/46	Q57YF5	35.042	11.3	4.8629e-54	2						0.761341	0.118421	0.0259381	1.58606	3.7	2	2	1.2843	0.108666	5.2687	3	5.8	2	2	1.2322	0.0906812	18.844	4	3.7	2	2	1.43191	0.155914	18.534	3
	651	Tb11.02.0980	Tb927.11.3490	hypothetical protein, conserved		Q386G2	87.8	30.3	2.9255e-271	1						0.757473	0.120633	0.00963636	2.01609	14.2	9	9	1.3903	0.143109	21.808	17	21.9	14	14	1.2661	0.102468	18.906	26	18.4	11	11	1.30714	0.116322	15.396	24
	892	Tb927.1.120	Tb927.1.120	retrotransposon hot spot protein 4 (RHS4), putative		Q8IFI8	98.024	53.4	0	1						0.752889	0.123269	0.00181162	2.74193	37.9	33	20	1.3557	0.132164	21.444	35	36.1	35	19	1.3001	0.113977	28.997	39	31.3	30	16	1.32943	0.123667	13.889	39
	439	Tb11.01.3080	Tb927.11.11290	heat shock protein 70, putative		Q383E9	73.63	23.7	0	1						0.752814	0.123312	0.0100615	1.99734	15.2	12	2	1.2548	0.0985745	26.6	3	18.5	14	3	1.3751	0.138334	33.614	4	14.2	12	1	1.3584	0.133028	10.595	3
	1179	Tb927.10.2100;Tb927.10.2110;Tb927.10.2090	Tb927.10.2100	elongation factor 1-alpha (TEF1)	TEF1		49.105	85.1	0	3						0.749421	0.125274	0.00755006	2.12205	79.7	36	36	1.3759	0.138587	12.63	111	77.1	39	39	1.2693	0.103564	25.338	144	68.4	38	38	1.36041	0.133671	20.657	120
	1103	Tb927.10.14680	Tb927.10.14680	ribosome biogenesis protein, putative		Q388D6	35.673	10.1	3.2705e-22	1						0.742311	0.129414	0.0369907	1.43191	7.2	1	1				0	7.2	1	1	1.3707	0.136942	16.608	2	7.2	1	1	1.32399	0.121886		1
	1516	Tb927.2.450	Tb927.2.450	retrotransposon hot spot protein 4 (RHS4), putative		Q584M8	97.997	42.9	0	1						0.7328	0.135015	0.0178688	1.7479	23.1	17	2	1.4405	0.158513	76.555	4	23.6	19	2	1.4046	0.147553	12.699	4	19.6	15	1	1.25597	0.0989778	9.856	2
	1883	Tb927.5.1660	Tb927.5.1660	protein phosphatase 2C, putative		Q57V97	46.85	37.2	3.6029e-168	1						0.722354	0.14125	0.0282689	1.54869	4.5	1	1				0	4.5	1	1	1.3645	0.134974		1	4.5	1	1	1.40451	0.147526		1
	440	Tb11.01.3110	Tb927.11.11330	heat shock protein 70		Q383E5	75.366	73.8	0	1						0.71721	0.144354	0.00179817	2.74517	67.1	60	48	1.3856	0.141638	15.131	135	67.7	63	50	1.4324	0.156064	20.491	144	70.3	70	57	1.36571	0.135358	19.505	159
	123	Tb09.160.3270	Tb927.9.4680	ATP-dependent DEAD box helicase, putative		Q38F76	45.361	74	0	1						0.717013	0.144473	0.00209501	2.67881	46.8	11	11	1.3528	0.131234	22.588	19	53.5	13	13	1.4149	0.150726	19.397	25	48.3	12	12	1.41729	0.15146	13.069	25
	713	Tb11.02.2890	Tb927.11.5230	hypothetical protein, conserved		Q385P5	25.968	39.1	2.5824e-25	1						0.675329	0.170485	0.0314148	1.50287	15.3	3	3	1.5004	0.176207	12.045	3	10.6	2	2	1.3009	0.114244	6.3821	4	24.3	4	4	1.66342	0.221003	19.198	8
	139	Tb09.160.4240	Tb927.9.5730	nucleosome assembly protein-like protein		Q38EY2	47.584	39.6	9.9318e-258	1						0.654323	0.184208	0.0105079	1.97848	2.1	1	1	1.432	0.155943	9.5809	3	11.1	4	4	1.6612	0.220422	33.239	8	4.3	1	1	1.50058	0.176258		1
	2081	Tb927.6.4000	Tb927.6.4000	small glutamine-rich tetratricopeptide repeat protein, putative (SGT)	SGT	Q585Z8	45.966	68.8	0	1						0.650389	0.186826	0.00679682	2.16769	36.5	11	11	1.637	0.214049	16.439	23	37.7	12	12	1.4469	0.160439	20.708	27	35.1	11	11	1.53459	0.185992	29.22	24
	836	Tb11.18.0005	Tb927.11.2250	hypothetical protein, conserved		Q386T4	26.94	24.5	5.3733e-27	1						0.634414	0.197627	0.0065527	2.18358	11.2	2	2	1.6961	0.229451	11.387	4	11.2	2	2	1.5057	0.177738	16.998	7	11.2	2	2	1.53353	0.185692	25.047	3
	1127	Tb927.10.15180	Tb927.10.15180	nucleosome assembly protein, putative		Q387Z3	41.302	37.4	2.3366e-214	1						0.613655	0.212075	0.00754225	2.1225	3.3	1	1	1.5315	0.185117	1.3454	2	3.3	1	1	1.5979	0.20355	2.8363	2	3.3	1	1	1.76832	0.24756		1
	1925	Tb927.5.2940	Tb927.5.2940	stress-induced protein sti1, putative		Q57ZX0	62.327	68.7	0	1						0.572321	0.242361	0.0310413	1.50806	10.5	4	4	1.4414	0.158785	36.923	4	10.4	4	4	1.8275	0.261857	30.268	7	10.2	4	4	2.02507	0.30644	26.783	8
	1158	Tb927.10.16100	Tb927.10.16100	FK506-binding protein (FKBP)-type peptidyl-prolyl isomerase, putative		Q387Q5	47.604	59.1	0	1						0.56995	0.244163	0.0495236	1.30519	3.8	1	1	1.7804	0.250518	2.7085	2	8	2	2	1.3911	0.143358	9.5955	3	3.8	1	1	2.18079	0.338613	28.825	2
	980	Tb927.10.10890;Tb927.10.10900;Tb927.10.10920;Tb927.10.10940;Tb927.10.10950;Tb927.10.10960;Tb927.10.10910;Tb927.10.10980;Tb927.10.10970;Tb927.10.10930	Tb927.10.10890	heat shock protein, putative			80.763	78.3	0	10						0.562007	0.250258	0.0017984	2.74511	43.8	32	32	1.6944	0.229016	13.777	71	50.4	41	41	1.8208	0.260262	23.584	100	49.9	42	42	1.82598	0.261497	18.588	96
	653	Tb11.02.1000	Tb927.11.3510	hypothetical protein, conserved		Q386G0	91.938	6	3.2795e-08	1						0.502768	0.298632	0.00352871	2.45238	2.6	2	2	1.8353	0.263707	34.323	3	1.4	1	1	2.0987	0.32195	0.41506	2	1.4	1	1	2.04286	0.310238	1.378	2
	1535	Tb927.2.5160	Tb927.2.5160	chaperone protein DNAj, putative		Q585V4	44.327	69.2	0	1						0.459285	0.337917	0.00894489	2.04843	29.8	8	8	1.8822	0.274666	36.755	18	28.8	8	8	2.2871	0.359285	24.649	18	32.2	8	8	2.39774	0.379801	27.243	19
	1184	Tb927.10.2290	Tb927.10.2290	chaperone protein DNAj, putative		Q38C15	46.795	18.5	2.863e-121	1						0.420087	0.376661	0.00320376	2.49434	13.7	4	4	2.1684	0.336139	13.621	6	13.7	4	4	2.5627	0.408698	13.488	6	16.6	4	4	2.42742	0.385145	25.149	8
	408	Tb11.01.2110	Tb927.11.10340	Serine/threonine-protein phosphatase PGAM5, mitochondrial, putative (pgam5)	pgam5	Q383P5	33.783	15.1	4.17e-09	1						1.47305	-0.168219	0.0500867	1.30028	7.9	2	2	0.63798	-0.195193	84.079	3	7.9	2	2	0.60484	-0.218359	6.0348	4	15.1	3	3	0.810767	-0.0911039	20.288	6
	510	Tb11.01.5380	Tb927.11.13820	hypothetical protein, conserved		Q382F5	42.645	28.9	1.9933e-97	1						0.901283	0.0451389	0.0500933	1.30022	11.2	2	2	1.0572	0.0241572	45.239	5	10.4	2	2	1.1388	0.0564475	11.196	5	18.2	3	3	1.13452	0.0548122	21.09	6
	2485	Tb927.8.4400	Tb927.8.4400	hypothetical protein, conserved		Q57VZ5	75.932	13.9	5.5692e-25	1						1.09387	-0.0389658	0.0503126	1.29832	1.5	1	1	0.87672	-0.0571391	5.2547	3	10.8	6	6	0.93367	-0.0298066	28.772	12	7.3	4	4	0.933358	-0.0299516	12.839	10
	922	Tb927.1.3110	Tb927.1.3110	soluble N-ethylmaleimide sensitive factor (NSF) attachment protein, putative		Q4GYR2	32.136	43.1	1.4143e-52	1						0.803379	0.0950794	0.0504725	1.29695	34.2	7	7	1.3434	0.128205	9.405	11	35.6	8	8	1.1295	0.0528862	15.017	11	17.4	3	3	1.271	0.104147	12.615	6
	1787	Tb927.4.3300	Tb927.4.3300	metallo-peptidase, Clan MA(E) Family M41		Q584A7	78.872	14	4.453e-30	1		X				1.37034	-0.136829	0.0506314	1.29558	4	3	3	0.84221	-0.0745796	7.5866	3	12.4	7	7	0.69992	-0.154952	26.522	13	6.4	4	4	0.659239	-0.180957	42.754	6
	940	Tb927.1.4490	Tb927.1.4490	acetyltransferase, putative		Q4GYC9	19.682	49.4	1.3171e-92	1						0.903858	0.0438998	0.0511043	1.29154	49.4	6	6	1.055	0.0232525	7.5892	13	49.4	6	6	1.1334	0.0543832	8.6453	13	49.4	6	6	1.13257	0.0540639	70.129	14
	563	Tb11.01.7095	Tb927.11.15450	hypothetical protein		Q381P0	269.65	53.2	1.2871e-60	1						0.878976	0.0560231	0.051951	1.28441	50.1	5	5	1.1168	0.0479754	30.883	11	43.5	4	4	1.0917	0.0381033	28.257	8	52.6	6	6	1.20779	0.0819906	30.682	11
	570	Tb11.01.7340	Tb927.11.15700	hypothetical protein, conserved		Q381L6	19.138	18	6.7831e-07	1					X	1.87033	-0.271917	0.0519539	1.28438	6.2	1	1	0.39911	-0.398907		1	12.4	2	2	0.64778	-0.188572	20.223	7	12.4	2	2	0.591191	-0.228272	11.474	5
	1188	Tb927.10.2350	Tb927.10.2350	pyruvate dehydrogenase complex E3 binding protein, putative		Q38C09	27.335	38.8	0	1		X				1.09932	-0.0411229	0.0520695	1.28342	38.8	8	8	0.92511	-0.0338066	14.366	19	38.8	8	8	0.93521	-0.0290909	10.622	19	38.8	10	10	0.870019	-0.0604712	12.693	21
	276	Tb09.211.3240	Tb927.9.12170	leucine-rich repeat protein (LRRP), putative		Q38DI2	32.359	11.7	4.2383e-13	1						0.787764	0.103604	0.052177	1.28252	5.5	1	1	1.3085	0.116774	4.1352	2	11.7	2	2	1.3745	0.138145	36.909	3	5.5	1	1	1.13735	0.0558926	4.0241	2
	2411	Tb927.8.1890	Tb927.8.1890	cytochrome c1, heme protein, mitochondrial, putative (CYC1)	CYC1	D6XKS6	30.071	35.3	5.3142e-103	1						1.19072	-0.0758103	0.0521996	1.28233	15.5	3	3	0.90261	-0.0444999	17.256	8	30.2	4	4	0.83954	-0.0759586	10.81	11	8.1	1	1	0.781677	-0.106972	0.39896	2
	1800	Tb927.4.3740	Tb927.4.3740	flagellar attachment zone protein (FAZ1)	FAZ1	Q585H6	192.57	58.3	0	1						0.946294	0.023974	0.0528513	1.27694	47.3	26	26	1.0683	0.0286932	87.661	54	48.3	30	30	1.0732	0.0306807	74.577	64	51.1	32	32	1.02931	0.0125483	56.948	48
	520	Tb11.01.5760	Tb927.11.14170	hypothetical protein, conserved		Q382C0	67.163	12.5	7.168e-29	1						0.87892	0.0560507	0.0531767	1.27428	7	3	3	1.1006	0.0416295	72.149	5	7.3	4	4	1.2105	0.0829648	24.073	9	6	3	3	1.1055	0.0435578	12.522	8
	1018	Tb927.10.12370	Tb927.10.12370	gamma-glutamylcysteine synthetase (GCS)	GCS	Q389A6	77.467	6.8	4.7704e-40	1						0.836865	0.0773448	0.0533436	1.27292	2.1	1	1	1.1386	0.0563712	1.3505	2	2.1	1	1	1.1513	0.0611885	9.1	2	2.1	1	1	1.30159	0.114475	4.1125	2
	1230	Tb927.10.3370;Tb927.10.3380	Tb927.10.3370	60S acidic ribosomal protein P2, putative			11.535	95.6	1.2868e-117	2						0.78786	0.103551	0.0541509	1.26639	14	2	2	1.412	0.149835	8.29	4	45.6	3	3	1.1573	0.063446	6.384	5	45.6	3	3	1.25133	0.0973717	19.179	6
	829	Tb11.03.0950	Tb927.11.180	electron transfer flavoprotein, putative		Q387N3	29.949	21.6	3.2197e-18	1		X				1.22674	-0.088751	0.0543828	1.26454	12.3	2	2	0.73834	-0.131744	21.763	4	12.3	2	2	0.84979	-0.0706884	36.185	4	12.3	2	2	0.863334	-0.0638211	24.455	3
	2377	Tb927.7.970	Tb927.7.970	NMD3 family, putative		Q57VU3	62.792	6.8	8.9091e-08	1						1.10443	-0.0431386	0.0544419	1.26407	3.1	1	1	0.93052	-0.0312743	10.203	2	3.1	1	1	0.86283	-0.0640748	7.1127	2	3.1	1	1	0.924556	-0.0340667	2.2278	2
	370	Tb11.01.1170	Tb927.11.9400	hypothetical protein, conserved		Q383Y9	95.905	28.4	0	1						0.95558	0.019733	0.0546746	1.26221	18.6	9	9	1.0351	0.0149823	21.681	18	22.5	12	12	1.0348	0.0148564	17.944	24	20.5	11	11	1.06994	0.0293603	9.603	19
	819	Tb11.03.0540	Tb927.11.540	multidrug resistance protein, mitochondrial, putative (ABCT)	ABCB10	Q387J7	76.244	27.1	5.3554e-203	1				X		0.953634	0.0206182	0.0547153	1.26189	18.7	9	9	1.0394	0.0167827	17.376	15	27.1	12	12	1.0339	0.0144785	14.785	25	24.7	11	11	1.07298	0.0305934	18.712	25
	363	Tb11.01.0880	Tb927.11.9140	mitochondrial RNA binding complex 1 subunit (MRB0880)	MRB0880	Q384B4	18.647	27	3.4365e-80	1						1.56664	-0.194969	0.0551426	1.25851	27	2	2	0.60693	-0.216861	22.5	4	8	1	1	0.54377	-0.264585	8.1759	2	27	2	2	0.788022	-0.103462		1
	1109	Tb927.10.14770	Tb927.10.14770	Associated kinase of Tb14-3-3 (AKB1)	AKB1	Q388C7	70.531	39.4	1.1212e-73	1						0.816125	0.0882433	0.0552493	1.25767	11.6	6	6	1.1175	0.0482475	10.947	12	30.9	13	13	1.2413	0.0938768	22.831	23	34.4	12	12	1.32619	0.122606	52.695	20
	265	Tb09.211.2740;Tb09.211.2730	Tb927.9.11600	Gim5B protein (gim5B)	gim5B	Q38DN0	25.975	61.4	0	2						0.9273	0.0327795	0.0553981	1.25651	61.4	11	11	1.115	0.0472749	12.483	40	61.4	12	12	1.0458	0.0194486	12.937	46	61.4	12	12	1.07551	0.0316151	13.44	44
	1139	Tb927.10.15420	Tb927.10.15420	methyltransferase domain containing protein, putative		Q387X1	44.361	11.8	7.41e-20	1						1.36783	-0.136032	0.0554026	1.25647	11.8	3	3	0.64804	-0.188398	16.148	5	11.8	3	3	0.71477	-0.145834	13.477	8	9	2	2	0.843597	-0.0738649	17.117	3
	374	Tb11.01.1290	Tb927.11.9530	14-3-3 protein 1 (14-3-3-I)	14-3-3-I	Q383X6	30.31	62.2	3.2641e-284	1						0.822785	0.0847135	0.056109	1.25097	26.7	4	4	1.3151	0.118959	33.125	7	25.2	4	4	1.2261	0.0885259	11.324	7	22.1	3	3	1.11341	0.046656	11.063	6
	644	Tb11.02.0790;Tb927.4.3910;Tb09.160.2260	Tb927.11.3280	Kinesin-13 5, putative (KIN13-5)	Kif13-5	Q386I3	80.07	11.5	7.8352e-52	3						0.765169	0.116243	0.0561645	1.25054	7.8	4	4	1.1645	0.0661395	5.0071	3	9.2	4	3	1.3085	0.116774	23.146	7	9.2	4	3	1.46492	0.165815	17.558	9
	683	Tb11.02.1980	Tb927.11.4420	hypothetical protein, conserved		Q385X5	59.291	15.3	5.2189e-16	1						0.711715	0.147694	0.0567236	1.24624	3.6	1	1	1.4484	0.160889		1	0	0	0				0	3.4	1	1	1.36301	0.134499	12.283	2
	1691	Tb927.3.5370	Tb927.3.5370	hypothetical protein, conserved		Q580T8	34.254	50.5	0	1						1.01851	-0.00796554	0.0568291	1.24543	45.4	15	15	0.98145	-0.00813182	39.527	36	49.8	16	16	0.98981	-0.00444816	38.426	41	45.7	14	14	0.974279	-0.0113166	36.127	34
	2181	Tb927.7.2370;Tb927.7.2340	Tb927.7.2370	40S ribosomal protein S15, putative			20.038	48.3	2.5514e-183	2						0.887358	0.0519013	0.0568442	1.24531	33.1	5	5	1.196	0.0777312	11.695	10	33.1	5	5	1.091	0.0378248	12.858	10	39	7	7	1.09685	0.040148	15.782	14
	868	Tb11.50.0002	Tb927.11.710	SCAMP family, putative		Q387I0	44.208	13.7	1.6185e-25	1						1.12806	-0.0523334	0.0569623	1.24441	3	1	1	0.8874	-0.0518806	5.6316	2	8.2	2	2	0.84107	-0.0751679	9.558	4	8.2	2	2	0.933358	-0.0299516	11.544	3
	213	Tb09.211.1070	Tb927.9.9450	zinc finger protein family member, putative (ZC3H28)	ZC3H28	Q38E49	114.75	14.6	4.0991e-298	1						0.898505	0.0464794	0.0575479	1.23997	4.7	3	3	1.1601	0.0644954	46.107	4	3.4	2	2	1.0584	0.0246498	16.593	4	3.4	2	2	1.12278	0.0502929	12.089	3
	821	Tb11.03.0620;Tb11.03.0580	Tb927.11.500	RNA-binding protein, UBP1 (UBP1)	UBP1	Q387K1	24.295	23.7	3.0586e-46	2						0.749041	0.125494	0.0575535	1.23993	23.7	4	4	1.5375	0.186815	18.118	8	23.7	3	3	1.28	0.10721	15.785	11	23.7	3	3	1.20909	0.0824577	14.177	8
	2055	Tb927.6.2740	Tb927.6.2740	pyridoxal kinase (pdxK)	pdxK	D6XI07	33.332	36.7	1.4679e-185	1						0.57745	0.238486	0.0578014	1.23806	0	0	0				0	7	2	2	1.6473	0.216773	16.434	2	3	1	1	1.82053	0.260198	14.773	2
	1487	Tb927.2.2940	Tb927.2.2940	hypothetical protein, conserved		Q587G7	32.208	25.4	6.2049e-46	1					X	1.1102	-0.0454	0.0578223	1.2379	15.1	3	3	0.9445	-0.024798	33.2	6	9.4	2	2	0.89708	-0.0471688	9.5153	6	18.7	3	3	0.862515	-0.0642333	18.756	4
	2430	Tb927.8.2310	Tb927.8.2310	(H+)-ATPase G subunit, putative		Q57XF8	12.749	45.9	3.5025e-165	1						1.42919	-0.155089	0.058017	1.23645	22	2	2	0.74863	-0.125733	28.712	4	22	2	2	0.58547	-0.232495	17.866	3	22	2	2	0.781555	-0.10704	7.2154	3
	1428	Tb927.10.8940	Tb927.10.8940	flagellum targeting protein kharon1, putative (KH1)	KH1	Q38A80	45.398	88.8	0	1					X	1.01192	-0.00514664	0.0581506	1.23545	85.4	42	42	0.98311	-0.00739789	43.667	143	87.3	43	43	0.98823	-0.00514197	50.794	156	88.8	46	46	0.993345	-0.00290007	12.004	160
	2203	Tb927.7.2790	Tb927.7.2790	hypothetical protein, conserved		Q57Y89	79.302	8	1.1162e-11	1						0.912079	0.0399674	0.0581553	1.23541	4.1	2	2	1.0516	0.0218506		1	4.1	2	2	1.0999	0.0413532	6.4304	2	6	3	3	1.13946	0.0566984	39.171	3
	1890	Tb927.5.1790	Tb927.5.1790	hypothetical protein, conserved		Q57ZP8	71.956	4.8	1.6434e-32	1		X				1.87031	-0.271913	0.0589045	1.22985	3.5	1	1	0.47559	-0.322767		1	4.8	2	2	0.43879	-0.357743	32.297	3	4.8	2	2	0.73244	-0.135228	67.79	3
	131	Tb09.160.3820	Tb927.9.5320	nucleolar RNA binding protein, putative		Q38F23	55.004	49.3	0	1						0.934294	0.0295164	0.058955	1.22948	38.1	13	13	1.0821	0.0342674	24.113	21	41.9	14	14	1.0347	0.0148144	20.323	26	39.9	14	14	1.09513	0.0394674	26.881	26
	1233	Tb927.10.3540	Tb927.10.3540	hypothetical protein, conserved		Q38BP5	24.291	19.5	6.3581e-11	1						1.50832	-0.178492	0.0590521	1.22876	0	0	0				0	5.3	1	1	0.68883	-0.161888		1	6.2	1	1	0.638121	-0.195097		1
	692	Tb11.02.2210	Tb927.11.4610	protein kinase A regulatory subunit (PKA-R)	PKA-R	Q385V6	56.734	43.1	1.6992e-112	1						0.929408	0.0317937	0.0591684	1.22791	27.3	9	9	1.0442	0.0187837	13.276	16	34.7	12	12	1.1134	0.0466512	14.336	20	27.1	9	9	1.07139	0.0299462	11.738	13
	1024	Tb927.10.12500	Tb927.10.12500	P-type H+-ATPase, putative		Q388Z3	100.23	61.5	0	1						0.942232	0.0258421	0.0593962	1.22624	48.4	39	11	1.0886	0.0368683	14.167	29	57	52	15	1.0329	0.0140583	8.8491	44	54.7	49	14	1.06316	0.0265996	10.314	40
	936	Tb927.1.4310	Tb927.1.4310	hypothetical protein, conserved		Q4GYE7	183.76	42.7	0	1						0.951915	0.0214018	0.0595396	1.22519	29	39	39	1.0718	0.0301138	19.944	82	36.5	54	54	1.0264	0.0113166	18.474	109	36.4	52	52	1.05384	0.022775	29.77	108
	678	Tb11.02.1830	Tb927.11.4290	40S ribosomal protein S12 (RPS12)	RPS12	Q385Y8	15.869	8.3	0.00060307	1						0.801661	0.0960092	0.060143	1.22081	8.3	1	1	1.3962	0.144948	4.7401	2	8.3	1	1	1.1643	0.0660649		1	8.3	1	1	1.19403	0.0770152	6.8713	2
	732	Tb11.02.3770;Tb11.02.3760	Tb927.11.5960	hypothetical protein, conserved		Q385H2	15.568	33.1	0	2						1.09072	-0.0377147	0.0606668	1.21705	33.1	2	2	0.90332	-0.0441584	22.206	4	33.1	2	2	0.89041	-0.05041	14.9	4	33.1	2	2	0.95813	-0.0185757	19.494	4
	1939	Tb927.5.3340	Tb927.5.3340	Tim10/DDP family zinc finger, putative		Q57Z59	11.094	78.9	1.0066e-93	1	TbTim11				X	1.1181	-0.0484825	0.0609005	1.21538	75.8	6	6	0.89029	-0.0504685	9.9761	10	75.8	6	6	0.94226	-0.0258292	17.426	10	78.9	6	6	0.852806	-0.0691499	19.529	12
	1418	Tb927.10.8710	Tb927.10.8710	centrin, putative		Q38AA2	18.801	17.6	2.7978e-06	1						0.82142	0.0854345	0.061364	1.21209	7.9	1	1	1.1824	0.0727644		1	7.9	1	1	1.1348	0.0549193	10.344	2	7.9	1	1	1.34468	0.12862		1
	202	Tb09.211.0720	Tb927.9.9020	ribosome-interacting GTPase 2, putative (RBG2)	RBG2	Q38E85	42.002	11	5.2773e-38	1						0.902044	0.0447725	0.0619122	1.20822	2.4	1	1	1.1198	0.0491405		1	2.7	2	2	1.0975	0.0404045	54.76	4	0	0	0				0
	2492	Tb927.8.4610	Tb927.8.4610	Ras-related protein RabX1 (RABX1)	RABX1	D6XLJ6	24.018	49.5	1.7821e-27	1				X		0.953918	0.0204888	0.0621264	1.20672	32.1	6	5	1.0745	0.0312064	25.438	7	49.5	10	9	1.035	0.0149403	18.873	18	37.6	7	6	1.0359	0.0153197	19.075	11
	1067	Tb927.10.13850	Tb927.10.13850	ATP12 chaperone protein, putative		Q388L4	43.008	24.7	5.2896e-34	1						1.49096	-0.173466	0.0624698	1.20433	12.1	3	3	0.54453	-0.263978	32.064	4	16.6	4	4	0.73007	-0.136635	22.507	8	24.7	5	5	0.758956	-0.119784	28.417	8
	1492	Tb927.2.3180	Tb927.2.3180	kinetoplast polyadenylation/uridylation factor 1 (KPAF1)	KPAF1	Q587F7	114.38	10.2	2.5386e-42	1						2.1484	-0.332116	0.0630593	1.20025	1.2	1	1	0.32025	-0.494511	2.036	2	6.7	5	5	0.49221	-0.30785	21.615	7	5.5	4	4	0.639754	-0.193987	94.451	7
	397	Tb11.01.1850	Tb927.11.10090	hypothetical protein, conserved		Q383S0	46.367	26.7	8.3966e-82	1						1.11866	-0.0486967	0.063264	1.19884	12.5	4	4	0.84462	-0.0733386	16.142	6	14.7	5	5	0.90615	-0.0427999	14.862	8	16.4	4	4	0.933358	-0.0299516	13.101	6
	118	Tb09.160.2910	Tb927.9.4310	tricarboxylate carrier, putative		Q38FB0	35.625	65.7	1.632e-212	1						1.07774	-0.032514	0.0632703	1.1988	48.9	12	12	0.96105	-0.017254	24.187	25	59.9	14	14	0.89746	-0.0469849	15.107	32	65.7	16	16	0.926183	-0.0333031	18.605	34
	236	Tb09.211.1850	Tb927.9.10470	hypothetical protein, conserved		Q38DW9	46.829	26.8	8.0979e-29	1					X	1.23802	-0.0927285	0.0637573	1.19547	12.3	4	4	0.86845	-0.0612552	28.949	8	20.4	6	6	0.84004	-0.0757	24.794	11	22.9	6	6	0.722387	-0.14123	19.26	10
	844	Tb11.22.0012	Tb927.11.2300	eukaryotic peptide chain release factor subunit 1, putative (ERF1)	ERF1	Q386S9	50.976	32.5	5.5814e-78	1						0.865915	0.0625246	0.0640397	1.19355	12.4	5	5	1.228	0.0891984	23.607	8	10.4	4	4	1.1652	0.0664005	19.905	5	16.4	5	5	1.0764	0.0319749	37.749	8
	2030	Tb927.6.2100	Tb927.6.2100	40S ribosomal protein S30, putative		Q584U6	7.4588	13.6	7.704e-06	1						0.806227	0.0935426	0.0649558	1.18738	13.6	1	1	1.257	0.0993353		1	13.6	1	1	1.3608	0.133794	6.6375	2	13.6	1	1	1.11557	0.0474982	11.43	2
	1445	Tb927.10.9650	Tb927.10.9650	hypothetical protein, conserved		Q38A10	152.97	13	1.8694e-44	1						0.876971	0.0570145	0.0651495	1.18609	6	7	7	1.0804	0.0335846	14.769	10	9.1	9	9	1.1263	0.0516541	30.284	14	4.8	5	5	1.21844	0.085805	23.672	5
	2371	Tb927.7.890	Tb927.7.890	electron transfer protein, putative		Q57VT5	19.713	11.8	1.4069e-137	1						1.18863	-0.0750459	0.0651595	1.18602	11.8	2	2	0.90925	-0.0413167		1	11.8	2	2	0.84568	-0.0727939		1	11.8	2	2	0.774413	-0.111027	6.132	2
	310	Tb09.211.4550;Tb927.8.6030	Tb927.9.14000	60S ribosomal protein L12, putative		Q38D53	24.017	37	1.6924e-71	2						0.865417	0.0627744	0.0656239	1.18294	37	7	7	1.2422	0.0941915	14.059	12	32.4	6	6	1.0868	0.0361496	10.904	13	37	8	8	1.14283	0.057982	10.011	17
	2246	Tb927.7.3960	Tb927.7.3960	50S ribosomal protein L16, putative		Q57UM6	19.13	10.8	1.1057e-14	1		X				2.67796	-0.427804	0.0658462	1.18147	4.8	1	1	0.29204	-0.534558		1	4.8	1	1	0.28057	-0.551959		1	6	1	1	0.635486	-0.196894		1
	1360	Tb927.10.7100	Tb927.10.7100	delta-4 fatty acid desaturase		Q38AQ3	47.965	26.4	2.4005e-84	1						0.902741	0.044437	0.066015	1.18036	15.4	5	5	1.104	0.0429691	11.043	8	17.3	7	7	1.164	0.065953	11.219	13	20.4	6	6	1.05776	0.024389	8.132	11
	1243	Tb927.10.3760	Tb927.10.3760	vacuolar ATP synthase subunit d, putative		Q38BM3	31.285	9.9	9.4509e-07	1						1.38696	-0.142064	0.0660701	1.17999	0	0	0				0	6	1	1	0.69685	-0.156861		1	9.9	1	1	0.74599	-0.127267		1
	1292	Tb927.10.5220	Tb927.10.5220	hypothetical protein, conserved		Q38B81	51.172	10.1	7.8646e-09	1		X			X	1.32888	-0.123486	0.066237	1.1789	2.7	1	1	0.71598	-0.145099	15.296	2	6.3	2	2	0.67992	-0.167542	6.6152	2	7.4	3	3	0.87535	-0.0578182		1
	434	Tb11.01.2885	Tb927.11.11090	Nucleoporin (TbNup140)	TbNup140	Q383G9	140.36	5.7	5.0168e-14	1						0.781045	0.107324	0.0668659	1.1748	5.7	3	3	1.1791	0.0715506	35.832	2	1.5	1	1	1.2166	0.0851478	18.123	2	2.5	2	2	1.4631	0.165274	16.151	2
	543	Tb11.01.6610	Tb927.11.14970	hypothetical protein, conserved		Q381T8	93.162	19.4	2.131e-142	1						0.961952	0.0168466	0.0671402	1.17302	7.9	5	5	1.0224	0.00962084	15.097	11	11.4	7	7	1.0364	0.0155274	14.354	12	17.6	10	10	1.06021	0.0253916	13.028	20
	1624	Tb927.3.3520	Tb927.3.3520	Present in the outer mitochondrial membrane proteome 25 (POMP25)	POMP25	Q57XK2	47.641	10.8	1.0915e-09	1				X		0.92315	0.0347279	0.0682108	1.16615	10.8	3	3	1.065	0.0273496	12.866	4	7.5	2	2	1.0547	0.0231289	6.4665	5	7.5	2	2	1.13163	0.053705	6.3169	4
	973	Tb927.10.10780	Tb927.10.10780	hypothetical protein, conserved		Q389Q1	23.3	22	2.6589e-10	1						1.08119	-0.0339024	0.0684263	1.16478	22	3	3	0.89667	-0.0473674	6.2622	5	22	3	3	0.96401	-0.0159185	13.104	7	4.7	1	1	0.915332	-0.0384214	2.9715	3
	2288	Tb927.7.5050	Tb927.7.5050	hypothetical protein, conserved		Q57ZI4	105.21	5	1.9829e-18	1						1.03853	-0.0164179	0.0684664	1.16452	1.3	1	1	0.95898	-0.0181905		1	3.7	2	2	0.96684	-0.0146454	15.449	2	0	0	0				0
	1860	Tb927.5.1030	Tb927.5.1030	Iron-sulfur assembly protein 2 (Isa2)	Isa2	Q57W48	19.07	27.2	1.8333e-36	1						1.56864	-0.195523	0.0685139	1.16422	14.5	2	2	0.60723	-0.216647		1	23.1	3	3	0.66927	-0.174399	3.9764	2	18.5	3	3				0
	119	Tb09.160.2970	Tb927.9.4360	KREL1 (KREL1)	KREL1	P86927	52.226	8.5	5.8412e-10	1		X				1.51059	-0.179145	0.0687255	1.16288	5.1	2	2	0.77045	-0.113256	28.004	3	6.2	2	2	0.71126	-0.147972	37.746	4	6.2	2	2	0.529409	-0.276209	16.774	3
	387	Tb11.01.1625	Tb927.11.9860	EF-hand domain pair, putative		Q383U3	11.865	100	0	1					X	1.02971	-0.0127146	0.0689579	1.16142	100	11	11	0.95817	-0.0185574	13.571	30	97.1	9	9	0.97005	-0.0132059	13.364	25	100	10	10	0.985416	-0.00638046	9.1602	31
	965	Tb927.10.1050;Tb927.10.1040;Tb927.10.1030	Tb927.10.1050	serine peptidase, Clan SC, Family S10 (CBP1)	CBP1	Q38CD5	51.817	23.4	1.621e-61	3						1.48105	-0.170569	0.0690997	1.16052	15.9	4	4	0.83218	-0.0797827	5.4455	7	15.9	4	4	0.64154	-0.192776	9.9288	7	11.8	2	2	0.576568	-0.239149	67.591	5
	228	Tb09.211.1550	Tb927.9.10010	chaperone protein DNAj, putative		Q38E01	56.711	44.3	1.4751e-278	1						0.953988	0.020457	0.0691893	1.15996	21	6	6	1.0438	0.0186173	17.24	12	41.2	16	16	1.0742	0.0310851	11.353	31	22.4	9	9	1.02723	0.0116685	11.633	19
	2354	Tb927.7.710	Tb927.7.710	heat shock 70 kDa protein, putative (HSP70)	HSP70	Q57VR7	70.211	69.5	0	1						1.02108	-0.00905865	0.0692742	1.15943	57.7	28	25	0.98668	-0.00582367	40.954	51	56.5	27	24	0.98325	-0.00733604	26.6	55	52.1	27	24	0.968242	-0.0140162	37.823	54
	385	Tb11.01.1475	Tb927.11.9720	40S ribosomal protein S27, putative		Q383V7	9.6302	62.8	5.044e-224	1						0.929476	0.0317616	0.0695873	1.15747	59.3	5	5	1.068	0.0285713	5.8657	12	59.3	5	5	1.043	0.0182843	13.973	14	62.8	6	6	1.11797	0.0484294	12.679	15
	2448	Tb927.8.3070	Tb927.8.3070	hypothetical protein, conserved		Q57W66	17.047	14.5	4.9715e-05	1						1.33193	-0.124482	0.0700972	1.1543	8.3	1	1	0.73741	-0.132291	11.1	2	14.5	2	2	0.86965	-0.0606555	21.685	3	8.3	1	1	0.659935	-0.180499	0.029772	2
	1802	Tb927.4.3810	Tb927.4.3810	DNA-directed RNA polymerase II subunit 2, putative (RPB2)	RPB2	Q583H5	134.59	7.4	1.3138e-31	1						0.915692	0.0382505	0.0702147	1.15357	3.4	3	3	1.0404	0.0172003	2.1925	4	4.6	4	4	1.1101	0.0453621	88.518	5	3.4	3	3	1.12769	0.052189	19.617	7
	2461	Tb927.8.3690	Tb927.8.3690	isocitrate dehydrogenase [NADP], mitochondrial precursor, putative (IDH)	IDH	Q580Y9	48.565	36.4	1.793e-61	1		X				0.945966	0.0241246	0.0703066	1.153	36.4	12	9	1.0735	0.030802	10.059	18	36.4	12	9	1.0739	0.0309638	11.76	18	33.9	11	8	1.02473	0.010608	11.619	17
	292	Tb09.211.3955	Tb927.9.13070	predicted heat shock factor binding protein		Q38DB3	9.2493	80.5	1.4927e-98	1						0.984886	0.00661395	0.0711009	1.14813	32.9	2	2	1.0229	0.00983318	4.6488	4	32.9	2	2	1.0078	0.00337435	11.786	4	45.1	3	3	1.01539	0.00663432	5.4746	3
	2365	Tb927.7.7460	Tb927.7.7460	hypothetical protein, conserved		Q57TY3	22.358	80.2	1.7036e-239	1						0.842841	0.0742543	0.071375	1.14645	38	6	6	1.2825	0.108057	18.033	15	67.2	9	9	1.086	0.0358298	17.044	19	60.9	8	8	1.19916	0.0788756	19.333	17
	684	Tb11.02.2030	Tb927.11.4450	ALBA-Domain Protein (ALBA2)	ALBA2	Q385X2	12.757	70.9	0	1						0.883345	0.0538696	0.0716486	1.14479	69.2	8	8	1.2009	0.0795068	10.61	18	67.5	7	7	1.0635	0.0267375	19.174	19	70.1	8	8	1.13596	0.0553644	9.1195	23
	1594	Tb927.3.2310	Tb927.3.2310	PACRGA		Q582U4	33.785	32	7.5642e-26	1						1.06078	-0.0256252	0.0717053	1.14445	9	2	2	0.91511	-0.0385267	2.4203	3	24	5	5	0.96959	-0.0134119	6.6962	8	17	4	4	0.944198	-0.024937	15.825	9
	328	Tb09.244.2700	Tb927.9.15240	ATP11 protein, putative		Q38CY4	28.749	17.3	2.1053e-06	1						2.26434	-0.354942	0.0722215	1.14133	8.9	1	1	0.62029	-0.207405	13.458	2	8.5	1	1	0.28311	-0.548045	14.39	2	8.9	1	1	0.490485	-0.309375	1.0768	2
	2129	Tb927.6.630	Tb927.6.630	hypothetical protein, conserved		Q583U0	78.795	8.1	6.4006e-50	1						1.17319	-0.0693697	0.072275	1.14101	2.3	1	1	0.93006	-0.031489		1	2.3	1	1	0.83425	-0.0787038	37.702	3	2.3	1	1	0.798148	-0.0979164	19.386	2
	1276	Tb927.10.4760	Tb927.10.4760	Integral membrane protein DUF106, putative		Q38BC5	27.159	32.2	0	1						1.04027	-0.017147	0.0726727	1.13863	19	4	4	0.95661	-0.0192651	6.5709	9	27.7	5	5	0.98217	-0.00781334	1.9572	10	19	4	4	0.945448	-0.0243625	6.2416	13
	1096	Tb927.10.1450	Tb927.10.1450	plectin, putative		Q38C95	329.64	40.3	3.1012e-185	1						0.902546	0.0445307	0.0743131	1.12893	39.9	9	9	1.0443	0.0188253	5.7088	22	39	7	7	1.1441	0.058464	6.954	23	39.6	7	7	1.13842	0.0563027	12.016	15
	317	Tb09.211.4850;Tb927.8.6180	Tb927.9.14370	60S ribosomal protein L26, putative		Q38D25	16.454	60.1	3.6915e-100	2						0.82355	0.0843099	0.0743315	1.12883	44.1	7	7	1.3292	0.12359	11.747	18	45.5	10	10	1.0957	0.0396917	10.494	31	60.1	12	12	1.22927	0.0896478	33.65	34
	1571	Tb927.3.1710	Tb927.3.1710	hypothetical protein, conserved		Q57ZE0	43.986	21.7	7.2068e-54	1		X			X	2.24865	-0.351922	0.0750779	1.12449	7.9	1	1	0.404	-0.393619	55.527	2	0	0	0				0	21.7	4	4	0.489524	-0.310226	35.511	6
	2074	Tb927.6.3740;Tb927.6.3750;Tb927.6.3800	Tb927.6.3740	heat shock 70 kDa protein, mitochondrial precursor, putative			71.474	88.4	0	3	mtHsp70	X				1.02614	-0.0112056	0.0760348	1.11899	88.4	90	90	0.96002	-0.0177197	22.371	325	88.4	88	88	0.98035	-0.00861885	14.056	397	88.4	93	93	0.983381	-0.00727825	13.975	355
	1555	Tb927.3.1080	Tb927.3.1080	Protein of unknown function (DUF1295), putative (POMP23)	POMP23	Q57WY9	28.428	15.5	4.8973e-12	1				X		0.903333	0.0441522	0.0764024	1.11689	6.8	1	1	1.0478	0.0202784	11.679	3	15.5	3	3	1.1152	0.0473528	6.8081	6	10.8	2	2	1.16098	0.0648254	2.8601	2
	511	Tb11.01.5440	Tb927.11.13870	uncharacterized protein, PH0010 family/AmmeMemoRadiSam system protein A, putative		Q382F0	21.129	22.2	2.8974e-55	1						0.824433	0.0838449	0.0766097	1.11572	6.9	1	1	1.1011	0.0418268	3.9523	4	6.9	1	1	1.2093	0.0825341	5.628	4	6.9	1	1	1.34021	0.127174	8.502	2
	2479	Tb927.8.4250	Tb927.8.4250	hypothetical protein, conserved		Q57W10	47.403	8.3	2.9551e-06	1		X				1.25115	-0.0973095	0.0767647	1.11484	6.6	2	2	0.83792	-0.0767974	16.903	2	3.9	1	1	0.86845	-0.0612552	0.6848	2	3.9	1	1	0.701656	-0.153876	15.723	2
	237	Tb09.211.1880	Tb927.9.10500	HAD hydrolase, TIGR01456 family/HAD hydrolase, family IIA, putative		Q38DW6	59.455	18.5	6.7275e-21	1						1.13782	-0.0560733	0.0768306	1.11447	14.7	6	6	0.88457	-0.0532678	23.309	9	12.5	5	5	0.93544	-0.0289841	16.4	8	12.3	5	5	0.820412	-0.0859681	29.269	10
	505	Tb11.01.5260	Tb927.11.13690				22.035	35.7	6.0947e-39	1						1.06591	-0.027722	0.0773365	1.11162	10.7	1	1	0.94654	-0.023861		1	25	3	3	0.90481	-0.0434426	16.642	5	6.6	1	1	0.964134	-0.0158625		1
	525	Tb11.01.5860	Tb927.11.14250	T-complex protein 1, epsilon subunit, putative (TCP-1-epsilon)	TCP-1-epsilon	Q382B2	59.381	60.6	0	1						0.829175	0.081354	0.0774001	1.11126	8.6	2	2	1.085	0.0354297	18.213	4	10.6	3	3	1.2357	0.091913	10.37	4	12.1	4	4	1.30834	0.116719	16.666	5
	249	Tb09.211.2250	Tb927.9.10890	Regulatory subunit of type II PKA R-subunit, putative		Q38DT2	31.568	41.8	1.3384e-76	1						1.07881	-0.0329466	0.0774632	1.1109	17.2	4	4	0.90509	-0.0433082	10.636	8	33.6	6	6	0.90769	-0.0420624	12.343	9	33.6	6	6	0.969462	-0.0134692	12.857	11
	765	Tb11.02.4480	Tb927.11.6630	3-methylcrotonoyl-CoA carboxylase beta subunit, putative		Q385A6	66.531	20.1	1.2764e-19	1						1.29998	-0.113938	0.0775267	1.11055	0	0	0				0	13.6	5	5	0.79434	-0.0999936	19.397	8	18.1	6	6	0.744934	-0.127882	21.266	10
	512	Tb11.01.5460	Tb927.11.13890	AKAP7 2'5' RNA ligase-like domain containing protein, putative		Q382E8	30.693	19.4	1.3591e-16	1						1.30735	-0.116393	0.0780994	1.10735	16	3	3	0.82203	-0.0851123	38.03	4	13.8	3	3	0.65243	-0.185466	10.727	3	16	3	3	0.834446	-0.0786018	12.506	4
	2521	Tb927.8.550	Tb927.8.550	peptide methionine sulfoxide reductase, putative		Q57YH5	20.366	23.2	1.4703e-12	1						1.89981	-0.27871	0.0788108	1.10341	0	0	0				0	10.7	1	1	0.48597	-0.313391	11.55	2	10.7	1	1	0.570125	-0.24403		1
	890	Tb927.1.1000	Tb927.1.1000	developmentally regulated phosphoprotein		Q4GZB8	47.206	11.2	1.898e-15	1						1.44176	-0.158893	0.0789215	1.1028	7.1	3	3	0.79187	-0.101346	114.57	3	10.5	4	4	0.75472	-0.122214	94.783	10	5.5	2	2	0.558316	-0.25312	18.147	3
	286	Tb09.211.3610	Tb927.9.12650	ubiquitin-activating enzyme E1, putative (UBA2)	UBA2	Q38DE8	134.65	34.9	0	1						1.36563	-0.135334	0.0790968	1.10184	1.2	1	1	0.70431	-0.152236		1	1.2	1	1	0.76132	-0.118433	47.716	3	0	0	0				0
	2260	Tb927.7.4310	Tb927.7.4310	pyridine nucleotide-disulphide oxidoreductase, putative		Q57UR1	53.736	23.1	6.1365e-82	1						1.21194	-0.0834804	0.0792428	1.10104	10.1	4	4	0.81844	-0.0870132	24.716	8	19.9	6	6	0.75002	-0.124927	17.484	10	21.8	6	6	0.915164	-0.0385009	15.584	10
	472	Tb11.01.4370	Tb927.11.12530	hypothetical protein, conserved		Q382S8	90.654	39.2	5.0578e-266	1						0.958961	0.018199	0.0793629	1.10038	33.5	19	19	1.0209	0.0089832	15.393	41	39.1	22	22	1.0417	0.0177427	22.091	43	33.9	20	20	1.06628	0.0278712	20.485	39
	1798	Tb927.4.3680	Tb927.4.3680	protein phosphatase 2C, putative		Q585I2	29.99	39.8	6.4551e-28	1						1.25753	-0.0995167	0.0799357	1.09726	24	4	4	0.69699	-0.156773	12.361	6	26.2	4	4	0.81996	-0.0862073	14.163	7	30.5	5	5	0.879894	-0.0555694	14.409	10
	1256	Tb927.10.4110;Tb927.10.4120	Tb927.10.4110	60S ribosomal protein L30 (RPL30)	RPL30	Q38BI9	11.512	71.4	4.8769e-179	2						0.832006	0.0798735	0.0799776	1.09703	71.4	8	8	1.307	0.116276	11.471	16	61	8	8	1.0825	0.0344279	21.465	21	71.4	11	11	1.2272	0.088917	10.426	22
	747	Tb11.02.4150;REV__Tb927.10.5140	Tb927.11.6280	pyruvate phosphate dikinase (PPDK)	PPDK	Q385E1	100.45	92.7	0	2						0.979157	0.00914752	0.0806042	1.09364	86.7	91	91	1.0299	0.0127951	27.502	238	87	96	96	1.0086	0.00371896	13.234	283	91.8	111	111	1.02548	0.0109286	27.809	292
	2357	Tb927.7.7230	Tb927.7.7230	nitroreductase (NTR)	NTR	Q57XU3	35.522	10.9	4.5886e-18	1						1.15516	-0.0626418	0.0807693	1.09275	0	0	0				0	6.6	1	1	0.8499	-0.0706322	7.1442	2	10.9	2	2	0.881756	-0.0546514	18.976	3
	171	Tb09.160.5260	Tb927.9.7190	oxidoreductase, putative		Q38EM5	49.92	15.7	4.7707e-27	1		X				1.45256	-0.162136	0.0808578	1.09228	5.8	2	2	0.85384	-0.0686235	34.346	3	6.1	3	3	0.58203	-0.235055	14.184	4	7.9	2	2	0.656556	-0.182728	7.347	3
	2046	Tb927.6.2510	Tb927.6.2510	Flavinator of succinate dehydrogenase, putative		Q584Q5	16.92	43.2	7.1306e-62	1						1.31191	-0.117903	0.0809327	1.09188	42.5	6	6	0.8707	-0.0601315	18.195	12	32.9	5	5	0.7757	-0.110306	10.386	11	43.2	7	7	0.655738	-0.18327	37.824	15
	2459	Tb927.8.3560	Tb927.8.3560	DNA repair and recombination helicase protein PIF5 (PIF5)	PIF5	Q580X6	102.46	7.7	9.7067e-50	1						0.759785	0.119309	0.0818737	1.08686	3	3	3	1.3481	0.129722	11.022	4	4.8	4	4	1.5015	0.176525	13.109	3	2.9	3	3	1.12637	0.05168	38.927	3
	1308	Tb927.10.5620	Tb927.10.5620	fructose-bisphosphate aldolase, glycosomal (ALD)	ALD	Q38B42	41.071	97	0	1						0.973776	0.0115409	0.0819787	1.0863	96.2	53	53	1.0336	0.0143525	12.448	158	96.2	55	55	1.0105	0.00453632	10.256	176	97	56	56	1.03689	0.0157338	15.362	195
	580	Tb11.01.7630	Tb927.11.15990	nucleoporin Nup109 (TbNup109)	TbNup109	Q381I7	108.72	8.5	7.6388e-23	1						0.865034	0.0629669	0.0832394	1.07967	4	3	3	1.0702	0.0294649	8.2535	3	5.4	4	4	1.1555	0.0627699	17.976	8	6	4	4	1.2493	0.0966658	8.4353	6
	1375	Tb927.10.7500	Tb927.10.7500	fibrillarin (NOP1)	NOP1	Q38AL4	31.643	55	2.1495e-157	1						0.923798	0.0344228	0.0838788	1.07635	37.7	9	9	1.1368	0.0556841	24.45	12	54.7	13	13	1.0535	0.0226345	14.175	25	50.3	10	10	1.05913	0.0249498	13.8	20
	639	Tb11.02.0740;Tb927.2.6090	Tb927.11.3230	60S ribosomal protein L44			12.454	63.2	7.6241e-103	2						0.930655	0.0312113	0.0839302	1.07608	63.2	11	11	1.0743	0.0311256	17.491	29	60.4	10	10	1.034	0.0145205	17.627	30	63.2	11	11	1.11683	0.0479878	17.479	32
	2176	Tb927.7.2190	Tb927.7.2190	translocon-associated protein (TRAP), alpha subunit, putative		Q57XQ5	29.242	24.4	1.1275e-152	1						1.03379	-0.0144315	0.0840143	1.07565	19.9	7	7	0.9625	-0.0165993	8.7611	21	19.9	8	8	0.98665	-0.00583688	8.8806	25	19.9	7	7	0.953107	-0.0208583	8.7332	24
	1500	Tb927.2.3780	Tb927.2.3780	translation initiation factor IF-2, putative		Q586X2	94.472	28.2	5.5019e-196	1						0.880372	0.0553339	0.0840517	1.07545	7.1	5	5	1.1236	0.0506117	22.976	10	16.4	9	9	1.0673	0.0282865	25.301	16	12.4	6	6	1.22209	0.0871034	16.989	12
	1154	Tb927.10.15850;REV__Tb927.10.9140	Tb927.10.15850	peroxin 12 (PEX12)	PEX12	Q387S9	43.172	26.3	1.9844e-109	2						0.925528	0.0336103	0.0848194	1.0715	22.3	6	6	1.0897	0.037307	9.1834	11	26.3	8	8	1.121	0.0496056	11.797	15	23.8	7	7	1.03257	0.0139183	9.1559	15
	957	Tb927.10.10120	Tb927.10.10120	hypothetical protein, conserved		Q389W5	63.236	6.4	1.5202e-13	1						1.4112	-0.149588	0.0854093	1.0685	2.6	1	1	0.62843	-0.201743		1	2.6	1	1	0.87848	-0.0562681	6.5482	2	6.4	2	2	0.644538	-0.190752	22.232	3
	1942	Tb927.5.3400	Tb927.5.3400	calcium-translocating P-type ATPase		Q57Z55	110.32	53.3	0	1						1.0273	-0.011699	0.085762	1.0667	38.8	31	31	0.95783	-0.0187116	13.328	71	50.8	48	48	0.97713	-0.0100477	22.067	121	48	47	47	0.985513	-0.00633766	33.905	121
	1870	Tb927.5.1230	Tb927.5.1230	hypothetical protein, conserved		Q57VE0	58.564	31.9	1.6169e-39	1						1.09069	-0.0376998	0.0859146	1.06593	18.6	8	8	0.87325	-0.0588614	28.234	15	21.3	9	9	0.95947	-0.0179686	23.173	16	21.9	9	9	0.919879	-0.0362695	22.439	18
	2057	Tb927.6.2790	Tb927.6.2790	L-threonine 3-dehydrogenase, putative		Q583Q5	36.957	87.7	0	1		X				1.07673	-0.0321086	0.0859859	1.06557	87.7	34	33	0.9116	-0.0401957	13.57	88	87.7	36	35	0.90354	-0.0440526	14.409	114	87.7	37	36	0.972573	-0.0120776	20.924	123
	1156	Tb927.10.1590	Tb927.10.1590	ribosomal protein L36, putative		Q38C82	12.375	55	4.4084e-257	1						0.834201	0.0787295	0.0861905	1.06454	53.2	7	1	1.3263	0.122642	19.958	4	47.7	7	1	1.1927	0.0765312	9.3986	4	54.1	7	1	1.08897	0.0370154	4.3408	4
	1087	Tb927.10.14280	Tb927.10.14280	mitochondrial carrier protein (MCP20)	MCP20	Q388H4	21.072	12.7	5.509e-24	1		X	X			1.31239	-0.118062	0.0866981	1.06199	0	0	0				0	12.7	1	1	0.79089	-0.101884	8.668	2	12.7	1	1	0.734107	-0.134241	8.1757	2
	263	Tb09.211.2700	Tb927.9.11540	hypothetical protein, conserved		Q38DN4	50.786	84.5	0	1						1.0283	-0.012121	0.086829	1.06134	72.6	26	26	0.95649	-0.0193196	13.025	60	72.8	25	25	0.98565	-0.00627727	16.324	68	76.9	31	31	0.975515	-0.0107662	11.273	76
	798	Tb11.02.5780	Tb927.11.7920	hypothetical protein, conserved		Q384M7	47.989	4.1	0.0010625	1						2.15893	-0.334238	0.0869393	1.06078	4.1	1	1	0.30722	-0.512551	29.766	2	4.1	1	1	0.45396	-0.342982	47.688	2	4.1	1	1	0.712555	-0.147181		1
	1309	Tb927.10.5630	Tb927.10.5630	hypothetical protein, conserved		Q38B41	21.709	12.4	4.1299e-07	1						1.06775	-0.0284683	0.0871107	1.05993	12.4	2	2	0.95755	-0.0188385	7.9244	6	5.9	1	1	0.95475	-0.0201103	3.4117	2	12.4	2	2	0.898553	-0.0464561	7.4034	4
	271	Tb09.211.2970	Tb927.9.11850	structural maintenance of chromosome 1, putative (SMC1)	SMC1	Q38DK9	144.54	5.6	1.1637e-52	1						0.795287	0.0994761	0.0871632	1.05967	2.9	3	3	1.2804	0.107346	116.83	4	4.5	5	5	1.1002	0.0414716	30.063	6	4.8	5	5	1.41127	0.149611	28.923	8
	2293	Tb927.7.5180;Tb927.7.5170	Tb927.7.5180	60S ribosomal protein L23a, putative		Q57ZH1	24.712	47.7	1.1291e-294	2						0.855767	0.0676444	0.0871953	1.05951	41.8	9	9	1.2893	0.110354	9.9187	28	45	10	10	1.1063	0.0438729	13.548	29	45	10	10	1.11868	0.0487062	9.629	29
	2052	Tb927.6.2700	Tb927.6.2700	small nuclear ribonucleoprotein Sm-E (Sm-E)	Sm-E	D6XI03	9.6554	37.2	4.1871e-11	1						1.35916	-0.13327	0.0872565	1.0592	26.7	2	2	0.63251	-0.198933	6.1802	2	12.8	1	1	0.714	-0.146302	22.404	2	12.8	1	1	0.881912	-0.0545748	15.091	2
	2435	Tb927.8.2550	Tb927.8.2550	mitochondrial DNA primase (PRI1)	PRI1	Q57XD4	69.862	31.8	2.2179e-41	1						2.37606	-0.375858	0.088583	1.05265	13.7	6	6	0.68926	-0.161617	61.367	4	10.8	5	5	0.408	-0.38934	48.944	8	28.6	12	12	0.265083	-0.576618	67.815	13
	2316	Tb927.7.6090	Tb927.7.6090	hypothetical protein, conserved		Q57VK2	88.162	40.2	0	1						0.734283	0.134137	0.088723	1.05196	1.8	1	1	1.5867	0.200495		1	7.9	5	5	1.1323	0.0539615	18.018	7	14	8	8	1.4059	0.147953	18.395	8
	446	Tb11.01.3370	Tb927.11.11520	glycosomal membrane protein (PEX11)	PEX11	Q383C6	24.027	57.3	8.1849e-296	1						1.11373	-0.0467788	0.088952	1.05084	54.1	14	14	0.8898	-0.0507076	13.641	31	56	15	15	0.95695	-0.0191108	19.798	33	52.8	13	13	0.850123	-0.0705181	9.737	25
	1657	Tb927.3.4390	Tb927.3.4390	dihydrolipoamide dehydrogenase, putative (GCVL-1)	GCVL-1	Q580K3	55.839	35	5.9309e-59	1						1.13076	-0.0533687	0.0891632	1.04981	23	8	8	0.8985	-0.0464819	39.751	13	28.5	10	10	0.82068	-0.0858262	40.071	14	22.8	7	7	0.937998	-0.0277979	17.467	10
	2427	Tb927.8.2240	Tb927.8.2240	Tryptophanyl-tRNA synthetase 2	TrpRS-2	Q581V8	52.902	14.6	5.45e-12	1						1.43406	-0.156566	0.0894361	1.04849	3.2	1	1	0.76886	-0.114153	5.5307	2	5.3	2	2	0.55374	-0.256694	52.1	3	6.1	2	2	0.796432	-0.0988513	2.1275	3
	687	Tb11.02.2060	Tb927.11.4480	radial spoke protein RSP4/6, putative		Q385W9	66.905	31.8	3.4136e-207	1						0.912269	0.0398771	0.0894382	1.04848	24.1	10	10	1.1615	0.0650192	43.271	20	24.8	10	10	1.0752	0.0314893	45.163	21	28.5	11	11	1.05469	0.023123	33.319	21
	730	Tb11.02.3670	Tb927.11.5880	hypothetical protein, conserved		Q385I0	63.971	5.4	4.3136e-06	1		X				1.54012	-0.187554	0.0895173	1.04809	0	0	0				0	3.2	1	1	0.69023	-0.161006	17.955	2	3.2	1	1	0.610799	-0.214102		1
	1599	Tb927.3.2490	Tb927.3.2490	hypothetical protein, conserved		Q582W2	110.07	28	8.7935e-165	1						0.893136	0.0490823	0.0901167	1.04519	14.4	10	10	1.1995	0.0790003	11.36	17	22.9	18	18	1.0597	0.0251829	22.13	36	17.9	13	13	1.10424	0.0430636	21.695	21
	568	Tb11.01.7290	Tb927.11.15640	mitochondrial RNA binding complex 1 subunit (MERS1)	MERS1	Q381M2	44.396	33.9	2.2911e-52	1		X				1.09309	-0.0386576	0.090395	1.04386	28.4	8	8	0.90453	-0.043577	20.056	12	26.6	7	7	0.96606	-0.0149959	17.211	18	32.4	7	7	0.876194	-0.0573998	24.112	13
	1439	Tb927.10.9260	Tb927.10.9260	hypothetical protein, conserved		Q38A48	35.617	14.8	2.3923e-86	1						0.885861	0.0526342	0.0919465	1.03646	11.1	1	1	1.2188	0.0859324		1	11.1	1	1	1.0684	0.0287339	8.1687	2	14.8	2	2	1.10468	0.0432363	9.6453	3
	125	Tb09.160.3590	Tb927.9.5040	cAMP-specific phosphodiesterase (PDEB1)	PDEB1	Q38F46	103.65	51.8	0	1						0.907897	0.0419636	0.091964	1.03638	36.7	29	14	1.0453	0.019241	12.005	31	38.6	29	14	1.1656	0.0665495	12.579	33	50.1	38	19	1.09673	0.0401004	13.894	45
	1436	Tb927.10.920	Tb927.10.920	Ribosomal protein L1p/L10e family, putative		Q38CE8	32.531	10.8	1.1303e-10	1						1.64942	-0.217332	0.0921634	1.03544	2.7	1	1	0.54207	-0.265945		1	2.7	1	1	0.49143	-0.308538		1	2.7	1	1	0.83654	-0.0775133		1
	1269	Tb927.10.4560;Tb927.10.4570	Tb927.10.4560	elongation factor 2			94.333	81.2	0	2						0.93178	0.0306865	0.0922309	1.03512	50.7	35	35	1.0378	0.0161137	29.814	71	55.1	37	37	1.0618	0.0260427	21.44	88	65.1	40	40	1.12177	0.049903	32.838	92
	1118	Tb927.10.14950	Tb927.10.14950	Zinc finger CCCH domain-containing protein 40 (ZC3H40)	ZC3H40	Q388B1	46.194	28	4.0415e-42	1						0.847303	0.0719612	0.0923414	1.0346	17.8	5	5	1.2882	0.109983	95.966	8	17.8	5	5	1.0689	0.0289371	70.709	10	14.1	4	4	1.19389	0.0769633	69.634	7
	1751	Tb927.4.2010	Tb927.4.2010	acyl-CoA binding protein, putative (ACBP)	ACBP	Q583J2	10.609	32.3	2.2746e-51	1						1.05067	-0.021467	0.0924369	1.03415	31.2	4	4	0.96665	-0.0147307	13.756	8	20.4	3	3	0.96792	-0.0141605	21.214	7	32.3	4	4	0.921489	-0.0355098	14.704	7
	1959	Tb927.5.4040	Tb927.5.4040	hypothetical protein, conserved		Q57Z45	94.263	12.6	6.8619e-19	1		X				1.47224	-0.167978	0.0924462	1.03411	7.5	4	4	0.80622	-0.0935464	36.742	5	7	4	4	0.73258	-0.135145	18.089	6	7	4	4	0.530588	-0.275242	19.627	6
	1101	Tb927.10.14550	Tb927.10.14550	ATP-dependent DEAD/H RNA helicase, putative		Q388E8	71.366	44.5	0	1						0.843736	0.0737933	0.0925811	1.03348	26.2	14	13	1.3234	0.121691	12.869	30	38.6	20	19	1.1073	0.0442653	13.209	36	34.4	18	18	1.13612	0.0554236	13.248	38
	1475	Tb927.2.2160	Tb927.2.2160	paraflagellar rod component, putative (PFC11)	PFC11	Q586J7	37.731	74.2	5.3281e-130	1						1.09156	-0.0380494	0.0930897	1.0311	53.2	13	13	0.95538	-0.0198239	13.372	16	55	14	14	0.92823	-0.0323444	20.935	26	61.7	14	14	0.867002	-0.0619799	16.775	25
	285	Tb09.211.3550;Tb09.211.3560;Tb09.211.3590;Tb09.211.3540;Tb09.211.3570	Tb927.9.12570	glycerol kinase, glycosomal (glk1)	glk1	Q38DF2	56.365	83.2	0	5						0.948961	0.0227515	0.0937689	1.02794	81.1	54	54	1.0756	0.0316508	21.094	149	79.3	57	57	1.0182	0.00783309	19.014	162	83.2	66	66	1.06849	0.0287706	18.497	187
	238	Tb09.211.1900	Tb927.9.10520	hypothetical protein, conserved		Q38DW4	29.587	20.6	6.2075e-12	1		X			X	1.70304	-0.231225	0.0938805	1.02742	0	0	0				0	11.9	2	2	0.63551	-0.196878	7.4747	4	20.6	4	4	0.542535	-0.265572	20.7	5
	1228	Tb927.10.3260	Tb927.10.3260	Long-chain-fatty-acid--CoA ligase 5 (EC 6.2.1.3) (Long-chain acyl-CoA synthetase 5) (LACS 5), putative		Q38BS1	78.983	59.5	0	1						0.960632	0.0174427	0.094002	1.02686	42.1	25	24	1.0472	0.0200296	15.222	52	53.9	32	31	1.0149	0.00642325	13.677	71	52.5	31	30	1.06139	0.0258753	34.502	73
	152	Tb09.160.4600	Tb927.9.6310	ABC transporter, putative		Q38EU8	72.215	36.5	9.9053e-299	1						0.940211	0.0267745	0.0942224	1.02585	18	7	7	1.1013	0.0419056	9.5341	12	33.3	16	16	1.0646	0.0271865	24.422	31	35	18	18	1.0262	0.0112315	18.013	29
	1867	Tb927.5.1160	Tb927.5.1160	Degradation arginine-rich protein for mis-folding, putative		Q57VE7	25.569	61.4	0	1						1.12674	-0.0518246	0.0942472	1.02573	51.3	15	15	0.93208	-0.0305468	63.342	27	48.7	11	11	0.91375	-0.0391726	65.633	24	61.4	14	14	0.820816	-0.0857542	14.258	26
	455	Tb11.01.3640	Tb927.11.11780	acyl-CoA dehydrogenase, putative		Q383A3	66.634	26.2	7.9185e-49	1						1.16967	-0.0680626	0.095011	1.02223	8.1	4	4	0.89733	-0.0470478	24.863	5	10.5	4	4	0.90393	-0.0438652	26.599	7	22.7	6	6	0.770416	-0.113275	34.137	7
	873	Tb11.52.0008	Tb927.11.12880	Present in the outer mitochondrial membrane proteome 17 (POMP17)	POMP17	Q382P4	146.58	26.3	1.3191e-229	1						0.856909	0.0670651	0.0952831	1.02098	21.2	8	3	1.0576	0.0243214	29.104	3	20.9	8	3	1.2579	0.0996461	7.2877	5	23.9	9	3	1.19461	0.0772278	11.101	3
	1569	Tb927.3.1680	Tb927.3.1680	hypothetical protein, conserved		Q57ZE3	35.191	43.4	0	1						0.887563	0.0518009	0.0955962	1.01956	7.5	1	1	1.0421	0.0179094	17.28	5	16.4	4	4	1.1558	0.0628827	10.247	8	20.4	5	5	1.18744	0.0746105	28.114	8
	1409	Tb927.10.8430	Tb927.10.8430	40S ribosomal protein S12, putative		Q38AC1	16.061	88	0	1						0.80543	0.0939719	0.0958268	1.01851	62	8	8	1.4211	0.152625	9.127	16	62	8	8	1.1098	0.0452447	13.875	18	65.5	11	11	1.21352	0.0840464	15.135	25
	2154	Tb927.7.1490	Tb927.7.1490	hypothetical protein, conserved		Q57WQ1	27.511	5.3	9.7293e-06	1					X	2.11847	-0.326023	0.0966122	1.01497	5.3	1	1				0	5.3	1	1	0.42084	-0.375883	0.41613	2	5.3	1	1	0.529465	-0.276163	3.7295	2
	2369	Tb927.7.800	Tb927.7.800	mitochondrial RNA binding complex 1 subunit (MRB800)	MRB800	Q57VS6	60.484	7.6	8.3276e-10	1						1.14994	-0.0606766	0.0972443	1.01214	7.6	3	3	0.81295	-0.0899362	11.704	6	7.6	3	3	0.84961	-0.0707804	8.2332	6	7.6	3	3	0.952109	-0.0213134	16.677	6
	583	Tb11.01.7770	Tb927.11.16110	integrin alpha chain protein, putative		Q381H5	78.001	10.1	3.5884e-10	1						1.077	-0.0322177	0.0973461	1.01168	2.4	1	1	0.9005	-0.0455163	11.839	2	10.1	6	6	0.97568	-0.0106926	44.584	10	5	3	3	0.911079	-0.0404441	16.491	4
	2040	Tb927.6.2280;Tb927.6.2340	Tb927.6.2280	prefoldin subunit, putative			16.282	32.4	1.3316e-52	2						1.16554	-0.0665287	0.097518	1.01092	9.4	1	1	0.90968	-0.0411114		1	18.7	2	2	0.89706	-0.0471785	26.04	3	9.4	1	1	0.773934	-0.111296	3.8226	2
	1862	Tb927.5.1090	Tb927.5.1090	threonyl-tRNA synthetase, putative	ThrRS	Q57W54	90.983	59.6	0	1						1.17638	-0.0705466	0.0978615	1.00939	6	4	4	0.92551	-0.0336189	14.151	8	8.1	6	6	0.86528	-0.0628433	20.135	11	7.8	5	5	0.767048	-0.115178	10.239	9
	1582	Tb927.3.1990	Tb927.3.1990	Tetratricopeptide repeat, putative		Q57ZB2	53.496	12.1	4.363e-27	1						1.1543	-0.0623174	0.0978935	1.00925	6.7	2	2	0.87249	-0.0592395	13.268	4	12.1	4	4	0.93876	-0.0274454	16.594	4	2.5	1	1	0.79384	-0.100267	9.9205	2
	260	Tb09.211.2630;Tb09.211.2640	Tb927.9.11380	60S ribosomal protein L23, putative			14.962	79.1	4.2366e-89	2						0.903513	0.0440657	0.0979534	1.00898	47.5	8	8	1.1848	0.073645	16.577	16	59	10	10	1.0617	0.0260018	11.856	19	58.3	9	9	1.07783	0.0325503	9.4675	21
	1495	Tb927.2.340;Tb927.7.1980;Tb927.7.1950;Tb927.7.1960;Tb927.7.1970;Tb927.7.2010	Tb927.2.340	retrotransposon hot spot protein 4 (RHS4), putative		D7SGA2	97.84	45.9	0	6						0.778039	0.108999	0.0983934	1.00703	25.1	20	5	1.1231	0.0504184	17.105	10	30	29	7	1.2566	0.0991971	13.806	18	28.6	26	6	1.50446	0.177381	24.041	16
	969	Tb927.10.1060	Tb927.10.1060	T-complex protein 1, delta subunit, putative (TCP-1-delta)	TCP-1-delta	Q38CD4	58.361	56.2	0	1						0.815567	0.0885403	0.0984619	1.00673	5.2	2	2	1.2461	0.0955529	20.437	3	13.2	5	5	1.0798	0.0333433	11.726	9	10.6	3	3	1.37001	0.136725	21.924	5
	243	Tb09.211.2010	Tb927.9.10630	hypothetical protein, conserved		Q38DV3	28.977	13.5	1.5216e-139	1						1.75896	-0.245256	0.0985566	1.00631	6.8	1	1	0.75126	-0.12421		1	6.8	1	1	0.39367	-0.404868	1.4435	2	13.5	2	2	0.621311	-0.206691	22.439	3
	307	Tb09.211.4511;Tb09.211.4512;Tb09.211.4513	Tb927.9.13820	kinetoplastid membrane protein KMP-11			11.076	91.3	0	3						0.983633	0.00716677	0.0989812	1.00445	91.3	19	19	1.0103	0.00445035	10.847	83	91.3	19	19	1.0281	0.0120354	9.1216	81	91.3	18	18	1.01161	0.00501454	12.85	92
	827	Tb11.03.0900	Tb927.11.240	hypothetical protein, conserved		Q387M7	114.06	6	1.9874e-07	1						1.58326	-0.199553	0.0994477	1.00241	1.2	1	1	0.51966	-0.284281		1	3.5	2	2	0.56288	-0.249584	20.308	2	1.2	1	1	0.861401	-0.0647948	6.9311	2
	235	Tb09.211.1800	Tb927.9.10400	hypothetical protein, conserved		Q38DX4	53.633	13.9	3.4788e-254	1						1.12808	-0.0523385	0.100257	0.998884	11.1	6	6	0.95825	-0.0185212	10.576	17	10.5	5	5	0.83236	-0.0796888	9.9089	16	12.1	6	6	0.873362	-0.0588055	15.087	16
	1448	Tb927.10.9760	Tb927.10.9760	alternative oxidase		Q38A00	39.673	8.3	9.3814e-19	1						1.97107	-0.294702	0.101029	0.995554	3.4	1	1	0.4747	-0.323581		1	8.3	2	2	0.35129	-0.454334	34.868	4	3.4	1	1	0.783085	-0.106191	17.838	2
	763	Tb11.02.4440	Tb927.11.6590	metallo-peptidase, Clan MF, Family M17		Q385B0	55.359	71	0	1						0.909038	0.041418	0.101127	0.995132	15	6	6	1.0506	0.0214374	28.312	9	12.7	5	5	1.1724	0.0690758	15.655	7	15	4	4	1.08079	0.0337409	9.6233	5
	1399	Tb927.10.8170	Tb927.10.8170	nuclear pore complex protein (NUP155), putative		Q38AE7	144.37	7.9	2.1054e-44	1						0.708943	0.149389	0.101427	0.993845	4.1	4	4	1.7002	0.2305	38.651	7	5	5	5	1.459	0.164055	17.539	8	3.9	4	4	1.13139	0.0536116	26.783	4
	2213	Tb927.7.3120	Tb927.7.3120	small nuclear ribonucleoprotein SmD1 (Sm-D1)	Sm-D1	D6XKM9	11.713	45.3	2.9579e-22	1						1.38334	-0.140929	0.101962	0.991562	30.2	2	2	0.70935	-0.149139	34.397	2	30.2	2	2	0.88599	-0.0525712		1	15.1	1	1	0.60107	-0.221075	14.489	2
	107	Tb09.160.2360	Tb927.9.3760	poly(A) export protein, putative (TbGLE2)	TbGLE2	Q38FF7	38.351	13.8	1.1077e-112	1						0.942269	0.0258251	0.1026	0.988854	10.3	2	2	1.1015	0.0419845	7.1752	4	10.3	2	2	1.0581	0.0245267	8.9708	6	8.9	2	2	1.02557	0.0109642	21.492	5
	1551	Tb927.3.1010	Tb927.3.1010	hypothetical protein, conserved		Q57WY4	64.339	51.8	0	1					X	0.95132	0.0216732	0.102979	0.987252	40	18	18	1.0757	0.0316912	20.033	34	42	21	21	1.0628	0.0264515	19.235	45	37.3	18	18	1.01596	0.00687693	22.465	34
	313	Tb09.211.4630	Tb927.9.14100	hypothetical protein, conserved		Q38D45	34.916	31.2	3.1682e-24	1						0.907005	0.0423904	0.103212	0.986271	12.4	3	3	1.154	0.0622058	6.3984	5	12.4	3	3	1.1259	0.0514998	5.8611	6	23.9	4	4	1.03149	0.0134656	15.864	8
	2193	Tb927.7.2650	Tb927.7.2650	hypothetical protein, conserved		Q57XK9	62.171	42.8	0	1						0.912695	0.0396742	0.103251	0.986106	20.7	11	6	1.1077	0.0444222	12.942	14	25.3	13	9	1.1506	0.0609244	24.365	23	32.4	20	13	1.03199	0.0136762	32.074	27
	177	Tb09.160.5580;Tb09.160.5590	Tb927.9.7590	60S ribosomal protein L11, putative			22.369	58.2	8.9039e-171	2						0.853818	0.0686346	0.103344	0.985714	43.3	10	10	1.3039	0.115244	17.213	19	35.1	8	8	1.0856	0.0356698	18.123	16	35.6	11	11	1.13498	0.0549896	32.238	21
	2214	Tb927.7.3140	Tb927.7.3140	hypothetical protein, conserved		Q57YC4	20.963	9.7	2.948e-146	1						1.52041	-0.181962	0.103373	0.985592	9.7	1	1	0.53339	-0.272955	23.773	3	9.7	1	1	0.61194	-0.213291	7.3665	4	9.7	1	1	0.871688	-0.0596391	15.765	3
	1405	Tb927.10.8270;Tb927.10.8290	Tb927.10.8270	eukaryotic translation initiation factor 3 subunit 8, putative			84.339	37.4	0	2						0.745637	0.127473	0.103826	0.983696	0	0	0				0	5.9	4	4	1.2779	0.106497	15.517	4	2.6	1	1	1.4075	0.148448	9.8626	2
	304	Tb09.211.4380	Tb927.9.13540	hypothetical protein, conserved		Q38D73	41.261	8.4	2.4623e-07	1						1.31444	-0.118742	0.103938	0.983226	5.3	1	1	0.65955	-0.180752		1	8.4	2	2	0.91263	-0.0397053	23.47	3	8.4	2	2	0.731529	-0.135769	10.122	3
	1805	Tb927.4.3890	Tb927.4.3890	ATP-dependent RNA helicase, putative		Q57XZ3	122.8	5.1	2.7568e-19	1						0.592205	0.227528	0.104002	0.98296	0	0	0				0	1.9	1	1	1.5489	0.190023	0.39743	2	1.9	1	1	1.84091	0.265032		1
	1539	Tb927.2.560;Tb927.4.240;Tb927.4.300;Tb927.4.260;Tb927.4.270;Tb927.4.280;Tb927.4.290;Tb927.6.5180	Tb927.2.560	retrotransposon hot spot protein 4 (RHS4), putative		Q584M5	95.911	34.3	2.2229e-233	8						0.882839	0.0541185	0.104362	0.981458	5.6	5	1	1.1563	0.0630705	34.379	5	4.9	4	1	1.1096	0.0451664	16.514	3	3.3	3	0				0
	1736	Tb927.4.1660	Tb927.4.1660	mitochondrial carrier protein, putative (MCP6)	MCP6	Q581R5	42.163	17.7	2.127e-51	1			X			1.97962	-0.296581	0.104622	0.980377	9.9	2	2	0.31248	-0.505178		1	10.6	2	2	0.64331	-0.19158	20.061	2	11.7	2	2	0.641231	-0.192985	23.701	2
	2496	Tb927.8.4770	Tb927.8.4770	small GTP-binding protein Rab18 (TbRAB18)	TbRAB18	D6XLL1	23.467	14.9	3.4494e-07	1						0.972493	0.0121133	0.104703	0.980042	3.7	1	1	1.0084	0.00363284	0.56739	2	14.9	3	3	1.0366	0.0156112	8.59	4	9.3	2	2	1.04015	0.0170959	8.3802	4
	2412	Tb927.8.1910	Tb927.8.1910	acetylornithine deacetylase, putative (ArgE)	ArgE	Q581Z1	43.269	4.8	1.2761e-05	1						0.735641	0.133334	0.105079	0.978485	4.8	1	1	1.5388	0.187182	8.8146	3	4.8	1	1	1.4899	0.173157	12.948	2	4.8	1	1	1.09563	0.0396624		1
	1000	Tb927.10.11890	Tb927.10.11890	hypothetical protein, conserved		Q389F3	36.838	6.3	5.3274e-05	1						2.22868	-0.348048	0.105186	0.978044	0	0	0				0	3.2	1	1	0.39257	-0.406083	21.856	2	6.3	2	2	0.512847	-0.290012		1
	2325	Tb927.7.6440	Tb927.7.6440	vesicle transport v-SNARE protein, putative		Q582L5	25.254	6.8	0.00043002	1						0.860103	0.0654493	0.105579	0.976422	6.8	1	1	1.083	0.0346285		1	6.8	1	1	1.1245	0.0509595	15.848	2	6.8	1	1	1.29051	0.11076	20.476	2
	2469	Tb927.8.3960	Tb927.8.3960	hypothetical protein, conserved		Q581B6	45.018	18.1	1.6665e-32	1						1.17494	-0.0700147	0.106023	0.974601	12.2	3	3	0.7938	-0.100289	10.864	3	18.1	4	4	0.81482	-0.0889383	17.52	5	15.4	3	3	0.953198	-0.0208169	54.692	7
	1575	Tb927.3.1790	Tb927.3.1790	pyruvate dehydrogenase E1 beta subunit, putative		Q57ZD2	37.566	89.1	0	1		X				1.08809	-0.0366649	0.106555	0.972427	79.3	31	31	0.90197	-0.0448079	14.536	67	89.1	32	32	0.883	-0.0540393	14.814	66	70.4	29	29	0.974659	-0.0111474	21.482	64
	2156	Tb927.7.1550	Tb927.7.1550	KRET2 (KRET2)	KRET2	Q57WP5	56.531	4.9	1.0944e-12	1		X				1.95027	-0.290096	0.106606	0.972217	0	0	0				0	3.1	1	1	0.57404	-0.241058	16.894	2	1.8	1	1	0.458001	-0.339133		1
	1306	Tb927.10.560	Tb927.10.560	40S ribosomal proteins S11, putative		Q38CI4	20.087	60.3	7.9114e-206	1						0.88934	0.0509322	0.107259	0.969565	44.3	6	1	1.1873	0.0745605	12.032	4	48.9	8	1	1.0356	0.015192	2.0859	4	56.9	10	1	1.15623	0.0630441	2.1117	4
	734	Tb11.02.3810	Tb927.11.6000	ribosomal protein L4/L1 family, putative (MRPL4)	MRPL4	Q385G8	40.82	20.2	4.8379e-11	1						1.50162	-0.176561	0.107482	0.968666	17.1	4	4	0.61216	-0.213135	32.001	2	10.8	3	3	0.54594	-0.262855	20.103	3	6.3	1	1	0.883704	-0.0536929		1
	2285	Tb927.7.4950	Tb927.7.4950	NAD(P)-dependent steroid dehydrogenase protein, putative		Q57XB1	45.186	24.3	5.071e-28	1						0.92793	0.0324848	0.107719	0.967709	5.9	2	2	1.0224	0.00962084	19.615	3	23.3	9	9	1.1157	0.0475474	33.361	15	13.1	6	6	1.0972	0.0402862	23.372	10
	1008	Tb927.10.12050	Tb927.10.12050	hypothetical protein, conserved		Q389D7	33.571	8	1.5147e-06	1		X			X	1.27778	-0.106457	0.107882	0.967052	8	1	1	0.75046	-0.124672		1	0	0	0				0	8	1	1	0.816127	-0.0882424		1
	1407	Tb927.10.840	Tb927.10.840	WD domain, G-beta repeat, putative		Q38CF6	195.48	6.7	5.2173e-20	1						1.10043	-0.0415627	0.108005	0.966557	5.3	4	4	0.86261	-0.0641855	28.382	6	4.2	4	4	0.89736	-0.0470333	24.922	6	3.7	3	3	0.969462	-0.0134692	11.34	8
	1282	Tb927.10.5010	Tb927.10.5010	Elongation factor G1, mitochondrial, putative (EF-G1)	EF-G1	Q38BA0	83.982	44.6	4.4346e-264	1		X				1.07787	-0.0325679	0.108506	0.964546	29.1	17	17	0.94583	-0.0241869	19.768	29	38.5	22	22	0.95977	-0.0178328	36.727	37	34.7	19	19	0.879662	-0.0556841	26.911	31
	2041	Tb927.6.2360;Tb927.6.2300	Tb927.6.2360	adenosine kinase, putative		Q584S0	37.958	53	1.5905e-98	2						0.533563	0.272814	0.108724	0.963674	5.2	1	1	1.332	0.124504	20.188	2	5.2	1	1	1.7203	0.235604	0.80078	2	5.2	1	1	2.87299	0.458333		1
	2447	Tb927.8.3060	Tb927.8.3060	cytosolic leucyl aminopeptidase, putative		Q57W67	71.314	59.9	0	1						1.05343	-0.0226045	0.109166	0.961913	56.3	24	24	0.91683	-0.0377112	11.418	50	59.8	31	31	0.97782	-0.00974108	18.277	66	55.7	27	27	0.954198	-0.0203613	17.073	73
	130	Tb09.160.3740	Tb927.9.5220	conserved protein		Q38F31	12.201	28.4	1.338e-19	1						1.1397	-0.0567909	0.109957	0.958778	13.8	1	1				0	28.4	2	2	0.89767	-0.0468833	3.2647	3	14.7	1	1	0.857633	-0.0666986	6.8818	2
	2450	Tb927.8.3110	Tb927.8.3110	ribosomal protein S9/S16, putative		Q57W62	50.157	19	2.4399e-18	1		X				1.79225	-0.253399	0.109985	0.958666	6.5	2	2	0.6438	-0.191249		1	9.3	3	3	0.36807	-0.43407	45.985	2	5.6	1	1	0.73303	-0.134878		1
	1517	Tb927.2.4520	Tb927.2.4520	hypothetical protein, conserved		Q586Q4	143.93	4.8	6.0237e-09	1						0.966183	0.0149406	0.110641	0.956085	2.2	2	2	1.0102	0.00440736	10.172	4	2.2	2	2	1.0421	0.0179094	7.6837	5	3.1	3	3	1.05319	0.022505	10.323	5
	1992	Tb927.5.900;Tb927.5.910	Tb927.5.900	oligosaccharyl transferase subunit, putative		Q57W35	92.232	24	0	2						1.06472	-0.0272371	0.110731	0.955732	10.7	7	3	0.96654	-0.0147802	14.019	6	23.1	14	7	0.95472	-0.020124	9.7355	14	19.7	12	7	0.897827	-0.0468072	11.684	12
	195	Tb09.211.0560	Tb927.9.8740	RNA-binding protein (DRBD3)	DRBD3	Q38EA2	36.984	42.2	0	1						0.962154	0.0167552	0.111916	0.951106	33.6	10	10	1.0677	0.0284492	22.69	24	33.6	10	10	1.0179	0.00770511	7.2559	23	42.2	13	13	1.03303	0.0141112	9.9849	24
	1012	Tb927.10.12240	Tb927.10.12240	3-ketoacyl-CoA reductase, putative		Q389B9	36.075	64.8	0	1						0.904847	0.043425	0.111921	0.951089	42.8	10	10	1.1663	0.0668103	23.979	21	64.8	16	16	1.123	0.0503798	17.715	38	57.5	14	14	1.03059	0.013085	14.555	35
	239	Tb09.211.1910	Tb927.9.10530	hypothetical protein, conserved		Q38DW3	118.72	12.7	5.8317e-52	1						0.950061	0.0222485	0.112096	0.95041	6.4	5	5	1.0161	0.00693645	35.994	4	8.9	6	6	1.0833	0.0347487	37.864	6	6.9	6	6	1.0594	0.0250602	24.409	7
	1316	Tb927.10.5880	Tb927.10.5880	Proteophosphoglycan, putative		Q38B16	66.774	21.6	2.4544e-139	1						1.07624	-0.0319073	0.112428	0.949127	14.7	6	6	0.94829	-0.0230588	11.359	8	17.6	7	7	0.96039	-0.0175524	11.284	12	17.6	7	7	0.880824	-0.0551106	11.032	12
	2219	Tb927.7.3280	Tb927.7.3280	translation initiation factor IF-2, putative		Q57WE3	79.66	10.3	7.4482e-18	1						1.18211	-0.0726577	0.112582	0.948531	3.1	1	1	0.79974	-0.0970512		1	5.7	2	2	0.95643	-0.0193468	7.3888	2	4.6	2	2	0.791452	-0.101575	7.3291	2
	1106	Tb927.10.14740;Tb927.10.14620	Tb927.10.14740	hypothetical protein, conserved		Q388D0	44.177	34.8	1.8036e-216	2						0.968753	0.013787	0.112592	0.948494	22.6	6	6	1.0304	0.0130059	19.409	14	28.6	9	9	1.0542	0.022923	11.539	23	21.3	7	7	1.01259	0.00543211	12.015	18
	1894	Tb927.5.1880	Tb927.5.1880	inhibitor of serine peptidase (ISP), putative (ISP2)	ISP2	D6XGC6,Q57ZQ7	17.81	29.2	2.0727e-16	1						1.04505	-0.0191379	0.112932	0.947181	11.7	1	1	0.92921	-0.0318861	4.6456	2	11.7	1	1	0.95951	-0.0179505	2.9507	2	11.7	1	1	0.982704	-0.0075771	2.4138	2
	2382	Tb927.8.1160;Tb927.8.1180;Tb927.8.1200	Tb927.8.1160	vacuolar-type Ca2+-ATPase, putative		Q57VN8	121.24	23.6	1.0877e-221	3						0.945725	0.0242353	0.113934	0.943345	9.3	6	6	1.0913	0.0379442	5.2908	9	19.4	11	11	1.0651	0.0273904	10.975	20	22.5	14	14	1.01712	0.00737138	24.662	22
	2571	Tb927.8.6960;Tb04.24M18.150;Tb927.4.5360	Tb927.8.6960	hypothetical protein, conserved		Q57YQ3	45.402	16.3	1.4178e-14	3		X				1.22931	-0.0896609	0.114275	0.942047	14.1	5	5	0.87039	-0.0602861	36.248	10	16.3	6	6	0.88568	-0.0527232	28.895	9	13.9	5	5	0.698275	-0.155973	24.389	7
	1913	Tb927.5.2570	Tb927.5.2570	translation initiation factor, putative (EIF3B)	EIF3B	Q57ZT3	79.81	35.6	2.0599e-79	1						0.769268	0.113922	0.114278	0.942037	1.4	1	1	1.4035	0.147212	2.7621	3	4.5	2	2	1.0717	0.0300732	18.942	3	1.4	1	1	1.46043	0.164481	6.9815	2
	1414	Tb927.10.8590	Tb927.10.8590	flagellum transition zone component (FTZC)	FTZC	Q38AB3	134.45	28.5	1.1768e-08	1						1.09632	-0.039939	0.114926	0.939582	28.5	3	3	0.95286	-0.0209709	20.82	6	28.5	3	3	0.85267	-0.069219	17.499	6	13.5	2	2	0.934056	-0.0296272	25.939	3
	964	Tb927.10.10390	Tb927.10.10390	trypanothione reductase		Q389T8	53.156	45.7	6.2167e-93	1						1.19513	-0.077416	0.115157	0.938711	15	5	5	0.73273	-0.135056	37.902	7	34.3	10	10	0.89278	-0.0492555	16.175	15	32.3	8	8	0.895496	-0.0479365	9.8596	14
	1620	Tb927.3.3450	Tb927.3.3450	ADP-ribosylation factor-like protein 3, putative (arl3)	arl3	Q57XJ5	19.881	73	0	1						0.861008	0.064993	0.115361	0.937939	10.7	1	1	1.2971	0.112973		1	16.9	2	2	1.1138	0.0468072	5.0141	2	21.3	2	2	1.08442	0.0351984	15.87	3
	625	Tb11.02.0270	Tb927.11.2670	Nucleoporin (TbNup59)	TbNup59	Q386P3	58.822	35.2	3.1408e-142	1						1.12665	-0.051788	0.115683	0.936731	23.5	10	10	0.96354	-0.0161303	17.845	19	35	14	14	0.87768	-0.0566638	16.571	28	21.8	10	10	0.826856	-0.08257	12.873	22
	949	Tb927.1.720	Tb927.1.720	phosphoglycerate kinase (PGKA)	PGKA	Q4GZE6	55.747	69	0	1						0.932547	0.0303291	0.116214	0.93474	53.2	18	13	1.034	0.0145205	13.357	26	54	20	14	1.0571	0.0241161	19.561	31	62.1	22	17	1.12811	0.0523507	25.192	37
	395	Tb11.01.1820	Tb927.11.10060	Biotin--acetyl-CoA-carboxylase ligase, putative		Q383S3	26.487	49.8	4.9932e-223	1						0.718341	0.143669	0.116394	0.93407	0	0	0				0	6.1	1	1	1.3095	0.117106		1	5.7	1	1	1.4799	0.170233		1
	864	Tb11.47.0024	Tb927.11.1250	Mitochondrial SSU ribosomal protein, putative		Q387C7	98.264	18.9	2.9778e-56	1		X				1.61116	-0.207139	0.117038	0.931673	4.7	2	2	0.83861	-0.07644	86.003	2	13.7	7	7	0.63222	-0.199132	39.427	11	7.1	3	3	0.450979	-0.345844	23.13	6
	1678	Tb927.3.5050	Tb927.3.5050	60S ribosomal protein L4		Q582N2	41.856	65.5	0	1						0.837951	0.0767814	0.117183	0.931137	52.4	16	16	1.351	0.130655	12.925	34	51.3	17	17	1.0759	0.0317719	16.57	43	55.3	19	19	1.16928	0.0679171	17.209	53
	253	Tb09.211.2430	Tb927.9.11120	Chromosome passenger complex (CPC) protein INCENP N terminal, putative		Q38DR3	72.949	6.8	1.6891e-08	1		X				1.6037	-0.205122	0.117481	0.930031	3.2	1	1	0.67394	-0.171379		1	5	2	2	0.44398	-0.352637	67.361	3	5	2	2	0.810307	-0.0913504	15.497	2
	1056	Tb927.10.13600	Tb927.10.13600	hypothetical protein, conserved		Q388N8	18.522	27.8	1.0132e-101	1		X			X	1.4443	-0.159658	0.117919	0.928415	0	0	0				0	13.3	1	1	0.74175	-0.129742		1	14.6	1	1	0.646287	-0.189575		1
	1443	Tb927.10.9570	Tb927.10.9570	paraflagellar rod component, putative (PFC14)	PFC14	Q38A18	118.67	61.3	0	1						1.02037	-0.00875616	0.118225	0.927291	49.4	35	35	0.9733	-0.0117533	10.835	75	53.4	38	38	0.99508	-0.002142	29.53	85	53.8	41	41	0.971912	-0.0123732	14.944	92
	2305	Tb927.7.5660	Tb927.7.5660	hypothetical protein, conserved		Q582I1	65.139	14.1	2.8125e-253	1						1.04094	-0.0174248	0.118594	0.925937	12.2	5	5	0.93396	-0.0296717	30.93	9	10.1	4	4	0.96476	-0.0155807	21.297	9	12	5	5	0.983961	-0.00702193	18.392	9
	1363	Tb927.10.7210	Tb927.10.7210	hypothetical protein, conserved		Q38AP2	26.255	16.7	5.9737e-15	1						1.07881	-0.0329439	0.120188	0.92014	5.3	1	1	0.8749	-0.0580416	8.9194	2	11.4	2	2	0.9505	-0.0220479	3.5256	4	16.7	4	4	0.957763	-0.0187421	4.6412	5
	145	Tb09.160.4450;Tb927.10.11540	Tb927.9.6070	40S ribosomal protein S3, putative (RPS3)	RPS3	Q38EW1	30.401	50	9.8932e-248	2						0.870389	0.0602868	0.121668	0.914823	42.9	9	9	1.2763	0.105953	12.424	19	50	11	11	1.0723	0.0303163	24.127	26	47	9	9	1.10813	0.0445913	16.516	23
	101	Tb09.160.2020	Tb927.9.3370	thioredoxin (trx)	trx	Q38FJ1	12.135	29	6.1479e-09	1						1.06169	-0.0259972	0.121674	0.914802	29	3	3	0.9431	-0.0254423	14.446	6	29	3	3	0.9796	-0.00895122	25.84	5	17.8	2	2	0.904486	-0.043598	4.3011	4
	629	Tb11.02.0354	Tb927.11.2790	Solute carrier (proton/amino acid symporter), TRAMD3 or PAT1, putative		Q386N1	80.033	13.5	2.703e-19	1						0.881346	0.0548537	0.121832	0.914237	0	0	0				0	12	5	5	1.1072	0.0442261	11.576	6	6.8	3	3	1.16274	0.0654813	11.7	5
	981	Tb927.10.1100;Tb927.6.4690	Tb927.10.1100	60S ribosomal protein L9, putative		Q38CD0	21.857	73	0	2						0.868379	0.0612907	0.122073	0.91338	43.9	8	8	1.2593	0.100129	16.976	16	60.8	12	12	1.0436	0.0185341	10.599	25	46	8	8	1.16201	0.0652088	12.17	19
	2079	Tb927.6.3940	Tb927.6.3940	Autophagy-related protein 27, putative		Q585Z2	39.208	16.2	5.056e-97	1						0.814835	0.0889303	0.122501	0.91186	6.9	2	2	1.3288	0.12346	26.507	5	16.2	4	4	1.0476	0.0201955	11.504	8	13.2	3	3	1.32781	0.123136	6.7936	7
	1566	Tb927.3.1590	Tb927.3.1590	mitochondrial RNA binding complex 1 subunit (MRB1590)	MRB1590	Q57ZF2	72.678	24.4	3.3992e-191	1		X				1.08158	-0.0340604	0.122624	0.911423	2.7	1	1	0.90473	-0.043481	14.011	2	10.3	5	5	0.88991	-0.0506539	44.759	8	7.8	4	4	0.981643	-0.00804631	45.358	5
	2004	Tb927.6.1440	Tb927.6.1440	hypothetical protein, conserved		Q585A3	34.803	14.6	2.9845e-09	1		X				2.43865	-0.387149	0.123115	0.909688	7.3	2	2	0.48828	-0.311331	39.143	2	3	1	1				0	10.3	2	2	0.344376	-0.462967	17.669	2
	1302	Tb927.10.5460;Tb927.10.5480	Tb927.10.5460	60S ribosomal protein L24, putative		Q38B58	14.625	60	2.4243e-86	2						0.83358	0.0790526	0.123189	0.909428	45.6	5	5	1.3725	0.137512	18.426	14	45.6	5	5	1.081	0.0338257	12.839	12	60	6	6	1.16364	0.0658198	30.873	15
	1896	Tb927.5.1930	Tb927.5.1930	signal peptidase subunit, putative		Q57ZR2	24.188	49.3	0	1						1.04558	-0.0193569	0.123566	0.9081	18.6	5	5	0.93264	-0.030286	26.548	9	37.2	6	6	0.98868	-0.00494425	17.644	14	24.7	4	4	0.948767	-0.0228406	4.0913	8
	1373	Tb927.10.7480	Tb927.10.7480	hypothetical protein, conserved		Q38AL6	22.139	13.3	1.658e-14	1						0.903663	0.0439935	0.123782	0.907342	8.7	1	1	1.1537	0.0620929	5.5737	2	13.3	2	2	1.1484	0.0600932	16.335	4	8.7	1	1	1.02281	0.00979438	3.6643	2
	2348	Tb927.7.7030	Tb927.7.7030	zinc-finger of a C2HC-type, putative		Q57XS3	68.705	5.5	2.8551e-67	1						0.87062	0.0601711	0.124081	0.906293	1.4	1	1	1.2795	0.10704	3.8793	2	5.5	2	2	1.0875	0.0364293	9.0495	4	1.4	1	1	1.08904	0.0370438		1
	1807	Tb927.4.3950	Tb927.4.3950	cytoskeleton-associated protein CAP5.5, putative (CAP5.5)	CAP5.5	Q57XZ9	94.653	47.9	0	1						0.974135	0.011381	0.124152	0.906045	43.4	31	21	1.0307	0.0131323	17.531	50	43.4	33	23	1.0424	0.0180344	11.322	56	46.2	38	28	1.00688	0.00297641	30.535	72
	742	Tb11.02.4050;Tb11.02.4070	Tb927.11.6180	60S ribosomal protein L28, putative			16.861	54.1	5.9456e-144	2						0.889414	0.0508961	0.124924	0.903353	47.3	7	7	1.2141	0.0842545	17.949	17	32.2	6	6	1.0361	0.0154017	11.829	17	42.5	7	7	1.12988	0.0530322	10.657	19
	1465	Tb927.2.1170	Tb927.2.1170	retrotransposon hot spot protein 5 (RHS5), putative		Q585H0	76.607	19.6	7.1459e-67	1						0.928702	0.0321234	0.125349	0.90188	2.4	2	0				0	9.8	7	1	1.061	0.0257154		1	4	4	1	1.09278	0.0385314	2.1504	2
	312	Tb09.211.4610	Tb927.9.14080	vesicle-associated membrane protein, putative		Q38D47	23.167	18	5.5457e-14	1						0.720811	0.142178	0.126241	0.8988	0	0	0				0	18	2	2	1.299	0.113609	7.8484	2	9.3	1	1	1.48166	0.170748	9.8971	2
	349	Tb11.01.0450	Tb927.11.8090	protein phosphatase 1, putative		Q384L0	34.443	18.8	1.1291e-42	1						0.76801	0.114633	0.126381	0.898318	5	1	1	1.4277	0.154637	3.8456	2	9.9	2	2	1.4613	0.164739	13.732	3	9.9	2	2	1.05809	0.0245222	3.6551	2
	2591	Tb927.8.7700;Tb927.8.7680;Tb927.4.3990;Tb927.4.4000;Tb927.4.4010;Tb927.4.4020	Tb927.8.7700	amino acid transporter, putative		Q57V89	58.223	11.2	1.4261e-86	6						1.09759	-0.0404385	0.126752	0.897046	10.8	2	1	0.95972	-0.0178555	3.9832	2	11.2	4	2	0.92853	-0.0322041	9.1427	4	11.2	2	1	0.84868	-0.0712559	6.1379	4
	441	Tb11.01.3170;Tb11.01.3180	Tb927.11.11360	receptor for activated C kinase 1 (RACK1)	RACK1		34.69	74.5	0	2						0.852792	0.0691567	0.127544	0.894339	57.2	15	15	1.3007	0.114177	20.174	25	65.1	14	14	1.0462	0.0196147	32.41	31	70.4	17	17	1.18489	0.0736781	19.974	32
	608	Tb11.01.8700	Tb927.11.16930	ABC transporter of the mitochondrion, putative (ABCB7)	ABCB7	Q380Z4	79.103	5.4	1.6669e-08	1						1.56389	-0.194206	0.127671	0.893907	0	0	0				0	2.4	1	1	0.58387	-0.233684	0.86304	2	5.4	2	2	0.70028	-0.154728	17.032	3
	2252	Tb927.7.4070	Tb927.7.4070	calpain-like cysteine peptidase, putative		Q57UN7	13.518	95.8	0	1						0.92978	0.0316198	0.128827	0.889995	95.8	12	5	1.0149	0.00642325	8.3933	10	79.2	10	4	1.1083	0.0446573	10.652	12	95.8	13	5	1.10606	0.0437787	12.043	13
	330	Tb09.244.2730;Tb09.244.2740	Tb927.9.15150	unspecified product			34.636	60.4	0	2						0.861652	0.0646683	0.129459	0.887867	21.1	6	6	1.3063	0.116043	29.962	14	52.3	13	13	1.0814	0.0339864	31.035	28	52.3	12	12	1.10656	0.0439757	30.262	31
	1079	Tb927.10.14110	Tb927.10.14110	sjogren s syndrome nuclear autoantigen 1, putative		Q388J0	13.205	26.1	3.145e-10	1						0.952158	0.021291	0.130483	0.884445	26.1	3	3	1.0103	0.00445035	11.772	6	26.1	3	3	1.0772	0.0322963	24.388	6	17.6	2	2	1.06445	0.0271263	13.571	4
	2468	Tb927.8.3950	Tb927.8.3950	hypothetical protein, conserved		Q581B5	102.13	11.6	1.3798e-25	1						0.907894	0.0419648	0.131014	0.882684	5.8	4	4	1.0568	0.0239928	4.7968	6	4.9	3	3	1.0621	0.0261654	12.104	5	10.7	7	7	1.19052	0.0757362	121.76	8
	1731	Tb927.4.1540	Tb927.4.1540	NAD dependent epimerase/dehydratase family, putative (POMP27)	POMP27	Q581S7	55.24	37.6	6.5121e-252	1				X		0.896629	0.0473871	0.131187	0.882108	16.7	7	7	1.1349	0.0549576	20.868	16	33.3	12	12	1.1913	0.0760211	12.722	21	27	8	8	1.02608	0.0111825	11.822	17
	126	Tb09.160.3630	Tb927.9.5100	cAMP-specific phosphodiesterase (PDEB2)	PDEB2	Q38F42	103.22	28	0	1						0.962808	0.0164604	0.131279	0.881805	25.3	19	4	1.0445	0.0189084	14.002	8	25.3	19	4	1.063	0.0265333	51.872	9	25.8	22	3	1.00911	0.00393949	5.6216	5
	2595	Tb927.8.8020	Tb927.8.8020	monoglyceride lipase, putative		Q57U43	35.221	9.9	5.8416e-05	1						0.871274	0.0598452	0.131285	0.881783	3.5	1	1	1.0746	0.0312468	3.1468	2	9.9	2	2	1.0977	0.0404837	3.1781	3	3.5	1	1	1.28176	0.107805	1.5332	2
	1830	Tb927.4.4690	Tb927.4.4690	hypothetical protein, conserved		Q583F4	31.337	39.2	1.9781e-207	1						1.03128	-0.0133747	0.131455	0.881222	31.7	8	8	0.94612	-0.0240538	8.5378	16	37.8	9	9	0.97861	-0.00939035	9.86	20	39.2	9	9	0.984737	-0.00667993	11.127	22
	2150	Tb927.7.1320;Tb927.7.1340	Tb927.7.1320	10 kDa heat shock protein, putative (HSP10)	HSP10		10.67	85	0	2						0.952383	0.0211882	0.132327	0.87835	80	10	10	1.0093	0.00402027	6.4784	25	60	10	10	1.0707	0.0296678	9.902	27	85	12	12	1.07121	0.0298764	11.829	26
	905	Tb927.1.190;Tb927.2.220	Tb927.1.190	retrotransposon hot spot protein (RHS, pseudogene), putative			94.659	29.6	1.4633e-207	2						0.768414	0.114405	0.133176	0.875575	2.9	2	0				0	7.7	4	1	1.2306	0.0901169		1	2.3	2	1	1.37624	0.138693	19.456	2
	2472	Tb927.8.4030;Tb927.8.4080;Tb927.8.4130	Tb927.8.4030	class I transcription factor A, subunit 5a (CITFA-5a)	CITFA-5a		25.775	6.5	0.00010238	3						0.524413	0.280326	0.133801	0.873542	0	0	0				0	6.5	1	1	2.1884	0.340127	14.126	2	6.5	1	1	1.6616	0.220526	9.8659	2
	1152	Tb927.10.1580	Tb927.10.1580	Domain of unknown function (DUF543), putative		Q38C83	12.232	33.3	4.7465e-11	1					X	1.25901	-0.100028	0.134394	0.871622	21.1	2	2	0.80056	-0.0966061	10.492	4	33.3	3	3	0.93125	-0.0309337	13.199	4	33.3	3	3	0.672133	-0.172545	17.238	5
	2312	Tb927.7.5840	Tb927.7.5840	hypothetical protein, conserved		Q582J9	26.164	14.4	7.4121e-44	1						1.05264	-0.0222804	0.134636	0.870839	10	3	3	0.94014	-0.0268075	15.176	6	14.4	4	4	0.92188	-0.0353256	41.505	8	10	3	3	0.989218	-0.0047082	31.691	6
	818	Tb11.03.0530	Tb927.11.550	hypothetical protein SCD6.10		Q387J6	31.292	57.5	0	1						1.25923	-0.100104	0.134723	0.870558	39.3	8	8	0.95431	-0.0203105	20.114	12	54.3	12	12	0.75236	-0.123574	14.953	23	39.3	7	7	0.697545	-0.156428	24.632	12
	240	Tb09.211.1940	Tb927.9.10560	Present in the outer mitochondrial membrane proteome 6 (POMP6)	POMP6	Q38DW0	19.035	38.1	8.8104e-286	1				X		1.02593	-0.0111159	0.135062	0.869466	33.3	4	4	0.96291	-0.0164143	9.1816	10	33.3	4	4	0.96628	-0.014897	3.5791	9	33.3	4	4	0.995322	-0.0020364	17.907	9
	1507	Tb927.2.4130	Tb927.2.4130	enoyl-CoA hydratase/Enoyl-CoA isomerase/3-hydroxyacyl-CoA dehydrogenase, putative		Q586V7	88.9	18.3	1.0144e-115	1						0.928835	0.0320615	0.1354	0.868382	13.4	8	8	1.1139	0.0468462	22.404	15	16.4	11	11	1.1055	0.0435587	17.649	20	17.1	11	11	1.0134	0.00577966	14.621	23
	1259	Tb927.10.4220	Tb927.10.4220	hypothetical protein, conserved		Q38BH8	34.243	20.1	1.5797e-07	1						1.28871	-0.110155	0.135578	0.86781	3.6	1	1	0.92594	-0.0334172		1	12.3	2	2	0.64529	-0.190245	60.459	2	4.2	1	1	0.781983	-0.106803		1
	812	Tb11.03.0390	Tb927.11.760	protein phosphatase 2C, putative		Q387H4	45.599	61.3	0	1						0.859181	0.0659155	0.136412	0.865147	8.3	3	3	1.0333	0.0142264	18.622	6	12.3	4	4	1.194	0.0770043	24.22	9	8.3	3	3	1.27796	0.106516	5.4234	5
	907	Tb927.1.2100	Tb927.1.2100	Calpain-like protein 1.1 (CALP1.1)	CALP1.1	Q4GZ11	126.15	43.9	0	1						0.953026	0.0208954	0.138027	0.860037	20.9	17	17	1.0088	0.00380507	24.387	34	26.4	21	21	1.0769	0.0321754	12.737	42	25.3	19	19	1.06342	0.0267059	13.809	43
	2096	Tb927.6.4280;Tb927.6.4300	Tb927.6.4280	glyceraldehyde 3-phosphate dehydrogenase, glycosomal (GAPDH)	GAPDH	Q586Z5	39.047	94.2	0	2						1.01376	-0.00593366	0.138093	0.859827	91.6	43	41	0.99077	-0.00402715	14.62	198	91.6	45	43	0.97537	-0.0108306	28.014	225	94.2	51	49	0.993246	-0.00294321	13.826	228
	1221	Tb927.10.3080	Tb927.10.3080	methionine biosynthetic protein, putative		Q38BT8	44.444	14.7	2.543e-12	1						0.845889	0.0726864	0.138433	0.85876	4.8	1	1	1.2668	0.102708		1	8.6	2	2	1.0283	0.0121198	10.954	4	11.7	3	3	1.26833	0.103231	13.844	4
	787	Tb11.02.5390	Tb11.02.5390	mRNA processing protein, putative		Q384R6	120.71	17.5	2.4055e-35	1		X				1.36623	-0.135525	0.139538	0.855307	6.3	6	6	0.81157	-0.090674	105.26	7	8.8	6	6	0.56463	-0.248236	39.525	8	11.7	8	8	0.855725	-0.0676659	46.047	15
	573	Tb11.01.7450	Tb927.11.15800	hypothetical protein, conserved		Q381K6	89.585	12.4	2.6365e-23	1						0.846498	0.072374	0.139767	0.854595	6.8	3	3	1.2103	0.082893	22.578	7	7.9	4	4	1.3148	0.11886	39.552	7	9.5	4	4	1.03602	0.0153692	35.478	5
	137	Tb09.160.4200	Tb927.9.5690	60S acidic ribosomal protein, putative		Q38EY6	11.09	96.5	1.0528e-296	1						0.838075	0.076717	0.140171	0.853341	77	4	4	1.3709	0.137006	7.6155	8	77	5	5	1.0639	0.0269008	7.3197	9	80.5	5	5	1.16478	0.0662445	14.411	11
	1904	Tb927.5.2190;Tb927.5.2220;Tb927.5.2250	Tb927.5.2190	META domain/Domain of unknown function (DUF1935), putative			48.809	29.6	1.6613e-85	3						1.02946	-0.0126112	0.14051	0.852292	17	6	6	0.95825	-0.0185212	32.481	12	24	8	8	0.99534	-0.00202854	24.016	15	24	7	7	0.960984	-0.0172838	11.486	16
	412	Tb11.01.2310	Tb927.11.10540	hypothetical protein, conserved		Q383M5	99.443	42.1	1.0299e-141	1						0.956816	0.0191717	0.141113	0.850432	32	18	18	1.0358	0.0152759	24.397	37	35.6	22	22	1.0832	0.0347087	20.332	49	34.5	21	21	1.01749	0.00753043	83.859	47
	1275	Tb927.10.4740	Tb927.10.4740	nucleolar RNA-binding protein, putative		Q38BC7	7.4056	58.7	2.7994e-16	1						0.915298	0.0384375	0.14134	0.849736	39.7	2	2	1.1735	0.0694831	13.581	4	58.7	3	3	1.0742	0.0310851	21.976	7	58.7	3	3	1.03453	0.0147442	23.291	8
	182	Tb09.211.0110;Tb09.211.0340	Tb927.9.8070	60S ribosomal protein L10, putative (QM)	QM		24.736	85.4	0	2						0.81875	0.0868489	0.142241	0.846975	71.8	19	19	1.4435	0.159417	10.995	36	68.5	20	20	1.0962	0.0398898	13.824	44	70.4	21	21	1.15144	0.0612402	25.253	50
	2117	Tb927.6.4980	Tb927.6.4980	40S ribosomal protein S14 (RPS14)	RPS14	Q4FKG9	15.513	58.3	0	1						0.902727	0.0444437	0.142335	0.846688	49.3	9	9	1.181	0.0722499	11.373	21	56.9	10	10	1.0198	0.00851501	17.303	29	58.3	9	9	1.12867	0.0525663	11.306	25
	1082	Tb927.10.14150	Tb927.10.14150	nuclear segregation protein, putative		Q388I7	55.311	56.2	0	1						1.04645	-0.0197201	0.142874	0.845047	50.5	25	25	0.93875	-0.02745	16.476	54	52	25	25	0.99317	-0.00297641	19.909	59	49.3	26	26	0.935979	-0.0287339	17.237	62
	1595	Tb927.3.2340	Tb927.3.2340	glycosome import protein, putative (PEX2)	PEX2	Q582U7	37.747	5.4	0.00024575	1						1.0913	-0.037943	0.143621	0.842781	0	0	0				0	5.4	1	1	0.9349	-0.0292348	21.65	2	5.4	1	1	0.89815	-0.0466512	23.035	2
	1600	Tb927.3.2600	Tb927.3.2600	ATP-dependent DEAD/H RNA helicase, putative		Q582X2	244.99	26.4	0	1						0.782537	0.106495	0.144122	0.84127	0.6	1	1	1.1206	0.0494506	4.4843	2	1.2	2	2	1.1847	0.0736084	17.341	3	0.5	1	1	1.57191	0.196427	26.629	2
	1725	Tb927.4.1300	Tb927.4.1300	amidinotransferase, putative		Q581V1	42.015	87.7	0	1						1.02694	-0.0115455	0.144309	0.840706	80.7	34	34	0.97903	-0.009204	46.056	97	77.8	32	32	0.9899	-0.00440868	11.297	89	87.7	37	37	0.952744	-0.0210238	12.14	111
	486	Tb11.01.4790	Tb927.11.13220	phospholipid:diacylglycerol acyltransferase-like protein		Q382L4	71.403	23	2.5447e-45	1						0.888755	0.0512181	0.144516	0.840085	2	1	1	1.2249	0.0881006		1	20.3	7	7	1.0286	0.0122465	71.383	12	17.8	7	7	1.1306	0.0533071	21.571	15
	1962	Tb927.5.4150	Tb927.5.4150	hypothetical protein, conserved		Q57Z34	42.589	16.6	9.5967e-26	1						1.07541	-0.0315737	0.145552	0.836982	10.6	2	2	0.8945	-0.0484197	3.9619	3	16.6	3	3	0.98921	-0.0047115	7.4906	6	16.6	3	3	0.908678	-0.04159	4.8853	5
	1864	Tb927.5.1120	Tb927.5.1120	Phage tail fibre repeat, putative		Q57W57	655.92	17.2	1.4163e-67	1						0.87278	0.0590952	0.145797	0.836251	6.8	3	3	1.2427	0.0943663	8.3617	5	10.1	4	4	1.1836	0.073205	29.678	5	11.4	6	6	1.02262	0.00971444	29.894	8
	1319	Tb927.10.5990	Tb927.10.5990	hypothetical protein, conserved		Q38B06	50.768	22.1	2.7458e-84	1						0.930042	0.0314972	0.145834	0.836142	17.2	5	5	1.1218	0.0499154	12.599	10	22.1	7	7	1.0117	0.00505175	19.083	14	19.4	6	6	1.09528	0.0395245	21.371	13
	2542	Tb927.8.6080	Tb927.8.6080	Glycerophosphoryl diester phosphodiesterase family, putative (POMP42)	POMP42	Q57YK9	38.08	34.8	1.6803e-34	1		X		X		1.05082	-0.0215293	0.146761	0.833389	16.8	5	5	0.99295	-0.00307262	15.104	6	26.1	7	7	0.92721	-0.0328219	16.574	13	18.6	6	6	0.936067	-0.0286932	21.056	10
	158	Tb09.160.4770	Tb927.9.6560	protein kinase, putative		Q38ES8	76.464	10.5	2.6642e-117	1						0.912738	0.0396539	0.147548	0.831068	2	1	1	1.0705	0.0295867	6.2819	2	2	1	1	1.1835	0.0731683	16.096	2	2	1	1	1.03802	0.0162069	4.8771	2
	1084	Tb927.10.14190	Tb927.10.14190	hypothetical protein, conserved		Q388I3	49.993	5	0.00070992	1						0.779474	0.108198	0.148063	0.829554	5	1	1	1.3609	0.133826		1	5	1	1	1.2094	0.08257	16.258	2	0	0	0				0
	2352	Tb927.7.7080	Tb927.7.7080	mitochondrial glycoprotein-like protein		Q57XS8	41.205	18.3	4.5202e-29	1		X				1.43168	-0.155846	0.148666	0.827788	18	3	3	0.95151	-0.0215866	134.75	6	12.9	4	4	0.57445	-0.240748	32.465	7	12.9	3	3	0.623441	-0.205204	34.507	5
	90	Tb09.160.1140	Tb927.9.2450	electon transport protein SCO1/SCO2, putative		Q38FS2	37.455	9.9	5.1045e-110	1						1.30048	-0.114103	0.149112	0.826488	5	1	1	0.8745	-0.0582402		1	5	1	1	0.61168	-0.213476		1	9.9	2	2	0.849979	-0.0705919	15.108	3
	2139	Tb927.7.1080	Tb927.7.1080	hypothetical protein, conserved		Q57WU2	40.968	12.5	6.9327e-111	1					X	1.25422	-0.0983736	0.150147	0.823482	12.5	3	3	0.77801	-0.109015	24.918	5	12.5	3	3	0.68046	-0.167197	10.529	6	8.1	2	2	0.957396	-0.0189084	31.779	2
	2245	Tb927.7.3950	Tb927.7.3950	RNA-editing complex protein (KRET1)	KRET1	Q57UM5	107.38	5.8	1.0782e-120	1		X				1.43963	-0.158249	0.150288	0.823076	3.3	2	2	0.63969	-0.19403	22.529	3	3.3	2	2	0.55391	-0.256561	23.144	4	4.4	2	2	0.945895	-0.0241572	17.807	3
	607	Tb11.01.8650	Tb927.11.16890	Tetratricopeptide-like helical domain containing protein (FLAM7)	FLAM7	Q380Z7	228.84	8.1	1.5078e-163	1						1.11672	-0.0479431	0.150848	0.82146	4.7	6	6	0.81917	-0.086626	44.097	10	5.9	9	9	0.90543	-0.0431451	26.069	17	5.1	6	6	0.968148	-0.0140583	14.341	10
	967	Tb927.10.10420	Tb927.10.10420	monothiol glutaredoxin, putative		Q389T5	14.888	36.6	1.0525e-09	1		X				1.7304	-0.238147	0.15127	0.820246	16	2	2	0.50603	-0.295824	18.424	2	0	0	0				0	36.6	4	4	0.659979	-0.18047	48.33	5
	2147	Tb927.7.1260;Tb927.7.1280	Tb927.7.1260	hypothetical protein, conserved		Q57WS4	26.05	17.6	9.202e-17	2						1.31204	-0.117948	0.151306	0.820144	0	0	0				0	6	1	1	0.71364	-0.146521		1	11.6	1	1	0.814001	-0.0893752		1
	2540	Tb927.8.6060	Tb927.8.6060	2-amino-3-ketobutyrate coenzyme A ligase, putative		Q57YK7	43.734	79.7	0	1		X				1.03781	-0.0161167	0.152059	0.817988	79.2	41	41	0.9648	-0.0155627	16.361	114	79.7	44	44	0.936	-0.0287242	21.878	135	79.7	43	43	0.990688	-0.0040633	10.651	140
	924	Tb927.1.3180	Tb927.1.3180	40S ribosomal protein S11, putative		Q4GYQ5	20.059	60.3	2.529e-101	1						0.883642	0.0537237	0.152161	0.817696	44.3	6	1	1.2432	0.094541		1	48.9	8	1	1.0286	0.0122465	4.5066	2	56.9	10	1	1.1334	0.0543837		1
	444	Tb11.01.3300	Tb927.11.11470	hypothetical protein, conserved		Q383D1	32.022	18.8	9.1091e-13	1		X				2.32838	-0.367054	0.15344	0.814062	8.9	2	2				0	6.7	2	2	0.52865	-0.276832	7.4594	4	6.7	2	2	0.348918	-0.457276	0.99517	2
	1025	Tb927.10.12510	Tb927.10.12510	P-type H+-ATPase, putative		Q388Z2	100.63	50	0	1						0.967482	0.0143571	0.154071	0.812279	36.8	32	4	1.0497	0.0210652	27.29	11	47.8	42	5	1.0482	0.0204442	12.351	13	40.9	39	4	1.0036	0.00156192	14.161	16
	1666	Tb927.3.4820	Tb927.3.4820	acyltransferase, putative		Q582Q3	34.629	33.8	4.1819e-127	1						0.925789	0.0334879	0.1543	0.811634	17.4	4	4	1.1571	0.0633709	21.182	6	33.8	7	7	1.0443	0.0188253	14.669	14	28.9	6	6	1.04296	0.0182674	24.853	12
	127	Tb09.160.3670	Tb927.9.5150	ribosomal protein S6, putative (NHP2)	NHP2	Q38F38	13.572	77	0	1						0.978099	0.00961701	0.154385	0.811396	46.8	5	5	1.0399	0.0169916	16.334	11	77	6	6	1.0049	0.00212285	14.56	14	77	5	5	1.02267	0.00973664	13.556	13
	467	Tb11.01.4060	Tb927.11.12240	cysteine peptidase, Clan CA, family C19, putative		Q382V7	89.061	12.4	1.4704e-29	1				X		0.969994	0.013231	0.154533	0.810978	9.7	5	5	1.0042	0.00182022	26.654	9	9.7	5	5	1.051	0.0216027	19.965	12	11.1	6	6	1.03817	0.01627	18.122	10
	183	Tb09.211.0120;Tb09.211.0130	Tb927.9.8100	nascent polypeptide associated complex subunit, putative			20.129	89.9	0	2						0.910991	0.0404857	0.154678	0.810572	41.5	5	5	1.0438	0.0186173	14.48	12	41.5	5	5	1.0628	0.0264515	12.033	13	41.5	4	4	1.19231	0.0763882	4.5766	8
	1207	Tb927.10.2840;Tb927.3.1370	Tb927.10.2840	ribosomal protein S25, putative			12.56	43.4	1.8704e-245	2						0.882482	0.054294	0.154735	0.81041	34.5	4	4	1.2654	0.102228	6.0523	5	32.7	3	3	1.0561	0.023705	10.412	6	36.3	5	5	1.0888	0.0369492	13.403	7
	1250	Tb927.10.3990	Tb927.10.3990	DHH1 (DHH1)	DHH1	Q38BK1	46.468	70.9	0	1						1.10749	-0.04434	0.155165	0.809206	38.7	15	15	0.98894	-0.00483006	12.301	28	49.8	19	19	0.86969	-0.0606355	30.827	31	45.8	14	14	0.855945	-0.0675544	45.162	26
	1503	Tb927.2.3910	Tb927.2.3910	beta-ketoacyl synthase family protein, putative		Q586W9	52.044	4.4	0.0004702	1						0.666103	0.176459	0.155266	0.808923	4.4	1	1	1.661	0.22037		1	4.4	1	1	1.3569	0.132548	4.2691	2	0	0	0				0
	597	Tb11.01.8440	Tb927.11.16710	hypothetical protein, conserved		Q381B5	13.612	68.6	1.3617e-41	1					X	1.30703	-0.116286	0.155898	0.807159	14.4	2	2	0.64264	-0.192032	20.223	4	37.3	4	4	0.72325	-0.140712	26.438	7	68.6	5	5	0.963577	-0.0161137	29.454	9
	2442	Tb927.8.2770	Tb927.8.2770	inositol 1,4,5-trisphosphate receptor (IP3R)	IP3R	Q57XB2	342.48	6.9	5.1994e-62	1						0.857614	0.0667081	0.15591	0.807125	1.5	3	3	1.0343	0.0146465	48.92	3	4.2	9	9	1.1669	0.0670336	14.431	19	5.7	11	11	1.31354	0.118444	32.708	16
	116	Tb09.160.2840	Tb927.9.4230	fatty acyl CoA synthetase 4 (ACS4)	ACS4	Q38FB7	77.871	66.1	0	1				X		0.865894	0.0625352	0.156049	0.806739	50.6	33	2	1.3141	0.118628	14.615	3	64.5	43	5	1.0748	0.0313277	23.957	11	64.8	40	3	1.09056	0.0376496	10.391	10
	339	Tb11.01.0110	Tb927.11.8450	Amastin surface glycoprotein, putative		Q384H4	32.251	6	0.00039079	1						0.95547	0.0197829	0.156546	0.805358	6	1	1	1.0867	0.0361097		1	6	1	1	1.0126	0.00543792	7.2897	2	6	1	1	1.04184	0.0178012	4.9059	2
	1742	Tb927.4.1790;Tb927.4.1800	Tb927.4.1790	ribosomal protein L3, putative		Q581Q2	54.421	62.9	0	2						0.875468	0.0577595	0.157134	0.803731	54.8	27	27	1.2842	0.108633	44.191	51	53.8	27	27	1.0529	0.0223871	50.37	61	57.3	30	30	1.1022	0.0422587	40.981	66
	1422	Tb927.10.8830	Tb927.10.8830	hypothetical protein, conserved		Q38A91	66.659	12.3	1.9808e-116	1						0.958495	0.0184099	0.157445	0.802871	9.2	3	3	1.0656	0.0275942	30.033	6	12.3	5	5	1.0613	0.0258382	13.436	12	11.1	4	4	1.00415	0.00179735	11.977	10
	2224	Tb927.7.3420	Tb927.7.3420	peptidyl-prolyl cis-trans isomerase, putative (PPIase)	PPIase	Q57WF7	12.282	57.1	1.6502e-13	1						0.978805	0.00930378	0.157714	0.802129	7.1	1	1	1.0403	0.0171586	1.6938	2	35.7	3	3	1.0186	0.00800367	20.087	4	57.1	4	4	1.00635	0.00274908	13.123	7
	1961	Tb927.5.4120	Tb927.5.4120	hypothetical protein, conserved		Q57Z37	22.32	38.7	4.9615e-10	1		X				2.18949	-0.340343	0.158219	0.800742	13.1	2	2	0.31507	-0.501593	38.506	2	11.5	1	1	0.92942	-0.031788		1	14.1	2	2	0.325351	-0.487647	35.889	3
	315	Tb09.211.4740	Tb927.9.14200	methyltransferase domain containing protein, putative		Q38D36	44.532	32.1	6.2255e-44	1		X			X	1.08044	-0.0336005	0.158661	0.799531	8.8	4	4	0.8628	-0.0640899	11.664	7	32.1	7	7	0.9557	-0.0196784	16.476	11	18.1	4	4	0.961538	-0.0170333	6.0009	8
	2532	Tb927.8.580	Tb927.8.580	hypothetical protein, conserved		Q57YH2	40.102	12.1	4.2504e-71	1						1.17778	-0.0710653	0.158822	0.79909	9	2	2	0.94528	-0.0244395	18.821	3	12.1	3	3	0.73602	-0.13311	18.639	5	12.1	3	3	0.87974	-0.0556459	9.3815	5
	1455	Tb927.10.9870	Tb927.10.9870	Protein of unknown function (DUF2870), putative		Q389Y9	29.794	24.2	7.2104e-10	1						0.00969082	2.01364	0.158961	0.79871	9.1	1	1	336.63	2.52715		1	9.1	1	1	31.632	1.50013	323.77	2	0	0	0				0
	1675	Tb927.3.4990	Tb927.3.4990	oxidoreductase, putative		Q582N8	36.432	19.2	2.7015e-70	1						1.2357	-0.0919137	0.160256	0.795186	6.8	2	2	0.84874	-0.0712253	110.78	2	10.3	2	2	0.92959	-0.0317086	84.937	4	16.8	3	3	0.671727	-0.172807	36.013	3
	1682	Tb927.3.5130	Tb927.3.5130	exonuclease, putative		Q580W2	44.197	14.8	5.0947e-16	1						0.935629	0.0288964	0.161032	0.793088	2.4	1	1	1.1296	0.0529247	12.721	2	5	3	3	1.0631	0.0265741	8.2855	6	9.3	4	4	1.01669	0.00719031	11.007	7
	163	Tb09.160.5060	Tb927.9.6920	hypothetical protein, conserved		Q38EP6	41.39	76.8	0	1					X	1.06312	-0.026582	0.162136	0.79012	59.4	22	22	0.93038	-0.0313396	17.192	50	61.6	24	24	0.99221	-0.0033964	14.143	62	73.2	26	26	0.901551	-0.0450099	16.517	70
	851	Tb11.42.0004	Tb927.11.1890	WD domain, G-beta repeat, putative		Q386X0	36.025	44.2	1.3413e-225	1						0.786105	0.104519	0.162216	0.789906	0	0	0				0	14.4	3	3	1.1948	0.0772952	26.024	3	11	2	2	1.35439	0.131744	7.14	2
	1665	Tb927.3.4760	Tb927.3.4760	vacuolar protein sorting-associated protein, putative		Q582Q9	73.148	61.2	0	1						0.919749	0.0363306	0.163965	0.785248	56.8	28	9	1.0646	0.0271865	71.384	17	58.3	30	8	1.0299	0.0127951	80.854	16	54.2	26	7	1.17222	0.0690102	101.48	12
	516	Tb11.01.5680	Tb927.11.14090	hypothetical protein, conserved		Q382C8	51.674	38.1	2.2847e-229	1						0.947018	0.0236419	0.164027	0.785083	30.6	9	9	1.105	0.0433623	42.055	20	38.1	12	12	1.0126	0.00543792	15.793	21	38.1	12	12	1.05227	0.0221256	11.122	25
	799	Tb11.02.5790	Tb927.11.7930	RNA polymerase B subunit RPB8, putative (RPB8)	RPB8	Q384M6	16.33	15.4	5.9714e-06	1						1.05356	-0.022659	0.164968	0.782601	15.4	2	2	0.91796	-0.0371762	17.711	3	9.4	1	1	0.9361	-0.0286778	1.202	2	9.4	1	1	0.995124	-0.00212285	6.0228	2
	1827	Tb927.4.4620	Tb927.4.4620	cytochrome oxidase subunit VIII (COXVIII)	COXVIII	Q583E7	18.729	23.6	2.2195e-10	1		X				1.25239	-0.0977409	0.167331	0.776423	12.7	1	1	0.89865	-0.0464094	7.2543	2	23.6	2	2	0.64647	-0.189452	13.235	3	12.7	1	1	0.876271	-0.0573618	1.1165	2
	896	Tb927.1.1580	Tb927.1.1580	electron transport protein SCO1/2, putative		Q4GZ61	33.578	15.9	5.5389e-10	1		X				1.66635	-0.221767	0.16776	0.775313	0	0	0				0	11.3	3	3	0.52288	-0.281598	21.081	4	10	2	2	0.688753	-0.161937	9.1249	2
	2464	Tb927.8.3780	Tb927.8.3780	MORN repeat, putative		Q580Z8	18.229	10.2	4.7525e-75	1						1.06609	-0.0277942	0.16812	0.77438	0	0	0				0	10.2	1	1	0.95438	-0.0202787	1.9453	2	10.2	1	1	0.921914	-0.0353096	8.5051	2
	1892	Tb927.5.1820	Tb927.5.1820	60S acidic ribosomal protein, putative		Q57ZQ1	10.132	34.6	1.064e-43	1						0.836432	0.0775696	0.169275	0.771406	34.6	2	2	1.4089	0.14888	25.307	3	13.1	1	1	1.0628	0.0264515	1.7181	2	13.1	1	1	1.14124	0.0573769	3.3944	2
	1794	Tb927.4.3550;Tb927.5.1610	Tb927.4.3550	60S ribosomal protein L13a, putative			39.154	30.4	6.6104e-139	2						0.842327	0.0745194	0.17007	0.769372	24.3	9	9	1.3963	0.144979	10.94	16	24.6	10	10	1.1108	0.0456359	9.2957	19	25.4	12	12	1.07881	0.0329437	13.142	28
	2140	Tb927.7.1100	Tb927.7.1100	hypothetical protein, conserved		Q57WU0	82.315	6.6	9.7526e-12	1						0.95252	0.0211258	0.170238	0.768944	1.6	1	1	1.0677	0.0284492	3.5	2	2.7	2	2	1.0029	0.00125763	8.2778	3	1.6	1	1	1.08061	0.0336705	9.148	2
	384	Tb11.01.1470;Tb927.10.13500	Tb927.11.9710	60S ribosomal protein L10a, putative (RPL10A)	RPL10A		24.597	56.5	0	2						0.898556	0.0464551	0.170876	0.767319	43	8	8	1.2321	0.090646	14.789	16	50	10	10	1.0512	0.0216854	14.254	23	50	9	9	1.06423	0.0270339	16.425	17
	1605	Tb927.3.2900	Tb927.3.2900	eukaryotic initiation factor 2a, putative		Q57ZM2	46.824	50.2	3.6889e-243	1						0.738872	0.131431	0.171431	0.765911	2.9	1	1	1.4597	0.164264	10.065	2	5.5	2	2	1.6596	0.220003	16.222	5	2.9	1	1	1.02335	0.0100254		1
	2013	Tb927.6.1640	Tb927.6.1640	single strand-specific nuclease, putative		Q585P6	33.134	25.7	6.2711e-13	1						1.35099	-0.130651	0.171532	0.765655	19.9	3	1	0.68119	-0.166732		1	12.2	3	1	0.80432	-0.0945711	3.7063	2	19.9	4	0				0
	1470	Tb927.2.1810	Tb927.2.1810	transcription silencer (ISWI)	ISWI	Q585S8	132.76	29.6	3.0209e-107	1						1.05026	-0.0212975	0.172421	0.76341	16.7	13	13	0.93016	-0.0314423	19.357	18	19.2	15	15	0.92986	-0.0315824	21.304	26	18.3	15	15	0.998004	-0.000867722	14.903	22
	1408	Tb927.10.8410	Tb927.10.8410	hypothetical protein, conserved		Q38AC3	27.797	23.5	1.089e-10	1						1.33977	-0.127031	0.172751	0.76258	4.2	1	1	0.57078	-0.243531	6.9002	2	23.5	4	4	0.79401	-0.100174	29.137	5	9.7	2	2	0.917515	-0.0373867	21.996	3
	221	Tb09.211.1310	Tb927.9.9730	hypothetical protein, conserved		Q38E24	44.559	24.3	1.0772e-40	1						0.724852	0.139751	0.172878	0.762261	7.3	2	2	1.4501	0.161398	31.102	4	9.8	3	3	1.7527	0.243708	53.538	6	14.8	4	4	1.03311	0.0141471	15.793	8
	527	Tb11.01.5930	Tb927.11.14330	HECT-domain (ubiquitin-transferase), putative		Q382A4	176.83	8	1.7959e-30	1						0.764673	0.116524	0.172899	0.762206	2.2	1	1	1.4092	0.148973		1	2.2	1	1	1.2136	0.0840756		1	0	0	0				0
	2090	Tb927.6.4140	Tb927.6.4140	paraflagellar rod component, putative (PFC4)	PFC4	Q586B2	13.009	77.4	6.0905e-254	1						1.0319	-0.0136365	0.173698	0.760206	77.4	10	10	0.99886	-0.000495378	25.011	31	77.4	11	11	0.95515	-0.0199284	15.335	34	77.4	10	10	0.953925	-0.0204856	11.625	34
	774	Tb11.02.4890	Tb927.11.7040	pterin-4-alpha-carbinolamine dehydratase, putative		Q384W7	14.237	36.3	2.4287e-12	1		X				1.12131	-0.0497263	0.174225	0.75889	26.6	3	3	0.79881	-0.0975565	14.76	7	36.3	4	4	0.9341	-0.0296066	14.363	11	19.4	2	2	0.95057	-0.0220157	14.101	5
	1494	Tb927.2.3370	Tb927.2.3370	UDP-Gal or UDP-GlcNAc-dependent glycosyltransferase, putative		Q587E7	43.687	17	1.7384e-27	1						1.40527	-0.147759	0.174297	0.75871	3.7	1	1	0.61013	-0.214578	1.1405	2	13	3	3	0.59758	-0.223604	53.3	3	3.2	1	1	0.988338	-0.00509468		1
	261	Tb09.211.2650;Tb09.v1.0640	Tb927.9.11490	60S ribosomal protein L27a (RPL27A)	RPL27A		16.266	57.2	2.4487e-112	2						0.887416	0.0518728	0.174374	0.758519	37.9	7	7	1.2384	0.0928609	22.732	14	47.6	9	9	1.0148	0.00638046	20.198	20	47.6	9	9	1.13861	0.0563769	9.0771	20
	504	Tb11.01.5225	Tb927.11.13650	cytochrome b5, putative (CYB5)	CYB5	Q382H2	12.906	25.2	4.2458e-10	1				X		1.05782	-0.0244124	0.174661	0.757803	25.2	2	2	0.90227	-0.0446635	10.51	4	25.2	2	2	0.99138	-0.00375985	3.8047	3	10.1	1	1	0.944465	-0.0248139	4.5577	2
	1748	Tb927.4.1930;REV__Tb11.01.4940	Tb927.4.1930	RNA-binding protein, putative (EIF3D)	EIF3D	Q583K0	31.293	48.5	1.0872e-126	2						0.82935	0.081262	0.17475	0.757583	7	1	1	1.3287	0.123427		1	10.7	2	2	1.0062	0.00268431	11.795	6	10.7	2	2	1.31122	0.117675	17.993	6
	1013	Tb927.10.12260	Tb927.10.12260	cytosolic nonspecific dipeptidase, putative		Q389B7	51.578	62.1	0	1						0.887331	0.0519144	0.174802	0.757454	13.9	4	4	1.0288	0.012331	12.192	8	15.6	5	5	1.1089	0.0448924	13.081	10	16.2	5	5	1.25464	0.0985199	15.965	10
	2414	Tb927.8.1940	Tb927.8.1940	endosomal integral membrane protein, putative		Q581Y8	70.463	5.9	8.2332e-07	1						0.950846	0.0218897	0.175569	0.755551	0	0	0				0	3.5	2	2	1.0368	0.015695	9.2127	4	3.5	2	2	1.0668	0.0280843	8.8451	3
	299	Tb09.211.4240	Tb927.9.13380	Autophagy-related protein 24 (ATG24)	ATG24	Q38D86	48.172	32.2	6.1884e-248	1						0.898331	0.0465638	0.175692	0.755247	7.9	2	2	1.1091	0.0449707	19.095	5	8.1	2	2	1.0191	0.0082168	12.242	3	18.9	5	5	1.22041	0.086504	52.773	5
	2239	Tb927.7.3770	Tb927.7.3770	YjeF family N-terminal domain/YjeF family C-terminal domain containing protein, putative		Q57WJ2	61.111	21.9	7.1182e-33	1						2.11413	-0.325132	0.176052	0.75436	4	2	2	0.32551	-0.487436	21.257	3	2.3	1	1	0.33188	-0.479019		1	14.6	4	4	0.979624	-0.00894066	65.743	3
	2514	Tb927.8.5300	Tb927.8.5300	hypothetical protein, conserved		Q57UK2	63.846	18.3	1.0138e-89	1						1.03497	-0.0149276	0.176383	0.753544	3	1	1	0.9983	-0.000738929		1	13.3	6	6	0.94458	-0.0247613	67.047	10	13.5	5	5	0.956572	-0.0192825	12.764	8
	1809	Tb927.4.4050	Tb927.4.4050	glycosomal transporter (GAT1) (GAT1)	GAT1	Q57Y09	76.05	11.3	1.6388e-20	1						0.925073	0.0338239	0.176413	0.753471	9.7	5	5	1.1526	0.0616786	49.501	9	9.5	5	5	1.0108	0.00466523	22.545	12	7.9	4	4	1.08425	0.0351278	19.583	9
	1554	Tb927.3.1060	Tb927.3.1060	cAMP response protein, putative (CARP4)	CARP4		43.823	18.1	2.7556e-14	1						0.873842	0.0585673	0.176633	0.752929	12.1	4	4	1.2967	0.11284	39.749	5	18.1	6	6	1.1137	0.0467682	12.977	9	8.4	3	3	1.03775	0.0160942	12.74	6
	437	Tb11.01.3010	Tb927.11.11220	dynein heavy chain, putative		Q383F6	480.25	4.2	1.0653e-70	1						0.89273	0.0492798	0.176917	0.752231	2.1	6	4	1.1805	0.072066	40.07	4	3	8	6	1.0028	0.00121433	12.912	9	2.3	7	5	1.1873	0.074559	43.049	9
	1476	Tb927.2.2220	Tb927.2.2220	hypothetical protein, conserved		Q586K2	34.219	7	6.6448e-09	1						1.57741	-0.197945	0.177272	0.751361	0	0	0				0	7	1	1	0.5565	-0.254535	20.875	2	7	1	1	0.722178	-0.141356		1
	1817	Tb927.4.4310	Tb927.4.4310	Nucleoporin (TbNup64)	TbNup64	Q57Y35	64.234	16.4	1.6281e-48	1						0.937545	0.0280079	0.178015	0.749545	11.9	7	6	1.0749	0.0313681	9.8432	11	15.1	8	7	1.1218	0.0499154	13.352	9	14.3	7	6	1.00633	0.00274034	15.418	13
	396	Tb11.01.1830	Tb927.11.10070	Bromodomain, putative		Q383S2	25.415	44.8	1.5408e-43	1						0.703394	0.152802	0.178528	0.748295	9.5	2	2	1.5733	0.196812		1	0	0	0				0	12.7	2	2	1.28467	0.108792	19.588	3
	2217	Tb927.7.3200	Tb927.7.3200	hypothetical protein, conserved		Q57YD0	40.195	13.3	1.7426e-15	1						1.08172	-0.0341148	0.178606	0.748104	7.1	2	2	0.87467	-0.0581558	13.909	4	13.3	4	4	0.99566	-0.00188894	13.701	8	10.7	3	3	0.907194	-0.0422998	3.446	6
	601	Tb11.01.8510	Tb927.11.16760	T-complex protein 1, alpha subunit, putative (TCP-1-alpha)	TCP-1-alpha	Q381B0	54.623	61.8	0	1						0.810867	0.0910505	0.179367	0.746258	2.6	1	1	1.1959	0.0776949		1	4.2	2	2	1.0494	0.0209411	8.6372	4	8.1	3	3	1.49457	0.174515	17.407	4
	1077	Tb927.10.14040	Tb927.10.14040	vacuolar ATP synthase subunit c, putative		Q388J5	43.414	14.2	8.5373e-105	1						1.24633	-0.0956338	0.180188	0.744274	7.1	1	1	0.76731	-0.115029	1.8685	2	7.1	1	1	0.68233	-0.166006	5.3425	2	10.8	2	2	0.986582	-0.0058666	14.714	2
	2612	Tb927.8.980	Tb927.8.980	phosphoacetylglucosamine mutase, putative		Q57XH7	64.95	22.6	1.7429e-51	1						1.67841	-0.224898	0.181862	0.740257	0	0	0				0	5.1	1	1	0.51174	-0.290951	10.347	2	5.1	1	1	0.693674	-0.158845	16.919	2
	507	Tb11.01.5310;Tb927.6.180;Tb927.6.170	Tb927.11.13740	procyclic-enriched flagellar receptor adenylate cyclase 5 (ACP5)	ACP5	Q382G3	133.78	12.8	1.5097e-34	3						1.08427	-0.0351365	0.182252	0.739328	1.8	2	0				0	8.3	7	4	0.94451	-0.0247934	11.312	6	8.8	6	3	0.900576	-0.0454795	13.878	4
	2216	Tb927.7.320	Tb927.7.320	hypothetical protein, conserved (TbRBP8)	TbRBP8	Q57U22	20.27	42.2	3.0538e-153	1						0.853829	0.0686291	0.18312	0.737264	7.8	1	1	1.1177	0.0483253		1	0	0	0				0	8.9	1	1	1.22725	0.088933		1
	283	Tb09.211.3500	Tb927.9.12500	Present in the outer mitochondrial membrane proteome 7 (POMP7)	POMP7	Q38DF7	58.24	31.9	1.1055e-120	1				X		0.968662	0.0138276	0.184081	0.734991	12.2	5	5	1.0025	0.00108438	26.991	8	25.8	10	10	1.0363	0.0154855	25.475	19	19.3	7	7	1.05904	0.024913	9.3701	10
	579	Tb11.01.7590;Tb11.01.7600	Tb927.11.15950	amino acid transporter, putative		Q381J1	54.191	4.6	8.4739e-16	2						1.08651	-0.0360329	0.18411	0.734922	2.8	1	1	0.86317	-0.0639037	2.4009	2	4.6	2	2	0.90785	-0.0419859	4.4493	3	2.8	1	1	0.994926	-0.00220927	3.8185	2
	1819	Tb927.4.4360	Tb927.4.4360	monoglyceride lipase, putative		Q57Y40	34.992	20	1.0918e-15	1						0.874559	0.0582108	0.184504	0.733994	6.5	1	1	1.2879	0.109882	15.127	2	20	4	4	1.1376	0.0559896	11.68	8	11.3	2	2	1.02038	0.00876063	6.9312	3
	1102	Tb927.10.14600;Tb927.10.14710	Tb927.10.14600	40S ribosomal protein S2, putative (RPS2)	RPS2		28.642	69.2	0	2						0.856179	0.0674357	0.184804	0.733288	36.1	10	10	1.3609	0.133826	13.732	18	36.1	10	10	1.0532	0.0225109	16.107	21	58.3	13	13	1.11165	0.0459699	14.216	30
	1974	Tb927.5.450	Tb927.5.450	NADH-ubiquinone oxidoreductase, mitochondrial, putative (NUBM)	NUBM	Q57VW8	55.32	19.6	2.1529e-12	1		X				1.78399	-0.251392	0.18536	0.731983	6	1	1	0.93883	-0.027413		1	8.5	2	2	0.54791	-0.261291		1	5	2	2	0.342395	-0.465472		1
	1851	Tb927.4.660	Tb927.4.660	hypothetical protein, conserved		Q57ZZ4	78.751	9.9	2.4283e-19	1						1.09808	-0.0406356	0.186464	0.729405	4.1	2	2	0.87772	-0.056644	7.2391	2	5.8	2	2	1.0003	0.000130269	16.324	4	3.1	1	1	0.860215	-0.065393		1
	843	Tb11.22.0007	Tb927.11.2340	hypothetical protein, conserved		Q386S5	58.674	6.2	8.1166e-12	1						0.618093	0.208946	0.186529	0.729254	2.1	1	1	1.8706	0.271981		1	2.1	1	1	1.3993	0.145911	9.5467	2	0	0	0				0
	1341	Tb927.10.6610	Tb927.10.6610	chaperone protein DNAj, putative		Q38AU5	31.198	54	9.4544e-102	1						0.95195	0.0213857	0.18698	0.728204	47.8	10	10	1.0005	0.000217093	23.83	19	53.6	12	12	1.0666	0.0280016	16.463	24	53.6	12	12	1.08627	0.0359385	15.336	23
	431	Tb11.01.2800	Tb927.11.11010	hypothetical protein, conserved		Q383H7	41.653	74.4	0	1					X	1.02205	-0.0094736	0.187219	0.72765	61.5	26	26	0.96101	-0.0172721	30.448	57	64.9	25	25	0.99834	-0.000721528	37.361	67	72.1	30	30	0.976276	-0.0104272	26.039	84
	1632	Tb927.3.3670	Tb927.3.3670	Triple RNA binding domain protein 3 (TRRM3)	TRRM3	Q57WA3	66.931	18.9	2.1831e-75	1						1.12899	-0.0526894	0.187914	0.726041	2.2	1	1				0	9.5	4	4	0.85367	-0.06871	24.453	6	2.6	1	1	0.919033	-0.0366688		1
	306	Tb09.211.4460;Tb09.211.4470;Tb09.211.4480;Tb09.211.4490	Tb927.9.13650	ADP-ribosylation factor, putative		Q38D65	20.652	59.9	1.2375e-157	4						0.964702	0.0156067	0.187959	0.725937	42.3	5	5	1.0001	4.34273e-05	52.151	9	31.3	6	6	1.0618	0.0260427	18.244	11	26.9	3	3	1.0489	0.020734	13.523	6
	1181	Tb927.10.220;Tb927.10.6370	Tb927.10.220	60S ribosomal protein L37a, putative			10.458	53.8	1.2983e-196	2						0.876729	0.0571345	0.189653	0.722041	53.8	5	5	1.3045	0.115444	8.8828	11	53.8	5	5	1.0744	0.031166	4.8646	12	53.8	6	6	1.05875	0.0247934	6.5909	13
	1261	Tb927.10.4280	Tb927.10.4280	ubiquinol-cytochrome c reductase complex 14kD subunit, putative		Q38BH2	24.055	49.8	5.0484e-24	1					X	1.1165	-0.0478578	0.190151	0.7209	26.9	4	4	0.82801	-0.0819644	6.4157	6	44.3	7	7	0.86835	-0.0613052	15.864	15	36.8	6	6	0.9993	-0.0003039	11.806	14
	574	Tb11.01.7480	Tb927.11.15820	superoxide dismutase, putative		Q381K4	36.047	4.9	1.0054e-42	1		X				1.3239	-0.121856	0.190164	0.720873	4.9	1	1	0.93492	-0.0292255		1	4.9	1	1	0.57458	-0.240649	19.591	2	4.9	1	1	0.802246	-0.0956923		1
	1633	Tb927.3.3690	Tb927.3.3690	flagellar radial spoke protein-like, putative		Q57WA5	60.992	32.5	1.1914e-131	1						1.02668	-0.0114335	0.190279	0.72061	27.6	9	9	0.94821	-0.0230955	15.534	17	31.9	11	11	0.98944	-0.00461054	22.055	21	23.7	10	10	0.984931	-0.00659439	11.914	18
	1623	Tb927.3.3510	Tb927.3.3510	hypothetical protein, conserved		Q57XK1	52.853	7.1	1.2915e-10	1						1.09713	-0.0402589	0.190504	0.720095	0	0	0				0	5.1	2	2	0.88577	-0.052679	50.366	3	7.1	3	3	0.93791	-0.0278387	14.769	6
	1325	Tb927.10.6060	Tb927.10.6060	universal minicircle sequence binding protein 2 (UMSBP2)	UMSBP2	Q38B00	21.836	75.6	0	1						1.05315	-0.0224905	0.19082	0.719377	75.6	10	9	0.99853	-0.000638883	6.1609	30	71.4	9	8	0.91224	-0.0398909	6.0845	26	71.4	11	10	0.93985	-0.0269416	5.3571	35
	1778	Tb927.4.2840	Tb927.4.2840	hypothetical protein, conserved		Q583W1	28.087	13.3	1.0288e-10	1						0.934228	0.0295472	0.190959	0.719059	13.3	2	2	1.1322	0.0539232	12.722	3	13.3	2	2	1.0039	0.00169045	4.8228	4	13.3	2	2	1.07902	0.033028	6.1897	3
	2255	Tb927.7.4180	Tb927.7.4180	fatty acid elongase, putative		Q57UP8	33.87	20.7	6.2935e-42	1						0.961111	0.0172266	0.190977	0.719019	10.5	3	3	1.0178	0.00766245	4.9371	6	20.7	5	5	1.0212	0.00911081	8.8588	11	10.5	4	4	1.08369	0.0349065	10.29	5
	1204	Tb927.10.2770	Tb927.10.2770	eukaryotic translation initiation factor 5, putative		Q38BW8	42.945	45.3	4.1512e-182	1						0.652311	0.185545	0.19162	0.717559	0	0	0				0	3.4	1	1	1.3426	0.127947	23.024	2	12.6	3	3	1.75042	0.243143	16.264	5
	1552	Tb927.3.1030	Tb927.3.1030	RNA-binding protein (RPB28)	RPB28	Q57WY6	39.272	65.5	9.9652e-256	1						0.892833	0.0492297	0.191739	0.717291	9	2	2	1.2089	0.0823904	8.7171	4	9	2	2	0.99865	-0.000586694	1.7642	3	10.4	2	2	1.16382	0.0658855	10.753	2
	2578	Tb927.8.7080	Tb927.8.7080	hypothetical protein, conserved		Q57YR5	174.77	4	4.5022e-10	1						1.16601	-0.0667037	0.191906	0.71691	2.5	3	3	0.95405	-0.0204289	22.107	5	3.1	3	3	0.7347	-0.13389	45.33	3	1.6	2	2	0.899928	-0.0457922	17.309	3
	2338	Tb927.7.6890	Tb927.7.6890	methyltransferase domain containing protein, putative		Q57XQ9	28.794	45.3	6.9459e-71	1						0.971177	0.0127018	0.192459	0.715662	25.6	5	5	1.06	0.0253059	5.2626	8	30.3	6	6	1.0075	0.00324505	10.534	9	38.6	8	8	1.02224	0.00955458	32.069	15
	85	Tb09.160.0900	Tb927.9.2110	hypothetical protein, conserved		Q38FU8	13.122	44.2	1.4446e-13	1						1.10435	-0.0431053	0.193159	0.714085	17.7	2	2	0.83084	-0.0804826	8.2901	4	17.7	2	2	0.90044	-0.0455452	7.8005	4	37.2	3	3	0.992457	-0.00328816	10.617	6
	2192	Tb927.7.2640	Tb927.7.2640	hypothetical protein, conserved		Q57XL0	50.853	63.4	0	1						1.03573	-0.0152482	0.193183	0.714032	50.1	36	31	0.97478	-0.0110934	15.104	81	51.4	35	31	0.99053	-0.00413237	19.047	78	46.1	35	28	0.93214	-0.0305188	15.304	82
	1648	Tb927.3.4120	Tb927.3.4120	hypothetical protein, conserved		Q580N0	73.301	4.6	7.1166e-07	1						0.819984	0.0861947	0.193322	0.713719	0	0	0				0	4.6	2	2	1.146	0.0591846	16.368	2	4.6	2	2	1.29779	0.113205	16.565	2
	931	Tb927.1.4050	Tb927.1.4050	ser/thr protein phosphatase, putative		Q4GYH2	105.75	15.2	3.9721e-62	1						0.92856	0.0321902	0.19377	0.712714	3.6	3	3	1.0166	0.00715011	11.282	7	15.2	11	11	1.1584	0.0638585	12.089	18	11.6	8	8	1.06063	0.025562	13.997	17
	2175	Tb927.7.2170	Tb927.7.2170	hypothetical protein, conserved		Q57XQ7	168.67	10.5	3.4192e-150	1						1.25563	-0.0988616	0.193848	0.712539	0.8	1	1	0.65157	-0.186039		1	3.3	5	5	0.79039	-0.102159	19.232	8	2.8	3	3	0.980873	-0.00838723	16.731	9
	2048	Tb927.6.2560	Tb927.6.2560	hypothetical protein, conserved		Q584Q0	34.164	28.8	2.8755e-48	1						0.959795	0.0178213	0.194091	0.711995	21	2	2	1.08	0.0334238	24.684	3	28.8	3	3	1.0032	0.00138752	15.836	8	28.8	3	3	1.04388	0.0186526	16.49	7
	1035	Tb927.10.12850	Tb927.10.12850	ttaggg binding factor		Q388W1	41.512	13.1	1.1327e-10	1						1.09544	-0.03959	0.194245	0.711651	13.1	4	4	0.83795	-0.0767819	68.105	7	13.1	4	4	0.91992	-0.0362499	62.371	7	13.1	4	4	0.986875	-0.00573804	40.398	7
	2162	Tb927.7.1740;Tb927.7.1750;Tb927.7.1730;REV__Tb927.3.3460	Tb927.7.1740	60S ribosomal protein L7, putative			29.36	70.4	0	4						0.870104	0.060429	0.19431	0.711505	40.1	8	8	1.311	0.117603	13.123	21	66.1	16	16	1.0216	0.00928088	17.679	38	59.9	15	15	1.13345	0.0544034	16.64	36
	2006	Tb927.6.1500	Tb927.6.1500	alkyl-dihydroxyacetone phosphate synthase (DHAP)	DHAP	Q585R0	69.067	56	2.1669e-290	1						0.965413	0.0152868	0.19441	0.711281	41.8	24	24	1.0182	0.00783309	15.365	52	50.4	29	29	1.0159	0.00685096	14.905	63	42.9	26	26	1.07443	0.0311763	24.434	50
	1744	Tb927.4.1860	Tb927.4.1860	ribosomal protein S19, putative		Q583K7	18.846	56.9	3.8058e-136	1						0.869876	0.0605428	0.194586	0.710888	38.9	8	8	1.3097	0.117172	30.936	14	52.7	10	10	1.0193	0.00830202	31.519	19	45.5	7	7	1.13803	0.0561544	12.046	15
	2508	Tb927.8.5120	Tb927.8.5120	cytochrome c		Q57UI4	12.3	65.8	1.4759e-139	1						0.935765	0.0288332	0.194589	0.710882	45.6	7	7	1.067	0.0281644	5.7136	19	65.8	8	8	1.1354	0.0551489	11.958	17	65.8	8	8	1.00736	0.00318635	11.488	20
	1210	Tb927.10.2890	Tb927.10.2890	enolase		Q38BV6	46.592	86.2	0	1						0.96793	0.0141561	0.194846	0.710309	48.3	15	15	1.0263	0.0112743	16.199	29	57.6	17	17	1.0071	0.0030726	26.291	34	60.6	21	21	1.06689	0.0281214	38.788	35
	2388	Tb927.8.1330;Tb927.8.1340	Tb927.8.1330	60S ribosomal protein L7a, putative			30.879	56.2	0	2						0.881856	0.0546023	0.19517	0.709588	49.6	16	16	1.2897	0.110489	15.804	36	50.7	19	19	1.0404	0.0172003	17.724	46	56.2	19	19	1.08672	0.0361178	15.918	51
	1305	Tb927.10.5590	Tb927.10.5590	protein phosphatase 2C, putative		Q38B45	66.75	8.4	3.3512e-12	1		X				1.08044	-0.0336	0.195218	0.709481	6.4	2	2	0.99183	-0.00356276	14.08	4	8.4	3	3	0.86247	-0.064256	5.5574	4	6.4	2	2	0.92687	-0.0329812	15.482	4
	2337	Tb927.7.6850	Tb927.7.6850	trans-sialidase (TS)	TS	Q57XJ2	84.543	42.3	2.3266e-162	1						1.11242	-0.0462699	0.195619	0.70859	24	16	4	0.93612	-0.0286685	17.064	10	37.4	23	8	0.96363	-0.0160897	27.313	18	36.7	22	7	0.805283	-0.0940517	106.48	14
	1036	Tb927.10.12890	Tb927.10.12890	bifunctional aminoacyl-tRNA synthetase, putative	ProRS	Q388V7	90.96	41.3	0	1						1.11553	-0.0474813	0.196429	0.706794	9	4	4	0.93732	-0.0281121	21.345	7	12.3	6	6	0.80013	-0.0968394	28.775	12	11.1	5	5	0.960523	-0.0174924	19.345	11
	463	Tb11.01.4025	Tb927.11.12200	hypothetical protein, conserved		Q382W1	10.796	14.1	1.4747e-07	1						1.92109	-0.283547	0.196516	0.706603	14.1	1	1	0.37833	-0.422129	29.668	2	14.1	1	1	0.36153	-0.441856	20.163	4	14.1	1	1	1.0312	0.0133447	105.38	4
	280	Tb09.211.3330	Tb927.9.12320	cystathione gamma lyase, putative		Q38DH3	49.04	41.6	0	1						0.884913	0.0530994	0.196612	0.70639	5.8	2	2	1.1605	0.0646451	17.949	3	9.9	3	3	1.0004	0.000173683	15.19	7	9.9	3	3	1.24302	0.0944793	14.482	4
	1647	Tb927.3.4070;Tb927.3.4090;Tb927.3.4100;Tb927.3.4080;Tb927.3.4110	Tb927.3.4070	Nodulin-like, putative		Q580N5	64.326	6.5	1.1476e-20	5						0.89891	0.0462838	0.196898	0.70576	6.5	3	3	1.14	0.0569049	17.904	4	6.5	5	5	0.99985	-6.51491e-05	13.804	11	6.5	4	4	1.20785	0.0820116	15.333	5
	87	Tb09.160.1020	Tb927.9.2270	hypothetical protein, conserved		Q38FT5	88.878	9.4	8.9818e-15	1						2.39043	-0.378476	0.197452	0.704539	0	0	0				0	7.7	4	4	0.31639	-0.499777	32.073	3	1.1	1	1	0.553128	-0.257174	8.8733	2
	2328	Tb927.7.6610	Tb927.7.6610	hypothetical protein, conserved		Q57Y68	96.787	8	2.5205e-20	1						0.758853	0.119842	0.19821	0.702875	0	0	0				0	7	3	3	1.2058	0.0812753	18.913	4	2.1	1	1	1.44015	0.158409		1
	1366	Tb927.10.730	Tb927.10.730	ATP synthase, putative		Q38CG7	52.901	9	8.6399e-14	1						1.22095	-0.0866985	0.198471	0.702303	3	1	1	0.89052	-0.0503563		1	7.5	3	3	0.66441	-0.177564	22.075	4	4.5	2	2	0.928591	-0.0321754	2.7828	2
	984	Tb927.10.11160	Tb927.10.11160	HIRA-interacting protein 5, putative		Q389M3	26.717	11.1	1.8687e-07	1						1.29076	-0.110846	0.19854	0.702152	11.1	2	2	0.84118	-0.0751111	32.46	3	6.2	1	1	0.71354	-0.146582	1.4208	2	0	0	0				0
	473	Tb11.01.4390	Tb927.11.12550				70.032	9	9.8502e-10	1						1.04571	-0.019412	0.199649	0.699734	1.9	1	1	0.93802	-0.0277879		1	9	4	4	1.0024	0.00104106	15.427	5	3.4	2	2	0.93006	-0.0314893	22.924	4
	170	Tb09.160.5240	Tb927.9.7170	Mitochondrial 39-S ribosomal protein L47 (MRP-L47), putative		Q38EM7	53.98	10.2	5.5671e-156	1		X				4.71973	-0.673917	0.200017	0.698932	0	0	0				0	10.2	4	4	0.35081	-0.454928	55.885	4	6.2	2	2	0.127966	-0.892907		1
	1354	Tb927.10.6960;Tb927.10.6920	Tb927.10.6960	hypothetical protein, conserved		Q38AR7	36.056	19.4	2.6383e-12	2						1.04562	-0.019373	0.200524	0.697833	10.6	3	3	0.95209	-0.021322	17.757	5	19.4	5	5	0.92014	-0.0361461	24.324	8	10.6	3	3	0.998502	-0.000650954	25.5	6
	415	Tb11.01.2390	Tb927.11.10620	hypothetical protein, conserved		Q383L7	22.449	39.8	1.1311e-20	1						1.081	-0.0338254	0.200781	0.697277	28.3	5	5	0.91661	-0.0378154	49.154	7	13.1	2	2	0.86538	-0.0627931	21.299	4	28.8	6	6	0.998004	-0.000867722	90.177	9
	703	Tb11.02.2520	Tb927.11.4910	predicted ankyrin repeat family protein		Q385S7	43.647	37.5	4.9255e-47	1						0.742983	0.129021	0.200807	0.697222	7.9	2	2	1.7886	0.252513	28.183	2	8.4	2	2	1.0362	0.0154436	4.3702	3	8.4	2	2	1.31555	0.119106	26.198	2
	982	Tb927.10.11030	Tb927.10.11030	Archaic translocase of outer membrane 11 kDa subunit (ATOM11)	ATOM11	Q389N6	11.261	23	6.1284e-06	1	ATOM11			X		1.07032	-0.0295156	0.201038	0.696723	23	2	2	1.0032	0.00138752	9.6753	4	23	2	2	0.91189	-0.0400575	12.182	4	23	2	2	0.891504	-0.0498767	7.1194	3
	89	Tb09.160.1100	Tb927.9.2390	hypothetical protein, conserved		Q38FS7	22.31	33.3	2.9191e-40	1						1.02205	-0.00947083	0.20188	0.694907	24.2	4	4	0.95662	-0.0192605	6.6829	10	24.2	5	5	0.99452	-0.00238648	9.5186	12	24.2	4	4	0.984543	-0.00676545	5.7001	10
	2094	Tb927.6.4250	Tb927.6.4250	hypothetical protein, conserved		Q586Z2	24.919	5.5	1.7794e-06	1						1.15498	-0.0625737	0.202222	0.694171	5.5	1	1	0.90803	-0.0418998	0.43473	3	5.5	1	1	0.74474	-0.127995	20.172	4	5.5	1	1	0.959785	-0.017826	30.806	3
	515	Tb11.01.5590;Tb11.01.5570	Tb927.11.14020	RNA-binding protein (NRBD2)	NRBD2	Q382D5	30.274	48.7	1.064e-280	2						0.900656	0.0454412	0.204065	0.690231	31.9	8	8	1.1964	0.0778764	14.49	23	44.8	12	12	0.99439	-0.00244325	10.551	26	36.6	10	10	1.15051	0.0608903	7.3738	26
	699	Tb11.02.2430;Tb927.10.14580	Tb927.11.4820	60S ribosomal protein L17, putative			19.105	75.3	0	2						0.878443	0.0562865	0.205741	0.686679	51.8	9	9	1.2934	0.111733	16.123	20	54.2	11	11	1.0157	0.00676545	12.93	23	75.3	15	15	1.12295	0.0503612	12.419	33
	2410	Tb927.8.1870	Tb927.8.1870	Golgi/lysosome glycoprotein 1 (GLP1)	tGLP1	Q581Z5	67.597	55.2	0	1						1.04421	-0.0187863	0.205999	0.686134	44.6	22	22	0.99498	-0.00218565	14.752	40	50.3	26	26	0.96182	-0.0169062	34.031	54	55.2	29	29	0.917768	-0.0372671	19.241	67
	2253	Tb927.7.4120	Tb927.7.4120	hypothetical protein, conserved		Q57UP2	52.135	11.6	2.6209e-20	1						1.52224	-0.182484	0.206094	0.685936	2.4	1	1	0.57054	-0.243714		1	2.4	1	1	0.75639	-0.121254		1	0	0	0				0
	476	Tb11.01.4520	Tb927.11.12680	prefoldin subunit 2, putative		Q382R3	15.902	33.1	6.2827e-64	1						0.896796	0.0473065	0.20709	0.683841	17.2	1	1	1.087	0.0362295	0.60203	2	17.2	1	1	1.0218	0.0093659	25.539	2	17.2	1	1	1.24831	0.0963241	3.4825	2
	590	Tb11.01.7960;Tb927.5.1110	Tb927.11.16280	60S ribosomal protein L8, putative			28.314	65	0	2						0.860911	0.0650416	0.208633	0.680616	55.8	13	13	1.3679	0.136054	43.384	30	62.3	13	13	1.0758	0.0317315	12.138	40	59.6	12	12	1.06497	0.027339	22.387	36
	1209	Tb927.10.2880	Tb927.10.2880	Voltage-dependent calcium channel subunit, putative (FS179)	FS179	Q38BV7	303.77	10.4	5.33e-63	1						0.906973	0.0424056	0.209824	0.678145	1.1	3	3	1.2159	0.0848979	17.797	5	9.3	17	17	1.0903	0.037546	35.025	23	6.9	13	13	1.01105	0.00477297	28.35	18
	1199	Tb927.10.2650	Tb927.10.2650	hypothetical protein, conserved		Q38BY0	132.99	5.5	1.1026e-09	1						1.23109	-0.0902899	0.209862	0.678067	1	1	1	1.0191	0.0082168	4.8473	2	3.1	3	3	0.71035	-0.148528	10.946	5	2.7	2	2	0.740357	-0.130559	11.531	3
	1170	Tb927.10.1870	Tb927.10.1870	hypothetical protein, conserved		Q38C55	21.648	17.1	1.2398e-51	1						1.5605	-0.193263	0.211266	0.67517	17.1	2	2	0.75553	-0.121748	32.005	4	9.4	1	1	0.88055	-0.055246		1	16.6	2	2	0.395554	-0.402794	16.692	2
	621	Tb11.02.0180	Tb927.11.2580	Present in the outer mitochondrial membrane proteome 11 (POMP11)	POMP11	Q386Q2	41.554	11.9	1.9921e-12	1				X		0.908901	0.0414835	0.211511	0.674667	8.8	3	3	1.1599	0.0644205	11.617	5	11.9	4	4	1.1596	0.0643082	5.2844	7	8.8	3	3	0.990197	-0.00427837	9.3479	8
	1522	Tb927.2.470;Tb927.6.5170	Tb927.2.470	retrotransposon hot spot protein 4 (RHS4), putative		Q584M7	98.316	43.6	0	2						0.772921	0.111865	0.211833	0.674006	21.5	18	0				0	22.2	21	1	1.1836	0.073205		1	22.8	19	1	1.41425	0.150525	5.2748	2
	620	Tb11.02.0170	Tb927.11.2570	hypothetical protein, conserved		Q386Q3	63.115	12.7	3.0211e-17	1						0.93082	0.0311342	0.211958	0.673749	7	3	3	1.1131	0.0465342	21.263	4	8.9	4	4	1.1222	0.0500703	12.296	7	11.2	5	5	0.992654	-0.00320195	15.05	7
	537	Tb11.01.6510	Tb927.11.14880	Paraflagellar Rod Proteome Component 9, putative (PFC9)	PFC9	Q381U7	41.086	35.8	1.8591e-172	1						0.974227	0.0113399	0.212403	0.672839	32.1	11	11	1.0463	0.0196562	19.961	22	31.8	9	9	1.0359	0.0153178	10.867	18	35.6	10	10	0.997805	-0.000954398	11.36	24
	1457	Tb927.10.9900	Tb927.10.9900	ABC1 protein, putative		Q389Y6	62.856	12.1	2.1862e-26	1						0.856796	0.0671226	0.213399	0.670808	0	0	0				0	12.1	5	5	1.2317	0.0905049	43.246	3	8.5	3	3	1.10596	0.0437403	173.67	3
	656	Tb11.02.1085;Tb11.02.1090	Tb927.11.3590	40S ribosomal protein S4, putative			30.644	74	5.2642e-304	2						0.904497	0.0435929	0.213423	0.670759	47.3	12	12	1.2273	0.0889507	21.487	30	46.9	12	12	1.0146	0.00629486	24.005	32	59.7	18	18	1.08526	0.0355329	15.769	44
	753	Tb11.02.4250	Tb927.11.6390	START domain containing protein, putative		Q385D0	32.852	14.4	1.3252e-09	1						0.819689	0.0863507	0.214679	0.66821	5.1	1	1	1.1485	0.060131	19.102	2	5.1	1	1	1.0453	0.019241		1	5.1	1	1	1.51245	0.17968	1.7123	2
	519	Tb11.01.5720;Tb927.10.3840	Tb927.11.14130	ribosomal protein L18, putative			20.904	71.5	0	2						0.864747	0.0631109	0.216378	0.664788	61.5	11	11	1.332	0.124504	63.663	23	65.9	11	11	1.0045	0.00194994	14.421	23	66.5	14	14	1.15579	0.0628785	16.54	25
	251	Tb09.211.2330	Tb927.9.11000	ras-related protein RAB7, putative (RAB7)	RAB7	Q38DS4	23.832	35.9	5.8105e-41	1				X		0.945078	0.0245322	0.216616	0.664309	33.6	7	7	1.1059	0.0437159	12.139	14	33.6	7	7	0.99505	-0.0021551	11.387	19	35.9	8	8	1.07655	0.0320357	10.407	20
	704	Tb11.02.2530	Tb927.11.4920	hypothetical protein, conserved		Q385S6	30.707	52.6	3.7507e-53	1						1.03872	-0.0164968	0.216819	0.663902	34.9	7	7	1.004	0.00173371	10.758	12	34.9	7	7	0.94891	-0.022775	10.978	14	36	7	7	0.936593	-0.0284492	18.721	16
	1617	Tb927.3.3310;Tb927.3.3320	Tb927.3.3310	60S ribosomal protein L13, putative		Q57V55	25.427	63.8	0	2						0.875023	0.0579803	0.217615	0.662312	55	14	14	1.3125	0.118099	11.044	33	47.7	14	14	1.0137	0.00590945	15.92	35	57.8	18	18	1.12184	0.0499322	14.175	42
	824	Tb11.03.0810	Tb927.11.330	Nucleoporin (TbMlp-1)	TbMlp-1	Q387L8	109.76	10.4	1.6298e-45	1						0.881484	0.0547854	0.218041	0.661462	7	4	4	1.0632	0.026615	10.97	6	8.2	5	5	1.0502	0.021272	28.836	7	5.4	3	3	1.30758	0.116469	8.7291	6
	1560	Tb927.3.1200	Tb927.3.1200	hypothetical protein, conserved		Q57XV3	83.763	8.2	9.0888e-10	1						0.915468	0.0383569	0.218134	0.661276	3.5	2	2	1.1188	0.0487525	8.073	3	5.8	4	4	1.1736	0.0695201	9.326	7	8.2	5	5	0.992654	-0.00320195	17.675	4
	1284	Tb927.7.3680;Tb927.10.5030	Tb927.7.3680	ubiquitin/ribosomal protein S27a, putative		Q57WI3	16.904	28.8	2.0765e-161	2						0.877723	0.0566427	0.219112	0.659333	26.8	3	3	1.2914	0.111061	13.786	10	26.8	3	3	1.0003	0.000130269	14.951	10	26.8	3	3	1.14482	0.0587371	7.7593	9
	1081	Tb927.10.14140	Tb927.10.14140	pyruvate kinase 1 (PYK1)	PYK1	Q388I8	54.423	51.5	0	1						1.04849	-0.020563	0.220157	0.657267	13.8	5	5	0.90863	-0.0416129	14.532	7	14	5	5	0.95769	-0.018775	22.692	11	14.2	5	5	0.997009	-0.00130093	10.428	11
	1182	Tb927.10.2240	Tb927.10.2240	hypothetical protein, conserved		Q38C20	66.352	42.2	0	1						0.897315	0.047055	0.220476	0.656638	9.9	4	4	1.2054	0.0811312	73.995	6	23.5	9	9	0.98703	-0.00566965	44.085	22	19.7	7	7	1.16333	0.0657036	15.68	16
	852	Tb11.46.0001;Tb11.46.0002	Tb927.11.2060	60S acidic ribosomal protein P0, putative			34.627	67.6	0	2						0.857014	0.0670119	0.220477	0.656636	57.1	12	12	1.3877	0.142296	14.429	24	57.1	15	15	1.0458	0.0194486	12.015	34	52.5	11	11	1.09469	0.0392914	11.454	26
	1917	Tb927.5.2650	Tb927.5.2650	L-galactonolactone oxidase (ALO)	GAL/ALO	Q57ZU1	58.791	31.3	1.6361e-37	1						0.936438	0.0285208	0.222999	0.651696	11.7	4	4	1.0268	0.0114859	9.6888	5	19.2	8	8	1.1513	0.0611885	8.9765	15	21.7	7	7	1.03012	0.0128881	15.811	9
	1415	Tb927.10.8620	Tb927.10.8620	hypothetical protein, conserved		Q38AB0	21.046	6	1.289e-10	1						2.24781	-0.35176	0.223964	0.649821	0	0	0				0	6	1	1	0.33046	-0.480881	76.627	2	6	1	1	0.59891	-0.222638		1
	679	Tb11.02.1840;Tb927.10.9880	Tb927.11.4300	60S ribosomal protein L18, putative (RPL18)	RPL18		21.874	63.2	0	2						0.853579	0.0687564	0.224066	0.649624	34.2	7	7	1.4005	0.146283	29.693	11	48.2	12	12	1.039	0.0166155	27.597	28	55.4	14	14	1.10502	0.0433706	17.881	31
	1062	Tb927.10.13720	Tb927.10.13720	RNA-binding protein 29, putative (RBP29)	RBP29	Q388M7	40.678	22.8	1.4825e-92	1						1.02842	-0.0121696	0.224305	0.649161	20.2	6	6	0.96975	-0.0133402	20.125	13	20.4	6	6	0.94696	-0.0236684	12.224	13	14.3	5	5	1.00115	0.000499726	11.808	9
	1549	Tb927.2.830	Tb927.2.830	retrotransposon hot spot protein (RHS, pseudogene), putative			40.504	52	2.8151e-253	1						1.10884	-0.0448697	0.224603	0.648584	19	6	2	0.80242	-0.0955983	37.675	4	27	8	4	0.97506	-0.0109687	31.048	8	25	8	5	0.937471	-0.0280423	18.845	9
	1841	Tb927.4.5130	Tb927.4.5130	KH domain/Domain of unknown function (DUF1771)/Smr domain containing protein, putative		Q584J3	28.811	15.8	5.2676e-13	1						0.838347	0.0765762	0.225001	0.647816	12.1	2	2	1.376	0.138618	26.064	2	11.3	2	2	0.97979	-0.008867	25.702	4	15.8	3	3	1.25886	0.0999772	26.376	5
	2131	Tb927.6.700	Tb927.6.700	alanyl-tRNA synthetase, putative	AlaRS	Q583T3	105.91	25.6	1.2676e-242	1						0.921356	0.0355726	0.225884	0.646115	1.6	1	1	1.1377	0.0560278	4.7648	4	1.6	1	1	1.1383	0.0562567	6.4742	4	1.6	1	1	0.987264	-0.00556657	2.502	4
	596	Tb11.01.8270	Tb927.11.16550	Zinc finger protein, C3H1 type-like (ZC3H46)	ZC3H46	Q381D1	56.434	26.7	1.0842e-45	1						0.828908	0.0814935	0.226137	0.645628	6.3	2	2	1.4605	0.164502	15.571	3	10.6	4	4	1.1989	0.078783	11.342	4	10.4	4	4	1.00276	0.00119596	20.548	6
	665	Tb11.02.1260	Tb927.11.3770	Dpy-30 motif containing protein, putative		Q386D5	28.985	43.1	8.1035e-24	1						1.14263	-0.0579045	0.226266	0.64538	16.8	5	5	0.81576	-0.0884376	15.65	9	17.2	4	4	0.80476	-0.0943336	17.978	7	26	6	6	1.02107	0.00905764	12.705	8
	1713	Tb927.3.930	Tb927.3.930	dynein heavy chain, putative		Q57WX6	531.41	25.1	0	1						0.98946	0.00460179	0.226733	0.644485	14.4	50	49	0.99974	-0.000112931	24.655	80	22.1	75	74	1.0111	0.00479411	23.013	134	18.7	58	57	1.02123	0.00912416	22.712	100
	1183	Tb927.10.2250	Tb927.10.2250	ubiquitin-conjugating enzyme variant Kua homologue, putative		Q38C19	33.781	9	8.1229e-06	1						0.880544	0.0552489	0.227006	0.643963	0	0	0				0	9	2	2	1.0831	0.0346686	20.617	4	9	2	2	1.19077	0.0758293	26.956	2
	1381	Tb927.10.7690	Tb927.10.7690	rib72 protein- like protein		Q38AJ5	82.837	19.3	1.9612e-21	1						0.987962	0.00525985	0.227954	0.642152	5.5	3	3	1.0265	0.011359	7.3059	7	17	8	8	1.0062	0.00268431	33.169	14	5.7	3	3	1.00401	0.0017363	10.818	8
	2360	Tb927.7.7330	Tb927.7.7330	hypothetical protein, conserved		Q57TX0	47.401	13.1	7.3469e-18	1		X				2.00843	-0.302857	0.228507	0.6411	2.7	1	1	0.2541	-0.594995		1	6.1	2	2	1.0355	0.0151501	77.494	2	9.5	2	2	0.469109	-0.328726	25.654	4
	645	Tb11.02.0800	Tb927.11.3290	hypothetical protein, conserved (p166)	p166	Q386I2	166.26	5.7	9.6249e-15	1						1.27723	-0.106268	0.228935	0.640287	1	1	1	1.0398	0.0169498	20.752	2	5.7	5	5	0.6998	-0.155026	28.514	7	3.2	3	3	0.659587	-0.180728	50.986	5
	1980	Tb927.5.550	Tb927.5.550	V-type proton ATPase subunit D, putative (VAd)	VAd	Q57VV8	42.849	23	4.2302e-72	1						0.930907	0.0310939	0.229243	0.639705	12.8	2	2	1.0607	0.0255926	4.7164	4	16.4	4	4	1.0063	0.00272747	3.1384	4	14.4	3	3	1.16135	0.0649615	48.884	3
	2467	Tb927.8.3870	Tb927.8.3870	SRP40, C-terminal domain containing protein, putative		Q581A7	127.73	10.9	1.0503e-24	1						0.833767	0.0789553	0.229291	0.639613	1.7	1	1	1.3614	0.133986	2.1073	2	1.7	1	1	0.97107	-0.0127495	1.8041	2	1.7	1	1	1.30506	0.11563		1
	1873	Tb927.5.1300	Tb927.5.1300	V-type proton ATPase subunit a, putative (VAa)	VAa	Q57VD3	89.63	8.8	4.2967e-64	1						0.880558	0.0552419	0.229669	0.638897	3.8	2	2	1.3124	0.118066	22.143	3	7.8	4	4	1.0246	0.0105544	17.264	8	6.5	3	3	1.08919	0.0371053	18.834	5
	2264	Tb927.7.4440	Tb927.7.4440	NAD dependent epimerase/dehydratase family, putative		Q57X60	31.573	8.6	2.1181e-56	1					X	1.2254	-0.0882775	0.229808	0.638634	8.6	1	1	0.85564	-0.0677089	1.2661	2	8.6	1	1	0.9754	-0.0108172	6.4849	2	8.6	1	1	0.651169	-0.186306	3.6189	2
	1990	Tb927.5.800;Tb927.5.790;Tb927.3.1630	Tb927.5.800	casein kinase I, isoform 2 (CK1.2)	CK1.2	Q57W25	38.374	50.3	1.8378e-128	3						0.908182	0.0418273	0.230275	0.637753	16	4	4	1.027	0.0115704	15.299	9	20.2	6	6	1.2314	0.0903991	24.79	12	25	6	6	1.05563	0.0235125	13.63	12
	910	Tb927.1.2230	Tb927.1.2230	calpain-like protein fragment, putative		Q4GYZ8	13.535	71.5	5.9132e-195	1						1.02896	-0.0123996	0.230728	0.636899	48	8	6	0.97892	-0.0092528	19.355	16	71.5	11	8	0.99619	-0.00165782	21.777	21	48	9	6	0.941265	-0.0262881	25.337	18
	2335	Tb927.7.6800	Tb927.7.6800	Alpha/beta hydrolase family, putative		Q57Y49	41.762	13.2	6.4158e-09	1		X			X	1.83172	-0.26286	0.231134	0.636137	7.1	2	2	0.45698	-0.340103	137.98	2	9.8	3	3	0.32849	-0.483478	72.883	5	3.4	1	1	1.08393	0.0350007	2.2534	2
	690	Tb11.02.2130	Tb927.11.4550	Domain of unknown function (DUF4200), putative		Q385W2	35.629	7	2.6627e-09	1						0.859755	0.0656255	0.234538	0.629787	3	1	1	1.3501	0.130366	33.91	2	7	2	2	1.1775	0.0709609	8.5838	2	7	2	2	0.989805	-0.00445035	13.786	2
	2555	Tb927.8.6450	Tb927.8.6450	inhibitor of cysteine peptidase (ICP)	ICP	Q57YP6	13.454	12.4	1.2392e-05	1						1.18763	-0.0746803	0.235384	0.628223	12.4	1	1	1.0333	0.0142264	39.142	2	12.4	1	1	0.76695	-0.115233	19.643	4	12.4	1	1	0.753296	-0.123035		1
	2287	Tb927.7.5000;Tb927.7.5020	Tb927.7.5000	60S ribosomal protein L19, putative			29.408	27.7	4.1478e-82	2						0.88116	0.0549454	0.236688	0.625823	18.1	7	7	1.307	0.116276	10.815	14	25.8	10	10	1.0086	0.00371896	21.268	22	27.7	12	12	1.10877	0.0448416	18.414	26
	457	Tb11.01.3675;Tb11.01.3676	Tb927.11.11820	40S ribosomal protein S17, putative			16.222	64.1	3.2053e-192	2						0.904318	0.0436787	0.236839	0.625546	47.9	8	8	1.2466	0.0957271	12.38	18	57.7	10	10	1.0308	0.0131744	18.583	23	57.7	7	7	1.05229	0.0221347	20.607	19
	758	Tb11.02.4320	Tb927.11.6460	hypothetical protein, conserved		Q385C3	107.35	34.1	7.6925e-234	1					X	0.972771	0.0119896	0.236842	0.625542	20.6	13	13	1.0429	0.0182427	11.984	24	22.4	14	14	0.99465	-0.00232971	15.112	32	17.7	11	11	1.04726	0.0200558	11.84	26
	88	Tb09.160.1070	Tb927.9.2320	methyltransferase domain containing protein, putative (POMP1)	POMP1	Q38FT0	41.498	32.2	3.6928e-228	1				X		0.955736	0.0196619	0.2369	0.625435	31.9	8	8	1.003	0.00130093	16.613	19	32.2	10	10	1.0377	0.0160718	16.6	28	32.2	10	10	1.10056	0.0416129	13.762	27
	497	Tb11.01.5100	Tb927.11.13500	par1		Q382I7	68.349	90.4	0	1						0.989216	0.00470883	0.23768	0.624007	86.1	57	57	0.99993	-3.04017e-05	32.466	140	83.6	57	57	1.0227	0.00974826	25.029	148	85.5	57	57	1.0102	0.00440868	14.455	150
	2121	Tb927.6.5040;Tb09.244.2720	Tb927.6.5040	ribosomal protein L15, putative		Q586H6	24.433	26.5	1.5003e-34	2						0.879833	0.0555998	0.237979	0.623461	16.7	4	4	1.3102	0.117338	5.2247	10	22.1	5	5	1.006	0.00259798	8.4275	15	22.1	5	5	1.11395	0.0468639	4.9841	13
	640	Tb11.02.0750	Tb927.11.3240	T-complex protein 1, zeta subunit, putative (TCP-1-zeta)	TCP-1-zeta	Q386I7	59.579	59.9	0	1						0.830323	0.0807531	0.23811	0.623222	3.3	1	1	1.0512	0.0216854	0	2	13.6	5	5	1.1055	0.0435587	26.577	9	16.2	5	5	1.50319	0.177015	47.236	5
	514	Tb11.01.5500	Tb927.11.13930	U3 small nucleolar ribonucleoprotein protein IMP3, putative		Q382E4	26.668	5.3	0.0001127	1						1.26567	-0.102319	0.23867	0.622203	0	0	0				0	5.3	1	1	0.72014	-0.142583		1	5.3	1	1	0.866852	-0.0620552		1
	802	Tb11.03.0090	Tb927.11.1020	ribokinase, putative		Q387E8	35.288	63.7	0	1						0.972429	0.0121422	0.239206	0.621228	52.3	15	15	1.0193	0.00830202	6.5462	34	63.7	17	17	1.0042	0.00182022	8.9005	38	63.7	18	18	1.06244	0.0263042	21.078	45
	2517	Tb927.8.5370	Tb927.8.5370	hypothetical protein, conserved		Q57UK9	51.062	12	1.0238e-11	1						0.837317	0.0771099	0.239837	0.620084	0	0	0				0	12	4	4	1.2812	0.107617	22.543	5	5.9	2	2	1.11328	0.0466028	19.945	2
	1758	Tb927.4.2180	Tb927.4.2180	60S ribosomal protein L35a, putative		Q584G9	17.021	68.5	5.4353e-148	1						0.877065	0.0569684	0.24056	0.618776	58.4	10	10	1.3291	0.123558	20.674	28	58.4	10	10	1.0185	0.00796103	13.45	33	68.5	13	13	1.09493	0.0393865	11.714	40
	1107	Tb927.10.14750;Tb927.10.14630	Tb927.10.14750	fibrillarin, putative		Q388C9	31.672	57.2	0	2						0.958058	0.0186084	0.241055	0.617883	32.2	7	7	1.0696	0.0292214	10.078	13	53.9	12	12	0.99093	-0.00395702	17.454	22	45.7	11	11	1.0729	0.0305608	9.3159	21
	1718	Tb927.4.1040	Tb927.4.1040	hypothetical protein, conserved		Q580D2	19.37	27.7	6.8148e-12	1						1.06178	-0.0260349	0.241087	0.617826	15.1	3	3	1.0016	0.000694316	11.518	3	21.1	4	4	0.88311	-0.0539852	14.073	6	15.7	3	3	0.944465	-0.0248139	9.5999	4
	1037	Tb927.10.12940	Tb927.10.12940	predicted zinc finger protein		Q388V2	34.477	17	1.0182e-07	1						0.967793	0.0142176	0.241129	0.617751	13.3	2	2	1.0037	0.00160392	20.36	2	17	3	3	1.0733	0.0307211	21.95	4	17	3	3	1.02407	0.0103278	10.776	3
	716	Tb11.02.2970	Tb927.11.5300	Kinesin-13 3, putative (KIN13-3)	Kif13-3	Q385N8	62.524	44.7	2.8727e-77	1						0.962453	0.0166205	0.242405	0.615458	14.8	6	6	1.0885	0.0368284	10.523	10	29.7	11	10	1.0178	0.00766245	13.941	15	24.4	10	9	1.01244	0.00537055	19.112	16
	815	Tb11.03.0470	Tb927.11.610	hypothetical protein, conserved		Q387J0	40.542	20.2	4.3483e-27	1						1.29151	-0.111098	0.24241	0.615449	6.2	1	1				0	17.1	3	3	0.69892	-0.155573	52.003	3	9.3	2	2	0.85778	-0.0666241	18.985	3
	2218	Tb927.7.3270	Tb927.7.3270	hypothetical protein, conserved		Q57WE2	90.386	19.5	5.9219e-20	1						1.10733	-0.0442788	0.244052	0.612517	7.4	5	5	1.0217	0.00932339	37.955	9	13	7	7	0.83524	-0.0781887	43.432	9	15.1	8	8	0.863036	-0.063971	47.422	12
	1125	Tb927.10.15130	Tb927.10.15130	Vesicle-trafficking protein SEC22, putative (SEC22)	SEC22	Q387Z8	29.48	25.5	1.3824e-11	1						0.909009	0.0414316	0.244358	0.611973	11.8	2	2	1.2315	0.0904344	17.94	4	11.8	2	2	1.0678	0.0284899	12.522	4	25.5	3	3	1.01244	0.00537055	8.4799	4
	2598	Tb927.8.8120	Tb927.8.8120	hypothetical protein, conserved		Q57WL8	30.085	24.3	1.9611e-243	1						0.960287	0.0175992	0.24551	0.609932	16.8	3	3	0.99188	-0.00354087	4.0895	5	16.8	3	3	1.077	0.0322157	15.359	6	13.8	3	3	1.05712	0.0241226	4.36	4
	1296	Tb927.10.5330;Tb927.10.5340	Tb927.10.5330	40S ribosomal protein S18, putative			17.51	67.3	0	2						0.917989	0.0371623	0.246083	0.608918	61.4	10	10	1.1733	0.0694091	13.846	21	56.2	13	13	0.98373	-0.00712408	16.287	31	60.8	14	14	1.11996	0.049202	24.338	29
	2341	Tb927.7.6920	Tb927.7.6920	hypothetical protein, conserved		Q57XR2	70.056	5.4	1.9636e-27	1						1.04668	-0.0198125	0.246488	0.608204	3.4	1	1	0.94524	-0.0244579	1.4194	2	5.4	2	2	0.91564	-0.0382752	9.0769	2	3.4	1	1	1.00762	0.00329574	10.012	3
	2133	Tb927.6.720;Tb11.01.3020	Tb927.6.720	40S ribosomal protein L14, putative		Q583T1	21.443	58.7	2.4958e-178	2						0.882604	0.054234	0.246565	0.608069	41.3	10	10	1.3218	0.121166	16.793	21	39.2	10	10	1.0477	0.0202369	25.052	23	42.9	13	13	1.05027	0.0212992	12.329	30
	748	Tb11.02.4170	Tb927.11.6300	40S ribosomal protein S5, putative		Q385D9	21.386	64.7	0	1						0.88944	0.0508832	0.246767	0.607712	45.8	9	9	1.2892	0.11032	17.146	20	62.6	12	12	1.0081	0.00350361	20.174	21	62.1	12	12	1.09352	0.0388258	18.728	23
	111	Tb09.160.2550;Tb09.160.2490	Tb927.9.3990	ribosomal protein S7, putative		Q38FD9	23.841	66.3	5.9824e-240	2						0.875654	0.0576677	0.246864	0.607542	26.2	5	5	1.3126	0.118132	20.234	12	31.7	6	6	0.98813	-0.00518592	19.777	17	31.2	6	6	1.1483	0.0600566	13.209	14
	471	Tb11.01.4340	Tb927.11.12500	hypothetical protein, conserved		Q382T1	38.051	10.3	3.5575e-08	1						0.949761	0.0223855	0.247485	0.606451	0	0	0				0	7.4	2	2	1.0309	0.0132165	6.3335	3	10.3	3	3	1.07536	0.0315544	8.2288	5
	1187	Tb927.10.2340	Tb927.10.2340	SNARE domain containing protein, putative		Q38C10	11.193	29.9	3.2321e-09	1						0.876488	0.0572542	0.247829	0.605848	29.9	1	1	1.3432	0.128141		1	29.9	1	1	1.0571	0.0241161	1.8289	2	29.9	1	1	1.04594	0.0195058	11.139	2
	1234	Tb927.10.3560	Tb927.10.3560	arginine N-methyltransferase, putative		Q38BP3	42.121	33.2	8.2502e-203	1						0.80212	0.0957606	0.248562	0.604566	9	2	2	1.1743	0.0697791		1	6.4	2	2	1.0192	0.00825941	22.835	2	9	2	2	1.61899	0.209243		1
	277	Tb09.211.3270;Tb09.211.3280	Tb927.9.12200	60S ribosomal subunit protein L31, putative			21.692	52.7	7.9164e-239	2						0.899315	0.0460879	0.249246	0.603372	32.4	9	9	1.2553	0.0987475	12.849	26	44.1	13	13	1.0002	8.68502e-05	13.068	33	37.2	12	12	1.09504	0.0394293	9.0615	31
	1993	Tb927.5.930	Tb927.5.930	NADH-dependent fumarate reductase (FRDg)	FRDg	Q57W38	123.69	62.3	0	1						0.97655	0.0103056	0.249282	0.603309	51	47	20	1.0537	0.022717	12.893	38	58.7	52	26	1.003	0.00130093	12.245	52	54.6	53	27	1.01601	0.00689899	51.752	62
	869	Tb11.50.0005;Tb927.4.1100	Tb927.11.680	ribosomal protein L21E (60S), putative		Q4FKD4	18.002	66.7	8.9164e-167	2						0.887297	0.0519309	0.251341	0.599736	53.5	8	8	1.2949	0.112236	11.911	21	66.7	12	12	1.0016	0.000694316	11.585	25	60.4	11	11	1.10373	0.0428622	10.15	25
	270	Tb09.211.2960	Tb927.9.11840	Pre-rRNA-processing protein PNO1, putative (PNO1)	PNO1	Q38DL0	22.403	17.5	5.3519e-26	1						0.855509	0.0677755	0.252751	0.597307	12.5	2	2	1.3867	0.141983	19.326	3	7.5	1	1	1.1668	0.0669964	3.105	2	12.5	2	2	0.987069	-0.00565232	23.443	4
	1597	Tb927.3.2420	Tb927.3.2420	Microsomal signal peptidase 12 kDa subunit (SPC12), putative		Q582V5	14.261	28.6	3.4123e-20	1						0.981782	0.00798486	0.25282	0.597189	25.4	4	4	1.0208	0.00894066	34.462	11	28.6	5	5	0.99735	-0.00115241	11.418	10	21.4	3	3	1.03793	0.0161663	6.5908	7
	1509	Tb927.2.4230	Tb927.2.4230	NUP-1 protein, putative		Q586V1	406.9	57.8	0	1						1.01451	-0.00625716	0.254147	0.594915	54.8	32	32	0.96794	-0.0141516	17.005	78	55.6	33	33	0.99397	-0.00262672	18.308	80	54.2	30	30	0.995421	-0.00199317	15.825	82
	1253	Tb927.10.4040	Tb927.10.4040	3-keto-dihydrosphingosine reductase		Q38BJ6	38.045	22.1	1.1778e-27	1						1.04291	-0.0182468	0.254539	0.594246	16.4	5	5	0.99918	-0.000356268	8.5606	6	12.6	4	4	0.967	-0.0145735	6.7488	10	16.4	5	5	0.912409	-0.0398106	21.022	12
	2174	Tb927.7.2160	Tb927.7.2160	hypothetical protein, conserved		Q57XQ8	37.233	49	0	1						0.873375	0.058799	0.254677	0.59401	35.5	10	10	1.0326	0.0139321	11.283	26	37.8	11	11	1.3571	0.132612	38.278	30	35.5	10	10	1.07116	0.0298531	45.8	27
	465	Tb11.01.4040	Tb927.11.12220	catalytic subunit of the vacuolar transporter chaperone 4		Q382V9	91.361	26.6	1.9676e-47	1						0.988981	0.00481193	0.256591	0.590758	9.8	5	5	1.025	0.0107239	11.979	8	23.7	12	12	1.0011	0.000477461	54.306	25	22.2	11	11	1.00748	0.00323448	21.866	22
	882	Tb11.55.0017	Tb927.11.1620	hypothetical protein, conserved		Q386Z2	21.598	49	6.0206e-59	1					X	1.0499	-0.0211498	0.256793	0.590416	38	6	6	0.90342	-0.0441103	51.433	15	49	8	8	1.0058	0.00251163	30.554	16	41.1	7	7	0.950932	-0.0218506	22.352	15
	1032	Tb927.10.12710	Tb927.10.12710	heat shock protein 110, putative		Q388X2	90.863	59.1	0	1						0.808813	0.0921516	0.256877	0.590275	6.2	4	4	1.021	0.00902574	51.031	5	9.6	6	6	1.1534	0.0619799	18.63	9	6.9	4	4	1.6049	0.205449	44.458	6
	2272	Tb927.7.4620	Tb927.7.4620	hypothetical protein, conserved		Q57X78	32.677	16	1.6093e-11	1					X	2.56365	-0.408859	0.25705	0.589983	4.4	1	1	0.58321	-0.234175	14.485	2	16	3	3	0.26089	-0.583543	31.178	3	0	0	0				0
	2545	Tb927.8.6170	Tb927.8.6170	transketolase, putative (TK)	TK	Q57YL8	72.609	54.7	0	1						0.984773	0.00666386	0.257109	0.589884	49.3	23	23	1.0002	8.68502e-05	21.868	58	50.2	25	25	1.0342	0.0146045	18.95	60	48.3	25	25	1.01228	0.0053002	13.232	66
	421	Tb11.01.2680;Tb11.01.2560	Tb927.11.10910	40S ribosomal protein SA, putative		Q383I8	31.354	66.1	0	2						0.906399	0.0426808	0.257474	0.589266	20.2	5	5	1.2018	0.0798322	9.6563	10	46.9	9	9	0.97641	-0.0103678	17.009	20	50.9	10	10	1.1444	0.058578	14.532	21
	502	Tb11.01.5195	Tb927.11.13610	rhodanese-like domain containing protein, putative		Q382H6	15.688	51.8	1.5768e-16	1						0.93072	0.031181	0.257808	0.588704	20.4	2	2	1.141	0.0572856	2.0387	3	51.8	5	5	0.98195	-0.00791063	11.665	10	41.6	4	4	1.10705	0.044168	40.082	6
	2597	Tb927.8.810	Tb927.8.810	radial spoke protein RSP9, putative		Q57YF0	37.518	50.8	1.1864e-66	1						0.963332	0.016224	0.257834	0.58866	29.4	7	7	1.0302	0.0129215	17.048	12	45.6	12	12	1.0854	0.0355898	20.734	21	42	11	11	1.00037	0.000160719	33.857	21
	1622	Tb927.3.3490	Tb927.3.3490	high mobility group protein, putative (TDP1)	TDP1	Q57XJ9	30.866	39.5	2.4145e-87	1						0.965953	0.015044	0.258108	0.588198	5.5	1	1	1.0821	0.0342674		1	11.4	3	3	1.0135	0.00582375	14.306	5	5.2	1	1	1.01167	0.0050409	0.55692	2
	1703	Tb927.3.640	Tb927.3.640	hypothetical protein, conserved		Q57WU7	32.723	21.6	3.1029e-62	1						0.953487	0.020685	0.261161	0.583092	21.6	4	4	1.0022	0.000954398	50.325	9	21.6	4	4	1.112	0.0461048	44.424	11	16.6	3	3	1.03513	0.0149959	8.1369	9
	2600	Tb927.8.8170	Tb927.8.8170	mitochondrial RNA binding protein 1, putative (MRB8170)	MRB8170	Q57WL3	100.4	11.4	6.8059e-15	1		X				4.49797	-0.653017	0.26192	0.581831	0	0	0				0	8.8	6	5	0.42846	-0.36809	34.736	6	1.3	1	1	0.11536	-0.937944		1
	1215	Tb927.10.2940	Tb927.10.2940	Soluble NSF attachment protein, SNAP, putative		Q38BV1	38.468	6.2	1.6173e-16	1						0.892887	0.0492033	0.262095	0.581541	6.2	1	1	1.0529	0.0223871		1	6.2	1	1	1.0295	0.0126264	7.0702	2	6.2	1	1	1.29597	0.112597		1
	1859	Tb927.5.1020	Tb927.5.1020	disulfide isomerase, putative		Q57W47	65.721	8.8	5.0773e-25	1						0.925791	0.0334869	0.263527	0.579175	2.2	1	1	0.99527	-0.00205909	21.565	2	8.8	6	6	1.0704	0.0295461	23.461	13	6.3	4	4	1.18297	0.0729737	22.402	7
	232	Tb09.211.1690	Tb927.9.10230	CS domain containing protein, putative		Q38DY5	18.769	45.2	6.3763e-226	1						0.777154	0.109493	0.263953	0.578473	10.7	1	1	1.1516	0.0613017		1	0	0	0				0	12.5	1	1	1.43775	0.157684		1
	1760	Tb927.4.2260	Tb927.4.2260	centrin, putative (centrin1)	centrin1	Q584G1	21.119	40.7	4.0716e-26	1						0.865893	0.0625358	0.265585	0.575797	29.7	4	4	1.2112	0.0832159	21.239	6	15.9	2	2	1.3203	0.120673	13.651	3	15.9	2	2	0.963206	-0.016281	11.66	3
	1690	Tb927.3.5350	Tb927.3.5350	hypothetical protein, conserved		Q580U0	11.599	18.1	1.6102e-08	1						1.05943	-0.0250719	0.266088	0.574975	18.1	1	1	0.88198	-0.0545413	2.982	2	18.1	1	1	1.005	0.00216606	4.065	4	18.1	1	1	0.948767	-0.0228406	5.5419	2
	2384	Tb927.8.1210	Tb927.8.1210	hypothetical protein, conserved		Q57VN3	77.786	40.4	2.2678e-10	1						0.890845	0.050198	0.266279	0.574663	13.6	2	2	1.2676	0.102982	8.5291	4	13.6	2	2	1.1422	0.0577422	15.259	4	13.6	2	2	0.976944	-0.0101303	43.403	4
	2605	Tb927.8.8310	Tb927.8.8310	chaperone protein DNAj, putative		Q57WJ9	51.72	11.6	5.7231e-32	1						0.919067	0.036653	0.268459	0.571122	6.9	3	3	0.9862	-0.006035	17.49	4	6.9	3	3	1.1956	0.0775859	17.181	6	11.6	4	4	1.09247	0.0384081	16.929	7
	1706	Tb927.3.750	Tb927.3.750	SET domain containing protein, putative		Q57WV8	37.79	12.6	1.6192e-29	1		X			X	1.25262	-0.0978209	0.269888	0.568816	5.4	1	1	0.96744	-0.014376	6.4348	2	9.9	2	2	0.59528	-0.225279	1.558	3	8.1	2	2	0.88347	-0.0538081	21.844	2
	1935	Tb927.5.3210	Tb927.5.3210	small ubiquitin-related modifier (SUMO)	SUMO	Q57Z72	12.378	21.1	9.3202e-12	1						1.4492	-0.16113	0.269958	0.568704	10.5	1	1	0.81585	-0.0883897		1	10.5	1	1	0.58362	-0.23387	8.5506	2	0	0	0				0
	242	Tb09.211.1960	Tb927.9.10580	3-demethylubiquinone-9 3-methyltransferase, putative		Q38DV8	31.206	15.3	2.8599e-58	1						1.09181	-0.0381457	0.270304	0.568147	10.8	3	3	0.83989	-0.0757776	15.308	4	15.3	4	4	0.89421	-0.0485605	23.512	7	15.3	4	4	1.02306	0.00990101	18.716	6
	737	Tb11.02.3990	Tb927.11.6130	SKP1-like protein		Q385F6	21.125	42.3	1.9919e-130	1						0.916036	0.0380873	0.270842	0.567285	7.7	1	1	1.1933	0.0767496	4.2508	2	7.7	1	1	1.1142	0.0469632	13.59	2	24.7	2	2	0.978474	-0.0094509	6.8428	3
	1307	Tb927.10.5610;Tb927.8.1110	Tb927.10.5610	40S ribosomal protein S9, putative			22.051	44.7	3.6223e-46	2						0.887326	0.0519167	0.271453	0.566305	23.7	5	5	1.3095	0.117106	20.043	10	38.9	8	8	0.9992	-0.000347575	19.572	15	35.3	6	6	1.09394	0.038992	6.601	12
	1753	Tb927.4.2040	Tb927.4.2040	ALBA-Domain Protein (ALBA3)	ALBA3	Q583I9	20.808	62.1	0	1						0.905121	0.0432936	0.271463	0.566289	52.1	13	5	1.1208	0.0495281	12.085	15	56.3	14	4	0.97862	-0.00938591	10.348	14	56.3	15	5	1.22953	0.0897385	15.546	12
	664	Tb11.02.1230	Tb927.11.3750	NADH-cytochrome b5 reductase, putative (B5R)	B5R	Q386D7	34.091	40.8	3.5615e-47	1						0.955443	0.0197954	0.271727	0.565867	28.4	5	5	0.98926	-0.00468955	14.234	9	40.8	8	8	1.0559	0.0236228	9.242	19	40.8	8	8	1.09762	0.040453	12.478	17
	1270	Tb927.10.4610	Tb927.10.4610	dolicholphosphate-mannose synthase, putative (DPMS)	DPMS	Q38BE0	29.086	43.2	2.6762e-34	1						0.973783	0.0115379	0.272092	0.565283	29.3	5	5	1.0027	0.00117101	20.564	8	43.2	8	8	1.016	0.00689371	16.331	16	34	6	6	1.06304	0.0265489	17.714	15
	2125	Tb927.6.5120;Tb927.6.5130	Tb927.6.5120	60S acidic ribosomal protein P2, putative			10.444	40.2	9.4322e-184	2						0.854598	0.0682382	0.272941	0.563932	40.2	3	3	1.2902	0.110657	17.55	9	40.2	3	3	0.94881	-0.0228207	23.674	10	40.2	2	2	1.30881	0.116878	13.256	8
	988	Tb927.10.11300	Tb927.10.11300	paraflagellar rod component, putative (PFC16)	PFC16	Q389K9	14.328	96.8	0	1						1.02696	-0.0115521	0.273268	0.563412	96.8	16	16	1.0089	0.00384812	12.554	42	96.8	15	15	0.95881	-0.0182674	11.353	47	96.8	13	13	0.954472	-0.0202369	9.7926	50
	78	Tb09.160.0700;Tb09.160.0710	Tb927.9.1810	60S ribosomal protein L35, putative			15.144	51.2	3.8739e-196	2						0.91478	0.0386834	0.273816	0.562542	32.3	5	5	1.1808	0.0721763	15.473	13	30.7	5	5	0.97213	-0.0122757	14.221	12	38.6	6	6	1.13802	0.0561495	15.296	12
	1488	Tb927.2.2950	Tb927.2.2950	Nop14-like family, putative		Q587G6	105.08	5.4	3.4374e-117	1						0.811558	0.0906802	0.274069	0.56214	1.2	1	1	1.3562	0.132324		1	0	0	0				0	1.2	1	1	1.11953	0.0490367		1
	2336	Tb927.7.6830	Tb927.7.6830	trans-sialidase, putative		Q57Y46	47.469	49.4	3.7472e-139	1						1.16309	-0.0656141	0.274487	0.561479	32.8	12	1				0	44	15	1	0.80205	-0.0957986		1	41.5	15	1	0.921659	-0.0354297		1
	426	Tb11.01.2670	Tb927.11.10900	MENG		Q383I9	99.792	11.8	6.247e-82	1						1.1564	-0.0631079	0.27487	0.560873	4.2	2	2	0.72607	-0.139022	10.032	4	9.8	6	6	0.87541	-0.0577885	20.735	9	7.8	4	4	1.01739	0.00748625	41.827	7
	760	Tb11.02.4350;Tb11.02.4360	Tb927.11.6500	40S ribosomal protein S21, putative		Q385B9	21.274	15.8	1.1423e-169	2						0.960229	0.0176252	0.275788	0.559424	15.8	2	2	1.065	0.0273496	16.454	7	15.8	2	2	0.98631	-0.00598656	37.912	8	15.8	2	2	1.07526	0.0315124	10.978	6
	1656	Tb927.3.4380	Tb927.3.4380	Tob55, putative	SAM50	Q580K4	53.558	5.2	2.0875e-37	1				X		1.36558	-0.135317	0.276066	0.558987	2.1	1	1	0.85037	-0.0703921	11.209	2	5.2	2	2	0.95456	-0.0201968	38.634	3	5.2	2	2	0.48377	-0.315361		1
	215	Tb09.211.1150	Tb927.9.9550	hypothetical protein, conserved		Q38E40	20.691	66.1	5.0003e-238	1						1.07251	-0.0304026	0.276793	0.557845	55.9	8	8	0.91	-0.0409586	20.417	19	66.1	12	12	1.0215	0.00923837	12.05	27	66.1	12	12	0.871992	-0.0594877	17.38	30
	641	Tb11.02.0760	Tb927.11.3250	dynein heavy chain, putative		Q386I6	531.18	20.7	0	1						0.9862	0.00603487	0.276858	0.557743	12.6	45	44	1.0332	0.0141844	29.989	67	17	59	58	1.0049	0.00212285	18.483	112	13.7	47	46	1.00415	0.00179735	16.846	91
	2188	Tb927.7.2510	Tb927.7.2510	endoplasmatic reticulum retrieval protein, putative		Q57XM3	21.303	10.4	4.7718e-05	1						0.947246	0.0235371	0.27743	0.556846	4.9	1	1	1.0271	0.0116127	0.5183	2	10.4	2	2	1.1352	0.0550724	13.425	4	4.9	1	1	1.00908	0.00392635	4.6633	2
	2179	Tb927.7.2240	Tb927.7.2240	hypothetical protein, conserved		Q57XQ0	59.665	27.4	8.0435e-107	1						1.10568	-0.0436313	0.277677	0.55646	5.7	2	2	1.0356	0.015192	16.075	4	7.9	3	3	0.85444	-0.0683184	11.967	6	9	3	3	0.83605	-0.0777675	10.043	8
	1544	Tb927.2.5930	Tb927.2.5930	hypothetical protein, conserved		Q586C1	60.489	8.8	5.1803e-145	1		X			X	1.18228	-0.0727206	0.278335	0.555432	1.9	1	1	0.69183	-0.160001		1	5.2	2	2	0.8533	-0.0688983	9.2137	4	3.6	1	1	1.02503	0.0107371		1
	1358	Tb927.10.7090	Tb927.10.7090	Alternative oxidase, mitochondrial (AOX)	AOX	Q38AQ4	37.59	32.5	6.8067e-182	1		X				0.972988	0.0118925	0.278701	0.554862	30.4	10	10	1.0379	0.0161555	27.118	18	30.4	13	13	0.99145	-0.00372918	17.282	29	30.4	11	11	1.055	0.0232512	24.025	28
	2602	Tb927.8.820	Tb927.8.820	VID27 cytoplasmic protein, putative		Q57YE9	61.686	14.6	1.7184e-20	1						1.09997	-0.0413799	0.279628	0.553419	1.8	1	1	1.0287	0.0122887	2.2356	2	7.1	3	3	0.88439	-0.0533562	17.054	6	14.6	6	6	0.8259	-0.0830724	18.856	9
	1229	Tb927.10.3280;Tb09.160.0815	Tb927.10.3280	60S ribosomal proteins L38, putative		Q38BR9	9.5664	36.6	8.9892e-11	2						0.924337	0.0341699	0.280224	0.552495	9.8	1	1	1.0425	0.0180761	12.492	2	26.8	2	2	1.1227	0.0502637	26.299	2	0	0	0				0
	207	Tb09.211.0865;Tb11.02.0500	Tb927.9.9210	60S ribosomal protein L37, putative			10.1	47.6	3.7014e-24	2						0.894368	0.048484	0.281764	0.550115	19	3	3	1.2899	0.110556	8.8654	7	45.2	5	5	0.99304	-0.00303326	19.661	9	45.2	5	5	1.09126	0.0379291	10.95	11
	205	Tb09.211.0775	Tb927.9.9100	hypothetical protein, conserved		Q38E79	9.5887	90.5	0	1					X	1.03171	-0.0135594	0.281809	0.550045	84.5	6	6	0.95098	-0.0218286	8.7195	12	75	5	5	0.9466	-0.0238335	10.007	14	90.5	5	5	1.01154	0.00498379	18.929	13
	1999	Tb927.6.1090	Tb927.6.1090	proteasome regulatory ATPase subunit 3 (RPT3)	RPT3	D6XHJ3	44.859	41.9	2.1573e-83	1						0.805722	0.0938149	0.282071	0.549641	3.5	1	1				0	3.5	1	1	1.1202	0.0492956		1	3.5	1	1	1.3751	0.138334		1
	377	Tb11.01.1330	Tb927.11.9570	hypothetical protein, conserved		Q383X2	32.962	25.2	3.8181e-23	1						0.829948	0.080949	0.285848	0.543865	0	0	0				0	12.1	2	2	1.1014	0.0419451	5.9766	4	21.5	3	3	1.31811	0.119953	97.004	3
	1343	Tb927.10.6640	Tb927.10.6640	transmembrane emp24 domain-containing protein		Q38AU2	28.188	54.9	5.7701e-266	1						0.977448	0.00990623	0.285966	0.543686	43.1	7	7	1.0098	0.00423537	7.342	13	47.4	10	10	1.0044	0.0019067	10.112	23	39.5	6	6	1.05579	0.0235767	35.519	12
	546	Tb11.01.6660	Tb927.11.15020	iron superoxide dismutase (TbSODB)	TbSODB	Q381T3	23.28	35.6	4.4923e-37	1						0.943147	0.0254208	0.285977	0.543669	22.1	6	3	1.0458	0.0194486	15.184	6	31.7	5	1	0.99614	-0.00167962	4.9133	4	31.7	4	1	1.14418	0.0584935	5.0896	4
	483	Tb11.01.4740	Tb927.11.13180	Present in the outer mitochondrial membrane proteome 10 (POMP10)	POMP10	Q382L8	61.21	57.1	0	1				X		0.981172	0.00825476	0.286025	0.543596	48.4	19	19	1.0222	0.00953588	15.057	44	55	25	25	0.99486	-0.00223803	13.119	63	51.8	23	23	1.04104	0.0174665	15.215	60
	2333	Tb927.7.6790	Tb927.7.6790	hypothetical protein, conserved		Q57Y50	58.772	25	4.8949e-91	1						0.925453	0.0336456	0.286292	0.543191	6.5	2	2	1.1338	0.0545365	7.8454	2	19	6	6	0.97058	-0.0129687	46.174	11	22.9	7	7	1.14649	0.059369	33.951	12
	841	Tb11.22.0004	Tb927.11.2370	mRNA export factor MEX67 (MEX67)	MEX67	Q386S2	56.176	26.1	5.6405e-76	1						1.05438	-0.0229976	0.286297	0.543183	8.1	3	3	0.91482	-0.0386643	16.061	4	13.2	4	4	0.91359	-0.0392487	17.888	7	13.5	5	5	1.02075	0.00892019	48.595	10
	1368	Tb927.10.7380	Tb927.10.7380	hypothetical protein, conserved		Q38AM5	39.706	18.9	2.9799e-09	1						2.07028	-0.31603	0.287053	0.542037	0	0	0				0	15.2	2	2	0.68704	-0.163018		1	18.9	3	3	0.339593	-0.469041	15.477	3
	1140	Tb927.10.15440	Tb927.10.15440	hypothetical protein, conserved		Q387W9	32.727	16.1	9.0345e-77	1						0.721006	0.142061	0.289246	0.538732	10.9	2	2	2.1871	0.339869	143.99	2	5.3	1	1	1.1499	0.0606601	40.641	2	10.5	2	2	1.06085	0.0256541	20.042	2
	695	Tb11.02.2310	Tb927.11.4700	prostaglandin f synthase		Q385U7	30.992	75.4	0	1						1.12424	-0.0508609	0.289634	0.538151	17.8	3	3	0.77886	-0.108541	1.2186	3	12	2	2	0.87444	-0.05827	6.6828	3	23.9	4	4	1.0333	0.0142278	13.592	5
	1950	Tb927.5.3800	Tb927.5.3800	glutamine hydrolysing (not ammonia-dependent) carbomoyl phosphate synthase, putative		Q57U86	204.09	34.8	0	1						0.838761	0.0763617	0.290022	0.537569	0.5	1	1	1.1367	0.0556459		1	1	2	2	0.99016	-0.00429462	15.875	3	0.4	1	1	1.50568	0.177734		1
	1679	Tb927.3.5060	Tb927.3.5060	Ankyrin repeats (many copies)/Ankyrin repeats (3 copies), putative		Q582N1	39.126	28.8	5.865e-56	1						0.926354	0.0332232	0.290796	0.536412	13.5	3	3	0.98838	-0.00507605	13.362	5	20.5	5	5	1.0696	0.0292214	12.773	9	16.7	4	4	1.18994	0.0755243	14.986	6
	191	Tb09.211.0350	Tb927.9.8450	adenylate kinase (ADKG)	ADKG	Q38EC4	22.44	64	4.0045e-49	1						0.886251	0.0524432	0.290919	0.536228	10.5	2	2	1.0227	0.00974826	58.905	2	5.5	1	1	1.3362	0.125871	18.229	2	5.5	1	1	1.05126	0.0217099		1
	2431	Tb927.8.2460	Tb927.8.2460	hypothetical protein, conserved		Q57XE3	30.901	19	5.3892e-21	1						1.07148	-0.0299821	0.29125	0.535734	6	1	1	1.011	0.00475116	16.105	2	19	5	5	0.94062	-0.0265858	15.027	9	12.7	4	4	0.854847	-0.0681116	10.026	7
	1687	Tb927.3.5310	Tb927.3.5310	paraflagellar rod protein		Q580U4	242.78	26.6	8.2365e-115	1						1.75902	-0.24527	0.292588	0.533743	0.5	1	1				0	1.3	3	3	0.75184	-0.123875	25.361	5	0.4	1	1	0.429867	-0.366666		1
	2107	Tb927.6.4590	Tb927.6.4590	glutamyl-tRNA synthetase, putative	GluRS	Q587C5	68.931	42.7	1.3876e-189	1						1.3821	-0.14054	0.295338	0.52968	0	0	0				0	3.8	2	2	0.61538	-0.210857	20.926	2	2.3	1	1	0.850702	-0.0702226		1
	1837	Tb927.4.5010	Tb927.4.5010	calreticulin, putative		Q584K4	45.042	64.6	0	1						1.06257	-0.0263594	0.295527	0.529404	54.9	31	1	0.97015	-0.0131611	5.9697	4	49.9	27	1	0.91294	-0.0395578	41.398	3	42.5	24	0				0
	1650	Tb927.3.4190	Tb927.3.4190	endosomal integral membrane protein, putative		Q580M3	72.048	15.3	3.9481e-31	1						0.937399	0.0280756	0.296145	0.528495	8.5	3	3	1.1658	0.0666241	42.265	3	13	5	5	0.99845	-0.000673679	19.617	8	4.5	2	2	1.04298	0.0182765	9.7237	4
	1553	Tb927.3.1040	Tb927.3.1040	unspecified product			46.322	18.1	3.328e-44	1						0.952369	0.0211948	0.29704	0.527186	9	3	3	1.0456	0.0193656	15.917	5	12.6	4	4	1.1177	0.0483253	38.013	3	8.3	2	2	0.990589	-0.00410632	15.205	3
	738	Tb11.02.4000;Tb927.3.4360	Tb927.11.6140	40S ribosomal protein S15A, putative			14.645	66.2	1.926e-304	2						0.908034	0.0418981	0.297835	0.526024	40	6	6	1.2646	0.101953	8.2219	12	48.5	9	9	1.0239	0.0102575	11.659	15	65.4	11	11	1.03153	0.0134835	9.0468	17
	1162	Tb927.10.1620	Tb927.10.1620	phosphoserine/threonine/tyrosine-binding protein, putative		Q38C79	59.944	11.7	6.8501e-11	1						0.779976	0.107919	0.299131	0.524138	0	0	0				0	11.7	4	4	1.1301	0.0531169	26.262	6	3.6	1	1	1.45452	0.162721		1
	556	Tb11.01.6840	Tb927.11.15190	Domain of unknown function (DUF4200), putative		Q381R6	77.343	7.5	8.5884e-10	1						1.28668	-0.109472	0.300784	0.521745	3.7	2	2	0.68325	-0.16542	15.857	2	7.5	4	4	0.88405	-0.0535232	20.267	5	0	0	0				0
	1068	Tb927.10.13860	Tb927.10.13860	GPI-anchor transamidase subunit 8 (GPI8)		Q388L3	36.798	25.7	2.6192e-52	1						1.15521	-0.0626619	0.302126	0.519813	17.9	3	3	0.80589	-0.0937242	15.661	6	25.7	5	5	0.75656	-0.121157	17.943	7	3.4	1	1	1.06389	0.0268952	5.6454	3
	978	Tb927.10.10850	Tb927.10.10850	argonaute-like protein (AGO1)	AGO1	Q389P5	99.184	25.5	1.279e-71	1						0.914287	0.0389175	0.302235	0.519656	0	0	0				0	5.1	3	3	1.1453	0.0589193	20.064	4	3.2	2	2	1.04452	0.0189156		1
	1196	Tb927.10.2560	Tb927.10.2560	mitochondrial malate dehydrogenase (mMDH)	mMDH	Q38BY9	33.188	96.9	0	1		X				1.03555	-0.0151713	0.30276	0.518902	96.5	30	30	0.96864	-0.0138376	10.264	96	96.9	33	33	0.92277	-0.0349065	13.773	90	90.6	36	36	1.00747	0.0032301	12.508	110
	2451	Tb927.8.3150	Tb927.8.3150	T-complex protein 1, gamma subunit, putative (TCP-1-gamma)	TCP-1-gamma	Q57YZ8	60.817	78.8	0	1						0.918109	0.0371056	0.304735	0.516078	27	10	10	1.008	0.00346053	26.468	16	35.6	13	13	1.0401	0.0170751	22.737	21	31.3	11	11	1.23248	0.0907811	24.711	17
	953	Tb927.1.90	Tb927.1.90	retrotransposon hot spot protein (RHS, pseudogene), putative			67.289	14.2	5.6088e-90	1						2.35848	-0.372632	0.305214	0.515395	3.5	2	1	0.27142	-0.566358	2.3374	2	6.9	4	1	0.66236	-0.178906	6.5966	2	2.7	2	0				0
	2050	Tb927.6.2640	Tb927.6.2640	importin alpha subunit, putative (TbKap60)	TbKap60	Q583S0	58.065	31.9	1.0354e-131	1						0.883692	0.0536992	0.305987	0.514296	10.9	4	4	1.3387	0.126683	35.306	6	11.1	4	4	0.98066	-0.00848154	11.177	7	11.8	4	4	1.10381	0.0428958	31.395	8
	1075	Tb927.10.14010	Tb927.10.14010	tubulin cofactor C domain-containing protein RP2 (rp2)	rp2	Q388J8	50.631	36.7	2.0225e-264	1						0.962648	0.0165325	0.306472	0.51361	27.4	11	11	1.067	0.0281644	13.759	20	23.5	10	10	1.0695	0.0291808	12.419	23	33.9	12	12	0.982318	-0.00774778	56.418	22
	1039	Tb927.10.12970	Tb927.10.12970	AN1-like zinc finger, putative		Q388U9	33.08	15.5	1.3335e-43	1						0.800623	0.096572	0.306668	0.513332	11.6	2	2	1.7252	0.236839		1	11.6	2	2	1.0176	0.0075771	6.2158	4	15.5	3	3	1.10994	0.0452993	33.48	4
	318	Tb09.211.4880	Tb927.9.14420	cyclophilin-like protein, putative (PPIase)	PPIase	Q38D22	42.647	9.6	7.0169e-07	1						1.07813	-0.0326729	0.306769	0.513188	0	0	0				0	6	2	2	0.96475	-0.0155852	13.355	2	6.2	2	2	0.891742	-0.0497606	6.395	3
	1169	Tb927.10.1830	Tb927.10.1830	syntaxin, putative		Q38C59	25.824	28.3	1.4048e-28	1						0.913258	0.0394065	0.307002	0.512858	6.5	1	1	0.95844	-0.0184351		1	6.5	1	1	1.1612	0.064907	0.27736	2	28.3	3	3	1.17963	0.0717476	21.937	3
	2519	Tb927.8.5460;Tb927.8.5440;Tb927.8.5465;Tb927.8.5470	Tb927.8.5460	Flagellar calcium-binding protein 44 (Tb-44)	Tb-44	Q57UL8	45.718	25.8	2.0448e-205	4						0.910312	0.0408095	0.308395	0.510893	15.5	4	4	1.2537	0.0981936	20.257	6	18.7	4	4	1.0668	0.028083	14.562	9	22.9	6	6	0.991179	-0.00384812	20.012	12
	834	Tb11.18.0003	Tb927.11.2270	dynein intermediate chain IC140 (IDA7), putative		Q386T2	90.406	7.2	1.4041e-10	1						1.067	-0.0281625	0.308491	0.510757	2.7	2	2	0.88416	-0.0534691	18.481	3	3.3	2	2	1.0306	0.0130901	5.672	3	4.2	3	3	0.903424	-0.0441084	4.9152	3
	1702	Tb927.3.5620	Tb927.3.5620	Metallopeptidase family M24/FACT complex subunit (SPT16/CDC68)/Histone chaperone Rttp106-like, putative		Q580R3	112.6	21.8	7.1439e-76	1						1.08857	-0.0368569	0.308646	0.510539	1.6	1	1	1.0311	0.0133008		1	3.9	2	2	0.90462	-0.0435338	25.223	4	4.8	3	3	0.831117	-0.0803378	49.994	5
	1585	Tb927.3.2090	Tb927.3.2090	Xaa-Pro aminopeptidase, putative		Q57ZA2	68.387	14	3.8269e-30	1						0.987112	0.00563356	0.30866	0.51052	3.3	1	1	1.0324	0.013848	6.6775	3	3.3	1	1	1.0008	0.000347297	6.2465	3	3.3	1	1	1.00625	0.00270538	6.2422	3
	991	Tb927.10.11390	Tb927.10.11390	60S ribosomal protein L6, putative		Q389K1	21.185	70.3	0	1						0.89087	0.0501855	0.308829	0.510282	65.1	15	15	1.3068	0.116209	56.32	28	60.4	12	12	0.97237	-0.0121684	10.552	32	65.6	12	12	1.11305	0.0465158	20.37	30
	2465	Tb927.8.3790	Tb927.8.3790	paraflagellar rod component, putative (PFC2)	PFC2	Q580Z9	25.119	43	2.2752e-41	1						1.03232	-0.0138164	0.308918	0.510157	10.3	2	2	0.96281	-0.0164594	6.7807	4	18.8	3	3	0.93316	-0.0300439	23.175	5	43	6	6	1.01171	0.00505408	30.914	9
	578	Tb11.01.7550	Tb927.11.15910	iron superoxide dismutase		Q381J5	22.048	66.2	1.1408e-144	1						1.09203	-0.0382329	0.309524	0.509305	27.8	5	2	0.85161	-0.0697592	8.1831	4	41.9	6	2	0.86452	-0.063225	17.758	2	41.9	5	2	1.043	0.0182856	9.1083	4
	770	Tb11.02.4640	Tb927.11.6810	tubulin-tyrsoine ligase-like protein, putative (TTL)	TTL	Q384Y9	108.44	10.9	5.6179e-34	1						0.928429	0.0322512	0.310256	0.50828	3.6	2	2	1.2026	0.0801212	53.81	3	8.6	5	5	1.0212	0.00911081	14.154	7	7.8	4	4	1.01747	0.0075216	11.885	7
	929	Tb927.1.3830	Tb927.1.3830	glucose-6-phosphate isomerase, glycosomal (PGI)	PGI	Q4GYJ4	67.614	43	5.9451e-147	1						1.0204	-0.00877023	0.310711	0.507643	30.1	12	12	0.98581	-0.00620678	11.198	21	40.5	14	14	0.95253	-0.0211213	12.697	29	23.1	9	9	1.00235	0.00101744	16.426	22
	1193	Tb927.10.2490	Tb927.10.2490	glucose-6-phosphate 1-dehydrogenase (G6PD)	G6PD	Q38BZ6	63.503	11.6	2.6406e-14	1						0.914641	0.0387492	0.310938	0.507326	0	0	0				0	7	2	2	1.0427	0.0181594	22.118	3	4.5	2	2	1.14641	0.0593391	3.2936	3
	135	Tb09.160.3990	Tb927.9.5490	cation transporter, putative		Q38F06	75.936	8.9	7.4532e-09	1						1.06814	-0.028627	0.310939	0.507325	7	4	4	0.86072	-0.0651381	23.555	5	4.5	3	3	1.02	0.00860017	70.848	5	2.5	2	2	0.934667	-0.0293432	11.297	5
	954	Tb927.1.990	Tb927.1.990	Enkuring domain-containig protein		Q4GZB9	42.207	7.8	4.3613e-08	1						1.15959	-0.0643047	0.311035	0.507191	7.8	3	3	0.71817	-0.143773	35.541	5	5.1	2	2	1.0509	0.0215614	12.876	4	5.1	2	2	0.849762	-0.0707027	37.621	4
	1815	Tb927.4.4220	Tb927.4.4220	small GTP-binding rab protein, putative (TbRX2)	TbRX2	Q57Y26	61.52	5.9	1.7767e-05	1						0.76937	0.113864	0.311588	0.506419	3.2	1	1	0.88803	-0.0515724		1	5.9	2	2	1.4588	0.163996	0	2	3.2	1	1	1.695	0.22917	13.225	3
	1153	Tb927.10.15830	Tb927.10.15830	hypothetical protein, conserved		Q387T1	29.207	16.2	1.5701e-10	1						1.27447	-0.105329	0.311684	0.506285	6.4	1	1	0.98051	-0.00854797	9.0334	2	10.5	2	2	0.8981	-0.0466753	44.896	3	16.2	3	3	0.548576	-0.260763	43.501	6
	912	Tb927.1.2330;Tb927.1.2350;Tb927.1.2370;Tb927.1.2390;Tb927.1.2410	Tb927.1.2330	beta tubulin			49.704	87.8	0	5						1.00331	-0.00143518	0.311985	0.505867	86.4	48	48	0.99912	-0.000382347	18.359	414	87.8	52	52	0.9918	-0.0035759	24.984	476	87.8	54	54	0.999201	-0.000347297	27.836	432
	1294	Tb927.10.5260	Tb927.10.5260	C2 domain containing protein, putative		Q38B77	125.06	4.6	3.5401e-06	1						2.82377	-0.450829	0.312882	0.50462	2.2	1	1	0.076639	-1.11555		1	2.4	2	2	0.60843	-0.215789	35.629	2	1.2	1	1	0.952472	-0.0211479	8.7917	2
	2389	Tb927.8.1370	Tb927.8.1370	hypothetical protein, conserved		Q57VL8	19.847	17.3	3.1668e-23	1						0.954417	0.0202618	0.314104	0.502927	0	0	0				0	17.3	2	2	1.0218	0.0093659	16.36	6	17.3	2	2	1.07438	0.0311576	85.717	3
	576	Tb11.01.7530	Tb927.11.15870	hypothetical protein, conserved		Q381J9	42.433	20.8	3.8616e-24	1						0.900048	0.0457344	0.314121	0.502903	5.7	1	1	1.2956	0.112471		1	16.1	3	3	1.0622	0.0262063	9.4429	4	15.6	3	3	0.996612	-0.0014741	16.496	5
	2290	Tb927.7.5110	Tb927.7.5110	hypothetical protein, conserved		Q57ZH8	62.367	22.3	1.5247e-20	1					X	1.25235	-0.0977262	0.314634	0.502194	8.3	4	4	0.97504	-0.0109776	28.278	7	14.4	6	6	0.91518	-0.0384935	36.026	8	16.5	6	6	0.570548	-0.243708	20.841	8
	850	Tb11.42.0003	Tb927.11.1900	T-complex protein 1, beta subunit, putative		Q386W9	58.057	72.2	0	1						0.844696	0.0732996	0.315781	0.500614	18.1	6	6	0.97513	-0.0109375	15.882	7	26.1	10	10	1.1311	0.053501	42.9	11	19.1	5	5	1.5043	0.177335	39.777	6
	187	Tb09.211.0180	Tb927.9.8200	Pescadillo N-terminus/BRCA1 C Terminus (BRCT) domain containing protein, putative		Q38EE3	76.419	14	1.1909e-42	1						1.36285	-0.134449	0.315893	0.50046	1.4	1	1	0.62053	-0.207237	41.908	2	1.4	1	1	0.86764	-0.0616604		1	0	0	0				0
	1680	Tb927.3.5090	Tb927.3.5090	tryparedoxin 2, putative (TXN2)	TXN2	Q582M8	22.18	50.5	8.5115e-95	1						0.912093	0.0399609	0.316787	0.499233	25.8	4	4	1.1825	0.0728011	10.836	9	48.5	8	8	1.168	0.0674428	14.701	19	48.5	6	6	0.954198	-0.0203613	19.604	15
	219	Tb09.211.1290	Tb927.9.9710	Histidine phosphatase superfamily (branch 1), putative		Q38E26	36.786	14.3	8.5945e-50	1						0.878366	0.0563246	0.318181	0.497325	9	2	2	1.2294	0.0896932		1	9	2	2	0.93649	-0.0284969	7.3461	3	9	2	2	1.28167	0.107777	17.555	2
	1771	Tb927.4.2650	Tb927.4.2650	Regulator of chromosome condensation (RCC1) repeat, putative		D6XFK1	58.907	8.1	5.4614e-08	1						0.892032	0.0496196	0.31819	0.497313	1.8	1	1	0.9795	-0.00899556		1	8.1	3	3	1.3178	0.11985	25.663	4	3.5	1	1	1.09145	0.038005		1
	2063	Tb927.6.3140	Tb927.6.3140	Ubiquitin family, putative		Q583M0	10.622	75.8	9.9345e-57	1						0.918613	0.0368675	0.31836	0.497082	54.7	3	3	1.0708	0.0297084	17.692	8	63.2	5	5	0.9826	-0.00762324	10.05	10	16.8	1	1	1.22608	0.0885175	17.082	4
	2544	Tb927.8.6150;Tb927.8.6160	Tb927.8.6150	40S ribosomal protein S8, putative			24.937	49.1	0	2						1.06023	-0.0254006	0.318681	0.496644	43.2	9	9	0.99605	-0.00171886	19.473	18	43.2	9	9	0.86371	-0.0636321	18.978	26	38.2	10	10	0.975324	-0.010851	50.329	24
	1765	Tb927.4.2440	Tb927.4.2440	SET domain containing protein, putative		Q584E3	44.263	6.5	1.8814e-10	1						1.33713	-0.126173	0.318742	0.496561	0	0	0				0	6.5	2	2	0.63795	-0.195213	5.7554	4	2.3	1	1	0.876732	-0.0571334	4.0113	2
	552	Tb11.01.6780	Tb927.11.15130	DnaJ homolog, putative		Q381S2	35.32	63	9.7752e-240	1						0.975748	0.0106622	0.318906	0.496338	44.5	9	9	1.0637	0.0268192	22.663	19	50.8	10	10	1.0086	0.00371896	41.543	19	63	13	13	1.00334	0.00144861	64.375	22
	1820	Tb927.4.4370;Tb927.8.8000	Tb927.4.4370	hypothetical protein, conserved		Q57Y41	67.729	9.5	8.8301e-09	2						0.927493	0.0326892	0.319314	0.495782	2.5	1	1	1.187	0.0744507		1	4.7	2	2	1.0845	0.0352296	9.2622	3	4.7	2	2	0.973615	-0.0116127	4.1437	2
	198	Tb09.211.0680	Tb927.9.8950	metallo- peptidase, Clan M- Family M48 (FACE1)	FACE1	Q38E89	48.904	22	1.1331e-125	1				X		0.940167	0.0267948	0.320686	0.49392	13.6	8	8	0.97889	-0.00926611	19.002	22	22	11	11	1.1524	0.0616032	32.986	31	18.7	10	10	1.06671	0.0280473	14.631	22
	831	Tb11.12.0011	Tb927.11.8770	ATP-dependent RNA helicase FAL1, putative		Q384F2	45.516	24.7	5.3978e-24	1						1.1507	-0.0609611	0.321091	0.493372	2.2	1	1				0	5	2	2	0.93905	-0.0273113		1	10	2	2	0.804246	-0.0946109	16.456	2
	974	Tb927.10.1080;Tb927.10.1090	Tb927.10.1080	40S ribosomal protein S23, putative (RPS23)	RPS23		15.928	74.1	4.7103e-72	2						0.950126	0.0222188	0.321567	0.492729	69.2	9	9	1.1218	0.0499154	28.891	21	73.4	9	9	0.98006	-0.00874734	28.6	24	74.1	9	9	1.06045	0.0254883	8.1416	27
	1823	Tb927.4.4490	Tb927.4.4490	multidrug resistance protein E (MRPE)	MRPE	Q583D4	193.8	13.8	8.5392e-69	1						0.931977	0.0305946	0.322398	0.491607	3.2	4	4	1.0239	0.0102575	83.47	6	12.5	14	14	1.0095	0.00410632	37.972	16	10.4	13	13	1.19514	0.0774199	27.481	23
	2554	Tb927.8.6440	Tb927.8.6440	RNA-binding protein, putative (RPB20)	RPB20	Q57YP5	20.37	39.7	1.2002e-25	1						0.698725	0.155693	0.32334	0.490341	22.8	2	2	2.4846	0.395256	51.067	3	6.5	1	1	1.0786	0.0328604		1	18.5	2	2	1.09386	0.0389635	9.2023	5
	623	Tb11.02.0220	Tb927.11.2620	hypothetical protein, conserved		Q386P8	68.718	17.1	2.042e-14	1						1.03989	-0.0169861	0.324637	0.488601	4.7	2	2	0.90958	-0.0411591	24.453	3	14.7	7	7	0.9689	-0.013721	39.206	12	9.3	5	5	1.00907	0.00392196	18.868	7
	1143	Tb927.10.15530	Tb927.10.15530	ABC transport system ATP-binding protein, putative		Q387W0	67.522	27.2	1.7169e-295	1						0.716761	0.144625	0.324913	0.488233	0	0	0				0	2.5	1	1	1.6811	0.225594		1	2.5	1	1	1.15786	0.0636572		1
	2038	Tb927.6.2260;Tb927.6.2320	Tb927.6.2260	hypothetical protein, conserved			20.146	12.8	8.5128e-06	2						0.959117	0.0181283	0.326226	0.486482	8	1	1	1.0021	0.000911062	7.9863	2	8	1	1	1.1117	0.0459876	19.898	5	12.8	2	2	1.01739	0.00748625	8.6731	5
	1848	Tb927.4.590	Tb927.4.590	PQQ-like domain/Protein of unknown function (DUF1620), putative		Q57ZY7	88.024	41.4	5.9897e-178	1						1.02867	-0.012275	0.327145	0.48526	27.5	16	16	0.94046	-0.0266597	17.7	30	35.8	20	20	1.0134	0.0057809	10.799	48	29.7	17	17	0.963948	-0.0159462	9.1952	38
	1247	Tb927.10.390	Tb927.10.390	DUF2407 ubiquitin-like domain containing protein, putative		Q38CJ9	16.343	67.8	5.5932e-64	1						1.0252	-0.0108085	0.328221	0.483834	57.7	6	6	1.0115	0.00496589	18.768	11	56.4	5	5	0.94659	-0.0238381	10.645	10	49	5	5	0.969274	-0.0135534	10.924	12
	347	Tb11.01.0355	Tb927.11.8200	ribosomal protein S26, putative		Q384J9	12.806	56.8	4.6843e-104	1						0.933158	0.0300447	0.330134	0.481309	46.8	6	6	1.194	0.0770043	15.222	18	46.8	6	6	1.0225	0.00966332	22.562	17	56.8	7	7	1.00801	0.00346644	11.679	22
	162	Tb09.160.5050	Tb927.9.6910	hypothetical protein, conserved		Q38EP7	17.806	25.3	2.6627e-07	1						1.70084	-0.230662	0.330147	0.481293	0	0	0				0	25.3	2	2	0.43421	-0.3623	26.951	3	8.6	1	1	0.796115	-0.0990242		1
	1537	Tb927.2.5240	Tb927.2.5240	PRP19-like protein, putative (TbPRP19)	TbPRP19	Q585U7	54.268	19.8	1.8421e-161	1						1.07184	-0.0301318	0.330334	0.481047	3.1	1	1	0.91211	-0.0399528	6.9812	4	3.1	1	1	0.86049	-0.0652542	6.2592	3	7.5	2	2	1.03469	0.0148116	2.6736	3
	77	Tb09.160.0680	Tb927.9.1780	sec1 family transport protein, putative (SLY1)	SLY1	Q38FX1	69.022	14.8	6.2202e-34	1						0.697027	0.15675	0.330354	0.48102	2.4	1	1	2.4958	0.39721		1	2.4	1	1	0.9821	-0.00784429	25.959	2	9.7	3	3	1.20472	0.0808853	15.313	4
	1996	Tb927.5.960	Tb927.5.960	ATPase family associated with various cellular activities (AAA), putative		Q57W41	37.159	59.4	3.0543e-137	1				X		1.04932	-0.0209092	0.330723	0.480535	46	10	9	0.91868	-0.0368357	15.989	13	58.8	14	13	0.91663	-0.0378059	21.214	21	57	13	12	1.02781	0.0119139	15.247	19
	346	Tb11.01.0300	Tb927.11.8250	hypothetical protein, conserved		Q384J4	19.344	15.8	3.7063e-17	1						0.834478	0.0785851	0.330832	0.480393	0	0	0				0	15.8	2	2	1.0805	0.0336248	8.3982	4	15.8	2	2	1.32906	0.123545	20.195	3
	1344	Tb927.10.6670	Tb927.10.6670	dynein light chain, putative		Q38AT9	14.101	61.6	6.6811e-211	1						0.962818	0.0164558	0.331433	0.479604	44.8	4	4	1.0409	0.017409	9.1927	13	44.8	4	4	1.0924	0.0383817	6.8659	11	53.6	5	5	0.985319	-0.00642325	15.799	15
	362	Tb11.01.0870	Tb927.11.9130	replication factor A, 51kDa subunit, putative		Q384B5	52.331	27.2	3.6151e-90	1						1.03345	-0.014288	0.333964	0.476301	3.5	2	2	0.95606	-0.0195149	12.27	2	5.6	2	2	0.93166	-0.0307426	33.914	3	8	3	3	1.01717	0.00739347	15.075	5
	147	Tb09.160.4480	Tb927.9.6100	TFIIF-stimulated CTD phosphatase, putative		Q38EV9	39.505	60.3	7.7782e-139	1						1.07832	-0.0327466	0.334033	0.47621	46.6	12	2	0.82414	-0.083999	23.147	4	58	15	2	0.99958	-0.000182442	4.2511	4	43.7	13	1	0.968148	-0.0140583	0.43253	2
	1498	Tb927.2.3580	Tb927.2.3580	transcription elongation factor s-II, putative (TFIIS2-1)	TFIIS2-1	Q586X9	52.172	15	8.1531e-58	1						0.926792	0.0330176	0.336002	0.473658	3.4	1	1	1.1055	0.0435587		1	3.4	1	1	1.1813	0.0723602		1	4.9	2	2	0.961908	-0.0168663	75.093	3
	1063	Tb927.10.13740	Tb927.10.13740	synaptotagmin, putative	CaLB	Q388M5	67.308	17.5	6.0885e-26	1						0.946664	0.0238042	0.337151	0.472176	7.7	3	3	0.97446	-0.011236	12.792	6	13.6	5	5	1.0679	0.0285306	19.287	10	11.3	4	4	1.13271	0.054118	12.887	8
	2208	Tb927.7.2980;Tb927.7.3020	Tb927.7.2980	Nitroreductase family, putative		Q57YA8	21.242	70.5	1.3965e-179	2						1.17178	-0.0688469	0.338219	0.470802	17.9	4	4	0.73336	-0.134683	69.879	8	13.2	2	2	0.77167	-0.112568	8.5193	4	15.3	3	3	1.09827	0.0407105	18.266	6
	399	Tb11.01.1910	Tb927.11.10150	Enoyl-CoA hydratase/isomerase family, putative		Q383R4	137.64	10.7	0	1						1.56375	-0.194168	0.339052	0.469734	3	3	3	1.311	0.117603	77.889	2	7.7	7	7	0.44591	-0.350753	57.29	6	5.5	5	5	0.447347	-0.349355	27.396	5
	1122	Tb927.10.15000	Tb927.10.15000	hypothetical protein, conserved		Q388A8	48.002	25.1	1.4523e-30	1						1.11131	-0.0458368	0.339146	0.469614	5	2	2	0.76119	-0.118507	14.38	3	22.5	5	5	1.0016	0.000694316	40.634	8	22.5	5	5	0.955657	-0.0196977	15.577	9
	70	Tb09.160.0465	Tb927.9.1520	hypothetical protein, conserved		Q38FZ4	9.7592	96.5	2.2787e-119	1						0.830158	0.080839	0.342394	0.465473	42.4	3	3	0.97892	-0.0092528	17.417	6	56.5	4	4	1.1055	0.0435587	14.552	8	42.4	3	3	1.61514	0.208211	32.279	4
	2326	Tb927.7.6460	Tb927.7.6460	FG-GAP repeat protein, putative		Q582L3	92.145	9	2.8744e-12	1						0.925736	0.033513	0.342658	0.465139	1.3	1	1	1.2203	0.0864666	26.162	2	6.6	3	3	1.0413	0.0175759	17.306	4	7.8	4	4	0.991965	-0.00350361	8.047	5
	632	Tb11.02.0460	Tb927.11.2950	Nucleoporin (TbNup89)	TbNup89	Q386L6	89.154	15.7	2.284e-24	1						0.941492	0.0261835	0.342812	0.464944	4.8	3	3	1.0939	0.0389776	18.436	5	9.9	6	6	0.96542	-0.0152837	45.088	10	12.6	7	7	1.13464	0.0548565	48.677	11
	572	Tb11.01.7430	Tb927.11.15780	hypothetical protein, conserved		Q381K8	10.98	28.6	1.1442e-07	1					X	1.03677	-0.0156837	0.343419	0.464176	28.6	2	2	0.94989	-0.0223267	3.8305	4	28.6	2	2	1.0208	0.00894066	2.2927	3	28.6	2	2	0.925412	-0.033665	10.492	3
	1287	Tb927.10.510	Tb927.10.510	Present in the outer mitochondrial membrane proteome 19 (POMP19)	POMP19	Q38CI9	37.06	38.6	1.8587e-87	1				X		1.02349	-0.0100822	0.343577	0.463977	25.7	6	6	0.94677	-0.0237555	17.43	10	36.5	8	8	0.97484	-0.0110667	11.897	16	32	8	8	1.01059	0.00457542	13.947	12
	800	Tb11.03.0030	Tb927.11.1070	glycosomal transporter (GAT3), putative (gat3)	gat3	Q387E3	75.51	14.8	5.5901e-37	1						0.943193	0.0253996	0.344009	0.46343	7.6	3	3	1.1358	0.0553019	26.815	4	12.6	5	5	0.9677	-0.0142593	10.534	9	12.6	5	5	1.08432	0.035156	10.632	9
	1200	Tb927.10.2670	Tb927.10.2670	hypothetical protein, conserved		Q38BX8	13.766	10.7	2.5161e-09	1						1.05036	-0.0213389	0.344278	0.463091	10.7	1	1	0.9003	-0.0456127	7.6463	2	10.7	1	1	0.93168	-0.0307332	3.7061	2	10.7	1	1	1.0288	0.0123293	15.682	2
	1117	Tb927.10.14930	Tb927.10.14930	Zinc finger CCCH domain-containing protein 39 (ZC3H39)	ZC3H39	Q388B3	31.519	21.8	0	1						0.87068	0.0601412	0.345846	0.461117	0	0	0				0	11.9	1	1	1.2487	0.0964581	15.443	2	6.3	1	1	1.05639	0.0238243		1
	1677	Tb927.3.5020	Tb927.3.5020	Flagellar Member 6 (FLAM6)	FLAM6	Q582N5	155.86	12.3	2.4687e-32	1						0.972142	0.0122703	0.345872	0.461084	3.3	3	3	1.0311	0.0133008	23.257	4	7.6	7	7	0.98719	-0.00559925	17.197	12	7.9	7	7	1.06932	0.0291094	35.017	9
	2483	Tb927.8.4380	Tb927.8.4380	Archaic translocase of outer membrane 12 kDa subunit (ATOM12)	ATOM12	Q57VZ7	11.86	81	9.7695e-178	1	ATOM12			X		0.982851	0.00751219	0.345908	0.461039	67.6	5	5	1.0178	0.00766245	15.496	9	67.6	4	4	1.0425	0.0180761	9.6641	12	67.6	5	5	0.992654	-0.00320195	9.7975	10
	2158	Tb927.7.1630	Tb927.7.1630	hypothetical protein, conserved		Q57TZ3	22.379	32.3	1.512e-24	1						0.975168	0.0109207	0.348861	0.457347	26.8	3	3	1.0685	0.0287745	25.485	4	16.7	3	3	1	0	28.756	4	11.1	2	2	1.00922	0.0039877	12.6	3
	1532	Tb927.2.5060	Tb927.2.5060	GTP binding protein, putative		Q586U4	44.349	38.3	2.6309e-121	1						0.955201	0.0199051	0.348868	0.457339	0	0	0				0	3	1	1	1.0766	0.0320544	12.411	3	5.8	2	2	1.01802	0.00775586	24.358	4
	1400	Tb927.10.8190	Tb927.10.8190	CCT-theta, putative	TCP-1-theta	Q38AE5	58.081	69.6	0	1						0.872741	0.0591146	0.349734	0.456262	1.5	1	1				0	10.2	5	5	1.0542	0.022923	21.698	5	4.8	2	2	1.24539	0.0953061	37.786	3
	636	Tb11.02.0600	Tb927.11.3100	Present in the outer mitochondrial membrane proteome 13 (POMP13)	POMP13	Q386K1	39.598	17.4	1.0711e-28	1				X		1.02838	-0.0121538	0.350011	0.455918	4.7	2	2	1.0036	0.00156065	7.4443	3	17.4	5	5	0.98562	-0.00629049	26.15	11	14.1	4	4	0.929541	-0.0317315	16.841	5
	1710	Tb927.3.820	Tb927.3.820	hypothetical protein, conserved		Q57WW5	22.174	5.9	0.00036995	1		X			X	2.26933	-0.355898	0.352393	0.452973	5.9	1	1	0.26556	-0.575837	8.698	2	0	0	0				0	5.9	1	1	0.731208	-0.135959		1
	1645	Tb927.3.4030	Tb927.3.4030	hypothetical protein, conserved		Q57WD9	135.25	6.8	4.3874e-12	1						1.1056	-0.0435997	0.352466	0.452883	3.3	2	2	0.96239	-0.0166489	8.8006	2	5.5	4	4	0.85006	-0.0705504	20.915	6	0	0	0				0
	1664	Tb927.3.4750;Tb927.3.4790	Tb927.3.4750	Aminopeptidase M1, putative			97.251	27.4	2.1914e-243	2						1.04529	-0.0192384	0.353452	0.45167	1.8	2	2	0.98332	-0.00730513	53.457	3	2.9	2	2	0.93074	-0.0311716	10.45	3	0	0	0				0
	155	Tb09.160.4700	Tb927.9.6450	peroxisomal membrane protein (Pex16), putative		Q38ET6	50.126	15	1.3961e-74	1						0.861447	0.0647716	0.353644	0.451434	0	0	0				0	15	3	3	1.0582	0.0245678	11.583	8	8.6	2	2	1.27343	0.104975	14.456	2
	1754	Tb927.4.2060	Tb927.4.2060	hypothetical protein, conserved		Q583I7	66.835	30.2	3.1698e-123	1						0.908773	0.0415446	0.354804	0.450012	23.4	9	9	0.99525	-0.00206781	13.736	15	24.6	10	10	1.0385	0.0164065	16.338	16	15.4	5	5	1.28912	0.110295	33.747	10
	1186	Tb927.10.2320	Tb927.10.2320	hypothetical protein, conserved		Q38C12	41.178	28.9	4.0785e-18	1						0.921724	0.035399	0.356048	0.448492	4.2	1	1	0.96563	-0.0151893	10.104	2	13.6	3	3	1.224	0.0877814	10.919	5	26.5	5	5	1.08045	0.0336048	11.933	8
	600	Tb11.01.8500	Tb927.11.16750	hypothetical protein, conserved		Q381B1	25.871	26.5	9.686e-149	1					X	1.15044	-0.0608627	0.356685	0.447715	5.6	1	1	1.0287	0.0122887	3.0271	3	26.5	4	4	0.92185	-0.0353397	21.649	8	20.5	3	3	0.692569	-0.159537	39.595	7
	1799	Tb927.4.3690	Tb927.4.3690	Iron/manganese superoxide dismutases, C-terminal domain containing protein, putative		Q585I1	48.527	6.2	5.681e-29	1		X				1.43823	-0.15783	0.356865	0.447496	3.2	1	1	0.94334	-0.0253317	20.174	3	6.2	2	2	0.37706	-0.42359		1	3.2	1	1	0.945001	-0.0245678		1
	2460	Tb927.8.3650;Tb927.8.3620;Tb927.8.3630	Tb927.8.3650	folate transporter, putative		Q580Y5	69.928	8.2	3.4194e-21	3						1.04482	-0.0190402	0.358579	0.445415	2.7	1	1	0.9569	-0.0191334	17.556	2	6	2	2	1.0207	0.00889811	8.7052	6	4.9	2	2	0.897666	-0.0468852	28.677	4
	2138	Tb927.7.1060	Tb927.7.1060	hypothetical protein, conserved		Q57VV2	53.733	40.3	4.386e-167	1						1.01733	-0.00746376	0.359413	0.444406	18.6	6	6	0.98121	-0.00823803	45.07	10	34.2	10	10	0.95937	-0.0180139	37.176	16	33.4	11	11	1.00893	0.00386061	13.027	17
	1328	Tb927.10.6180	Tb927.10.6180	hypothetical protein, conserved		Q38AY8	54.878	9.6	2.2033e-21	1						0.923294	0.0346598	0.359667	0.4441	2	1	1	1.222	0.0870712		1	9.6	3	3	0.96689	-0.0146229	22.661	3	5.6	2	2	1.0753	0.0315311	17.347	4
	402	Tb11.01.1960	Tb927.11.10200	hypothetical protein, conserved		Q383Q9	53.432	8.4	1.0832e-10	1						0.945527	0.0243261	0.359802	0.443936	8.4	3	3	1.1257	0.0514227	45.199	5	3.5	1	1	0.9634	-0.0161934	4.1221	4	6.1	2	2	1.09081	0.0377491	16.674	6
	2289	Tb927.7.510	Tb927.7.510	hypothetical protein, conserved		Q57U03	39.995	15.7	1.1725e-09	1						0.902913	0.0443541	0.360518	0.443073	0	0	0				0	15.7	3	3	1.0379	0.0161555	15.9	4	4.2	1	1	1.18182	0.0725526	3.378	2
	1450	Tb927.10.9810	Tb927.10.9810	hypothetical protein, conserved		Q389Z5	33.886	37.2	1.4634e-266	1						1.01539	-0.00663362	0.362052	0.441229	25.2	7	7	0.99267	-0.0031951	9.5919	10	36.9	8	8	0.96007	-0.0176971	13.087	11	33.6	8	8	1.00229	0.000991322	13.684	14
	1946	Tb927.5.3510	Tb927.5.3510	structural maintenance of chromosome 3 , putative (SMC3)	SMC3	Q57UB5	136.37	6	5.1895e-43	1						0.893561	0.0488758	0.362116	0.441152	3.3	2	2	1.3559	0.132228	0.047883	2	3.5	2	2	1.0085	0.0036759	12.668	3	4.4	3	3	1.025	0.0107238	12.33	4
	1342	Tb927.10.6630	Tb927.10.6630	ATP-dependent DEAD/H RNA helicase HEL64, putative (HEL64)	HEL64	Q38AU3	64.082	9.2	4.1539e-21	1						0.837328	0.0771042	0.362242	0.441001	4.4	2	2	1.6173	0.208791	28.108	2	4.4	2	2	1.0236	0.0101303	21.818	3	4.4	2	2	1.02894	0.0123918	10.647	3
	1580	Tb927.3.1920	Tb927.3.1920	NOT5 protein (NOT5)	NOT5	Q57ZB9	66.856	18.2	2.7175e-87	1						0.720529	0.142348	0.362608	0.440563	0	0	0				0	2.2	1	1	1.1251	0.0511911		1	2.2	1	1	1.71201	0.233505		1
	604	Tb11.01.8590	Tb927.11.16830	Rab-like 5, small G protein (RABL5)	RABL5	Q381A3	24.466	57.1	2.8034e-137	1						0.754833	0.122149	0.366136	0.436357	6.4	1	1	1.104	0.0429691	37.692	2	0	0	0				0	12.8	1	1	1.58975	0.201329	6.2954	2
	959	Tb927.10.10140	Tb927.10.10140	paraflagellar rod component, putative (PFC19)	PFC19	Q389W3	37.014	68	5.519e-271	1						1.02751	-0.0117842	0.366468	0.435964	55.3	12	12	1.0176	0.0075771	19.954	24	66.2	14	14	0.93994	-0.0268999	14.606	31	60.7	14	14	0.963763	-0.01603	14.955	26
	2457	Tb927.8.3470	Tb927.8.3470	Vesicle transport v-SNARE protein N-terminus, putative		Q57YW6	26.369	29.1	3.4018e-84	1						0.884083	0.053507	0.36891	0.433079	10.7	1	1	1.3949	0.144543		1	23.1	3	3	0.98057	-0.0085214	8.5498	5	23.1	3	3	1.05803	0.0244993	13.516	5
	1588	Tb927.3.2150	Tb927.3.2150	protein phosphatase 2C, putative		Q57Z96	40.009	21.5	6.5081e-61	1						0.91028	0.0408251	0.36906	0.432903	13.8	4	4	1.0108	0.00466523	15.422	5	13.8	4	4	1.0139	0.00599512	15.19	7	16.3	3	3	1.29364	0.111815	31.122	6
	1052	Tb927.10.13430	Tb927.10.13430	citrate synthase, putative		Q388Q5	53.584	51.7	0	1						0.897279	0.0470726	0.369704	0.432146	40.3	17	17	1.3173	0.119685	17.305	47	44.4	22	22	1.106	0.0437551	11.392	55	45.2	22	22	0.950119	-0.0222221	16.755	57
	1089	Tb927.10.14310	Tb927.10.14310	hypothetical protein, conserved		Q388H1	37.718	4.5	0.00021262	1						0.941578	0.0261436	0.369773	0.432065	4.5	1	1	1.0345	0.0147305	1.6829	4	4.5	1	1	1.175	0.0700379	6.3313	2	4.5	1	1	0.985513	-0.00633766	14.143	2
	1637	Tb927.3.3820	Tb927.3.3820	hypothetical protein, conserved		Q57WB8	45.231	13.8	3.9254e-40	1						1.10065	-0.041651	0.369873	0.431947	6.4	1	1	0.96129	-0.0171456		1	13.8	3	3	1.0122	0.00526633	21.243	3	10.3	2	2	0.770772	-0.113074	12.827	3
	1548	Tb927.2.820	Tb927.2.820	retrotransposon hot spot protein (RHS, pseudogene), putative			60.527	29.6	1.4929e-158	1						1.0685	-0.028775	0.372302	0.429105	4.9	3	1	0.9732	-0.0117979	30.59	3	9.5	5	2	0.83479	-0.0784228	14.091	4	4.9	3	1	1.00901	0.00389567	4.1584	2
	702	Tb11.02.2510	Tb927.11.4900	WD40/YVTN repeat-like-containing protein		Q385S8	61.857	11.6	5.2042e-10	1						0.87388	0.058548	0.372424	0.428963	0	0	0				0	1.8	1	1	1.2512	0.0973267		1	4.1	2	2	1.04657	0.0197693	13.401	4
	1782	Tb927.4.3070	Tb927.4.3070	hypothetical protein, conserved		Q583Y4	51.431	9.8	1.0916e-06	1					X	1.13813	-0.0561917	0.373344	0.427891	5.1	1	1	0.95751	-0.0188567		1	0	0	0				0	4.7	1	1	0.806257	-0.0935267		1
	1519	Tb927.2.4540	Tb927.2.4540	Small nuclear ribonucleoprotein-associated protein B (snRNP-B) (Sm protein B) (Sm-B) (SmB), putative (TbSmB)	TbSmB	Q586Q6	12.331	26.6	3.2995e-06	1						0.930804	0.031142	0.374466	0.426587	10.1	1	1	1.2051	0.0810231	18.815	2	10.1	1	1	1.062	0.0261245	3.8126	2	10.1	1	1	0.968898	-0.0137218	19.65	3
	2126	Tb927.6.570	Tb927.6.570	conserved protein		Q583U6	11.847	31.7	6.1305e-07	1						0.961552	0.0170274	0.374893	0.426093	15.4	1	1	0.97339	-0.0117131	2.8841	2	15.4	1	1	1.0562	0.0237462	0.026082	2	31.7	2	2	1.09408	0.0390491	36.991	3
	646	Tb11.02.0810	Tb927.11.3300	T-complex protein 10 C-terminus, putative		Q386I1	107.86	5.6	5.7618e-11	1						0.809277	0.0919029	0.375663	0.425202	4.5	3	3	1.4238	0.153449	8.2389	3	1.1	1	1	1.0724	0.0303568	8.7592	2	0	0	0				0
	459	Tb11.01.3805	Tb927.11.11980	cytoskeleton-associated protein 15 (CAP15)	CAP15	Q382Y3	14.091	67.8	3.3438e-266	1						1.01164	-0.0050246	0.375783	0.425063	63.6	10	10	0.98554	-0.00632574	13.889	24	58.7	10	10	1.0075	0.00324505	10.523	24	45.5	7	7	0.972763	-0.0119931	10.015	22
	1658	Tb927.3.4500	Tb927.3.4500	Fumarate hydratase class I, cytosolic (FHc)	FHc	Q580J2	62.262	61.1	0	1						0.920798	0.0358357	0.375821	0.425019	0	0	0				0	7.6	3	3	1.0276	0.0118241	24.584	5	8.5	3	3	1.14775	0.0598472	5.4336	3
	2104	Tb927.6.4520	Tb927.6.4520	Tumour suppressor, Mitostatin, putative		Q587B8	52.589	36.5	1.7939e-56	1						0.979497	0.00899705	0.375949	0.424871	30.3	11	11	0.99346	-0.00284961	14.202	18	24.8	10	10	1.0132	0.00569518	16.17	21	25.9	10	10	1.05717	0.0241456	16.722	17
	1934	Tb927.5.3190	Tb927.5.3190	hypothetical protein, conserved		Q57Z74	23.192	27.9	2.5077e-12	1						1.07518	-0.0314809	0.37749	0.423095	10.6	2	2	0.8851	-0.0530077	10.364	4	22.6	3	3	0.86008	-0.0654612	18.413	4	17.3	3	3	1.05688	0.0240262	13.792	6
	1882	Tb927.5.1630	Tb927.5.1630	hypothetical protein, conserved		Q57VA0	17.683	40.9	5.8629e-27	1						1.10096	-0.0417715	0.378937	0.421434	6.9	1	1	0.77861	-0.10868	4.1999	2	26.4	3	3	1.0475	0.020154	5.749	6	40.9	4	4	0.91878	-0.0367885	15.327	5
	1715	Tb927.3.960	Tb927.3.960	protein transport protein Sec61 gamma subunit, putative		Q57WX9	7.6681	24.6	5.1927e-61	1						1.02863	-0.0122606	0.38018	0.420011	24.6	1	1	1.0205	0.00881301	1.5372	2	24.6	1	1	0.96057	-0.017471	2.3921	2	24.6	1	1	0.937295	-0.0281237	2.6175	2
	148	Tb09.160.4520	Tb927.9.6130	calmodulin, putative		Q38EV6	17.842	89.8	1.3817e-143	1						1.04727	-0.0200579	0.38102	0.419053	65	7	7	1.036	0.0153598	17.098	14	89.8	9	9	0.90507	-0.0433178	14.802	18	65	7	7	0.928505	-0.0322157	12.324	15
	1441	Tb927.10.9430	Tb927.10.9430	phosphoribosylpyrophosphate synthetase, putative (PRS)	PRS	Q38A32	40.477	20.7	4.9308e-28	1						0.792744	0.100867	0.38141	0.418608	2.4	1	1	0.92237	-0.0350948		1	5	2	2	1.1618	0.0651314	13.599	2	2.4	1	1	1.87312	0.272564		1
	1367	Tb927.10.7330;Tb927.10.7340	Tb927.10.7330	40S ribosomal protein S24E, putative			15.683	41.6	4.4947e-178	2						0.906868	0.0424557	0.381911	0.418038	41.6	8	8	1.3109	0.11757	13.477	15	41.6	8	8	0.98398	-0.00701373	9.4447	16	41.6	8	8	1.03947	0.0168114	18.808	14
	378	Tb11.01.1350	Tb927.11.9590	S-adenosylhomocysteine hydrolase, putative		Q383X0	48.447	68.6	0	1						0.950935	0.0218491	0.383392	0.416357	41.6	16	16	0.98362	-0.00717265	13.522	29	53.8	22	22	1.0309	0.0132165	11.768	44	60	20	20	1.14684	0.0595034	12.927	38
	599	Tb11.01.8480	Tb927.11.16740	chaperone protein DNAj, putative		Q381B2	42.846	18	5.1233e-41	1						0.982988	0.00745157	0.383601	0.416121	13	4	4	0.98735	-0.00552887	37.261	12	18	5	5	1.0253	0.010851	22.669	13	18	5	5	1.04	0.0170326	44.111	13
	622	Tb11.02.0210	Tb927.11.2610	hypothetical protein, conserved		Q386P9	50.887	78.5	0	1					X	1.00916	-0.00395991	0.385454	0.414028	55.7	27	27	0.97569	-0.0106881	39.566	80	65.7	31	31	0.9936	-0.00278842	23.996	87	57.7	26	26	1.00368	0.00159679	10.477	80
	582	Tb11.01.7750	Tb927.11.16090	outer dynein arm docking complex, putative (DC2)	DC2	Q381H7	72.145	32.3	1.0496e-245	1						1.0433	-0.0184109	0.386399	0.412964	28.5	13	13	0.96132	-0.017132	13.557	25	30	16	16	0.89527	-0.048046	21.598	35	18.6	11	11	1.02316	0.00994544	22.522	23
	1425	Tb927.10.890	Tb927.10.890	kinesin, putative		Q38CF1	323.35	4.8	3.4543e-23	1						0.954951	0.0200188	0.38718	0.412087	3.5	2	2	1.1372	0.0558369		1	4.4	4	4	0.99083	-0.00400085	32.102	6	3.8	3	3	1.01911	0.00822033	26.341	4
	368	Tb11.01.1090	Tb927.11.9320	hypothetical protein, conserved		Q383Z7	23.715	24.6	1.6464e-07	1						0.600839	0.221242	0.388747	0.410333	4.3	1	1	2.3773	0.376084		1	20.4	2	2	1.1652	0.0664005	4.0309	2	0	0	0				0
	2512	Tb927.8.5260	Tb927.8.5260	60S ribosomal protein L39, putative		Q57UJ8	6.5468	56.9	4.9891e-28	1						0.916756	0.0377462	0.389048	0.409997	52.9	5	5	1.2619	0.101025	31.188	9	56.9	6	6	0.95921	-0.0180863	16.029	14	56.9	6	6	1.07226	0.0302999	20.005	12
	1926	Tb927.5.2950	Tb927.5.2950	Repeat of unknown function (DUF1126), putative		Q57ZX1	88.256	15.9	2.5384e-63	1						0.978362	0.00950035	0.390155	0.408763	10.5	5	5	1.0166	0.00715011	20.663	7	13	7	7	0.99013	-0.00430778	21.734	12	10.5	5	5	1.06086	0.0256587	9.6779	8
	98	Tb09.160.1690	Tb927.9.3010	hypothetical protein, conserved		Q38FM2	8.3381	28.9	6.9799e-19	1						1.02628	-0.0112659	0.390845	0.407996	14.5	1	1	0.93228	-0.0304536	52.398	4	28.9	2	2	0.98063	-0.00849482	12.452	4	14.5	1	1	1.01193	0.00515076	2.4318	2
	2060	Tb927.6.3050	Tb927.6.3050	aldehyde dehydrogenase family, putative		Q583M9	59.689	33.7	3.6179e-163	1				X		1.03223	-0.0137754	0.392501	0.406159	31.9	12	12	0.99122	-0.00382994	11.647	23	29.3	11	11	1.0036	0.00156065	14.527	22	33.7	14	14	0.913993	-0.039057	18.628	27
	1733	Tb927.4.1600	Tb927.4.1600	AAA domain containing protein, putative		Q581S1	27.063	18.4	9.4662e-23	1						0.949076	0.0226989	0.394272	0.404204	9.4	2	2	1.1475	0.0597527	9.3808	2	15.8	4	4	1.051	0.0216027	7.4083	5	13.2	4	4	0.969932	-0.0132587	17.595	6
	197	Tb09.211.0620;Tb09.211.0630;CON__P60712	Tb927.9.8850	actin A			41.895	65.4	0	3						1.07327	-0.030708	0.394867	0.403549	27.9	6	6	0.8492	-0.07099	15.67	15	42	9	9	0.90021	-0.0456562	9.3854	16	36.7	9	9	1.05809	0.0245222	21.712	19
	1774	Tb927.4.2740	Tb927.4.2740	p25-alpha, putative		D6XFL0	16.327	74	7.9445e-204	1						0.952574	0.0211014	0.394895	0.403518	43.3	9	9	1.107	0.0441476	11.514	19	43.3	7	7	1.0892	0.0371076	16.71	16	43.3	6	6	0.959509	-0.0179511	8.41	15
	2020	Tb927.6.1870	Tb927.6.1870	eukaryotic translation initiation factor 4E, putative		Q585M4	46.541	30	9.4181e-62	1						0.719435	0.143009	0.395401	0.402963	0	0	0				0	2.6	1	1	1.7593	0.24534		1	2.6	1	1	1.09819	0.0406771		1
	1124	Tb927.10.15120;Tb927.2.5910	Tb927.10.15120	40S ribosomal protein S13, putative			17.309	51.7	2.6668e-38	2						0.933652	0.0298152	0.396337	0.401935	33.8	6	6	1.2139	0.0841829	44.615	12	33.8	5	5	0.9822	-0.00780007	17.876	9	44.4	8	8	1.03053	0.0130626	21.555	15
	1020	Tb927.10.12400	Tb927.10.12400	membrane transporter protein, putative		Q389A3	51.409	5.6	8.3448e-06	1						0.782256	0.106651	0.397711	0.400432	0	0	0				0	5.6	1	1	1.0709	0.0297489		1	5.6	1	1	1.526	0.183553		1
	900	Tb927.1.1700	Tb927.1.1700	AATF protein, putative		Q4GZ49	55.093	12.6	4.3933e-21	1						0.840008	0.0757168	0.398701	0.399353	0	0	0				0	4.3	1	1	1.0494	0.0209411		1	4.3	1	1	1.35049	0.130493		1
	536	Tb11.01.6410	Tb927.11.14780	phosphomannose isomerase, putative		Q381V7	46.482	57	0	1						1.02315	-0.00993871	0.398743	0.399307	46.9	17	17	0.99957	-0.000186787	17.442	34	50.1	17	17	0.99766	-0.00101744	45.703	36	46	18	18	0.936242	-0.0286119	42.728	44
	1745	Tb927.4.1890	Tb927.4.1890	hypothetical protein, conserved		Q583K4	26.433	5.4	0.00029044	1						0.889042	0.0510779	0.399603	0.398371	0	0	0				0	5.4	1	1	1.0328	0.0140162		1	5.4	1	1	1.22501	0.0881396	28.135	2
	793	Tb11.02.5550	Tb927.11.7560	predicted WD40 repeat protein		Q384Q0	67.695	43.4	1.7842e-257	1						1.02507	-0.0107539	0.400507	0.397389	36.4	17	17	0.93455	-0.0293975	25.076	29	37.7	18	18	0.98085	-0.0083974	24.353	38	23.5	12	12	1.01282	0.00553327	17.336	26
	2054	Tb927.6.2720	Tb927.6.2720	calcium-binding protein, putative		Q583R2	41.657	9.7	1.8555e-15	1						1.07273	-0.0304917	0.401728	0.396068	6.4	2	2	0.88496	-0.0530764	2.3517	2	6.4	2	2	0.86053	-0.065234	19.547	6	6.4	2	2	1.06374	0.0268352	19.941	6
	1542	Tb927.2.5800	Tb927.2.5800	sedoheptulose-1,7-bisphosphatase (SBPase)	SBPase	Q586C9	35.502	64.5	1.2938e-214	1						0.972758	0.0119952	0.402422	0.395318	45.2	13	13	1.0554	0.0234171	38.934	25	59.6	16	16	1.0552	0.0233348	22.926	31	62.7	15	15	0.975515	-0.0107662	13.884	31
	2347	Tb927.7.7010	Tb927.7.7010	hypothetical protein, conserved		Q57XS1	18.121	22.7	3.1132e-40	1		X				1.32173	-0.121141	0.403546	0.394107	11	1	1	0.88335	-0.0538672	26.172	2	18.2	2	2	1.0869	0.0361896	45.298	3	22.7	2	2	0.45108	-0.345746	25.82	3
	189	Tb09.211.0290	Tb927.9.8350	hypothetical protein, conserved		Q38ED2	66.853	5.3	6.3314e-06	1						0.718349	0.143664	0.406144	0.39132	2	1	1	1.779	0.250176		1	0	0	0				0	3.3	1	1	1.08931	0.0371526	18.816	2
	1146	Tb927.10.1560	Tb927.10.1560	hypothetical protein, conserved		Q38C85	91.596	4	1.2663e-10	1						1.0182	-0.00783162	0.408354	0.388963	1	1	1	1.0131	0.00565232	2.6882	4	1	1	1	0.98016	-0.00870302	1.6163	4	1	1	1	0.954016	-0.0204442	1.5722	4
	2137	Tb927.7.1040;Tb927.7.1050;Tb927.6.5790;Tb927.3.320;Tb927.8.330	Tb927.7.1040	40S ribosomal protein S16, putative			16.998	73.8	2.4728e-241	5						0.941046	0.026389	0.409078	0.388194	32.9	7	7	1.1828	0.0729113	16.98	12	55.7	11	11	0.96636	-0.0148611	13.901	23	53	9	9	1.04982	0.0211168	10.556	18
	79	Tb09.160.0720	Tb927.9.1880	WD domain, G-beta repeat, putative		Q38FW7	63.117	12.8	4.9593e-14	1						1.13954	-0.0567292	0.414177	0.382814	6.5	3	3	0.72215	-0.141373	17.369	6	12.8	5	5	0.83834	-0.0765798	39.285	8	8.8	4	4	1.11626	0.0477647	23.747	6
	1671	Tb927.3.4910	Tb927.3.4910	aspartic peptidase, clan AD, family A22B, putative		Q582P4	38.674	8.2	2.7245e-08	1						0.925324	0.0337061	0.415497	0.381432	8.2	2	2	1.121	0.0496056	16.65	3	8.2	2	2	1.2061	0.0813833	17.258	4	8.2	2	2	0.933532	-0.0298706	4.85	4
	752	Tb11.02.4230	Tb927.11.6370	leucine-rich repeat protein (LRRP), putative		Q385D2	95.767	14.4	1.2743e-153	1						0.968813	0.0137599	0.41626	0.380636	7.3	4	4	1.0463	0.0196562	15.145	8	8.3	5	5	0.9726	-0.0120657	23.558	10	13.4	6	6	1.08066	0.0336893	71.362	14
	2178	Tb927.7.2200	Tb927.7.2200	Tim10/DDP family zinc finger, putative		Q57XQ4	8.8073	60.3	4.315e-12	1					X	1.03804	-0.016213	0.416319	0.380573	46.2	3	3	0.90635	-0.0427041	18.29	5	38.5	3	3	0.95862	-0.0183535	11.024	5	60.3	4	4	1.02901	0.0124186	16.391	6
	2180	Tb927.7.230;Tb927.7.240	Tb927.7.230	40S ribosomal protein S33, putative			11.17	38.8	1.4753e-182	2						0.907775	0.0420216	0.41685	0.380021	11.7	1	1	1.3269	0.122838	0.14181	2	30.1	2	2	1.0403	0.0171586	11.194	4	34	3	3	0.968429	-0.0139321	5.2604	5
	1504	Tb927.2.4060	Tb927.2.4060	dynein intermediate chain IC 138, putative		Q586W0	94.636	4.6	3.4488e-07	1						2.05404	-0.31261	0.417499	0.379345	2.2	1	1	0.96417	-0.0158464	9.7699	3	1.5	1	1	0.11766	-0.929371		1	0.9	1	1	1.01716	0.00738905		1
	1208	Tb927.10.2860	Tb927.10.2860	WD domain, G-beta repeat, putative		Q38BV9	84.322	6.4	1.2135e-15	1						1.09959	-0.041232	0.41816	0.378657	5.1	4	4	0.75481	-0.122162	29.146	7	6.4	5	5	1.0177	0.00761977	65.338	12	6.4	5	5	0.979144	-0.00915333	27.386	11
	1855	Tb927.4.870	Tb927.4.870	dynein heavy chain, putative		Q580B5	510.1	6.2	2.6981e-42	1						1.01973	-0.00848657	0.418347	0.378463	2.2	8	7	0.95445	-0.0202468	21.572	9	4.1	14	13	0.97056	-0.0129776	22.354	15	3.3	11	10	1.01804	0.0077647	80.149	14
	1784	Tb927.4.3160	Tb927.4.3160	dihydroxyacetone phosphate acyltransferase, putative (DAT)	DAT	Q583Z3	137.14	10.4	2.7779e-180	1						0.973959	0.0114593	0.419071	0.377713	4.5	5	5	1.0068	0.00294321	45.113	9	9.4	10	10	1.0813	0.0339462	26.348	18	7.2	9	9	0.994233	-0.00251163	19.802	14
	1818	Tb927.4.4350	Tb927.4.4350	emp24/gp25L/p24 family/GOLD, putative		Q57Y39	23.321	36.5	2.1755e-61	1						0.977973	0.00967321	0.419335	0.377439	35.5	6	6	1.066	0.0277572	9.7929	6	36.5	7	7	0.98877	-0.00490472	11.157	11	36.5	6	6	1.0143	0.00616713	14.711	14
	1214	Tb927.10.2930	Tb927.10.2930	hypothetical protein, conserved		Q38BV2	80.866	4.5	1.2864e-13	1						0.884761	0.0531739	0.419612	0.377152	1.9	1	1	1.2269	0.0888092	12.293	3	1.9	1	1	1.3224	0.121363	7.6908	3	1.9	1	1	0.889917	-0.0506504	6.2669	3
	2124	Tb927.6.5090	Tb927.6.5090	hypothetical protein, conserved		Q586I1	92.912	7.6	9.6629e-16	1						1.2519	-0.0975708	0.419959	0.376793	0	0	0				0	5.9	3	3	0.95083	-0.0218971	14.799	5	7.6	4	4	0.671051	-0.173245	17.982	7
	1565	Tb927.3.1430	Tb927.3.1430	chaperone protein DNAj, putative		Q57XX6	43.049	7.3	2.7382e-06	1						0.95503	0.0199831	0.420688	0.37604	7.3	2	2	1.1251	0.0511911	6.1444	3	4.2	1	1	0.9617	-0.0169604	33.227	2	4.2	1	1	1.06101	0.0257186	11.253	2
	1315	Tb927.10.5840	Tb927.10.5840	translation elongation factor 1-beta, putative		Q38B20	21.959	66.2	0	1						1.04906	-0.0207992	0.422964	0.373696	60.2	10	6	0.93937	-0.0271633	15.358	12	50.7	8	5	0.88461	-0.0532482	164.09	12	60.2	9	6	1.04235	0.0180139	10.844	10
	2400	Tb927.8.1600	Tb927.8.1600	lysyl-tRNA synthetase, putative	LysRS-1	Q580G3	66.786	24.5	3.7139e-196	1						0.769489	0.113798	0.423817	0.372822	2.4	1	1	2.1647	0.335398		1	6.2	2	2	1.1233	0.0504958	44.099	2	3.9	2	2	0.902609	-0.0445006	35.096	2
	1740	Tb927.4.1740	Tb927.4.1740	hypothetical protein, conserved		Q581Q7	47.677	12.6	1.4136e-97	1						1.11926	-0.0489301	0.425795	0.3708	3.6	1	1				0	8.5	2	2	0.81733	-0.0876026	11.571	4	8.5	2	2	0.976658	-0.0102575	7.1997	3
	1065	Tb927.10.13800	Tb927.10.13800	hypothetical protein, conserved		Q388L9	34.401	37.5	2.601e-146	1						0.88971	0.0507516	0.428453	0.368097	13.6	3	3	1.4157	0.150971	23.295	4	9.9	2	2	1.0505	0.0213961	3.8676	2	13.6	3	3	0.954745	-0.0201126	9.6431	4
	1038	Tb927.10.12960	Tb927.10.12960	Ras-related protein Rab5A (RAB5A)	RAB5A	Q388V0	24.484	41.3	3.8179e-22	1						0.722857	0.140947	0.428591	0.367957	33.5	5	5	1.0822	0.0343075	164.44	7	23.9	3	3	0.92084	-0.0358158	92.552	6	17	2	2	2.65675	0.42435	90.144	4
	2428	Tb927.8.2260;Tb927.8.2280;Tb927.8.2070	Tb927.8.2260	Present in the outer mitochondrial membrane proteome 39-2 (POMP39-2)	POMP39-2		21.768	56.8	7.9956e-54	3						0.942527	0.0257061	0.430346	0.366182	42.2	5	2	1.0336	0.0143525	18.787	3	56.8	8	2	1.1905	0.0757294	7.6167	4	56.8	6	2	0.970591	-0.0129637	16.985	4
	410	Tb11.01.2200	Tb927.11.10430	hypothetical protein, conserved		Q383N6	63.675	11.3	4.8993e-36	1					X	1.10533	-0.0434923	0.430722	0.365803	3.9	2	2	0.76518	-0.116236	20.253	5	7.4	3	3	1.089	0.0370279	14.157	7	11.3	5	5	0.888652	-0.0512683	9.5178	6
	2122	Tb927.6.5070	Tb927.6.5070	hypothetical protein, conserved		Q586H9	51.821	73.3	0	1						0.981212	0.00823697	0.43115	0.365372	73.1	32	32	1.0354	0.0151082	13.827	62	68.3	30	30	1.0426	0.0181177	18.194	70	67.2	28	28	0.980584	-0.00851501	16.127	63
	2436	Tb927.8.2570	Tb927.8.2570	hypothetical protein, conserved		Q57XD2	48.529	14.8	4.225e-32	1						0.874812	0.058085	0.43134	0.36518	2.5	1	1	0.88597	-0.052581		1	11.8	4	4	1.1911	0.0759482	24.697	5	14.8	5	5	1.41543	0.150888	36.332	11
	972	Tb927.10.10740	Tb927.10.10740	hypothetical protein, conserved		Q389Q4	70.02	12.9	3.3204e-21	1						0.905035	0.0433348	0.432051	0.364465	0	0	0				0	5.3	2	2	1.0195	0.00838723	16.837	3	11.2	3	3	1.19752	0.0782823	36.56	3
	1135	Tb927.10.15380	Tb927.10.15380	U3 snoRNA-associated protein UTP11, putative		Q387X5	40.445	7.8	4.6885e-07	1						0.878717	0.0561511	0.433253	0.363259	0	0	0				0	3.8	1	1	1.2636	0.10161		1	3.8	1	1	1.02493	0.0106926		1
	662	Tb11.02.1210	Tb927.11.3730	leucyl-tRNA synthetase, putative (LeuRS)	LeuRS	Q386D9	121.82	42	0	1						1.17523	-0.0701214	0.435312	0.361199	1	1	1	0.60978	-0.214827		1	2.1	2	2	0.98896	-0.00482127	30.521	3	2	2	2	1.02161	0.00928385	74.571	2
	963	Tb927.10.10360	Tb927.10.10360	microtubule-associated protein, putative		Q389U1	373.53	86.1	0	1						1.00851	-0.00367813	0.436532	0.359984	79.8	14	3	0.97555	-0.0107505	7.1977	14	80.1	16	3	0.994	-0.00261362	5.2643	12	86.1	21	7	1.00538	0.00232971	4.7529	23
	521	Tb11.01.5780	Tb927.11.14190	Staphylococcal nuclease homologue/Tudor domain containing protein, putative		Q382B8	100.47	28	9.7612e-82	1						0.885196	0.0529607	0.437869	0.358656	1	1	1	0.9875	-0.0054629	7.4234	2	1	1	1	1.0029	0.00125763	6.44	2	1	1	1	1.45575	0.163088	27.113	2
	2254	Tb927.7.4170	Tb927.7.4170	fatty acid elongase, putative		Q57UP7	30.493	8.9	1.9191e-09	1						1.03271	-0.0139801	0.439741	0.356804	8.5	2	2	0.91834	-0.0369965	13.291	4	8.9	3	3	1.0307	0.0131323	15.995	5	5.5	2	2	0.959233	-0.0180761	19.745	4
	887	Tb11.57.0008	Tb927.11.1090	calpain-like protein, putative		Q387E1	658.19	59.5	0	1						0.457389	0.339715	0.439816	0.356729	58.4	15	0				0	58.8	17	1	1.1451	0.0588434		1	58.5	16	2	4.17432	0.620586	1.6036	2
	199	Tb09.211.0690	Tb927.9.8990	Ankyrin repeats (3 copies), putative		Q38E88	38.856	56.8	1.3441e-145	1						1.02983	-0.0127635	0.439882	0.356664	48.7	11	11	1.0088	0.00380507	19.458	24	44.6	11	11	0.9933	-0.00291956	19.598	24	50.4	10	10	0.913743	-0.0391761	20.696	19
	1932	Tb927.5.3120	Tb927.5.3120	eukaryotic translation initiation factor 2 beta subunit, putative (EIF2B)	EIF2B	Q57Z81	34.967	25.2	5.0106e-24	1						0.763388	0.117255	0.440186	0.356364	4.2	1	1	1.0476	0.0201955		1	4.2	1	1	1.638	0.214314	15.559	2	0	0	0				0
	1298	Tb927.10.5360;Tb927.10.5370	Tb927.10.5360	40S ribosomal protein S10, putative		Q38B67	19.285	57	8.3963e-97	2						0.928762	0.0320954	0.440198	0.356352	16.9	3	3	1.241	0.0937718	7.0487	4	54.1	8	8	0.951	-0.0218195	8.032	13	43.6	7	7	1.05763	0.0243339	15.593	13
	970	Tb927.10.10610	Tb927.10.10610	protein tyrosine phosphatase, putative		Q389R7	25.449	13.5	0	1						1.11382	-0.0468142	0.440856	0.355703	7.4	2	2	0.73549	-0.133423	10.851	3	13.5	4	4	0.90463	-0.043529	22.525	9	7.9	3	3	1.0877	0.0365097	19.817	7
	1662	Tb927.3.4680	Tb927.3.4680	RAB GDP dissociation inhibitor alpha, putative		Q582R7	49.396	29.4	1.6709e-88	1						0.718761	0.143415	0.441406	0.355162	5.6	2	2	1.8306	0.262593	31.827	3	0	0	0				0	3.1	1	1	1.0574	0.0242374		1
	481	Tb11.01.4660	Tb927.11.13090	elongation factor 1 gamma, putative		Q382M7	46.303	66.3	0	1						0.937993	0.0278004	0.44488	0.351757	51.7	14	1	1.0105	0.00453632	9.7186	3	51.7	14	1	0.98302	-0.00743765	6.8373	4	48.8	13	1	1.21984	0.0863027	6.186	5
	1149	Tb927.10.15750	Tb927.10.15750	hypothetical protein, conserved		Q387T9	197.74	27.6	0	1						1.02409	-0.0103371	0.445707	0.350951	26.3	15	15	0.92998	-0.0315264	10.95	25	23.5	14	14	1.0121	0.00522342	11	35	25.5	13	13	0.989218	-0.0047082	14.287	33
	480	Tb11.01.4650	Tb927.11.13080	hypothetical protein, conserved		Q382M8	54.147	9.5	1.209e-05	1						0.95376	0.020561	0.446395	0.350281	9.5	2	2	0.97069	-0.0129194	17.674	4	9.5	2	2	1.1526	0.0616786	27.338	4	9.5	2	2	1.03021	0.0129239	10.028	4
	1206	Tb927.10.2810	Tb927.10.2810	hypothetical protein, conserved		Q38BW4	38.589	21	2.0048e-21	1						1.03731	-0.0159074	0.44669	0.349994	15.1	5	5	0.92341	-0.0346054	17.341	11	17.5	6	6	0.93108	-0.031013	30.72	12	16	5	5	1.04207	0.0178962	27.595	10
	2101	Tb927.6.4440	Tb927.6.4440	RNA-binding protein 42 (RNA-binding motif protein 42) (RBP42)	RBP42	Q587B0	37.718	48.3	2.1697e-252	1						1.067	-0.0281628	0.447438	0.349267	23.9	4	4	1.0579	0.0244446	30.283	6	23.9	4	4	0.83255	-0.0795897	31.362	9	23.9	4	4	0.934667	-0.0293432	18.113	8
	394	Tb11.01.1790	Tb927.11.10030	60S ribosomal protein L29, putative		Q383S6	8.2224	39.4	1.9071e-17	1						0.960056	0.0177034	0.44771	0.349004	18.3	2	2	1.0857	0.0357098	22.979	4	39.4	5	5	0.95483	-0.0200739	14.449	7	39.4	4	4	1.09012	0.0374744	12.773	7
	386	Tb11.01.1480;Tb927.10.12680	Tb927.11.9730	60S ribosomal protein L34, putative		Q383V6	19.336	41.2	2.8924e-85	2						0.945954	0.0241301	0.448305	0.348427	23.5	4	4	1.1804	0.0720292	6.0158	9	23.5	5	5	0.96291	-0.0164143	6.7215	19	36.5	8	8	1.03938	0.0167753	16.461	22
	1165	Tb927.10.170	Tb927.10.170	pseudouridine synthase, Cbf5p		Q38CM1	48.285	30.4	8.5022e-48	1						0.828275	0.0818255	0.44873	0.348015	5.4	2	2	1.7493	0.242864	40.893	3	14.8	5	5	1.1506	0.0609244	14.419	7	13.1	4	4	0.874355	-0.0583121	10.345	3
	1779	Tb927.4.2930	Tb927.4.2930	OsmC-like protein, putative		Q583X0	29.306	18.5	0	1						0.953252	0.0207922	0.449637	0.347138	18.1	3	3	1.1558	0.0628827	13.777	6	11.1	3	3	1.0293	0.012542	7.4035	3	11.4	3	3	0.970403	-0.013048	32.563	4
	1884	Tb927.5.1690	Tb927.5.1690	hypothetical protein, conserved		Q57ZN8	51.619	24.9	1.1979e-137	1						0.982909	0.00748685	0.44971	0.347068	18.8	6	6	0.98102	-0.00832214	32.097	10	24.9	8	8	1.042	0.0178677	23.914	15	24.9	8	8	1.03018	0.012915	50.886	16
	2000	Tb927.6.1140	Tb927.6.1140	dolichyl-P-Man:GDP-Man5GlcNAc2-PP-dolichyl alpha-1,2-mannosyltransferase, putative (ALG9)	ALG9	Q585D3	75.202	8.5	1.4065e-57	1						1.02535	-0.0108734	0.449834	0.346948	1.9	1	1	0.93686	-0.0283253	14.187	2	8.5	4	4	1.0263	0.0112743	16.71	7	3.6	2	2	0.964785	-0.0155693	5.2397	4
	2429	Tb927.8.2290	Tb927.8.2290	hypothetical protein, conserved		Q57XG0	23.428	18.7	1.7829e-55	1						0.924056	0.0343018	0.450434	0.346369	9.1	2	2	0.93737	-0.0280889	30.329	2	9.1	2	2	1.0751	0.0314489	17.358	4	9.1	2	2	1.25761	0.0995455	16.093	3
	1853	Tb927.4.750	Tb927.4.750	50S ribosomal protein L7Ae, putative		Q580A3	16.32	52.4	7.9639e-24	1						0.836253	0.0776624	0.450572	0.346236	7.6	1	1	1.055	0.0232525	34.025	4	44.8	3	3	0.9292	-0.0318908	50.05	7	15.2	2	2	1.74432	0.241626	24.244	4
	2355	Tb927.7.7130	Tb927.7.7130	Flavodoxin/Radical SAM superfamily/Wyosine base formation, putative		Q57XT3	92.781	15.2	2.0006e-78	1						1.03933	-0.0167518	0.451391	0.345447	8.6	5	5	0.96214	-0.0167617	46.177	6	9.8	6	6	1.034	0.0145205	23.637	11	10.9	6	6	0.895335	-0.0480143	18.211	9
	2095	Tb927.6.4260	Tb927.6.4260	hypothetical protein, conserved		Q586Z3	34.251	13.6	1.1451e-32	1						1.04314	-0.0183431	0.453127	0.34378	10.8	2	2	0.9567	-0.0192242	23.468	3	10.8	2	2	0.88657	-0.052287	4.0942	4	7.7	2	2	1.03868	0.016482	6.8992	4
	2424	Tb927.8.2160	Tb927.8.2160	multidrug resistance protein A (PGPA)	PGPA	Q581W6	174.68	33.5	0	1						1.00588	-0.00254805	0.453285	0.343629	13.9	18	18	0.98353	-0.00721239	55.617	30	30.1	32	32	1.0054	0.00233888	25.955	59	27.6	28	28	0.993641	-0.00277063	21.698	52
	2047	Tb927.6.2550	Tb927.6.2550	RNA-binding protein, putative (TRRM2)	TRRM2	Q584Q1	79.849	28.3	1.0269e-201	1						0.959675	0.0178758	0.45562	0.341397	14.6	9	9	1	0	66.524	18	19.5	9	9	0.99275	-0.0031601	72.966	16	14.8	7	7	1.13969	0.0567875	56.347	13
	208	Tb09.211.0890	Tb927.9.9230	hypothetical protein, conserved		Q38E67	19.876	14.2	4.467e-08	1						0.920331	0.0360558	0.455703	0.341318	14.2	2	2	1.2373	0.092475	13.041	3	14.2	2	2	1.1356	0.0552254	11.003	4	14.2	2	2	0.912992	-0.0395331	11.517	4
	1491	Tb927.2.3080	Tb927.2.3080	conserved protein		Q587G0	47.078	19.9	5.429e-30	1						0.836295	0.0776406	0.456433	0.340623	2.2	1	1	1.3974	0.145321		1	19.9	6	6	1.0232	0.00996053	13.912	10	0	0	0				0
	1248	Tb927.10.3920	Tb927.10.3920	hypothetical protein, conserved		Q38BK8	52.969	16.2	4.2384e-15	1						1.07789	-0.0325759	0.457195	0.339898	7.2	2	2	1.0141	0.00608078	2.6806	3	13.9	4	4	0.99991	-3.90883e-05	26.665	8	9.2	3	3	0.787464	-0.10377	33.548	3
	2262	Tb927.7.4390	Tb927.7.4390	threonine synthase, putative		Q57X55	73.873	28.7	1.6303e-74	1						0.832009	0.0798719	0.460401	0.336864	0	0	0				0	1.6	1	1	1.0218	0.0093659		1	3.4	1	1	1.41377	0.150378		1
	1584	Tb927.3.2080	Tb927.3.2080	hypothetical protein, conserved		Q57ZA3	30.66	10.4	1.2321e-06	1					X	1.20639	-0.081489	0.462348	0.335031	6.5	1	1	0.97924	-0.00911085		1	10.4	2	2	0.70167	-0.153867	11.303	4	0	0	0				0
	229	Tb09.211.1610	Tb927.9.10080	phosphatidylserine decarboxylase, putative		Q38DZ5	39.735	4.2	3.2987e-16	1						1.35113	-0.130697	0.462418	0.334965	4.2	1	1	0.56649	-0.246808	5.747	2	4.2	1	1	0.96697	-0.014587	9.0115	2	0	0	0				0
	1493	Tb927.2.3330	Tb927.2.3330	hypothetical protein		Q587E9	18.174	4.9	0.0012291	1						0.753212	0.123083	0.462516	0.334873	4.9	1	1	1.7079	0.232462	76.47	2	0	0	0				0	4.9	1	1	1.03206	0.0137031		1
	2321	Tb927.7.6340	Tb927.7.6340	hypothetical protein, conserved		Q582M5	48.093	12.9	4.7418e-14	1						1.34882	-0.129954	0.463407	0.334038	0	0	0				0	1.6	1	1	0.56785	-0.245766		1	1.6	1	1	0.967961	-0.0141424	27.437	2
	1838	Tb927.4.5020	Tb927.4.5020	RNA polymerase IIA largest subunit (RPB1)	RPB1	Q584K3	196.72	6.9	5.0616e-35	1						1.07182	-0.0301212	0.463582	0.333873	3.5	5	1	0.80436	-0.0945495	8.7292	2	4.6	6	1	1.0425	0.0180761	6.6325	2	4.1	5	1	0.968523	-0.0138901	2.9777	2
	638	Tb11.02.0630	Tb927.11.3130	glycosomal transporter (GAT2) (GAT2)	GAT2	Q386J8	71.266	17.9	1.2861e-26	1						1.06101	-0.0257201	0.464452	0.333059	8	3	3	0.82672	-0.0826416	57.903	4	16.5	8	8	1.0206	0.00885556	44.718	14	15.9	8	8	0.99226	-0.00337435	36.44	12
	2493	Tb927.8.4640	Tb927.8.4640	flagellar protofilament ribbon protein, putative		Q57UY7	46.865	29.9	5.0573e-37	1						1.02479	-0.0106359	0.466347	0.331291	19.7	8	8	1.0077	0.00333126	10.432	18	16.1	7	7	0.99795	-0.000891217	28.688	18	15.6	8	8	0.923958	-0.0343477	46.893	17
	2319	Tb927.7.6280	Tb927.7.6280	Domain of unknown function (DUF3508), putative		Q57VI3	72.053	10.9	3.8284e-36	1						1.0237	-0.0101745	0.467206	0.330492	0	0	0				0	3.9	2	2	0.95642	-0.0193514	6.1931	2	7	2	2	0.997705	-0.00099773	6.3965	3
	603	Tb11.01.8570	Tb927.11.16810	dynein light intermediate chain D1bLIC, putative		Q381A5	45.168	10.5	1.1837e-12	1						0.88302	0.0540292	0.467227	0.330472	6	2	2	1.081	0.0338257	29.101	2	3.3	1	1	0.91304	-0.0395102		1	7.2	2	2	1.47154	0.167772	11.108	4
	120	Tb09.160.3020	Tb927.9.4420	hypothetical protein, conserved		Q38F99	46.604	15.9	7.1488e-51	1						0.945887	0.0241607	0.46749	0.330228	13.3	4	4	1.1173	0.0481698	44.191	8	15.9	5	5	1.1333	0.0543449	37.364	10	15.9	4	4	0.933184	-0.0300327	25.491	8
	857	Tb11.47.0006	Tb927.11.1430	Repeat of unknown function (DUF1126)/EF-hand domain pair, putative		Q387A9	86.855	69	7.3042e-205	1					X	1.00644	-0.00278856	0.467863	0.329881	52.4	28	28	0.99507	-0.00214637	17.394	51	66.4	34	34	1.0053	0.00229568	15.947	70	51.9	28	28	0.980584	-0.00851501	13.708	56
	1831	Tb927.4.470	Tb927.4.470	snoRNP protein GAR1, putative		Q57US8	21.783	40.2	6.3446e-141	1						0.943382	0.0253125	0.468238	0.329534	8.3	2	2	1.0428	0.018201	51.375	3	12.7	2	2	0.95473	-0.0201194	9.5647	2	28.4	3	3	1.19634	0.0778561	22.301	5
	1398	Tb927.10.8090	Tb927.10.8090	hypothetical protein, conserved		Q38AF5	17.195	7.7	2.7967e-05	1						1.41153	-0.14969	0.468734	0.329074	0	0	0				0	7.7	1	1	0.96822	-0.014026	0	2	7.7	1	1	0.518376	-0.285355	14.022	2
	867	Tb11.50.0001	Tb927.11.720	hypothetical protein, conserved		Q387H8	30.18	64.8	2.6964e-199	1						0.971096	0.0127378	0.470244	0.327677	42.8	14	14	1.0688	0.0288964	11.346	28	51.9	14	14	1.0601	0.0253468	18.381	28	54.2	14	14	0.963763	-0.01603	32.689	33
	2082	Tb927.6.4010	Tb927.6.4010	Translation machinery associated TMA7, putative		Q585Z9	5.9728	26.9	1.0716e-15	1						1.03707	-0.0158084	0.47254	0.325562	26.9	1	1	0.88889	-0.051152	0.027392	2	26.9	1	1	1.0182	0.00783309	0.40969	2	26.9	1	1	0.990589	-0.00410632	3.6579	2
	2144	Tb927.7.1140	Tb927.7.1140	trypanothione/tryparedoxin dependent peroxidase 3 (TDPX3)	TDPX3	D6XK32	19.655	66.5	4.8612e-99	1						0.936887	0.0283129	0.473702	0.324495	59.7	9	1	1.219	0.0860037		1	64.8	11	1	1.0588	0.0248139		1	66.5	10	1	0.942152	-0.0258791		1
	326	Tb09.244.2630	Tb927.9.15360	40S ribosomal protein S6, putative		Q38CX3	28.476	44.8	6.7522e-235	1						0.919742	0.036334	0.473771	0.324432	44.8	12	6	1.3147	0.118827	19.615	9	37.2	10	4	0.97029	-0.0130984	5.6036	8	42	11	5	1.00757	0.00327386	12.978	15
	165	Tb09.160.5100	Tb927.9.7000	methyltransferase domain containing protein, putative		Q38EP1	26.87	27.5	3.2464e-20	1						1.4627	-0.165156	0.474536	0.323731	7.3	1	1	0.48128	-0.317602		1	0	0	0				0	7.3	1	1	0.971157	-0.0127107		1
	1912	Tb927.5.2560	Tb927.5.2560	hypothetical protein, conserved		Q582B1	8.7229	30.1	3.1685e-06	1					X	2.1543	-0.333306	0.476495	0.321941	12.3	1	1	0.22758	-0.642866	8.5452	2	17.8	1	1				0	12.3	1	1	0.94679	-0.0237462	12.071	2
	1918	Tb927.5.2700	Tb927.5.2700	otubain cysteine peptidase, Clan CA, family C65, putative		Q57ZU6	30.443	4.5	3.8095e-05	1						1.03213	-0.0137331	0.477185	0.321313	4.5	1	1	1.0244	0.0104696		1	4.5	1	1	0.98141	-0.00814952		1	4.5	1	1	0.90465	-0.0435195	4.244	2
	2049	Tb927.6.2600	Tb927.6.2600	Protein of unknown function (DUF1077), putative		Q584P6	16.11	21.7	1.0781e-177	1						1.0158	-0.00680628	0.478853	0.319798	21.7	3	3	0.9623	-0.0166895	3.2489	11	21.7	3	3	1.0204	0.00877045	4.5611	10	21.7	3	3	0.971628	-0.0124998	5.6269	10
	1947	Tb927.5.3560	Tb927.5.3560	vesicle-associated membrane protein, putative (VAMP)	VAMP	Q57UB0	24.402	57.9	2.0847e-221	1						0.904592	0.0435472	0.478911	0.319745	10.6	2	2	1.3935	0.144107	6.6028	2	57.9	8	8	1.0003	0.000130269	23.607	12	33.8	5	5	0.96918	-0.0135955	19.852	7
	2242	Tb927.7.3900	Tb927.7.3900	vacuolar transporter chaperone, putative		Q57UM0	19.768	12.8	5.1561e-05	1						1.07274	-0.0304957	0.48146	0.31744	5.6	1	1	0.79158	-0.101505		1	5.6	1	1	1.0038	0.00164719	22.568	3	12.8	2	2	1.01946	0.00837084	11.974	4
	331	Tb09.244.2760	Tb927.9.15090	cytosolic coat protein, putative		Q38CZ1	24.595	48.9	1.9924e-144	1						1.01256	-0.0054213	0.481729	0.317197	42.9	9	9	0.99165	-0.00364158	12.545	21	45.7	9	9	1.0105	0.00453632	10.537	22	45.7	9	9	0.961261	-0.0171586	56.578	23
	2361	Tb927.7.740	Tb927.7.740	chaperone protein DNAj, putative		Q57VS0	61.973	7.3	4.6052e-22	1						0.952816	0.0209908	0.481738	0.317189	0	0	0				0	4.4	1	1	1.0027	0.00117101		1	2.9	1	1	1.09853	0.0408107		1
	2599	Tb927.8.8150	Tb927.8.8150	C2 domain containing protein, putative		Q57WL5	19.746	24.7	5.2026e-40	1						1.03199	-0.0136774	0.483282	0.315799	8.2	1	1	0.93412	-0.0295973	8.9536	2	24.7	3	2	0.93367	-0.0298066	12.359	4	24.7	3	2	1.04321	0.0183716	25.658	3
	1097	Tb927.10.14500	Tb927.10.14500	hypothetical protein, conserved		Q388F2	37.027	71.5	0	1					X	1.01773	-0.00763259	0.483967	0.315185	56.4	14	14	1.0211	0.00906828	14.067	36	62.6	17	17	0.97642	-0.0103633	20.378	43	61.1	14	14	0.951475	-0.0216027	16.429	46
	1380	Tb927.10.7680	Tb927.10.7680	GTPase activating protein, putative		Q38AJ6	60.165	19.1	1.6095e-52	1						0.927661	0.0326109	0.484086	0.315078	4.7	2	2	1.2159	0.0848979		1	9.1	4	4	1.1348	0.0549193	13.257	6	9.6	4	4	0.907853	-0.0419845	18.821	4
	2243	Tb927.7.3920	Tb927.7.3920	hypothetical protein, conserved		Q57UM2	36.085	15.6	2.7478e-08	1						0.950186	0.0221914	0.484368	0.314825	11.2	2	2	1.1108	0.0456359	27.779	4	15.6	4	4	0.93353	-0.0298717	13.728	6	11.2	2	2	1.12411	0.0508101	14.052	4
	1362	Tb927.10.7120	Tb927.10.7120	hypothetical protein, conserved		Q38AQ1	37.269	12	1.425e-21	1						1.11587	-0.0476135	0.487883	0.311684	7.4	2	2	0.69654	-0.157054	23.502	3	12	3	3	1.0746	0.0312468	24.827	7	8.3	2	2	0.961538	-0.0170333	14.009	3
	1832	Tb927.4.4700	Tb927.4.4700	hypothetical protein, conserved		Q583F5	30.771	71	1.0315e-89	1					X	1.00835	-0.0036123	0.488219	0.311385	46.8	10	10	0.99502	-0.00216819	38.922	18	67.3	13	13	1.0069	0.00298634	51.924	26	67.3	12	12	0.97352	-0.011655	58.908	24
	1839	Tb927.4.5030;Tb927.8.7390	Tb927.4.5030	protein phosphatase 1 (PP1)	PP1	Q584K2	39.345	7.8	2.6702e-76	2						1.38848	-0.14254	0.489806	0.309976	4.3	1	1				0	7.8	2	2	0.5241	-0.280586	99.659	4	7.8	2	2	0.989707	-0.00449334	119.81	3
	320	Tb09.211.4920	Tb927.9.14480	dynein-associated protein, putative		Q38D18	11.13	83.7	7.0983e-30	1						0.939197	0.0272431	0.49026	0.309573	43.9	2	2	1.2367	0.0922644	27.172	4	56.1	3	3	0.98638	-0.00595574	25.701	7	43.9	2	2	0.989511	-0.00457929	17.113	4
	1434	Tb927.10.9150	Tb927.10.9150	hypothetical protein, conserved		Q38A59	33.243	28	7.2557e-40	1						1.06182	-0.0260526	0.492375	0.307704	19	3	3	0.99165	-0.00364158	8.6487	6	28	4	4	1.0311	0.0133008	8.4742	8	28	4	4	0.816927	-0.0878169	12.595	7
	807	Tb11.03.0250	Tb927.11.880	cyclophilin a (CYPA)	CYPA	Q387G2	18.717	92.1	0	1						0.986068	0.00609311	0.492822	0.30731	63.3	9	9	0.98108	-0.00829558	17.171	26	63.3	9	9	1.0255	0.0109357	13.559	26	72.9	11	11	1.03667	0.0156392	44.945	27
	1734	Tb927.4.1610	Tb927.4.1610	hypothetical protein, conserved		Q581S0	39.631	8.4	4.5562e-12	1				X		1.19798	-0.0784513	0.492887	0.307252	0	0	0				0	5.6	2	2	0.69957	-0.155169	16.588	3	8.4	3	3	0.996016	-0.00173371	21.895	4
	549	Tb11.01.6715	Tb927.11.15080	Transmembrane proteins 14C, putative		Q381S7	11.005	23.1	4.3968e-33	1						1.06649	-0.0279551	0.49349	0.306722	23.1	1	1	0.83482	-0.0784072	6.6859	2	23.1	2	2	0.90928	-0.0413024	22.171	6	23.1	1	1	1.08604	0.0358441	47.368	3
	2359	Tb927.7.7320	Tb927.7.7320	hypothetical protein, conserved		Q57TW9	80.512	17.3	2.8998e-89	1						0.978209	0.00956833	0.495636	0.304837	0	0	0				0	13.2	5	5	1.0003	0.000130269	23.825	9	9.5	3	3	1.04474	0.0190064	67.323	4
	2098	Tb927.6.4370	Tb927.6.4370	eukaryotic translation initiation factor 3 subunit 7-like protein		Q587A3	61.342	42	1.3915e-117	1						0.807871	0.0926582	0.497059	0.303592	0	0	0				0	4.7	2	2	1.5292	0.184464	17.834	3	4.9	2	2	1.00196	0.000852052	23.385	2
	178	Tb09.160.5620	Tb927.9.7670	hypothetical protein, conserved		Q38EI6	26.419	36.6	5.1445e-35	1						1.09668	-0.0400782	0.498271	0.302534	0	0	0				0	11.5	2	2	0.83188	-0.0799393	9.1769	3	8.9	2	2	0.9995	-0.000217093	19.536	2
	1201	Tb927.10.270	Tb927.10.270	60S ribosomal protein L32, putative		Q38CL1	15.396	62.1	6.0506e-211	1						1.07138	-0.0299439	0.502351	0.298993	56.8	10	1	0.80167	-0.0960044	19.471	4	56.1	9	1	0.94314	-0.0254238	36.252	4	56.1	12	1	1.07547	0.0315964	34.416	5
	558	Tb11.01.6870	Tb927.11.15220	hypothetical protein, conserved		Q381R3	33.135	13	2.9073e-47	1						0.952387	0.0211867	0.502918	0.298503	5.6	1	1	1.1207	0.0494894		1	7.3	1	1	0.93099	-0.031055		1	13	2	2	1.1095	0.0451258	9.086	3
	2029	Tb927.6.2090	Tb927.6.2090	pdz domain containing protein, putative		Q584U7	78.295	5.6	1.397e-19	1						0.955562	0.0197409	0.503155	0.298299	3.7	2	2	1.1368	0.0556841	5.204	3	3.7	2	2	0.94022	-0.0267705	18.108	4	5.6	3	3	1.07228	0.0303092	22.622	4
	879	Tb11.55.0012	Tb927.11.1680	vesicular-fusion protein SEC18, putative		Q386Y6	97.907	8	1.1902e-22	1						1.17145	-0.0687227	0.503226	0.298237	3.7	2	2	0.99442	-0.00243015	8.0518	3	7	4	4	1.0802	0.0335042	17.543	5	2.6	2	2	0.579106	-0.237242	78.923	2
	1674	Tb927.3.4980	Tb927.3.4980	hypothetical protein, conserved (pseudogene)			61.742	13.4	6.6904e-31	1						0.850649	0.0702494	0.503457	0.298038	6.7	3	3	1.7462	0.242094	71.492	4	8.5	4	4	1.0141	0.00608078	21.681	8	11.6	5	5	0.917431	-0.0374265	9.5636	7
	460	Tb11.01.3860	Tb927.11.12040	hypothetical protein, conserved		Q382X7	18.378	24.5	9.0742e-12	1		X			X	1.08975	-0.0373279	0.504529	0.297114	13.2	1	1	1.0462	0.0196147		1	24.5	2	2	0.99399	-0.00261798	20.089	3	13.2	1	1	0.743052	-0.128981	1.9867	2
	1911	Tb927.5.2530	Tb927.5.2530	Domain of unknown function (DUF1726)/Helicase/GNAT acetyltransferase 2/Possible tRNA binding domain containing protein, putative		Q582B4	114.91	15.8	1.2006e-46	1						0.913046	0.0395074	0.505274	0.296473	1	1	1	1.336	0.125806	20.206	2	1	1	1	0.90339	-0.0441247	12.402	4	1	1	1	1.08853	0.0368405	8.4393	4
	2227	Tb927.7.3500	Tb927.7.3500	glutathione-S-transferase/glutaredoxin, putative		Q57WG5	35.436	76	4.071e-222	1						0.969789	0.0133228	0.50597	0.295875	64.1	19	19	1.0811	0.0338659	15.421	39	71.8	21	21	1.0607	0.0255926	14.594	51	76	21	21	0.956114	-0.0194902	11.314	45
	1246	Tb927.10.3810	Tb927.10.3810	Nup53/35/40-type RNA recognition motif containing protein, putative		Q38BL8	64.888	19.8	4.0919e-33	1						1.0295	-0.0126269	0.506157	0.295715	1.7	1	1	1.0075	0.00324505		1	11.9	4	4	1.0068	0.00294321	20.454	10	9.1	4	4	0.903506	-0.0440692	34.973	6
	2396	Tb927.8.1510	Tb927.8.1510	ATP-dependent DEAD/H RNA helicase, putative (DBP2.1)	DBP2.1	Q580H2	62.439	32.3	3.3719e-101	1						0.967613	0.0142981	0.506846	0.295124	1.9	1	1	1.0107	0.00462227		1	11.1	4	4	1.1191	0.0488689	25.436	8	6.2	2	2	0.975895	-0.0105967	9.2126	4
	1192	Tb927.10.2440	Tb927.10.2440	Metacaspase-4 (MCA4)	MCA4	Q38C01	38.969	8.5	4.9281e-08	1						0.990275	0.00424419	0.508993	0.293289	0	0	0				0	5.4	1	1	0.99972	-0.000121619	15.137	2	8.5	2	2	1.02002	0.00860999	9.4092	2
	194	Tb09.211.0540	Tb927.9.8720	fructose-1,6-bisphosphatase (FBPase)	FBPase	Q38EA4	38.534	49.7	1.7168e-193	1						0.989981	0.0043732	0.509188	0.293122	42.3	14	14	1.0023	0.00099773	14.305	33	46.6	15	15	1.0354	0.0151082	13.828	33	38.3	15	15	0.993147	-0.00298634	13.852	37
	1377	Tb927.10.760	Tb927.10.760	hypothetical protein, conserved		Q38CG4	29.887	15.3	1.4249e-09	1						1.11348	-0.0466837	0.5093	0.293027	6.9	1	1	1.1153	0.0473917		1	15.3	3	3	0.70097	-0.154301	15.339	5	11.3	2	2	0.926526	-0.0331422	19.73	2
	2271	Tb927.7.4570	Tb927.7.4570	inosine-guanine nucleoside hydrolase (IG-NH)	IG-NH	Q57X73	39.39	40.6	6.9572e-267	1						0.929299	0.0318443	0.509317	0.293012	21.8	5	5	0.96466	-0.0156257	16.162	6	21.8	5	5	0.99964	-0.000156374	11.57	9	21.8	5	5	1.29216	0.111315	12.127	7
	389	Tb11.01.1650	Tb927.11.9890	signal recognition particle receptor alpha subunit, putative		Q383U0	63.526	34	4.9338e-125	1						0.980201	0.00868482	0.509721	0.292668	23	10	10	1.0728	0.0305188	32.931	16	27.5	11	11	0.99492	-0.00221184	27.728	18	27	10	10	0.994827	-0.00225248	29.935	18
	184	Tb09.211.0140	Tb927.9.8160	chaperone protein DNAj, putative		Q38EE7	47.83	8.1	2.8174e-74	1						0.963513	0.0161426	0.509773	0.292623	7.9	2	2	0.98947	-0.00459737	22.02	5	7.9	2	2	0.99151	-0.0037029	16.975	5	8.1	3	3	1.13954	0.0567281	24.045	5
	353	Tb11.01.0510	Tb927.11.8030	hypothetical protein, conserved		Q384L6	46.474	13.7	2.4111e-14	1						1.02307	-0.00990627	0.510189	0.292269	10.3	3	3	0.97314	-0.0118247	19.745	6	13.2	4	4	1.0294	0.0125842	13.551	8	10.8	4	4	0.932227	-0.0304783	11.232	9
	1994	Tb927.5.940	Tb927.5.940	NADH-dependent fumarate reductase, putative		Q57W39	94.921	52.6	0	1						0.974044	0.0114213	0.510908	0.291657	46.9	32	6	1.0818	0.034147	11.55	10	48.2	31	6	0.96545	-0.0152702	12.223	13	47.9	31	6	1.03607	0.0153872	12.072	10
	526	Tb11.01.5910	Tb927.11.14300	dynein intermediate chain IC70, putative		Q382A7	68.115	33.7	1.4212e-212	1						0.976348	0.0103954	0.512804	0.290049	26.7	10	10	1.0662	0.0278387	21.081	17	23.3	10	10	0.96509	-0.0154322	20.306	25	20.4	9	9	1.04419	0.0187796	15.728	24
	1908	Tb927.5.2380	Tb927.5.2380	hydrolase, alpha/beta fold family, putative		Q582C7	34.433	61.9	5.5944e-92	1				X		0.970733	0.0129004	0.514395	0.288704	38.1	11	11	0.99992	-3.47449e-05	12.342	21	58.3	13	13	0.98452	-0.00677546	11.851	21	48.4	12	12	1.11048	0.0455115	12.401	21
	1972	Tb927.5.4470	Tb927.5.4470	hypothetical protein, conserved		Q57Z02	95.764	8.5	3.0129e-15	1						1.16599	-0.0666955	0.516124	0.287246	4	3	3	0.59309	-0.226879	57.782	4	8.5	6	6	0.91746	-0.0374129	19.498	7	5.8	4	4	1.15933	0.0642057	31.338	5
	1738	Tb927.4.1680	Tb927.4.1680	ZFP family member, putative (ZC3H10)	ZC3H10	Q581R3	51.675	21.3	1.2418e-10	1						0.975575	0.0107394	0.518513	0.28524	6.6	2	2	1.0251	0.0107662	27.867	3	13.9	3	3	1.0831	0.0346686	22.001	4	12.4	3	3	0.970026	-0.0132165	20.158	4
	805	Tb11.03.0180	Tb927.11.940	KREPB5 (KREPB5)	KREPB5	Q387F6	43.464	5	7.848e-05	1		X				0.579112	0.237237	0.518693	0.285089	2.4	1	1	3.082	0.488833		1	2.4	1	1	0.96748	-0.014358		1	2.6	1	1				0
	2035	Tb927.6.2210	Tb927.6.2210	hypothetical protein, conserved		Q584T5	123.85	7	1.2537e-81	1						4.1361	-0.616591	0.518727	0.285061	1.2	1	1	0.053633	-1.27057		1	1.2	1	1	1.0899	0.0373867		1	0	0	0				0
	2551	Tb927.8.6410	Tb927.8.6410	short-chain dehydrogenase, putative		Q57YP2	52.913	9.3	5.3477e-49	1						0.683221	0.165439	0.519705	0.284243	3.2	1	1	3.7285	0.571534	13.753	2	5.9	2	2	0.70366	-0.152637	67.02	5	6.5	2	2	1.19514	0.0774199	122.37	2
	1973	Tb927.5.4480	Tb927.5.4480	paraflagellar rod component par4, putative		Q57Z01	68.313	39.2	2.0291e-93	1						0.993616	0.00278125	0.519907	0.284074	25.2	15	15	1.0196	0.00842983	23.248	24	31.4	17	17	1.0088	0.00380507	24.81	27	23	11	11	0.99108	-0.00389117	28.732	17
	2531	Tb927.8.5780	Tb927.8.5780	phosphatase of regenerating liver-type phosphatase, putative		Q57YH9	19.422	41.5	1.2894e-31	1						0.952882	0.0209607	0.520783	0.283343	34.1	4	4	1.0963	0.0399294	19.568	8	41.5	5	5	1.1364	0.0555312	8.9741	9	34.1	4	4	0.92773	-0.0325785	9.3231	7
	144	Tb09.160.4440	Tb927.9.6060	ERV/ALR sulfhydryl oxidase domain-containing protein (POMP4)	POMP4	Q38EW2	30.49	53.5	5.8546e-142	1				X		1.01299	-0.00560533	0.523292	0.281256	37	9	9	1.0057	0.00246845	12.531	19	46.5	10	10	1.0021	0.000911062	11.267	23	40.7	9	9	0.954563	-0.0201955	11.559	23
	2119	Tb927.6.5000	Tb927.6.5000	Protein of unknown function (DUF773), putative		Q586H2	44.275	16.2	9.3893e-18	1						0.974501	0.0112178	0.525364	0.27954	8.4	3	3	0.95906	-0.0181542	5.785	4	13.7	5	5	1.065	0.0273496	13.851	4	13.7	5	5	1.05793	0.0244579	18.351	8
	1540	Tb927.2.5660	Tb927.2.5660	adenylate kinase, putative (ADKA)	ADKA	Q586D5	29.339	57.7	4.7808e-170	1						0.980254	0.00866137	0.525507	0.279421	31.2	7	7	1.0705	0.0295867	21.27	12	37.3	8	8	0.97842	-0.00947468	16.287	16	57.7	11	11	1.01361	0.00587209	20.268	24
	1295	Tb927.10.5300	Tb927.10.5300	eukaryotic translation initiation factor 6 (eIF-6), putative		Q38B73	26.925	37.9	2.2093e-128	1						0.955638	0.0197068	0.526663	0.278468	7.3	1	1	1.1775	0.0709609	0	2	7.3	1	1	1.0022	0.000954398	4.6442	2	16.1	2	2	0.970968	-0.0127951	4.6852	5
	1231	Tb927.10.3500	Tb927.10.3500	RNA-binding protein, putative (RBSR4)	RBSR4	Q38BP9	96.56	5.9	5.5463e-12	1						0.685054	0.164275	0.527003	0.278187	1.7	1	1	2.2035	0.343113		1	0	0	0				0	1.7	1	1	0.967024	-0.0145625		1
	2070	Tb927.6.3630	Tb927.6.3630	sphingosine 1-phosphate lyase, putative (SPL)	SPL	Q585W1	59.525	30.1	5.627e-72	1				X		1.02878	-0.012321	0.528433	0.27701	13.9	4	4	0.90198	-0.0448031	9.1285	7	22.3	8	8	1.0039	0.00169045	19.125	13	19.3	6	6	1.01426	0.00614951	9.7436	10
	1357	Tb927.10.7060	Tb927.10.7060	nucleoporin interacting component (NUP93), putative		Q38AQ7	96.511	10.8	1.8942e-23	1						0.749027	0.125503	0.529497	0.276136	5	2	2	1.8332	0.26321		1	0	0	0				0	5.3	2	2	0.97229	-0.0122043	13.931	3
	1850	Tb927.4.630	Tb927.4.630	hypothetical protein, conserved		Q57ZZ1	33.88	30.9	3.9678e-39	1					X	0.994139	0.00255285	0.529906	0.275801	23.6	5	5	1.0075	0.00324505	19.943	5	21.6	4	4	1.0187	0.00804631	6.1343	6	15	4	4	0.99167	-0.00363284	23.145	9
	1064	Tb927.10.13780	Tb927.10.13780	glycogen synthase kinase 3 (GSK3)	GSK3	Q388M1	40.32	28.7	6.6892e-34	1						0.96725	0.0144613	0.530108	0.275635	7.7	2	2	1.0003	0.000130269	2.9189	2	15.9	4	4	0.97894	-0.00924393	22.896	8	13.6	3	3	1.12849	0.0524977	8.9389	8
	1374	Tb927.10.750	Tb927.10.750	hypothetical protein, conserved		Q38CG5	14.182	18.3	2.1863e-07	1						1.14255	-0.0578744	0.530899	0.274988	0	0	0				0	9.5	1	1	1.0137	0.00590945	23.051	2	9.5	1	1	0.755687	-0.121658	36.684	2
	1616	Tb927.3.3300	Tb927.3.3300	hypothetical protein, conserved		Q57V56	89.197	36.4	2.6048e-65	1					X	1.02412	-0.0103525	0.531496	0.2745	13.1	8	8	0.91633	-0.0379481	9.5175	14	25.3	14	14	1.0063	0.00272747	15.612	30	25.9	16	16	1.00963	0.00416306	53.386	31
	571	Tb11.01.7400	Tb927.11.15760	GPI transamidase subunit Tta1 (TTA1)	TTA1	Q381L0	41.915	25.2	2.0931e-34	1						0.926366	0.0332174	0.531599	0.274416	19.1	4	4	1.3191	0.120278	25.645	6	23.3	5	5	0.94494	-0.0245958	32.693	8	16.7	4	4	1.00918	0.00397017	16.947	7
	2522	Tb927.8.5510	Tb927.8.5510	apurinic/apyrimidinic endonuclease, putative		Q57X31	44.375	15.7	7.9068e-11	1						0.846771	0.0722341	0.533387	0.272957	0	0	0				0	7.8	2	2	1.4206	0.152472	38.689	2	2.8	1	1	0.98174	-0.00800367		1
	951	Tb927.1.860	Tb927.1.860	transmembrane protein, putative		Q4GZD2	29.562	48.9	2.2086e-166	1						0.972499	0.0121109	0.533651	0.272742	45.5	9	9	1.1048	0.0432837	18.347	13	48.9	11	11	1.0103	0.00445035	17.048	20	38.8	8	8	0.974089	-0.0114013	18.74	12
	1676	Tb927.3.5010	Tb927.3.5010	hypothetical protein, conserved		Q582N6	23.423	46.1	1.6248e-47	1						1.02566	-0.0110016	0.538584	0.268747	45.6	10	10	0.97445	-0.0112404	18.196	19	45.6	11	11	1.0352	0.0150243	48.382	21	26.4	6	6	0.91878	-0.0367885	21.971	17
	1769	Tb927.4.2600	Tb927.4.2600	hypothetical protein, conserved		Q584C7	181.38	4.7	2.6671e-15	1						0.878098	0.0564572	0.539746	0.267811	1.4	1	1	0.81153	-0.0906954		1	3.3	3	3	1.2322	0.0906812	10.26	3	2.1	2	2	1.47702	0.169386	1.4062	2
	667	Tb11.02.1340	Tb927.11.3850	AMP deaminase, putative		Q386C9	175.55	11.9	4.858e-61	1						0.937176	0.028179	0.540121	0.267509	2.1	2	2	0.95064	-0.0219839	8.8984	4	6.5	7	7	1.0063	0.00272747	15.562	12	6.5	6	6	1.26997	0.103794	16.612	7
	2557	Tb927.8.650	Tb927.8.650	cation-transporting ATPase, putative		Q57YG5	140.4	32.1	0	1						0.967294	0.0144415	0.540907	0.266878	15.5	12	12	0.94567	-0.0242604	18.943	16	24.4	22	22	1.0638	0.02686	28.339	46	26.1	22	22	1.09831	0.0407248	36.196	43
	489	Tb11.01.4850	Tb927.11.13270	hypothetical protein, conserved		Q382K9	30.104	62.2	2.6485e-185	1						0.996037	0.0017246	0.541032	0.266777	34.1	6	6	1.0033	0.00143081	15.791	14	57	9	9	1.0138	0.00595229	18.942	21	48.9	8	8	0.994926	-0.00220927	41.27	18
	2525	Tb927.8.5600	Tb927.8.5600	transaldolase, putative		Q57X22	36.627	57.8	3.9713e-117	1						0.731305	0.135901	0.541058	0.266756	6.6	2	2	0.95771	-0.018766	17.555	2	0	0	0				0	3.9	1	1	1.9524	0.290569		1
	1936	Tb927.5.3220	Tb927.5.3220	signal peptidase type I, putative		Q57Z71	23.706	37.5	1.0825e-42	1						1.0342	-0.0146048	0.542004	0.265998	3.8	1	1	1.0114	0.00492295		1	31.7	7	7	1.0138	0.00595229	11.631	12	33.7	8	8	0.881679	-0.0546896	15.2	12
	1811	Tb927.4.410	Tb927.4.410	CAF 40 (CAF40)	CAF40	Q57UT4	35.32	19.9	4.7412e-90	1						1.12069	-0.0494847	0.542183	0.265854	7	2	2	0.80575	-0.0937997	44.38	2	7	2	2	1.2132	0.0839324	45.357	3	3.5	1	1	0.726797	-0.138587		1
	2269	Tb927.7.4520	Tb927.7.4520	Thioredoxin-like, putative		Q57X68	22.315	67.7	0	1						0.87838	0.0563177	0.546398	0.262491	0	0	0				0	14.9	2	2	0.97978	-0.00887143	21.665	2	18.4	3	3	1.32284	0.121507	20.902	4
	2091	Tb927.6.4180	Tb927.6.4180	FUN14 family, putative (POMP32)	POMP32	Q586B6	16.327	28.9	1.2833e-16	1				X		1.02428	-0.0104192	0.547668	0.261483	18.1	3	3	0.92821	-0.0323538	17.147	7	28.9	4	4	0.96394	-0.01595	9.0061	10	18.1	2	2	1.04003	0.0170462	14.349	6
	2444	Tb927.8.2850	Tb927.8.2850	Poly(A)-specific ribonuclease PARN-1		Q57W87	65.146	7.5	2.7742e-07	1						2.36943	-0.374644	0.54828	0.260998	0	0	0				0	3.1	1	1	0.15456	-0.810903		1	5.5	3	3	1.15243	0.0616154	104	5
	2379	Tb927.8.1010	Tb927.8.1010	chaperone protein DNAj, putative		Q57VQ3	55.325	10	1.4932e-07	1						1.09759	-0.0404394	0.551132	0.258744	0	0	0				0	9.6	3	3	0.81666	-0.0879587	17.053	4	6.7	2	2	1.01644	0.00707994	7.9494	2
	701	Tb11.02.2490	Tb927.11.4880	Calmodulin-binding, putative		Q385T0	30.214	26.3	5.5328e-23	1						0.937622	0.0279724	0.551526	0.258434	13.1	3	3	1.1853	0.0738283	106.08	4	15	4	4	1.1497	0.0605845	30.199	7	19.7	4	4	0.890234	-0.0504958	14.365	7
	176	Tb09.160.5560	Tb927.9.7550	adenylosuccinate lyase, putative (ADSL)	ADSL	Q38EJ2	53.119	26.5	1.8199e-163	1						1.07057	-0.0296143	0.552446	0.25771	5.7	2	2	1.1049	0.043323	0	2	10.4	3	3	0.93206	-0.0305561	9.8881	5	7	3	3	0.79139	-0.10161	62.642	3
	73	Tb09.160.0520	Tb927.9.1600	hypothetical protein, conserved		Q38FY7	182.2	10	3.5005e-17	1						1.1033	-0.0426941	0.552813	0.257422	3.7	3	3	0.73775	-0.132091	17.119	4	2.2	1	1	0.85445	-0.0683133	14.266	2	3.7	2	2	1.1812	0.0723217	34.125	3
	2452	Tb927.8.3250	Tb927.8.3250	dynein heavy chain, putative		Q57YY8	537.36	6.1	1.0608e-63	1						0.980579	0.0085172	0.552908	0.257347	1.3	5	5	1.0606	0.0255516	59.815	6	4.3	13	13	0.96658	-0.0147622	32.873	16	3.3	11	11	1.03458	0.0147622	20.617	11
	2298	Tb927.7.5340	Tb927.7.5340	hypothetical protein, conserved		Q57ZF5	56.822	27.9	2.6958e-32	1						1.03551	-0.0151531	0.554003	0.256488	10.6	5	5	1.0662	0.0278387	21.474	10	11.4	5	5	0.91709	-0.037588	28.143	6	7.6	4	4	0.921065	-0.0357098	11.943	6
	2560	Tb927.8.6640	Tb927.8.6640	Male sterility protein, putative		Q57TU9	67.498	23.2	1.14e-30	1						1.02904	-0.012433	0.554018	0.256476	8.3	3	3	0.90573	-0.0430012	17.598	4	21	8	8	1.0426	0.0181177	29.222	11	18.4	7	7	0.971817	-0.0124154	52.517	9
	557	Tb11.01.6860	Tb927.11.15210	Enriched in surface-labeled proteome protein 16 (ESP16)	ESP16	Q381R4	35.527	24.5	5.7168e-86	1						0.977429	0.0099146	0.555054	0.255665	24.5	6	6	1.0901	0.0374663	38.742	10	19.2	4	4	1.0033	0.00143081	30.489	4	13.8	2	2	0.979144	-0.00915333	9.4903	4
	2586	Tb927.8.7490;Tb927.4.4930	Tb927.8.7490	hypothetical protein, conserved		Q57V70	157.97	5.7	1.3068e-11	2						1.09347	-0.0388076	0.560336	0.251552	0.8	1	1	0.7944	-0.0999608		1	1.1	1	1	0.81356	-0.0896104		1	1.1	1	1	1.18345	0.0731484		1
	1739	Tb927.4.1720	Tb927.4.1720	nucleoside diphosphate kinase, putative		Q581Q9	38.948	11.7	1.7643e-09	1						1.1204	-0.0493743	0.560665	0.251296	7.7	2	2	0.64283	-0.191904	40.715	2	11.7	3	3	1.0694	0.0291402	4.2389	4	8	2	2	1.03429	0.0146409	15.076	3
	1359	Tb927.10.710	Tb927.10.710	hypothetical protein, conserved		Q38CG9	30.974	4.5	0.00029848	1						0.802466	0.0955732	0.560961	0.251068	4.5	1	1				0	4.5	1	1	0.95431	-0.0203105		1	4.5	1	1	1.62726	0.211457		1
	735	Tb11.02.3860	Tb927.11.6040	Nodulin-like, putative		Q385G4	70.825	12.9	1.3553e-53	1						0.955264	0.0198767	0.561164	0.25091	7.8	5	5	1.189	0.0751819	24.914	9	12.8	6	6	0.95151	-0.0215866	13.836	15	6.4	4	4	1.01399	0.006035	8.5534	10
	1803	Tb927.4.3840	Tb927.4.3840	nucleolar protein, putative		Q583H8	59.059	25	3.6309e-123	1						0.454051	0.342896	0.561216	0.25087	0	0	0				0	2.9	1	1	0.84487	-0.0732101	6.0214	2	1.7	1	1	5.74119	0.759002		1
	1150	Tb927.10.15760	Tb927.10.15760	hypothetical protein, conserved		Q387T8	36.411	73.7	0	1						1.00756	-0.00326901	0.561939	0.250311	71.1	24	24	0.97107	-0.0127495	9.6477	57	68.3	22	22	1.0041	0.00177697	12.562	58	73.3	27	27	1.00269	0.00116547	16.506	66
	1180	Tb927.10.2190	Tb927.10.2190	Protein of unknown function (DUF667), putative		Q38C25	34.552	41.5	1.1374e-234	1					X	1.01185	-0.00511449	0.562517	0.249864	28.2	7	7	0.96368	-0.0160672	14.695	15	28.2	8	8	1.0211	0.00906828	14.817	15	37.4	8	8	0.980969	-0.00834463	12.905	16
	1732	Tb927.4.1590	Tb927.4.1590				39.655	8.3	2.0821e-10	1				X		0.935919	0.0287617	0.562597	0.249802	2.3	1	1	1.2813	0.107651		1	5.7	2	2	1.0312	0.0133429	21.55	3	8.3	3	3	0.923191	-0.0347087	18.443	3
	2075	Tb927.6.3840	Tb927.6.3840	reticulon domain protein		Q585Y2	21.071	30.1	2.2256e-101	1						0.960664	0.0174286	0.563613	0.249019	17.7	3	3	1.084	0.0350293	15.247	8	17.7	3	3	1.1218	0.0499154	6.0852	8	17.7	3	3	0.927558	-0.032659	12.676	8
	2587	Tb927.8.750	Tb927.8.750	nucleolar RNA-binding protein, putative		Q57YF6	39.761	13.4	4.1289e-10	1						1.04246	-0.018061	0.5658	0.247337	7.1	2	2	0.97302	-0.0118782	17.978	3	7.1	2	2	0.85757	-0.0667304	13.713	4	7.1	2	2	1.05785	0.0244257	26.541	4
	69	Tb09.160.0400	Tb927.9.1410	hypothetical protein, conserved		Q38G01	71.871	12.6	1.2607e-32	1						0.90786	0.041981	0.566404	0.246874	9.3	4	4	0.875	-0.0579919	24.481	5	5.9	3	3	1.0699	0.0293432	26.909	5	10.3	5	5	1.42755	0.154592	14.175	5
	1099	Tb927.10.14520	Tb927.10.14520	hypothetical protein, conserved		Q388F0	51.566	33.3	1.2632e-117	1						1.0492	-0.02086	0.56755	0.245996	18	5	5	0.85	-0.0705811	10.171	4	33.3	9	9	0.93895	-0.0273575	16.063	16	25.3	6	6	1.08482	0.0353586	22.721	10
	2402	Tb927.8.1640	Tb927.8.1640	MSP-B, putative		Q580F9	63.742	45.3	0	1						1.43861	-0.157942	0.567631	0.245934	30	10	0				0	42.8	19	1	1.0907	0.0377053		1	45.3	18	1	0.443007	-0.353589		1
	223	Tb09.211.1370	Tb927.9.9820	glyceraldehyde-3-phosphate dehydrogenase, putative		Q38E18	38.802	49	9.6198e-82	1						0.983694	0.00713979	0.568063	0.245604	24.5	6	6	0.9782	-0.00957234	8.4485	10	35.5	9	9	1.0101	0.00436437	14.709	16	25.6	5	5	1.06323	0.0266273	8.363	8
	149	Tb09.160.4570	Tb927.9.6230	unspecified product	AK	Q38EV1	41.597	73	0	1						0.949391	0.0225548	0.569696	0.244357	64.3	23	1	1.2283	0.0893045		1	65.9	28	1	0.96633	-0.0148745		1	64.9	25	1	0.984543	-0.00676545	15.026	2
	2539	Tb927.8.6050	Tb927.8.6050	hypothetical protein, conserved		Q57YK6	27.343	15.8	1.6474e-06	1						0.9498	0.0223679	0.570164	0.244	0	0	0				0	15.8	2	2	1.1228	0.0503024	15.21	6	15.8	2	2	0.987264	-0.00556657	14.331	4
	1613	Tb927.3.3200	Tb927.3.3200	Domain of unknown function (DUF4586), putative		Q57V66	39.357	24	9.8675e-93	1						1.03978	-0.016942	0.571305	0.243132	13.4	3	3	1.0307	0.0131323	19.372	5	20.9	4	4	0.85683	-0.0671053	16.092	7	6.3	2	2	1.00727	0.00314698	11.672	3
	1397	Tb927.10.8080	Tb927.10.8080	Uncharacterized conserved protein (DUF2042), putative		Q38AF6	82.38	23.6	1.4058e-209	1						0.944248	0.0249139	0.573631	0.241368	15.7	7	7	0.89224	-0.0495183	11.783	9	13.8	7	7	1.1381	0.0561804	17.081	11	22	9	9	1.16971	0.0680796	20.838	11
	1723	Tb927.4.1270	Tb927.4.1270	ruvB-like DNA helicase, putative		Q581V4	49.905	51.4	1.9019e-294	1						0.949703	0.0224122	0.574952	0.240369	2.4	1	1	1.209	0.0824263		1	10.2	3	3	1.0451	0.0191578	12.843	4	2.4	1	1	0.923958	-0.0343477		1
	2581	Tb927.8.7170	Tb927.8.7170	inositol polyphosphate 1-phosphatase, putative		Q57YS3	42.081	32.6	8.6986e-72	1						1.02787	-0.0119393	0.576192	0.239433	19.2	6	6	0.90181	-0.044885	38.728	8	25.9	7	7	1.0406	0.0172838	16.006	14	22.6	7	7	0.981258	-0.0082168	15.012	14
	1885	Tb927.5.1700	Tb927.5.1700	replication Factor A 28 kDa subunit, putative		Q57ZN9	27.593	45.5	1.1817e-45	1						1.0555	-0.0234591	0.576199	0.239427	5.1	1	1	0.80479	-0.0943174		1	21.6	4	4	1.0227	0.00974826	43.255	3	17.6	3	3	1.03322	0.0141919	2.2153	3
	1172	Tb927.10.190	Tb927.10.190	40S ribosomal protein S6, putative		Q38CL9	28.44	38	1.6673e-179	1						1.05178	-0.021924	0.577592	0.238379	38	10	4	1.1056	0.043598	18.203	5	32.4	10	4	0.90222	-0.0446875	13.541	7	38	11	5	0.861623	-0.0646826	18.854	8
	2478	Tb927.8.4230	Tb927.8.4230	hypothetical protein, conserved		Q57W12	119.02	4	2.5118e-12	1					X	1.04548	-0.0193159	0.577873	0.238167	1.5	1	1	1.0426	0.0181177	0.53618	2	4	3	3	1.0025	0.00108438	26.811	4	1.5	1	1	0.83724	-0.0771498	14.152	2
	2168	Tb927.7.2070	Tb927.7.2070	heat shock protein DNAJ, putative		Q57V04	36.377	21	4.414e-16	1						0.850164	0.0704975	0.577942	0.238116	3.4	1	1	0.97034	-0.0130761	66.69	7	14.3	3	3	0.87404	-0.0584687	55.884	7	15.5	3	3	1.91883	0.283037	75.461	10
	2299	Tb927.7.540	Tb927.7.540	chaperone protein DNAj, putative		Q57U00	50.644	15.1	5.4883e-157	1				X		1.04587	-0.0194795	0.579206	0.237167	5.3	2	2	0.937	-0.0282604	15.596	5	14.9	6	6	0.8591	-0.0659563	20.039	13	14.9	6	6	1.08587	0.0357781	15.134	13
	1840	Tb927.4.5040	Tb927.4.5040	dihydrolipoamide dehydrogenase, putative		Q584K1	66.008	8.9	1.6323e-15	1						1.03639	-0.0155214	0.579347	0.237061	7.1	3	3	0.87335	-0.0588117	16.552	3	5.3	2	2	1.0537	0.022717	15.268	4	8.9	4	4	0.976181	-0.0104696	6.9324	5
	1511	Tb927.2.4330	Tb927.2.4330	paraflagellar rod protein 5, putative (PFR5)	PFR5	Q586U8	87.142	9.7	1.1119e-20	1						0.939281	0.0272043	0.579793	0.236727	7.6	4	4	1.2186	0.0858612	14.621	6	8.3	4	4	1.119	0.0488301	14.797	8	7.6	4	4	0.884956	-0.0530784	13.355	7
	2205	Tb927.7.2820;Tb927.7.2830;Tb927.7.2840;Tb927.7.2850;Tb927.7.2860;Tb927.7.2870;Tb927.7.2880;Tb927.7.2890;Tb927.7.2900;Tb927.7.2910;Tb927.7.2920;Tb927.7.2930;Tb927.7.2940	Tb927.7.2820	histone H2A, putative			14.212	37.3	3.9863e-122	13						0.974218	0.0113438	0.58254	0.234674	37.3	9	9	1.0613	0.0258382	13.07	31	37.3	9	9	1.0755	0.0316104	13.005	35	37.3	9	9	0.947508	-0.0234171	16.942	72
	2416	Tb927.8.1960	Tb927.8.1960	hypothetical protein, conserved		Q581Y6	48.425	18	9.2413e-37	1						0.892369	0.0494557	0.582866	0.234431	0	0	0				0	3.7	1	1	1.2996	0.11381	8.1238	2	6.7	2	2	0.966277	-0.0148984		1
	332	Tb09.244.2790	Tb927.9.15060	rRNA processing protein, putative		Q38CZ4	28.483	27.5	6.0846e-13	1						0.935089	0.0291469	0.586318	0.231867	7.2	1	1	1.3065	0.116109	14.336	2	7.2	1	1	0.91897	-0.0366987	2.4338	2	7.2	1	1	1.01866	0.00803006	6.4024	2
	2283	Tb927.7.4910	Tb927.7.4910	hypothetical protein, conserved		Q57XA7	40.483	52.6	1.5078e-160	1					X	1.00942	-0.00407091	0.58643	0.231784	31.4	7	7	1.0011	0.000477461	11.008	13	44.2	11	11	0.96252	-0.0165902	21.3	23	50.9	11	11	1.00902	0.00390005	12.711	24
	652	Tb11.02.0990	Tb927.11.3500	Dpy-30 motif containing protein, putative		Q386G1	115.19	11.5	2.6105e-85	1						0.973677	0.0115852	0.586946	0.231402	4.4	3	3	1.0549	0.0232113	8.1566	4	11.5	6	6	0.94657	-0.0238473	12.935	7	7.7	4	4	1.0849	0.0353916	17.489	8
	2308	Tb927.7.5700	Tb927.7.5700	hypothetical protein, conserved		Q582I5	45.55	13.1	4.0866e-12	1				X		0.967237	0.0144671	0.588111	0.230541	6.2	2	2	0.93506	-0.0291605	16.272	4	4.7	2	2	1.0613	0.0258382	10.68	4	10.9	4	4	1.11359	0.0467237	10.229	5
	920	Tb927.1.3010	Tb927.1.3010	mRNA processing protein, putative		Q4GYS2	40.813	8.3	5.1353e-07	1						1.24778	-0.0961385	0.588365	0.230353	2.7	1	1	0.58763	-0.230896		1	2.7	1	1	0.54719	-0.261862		1	5.6	1	1	1.60082	0.204342		1
	657	Tb11.02.1120	Tb927.11.3650	adenylosuccinate synthetase, putative		Q386E7	66.674	48.2	1.8283e-268	1						1.02913	-0.0124702	0.589229	0.229716	4.5	2	2	0.90723	-0.0422826	0.51911	3	4.5	3	3	1.0578	0.0244036	7.5756	4	6	3	3	0.956023	-0.0195317	24.896	5
	2134	Tb927.6.840	Tb927.6.840	hypothetical protein, conserved		Q585G2	38.157	10.8	8.1303e-12	1						1.14173	-0.0575636	0.591299	0.228193	7.4	1	1	0.73387	-0.134381		1	10.8	2	2	0.6889	-0.161844	21.559	3	7.4	1	1	1.32903	0.123534	7.489	2
	542	Tb11.01.6600	Tb927.11.14960	pumilio/PUF RNA binding protein 7, putative (PUF7)	PUF7	Q381T9	78.663	14.6	2.742e-22	1						0.791292	0.101663	0.591639	0.227943	0	0	0				0	3.4	2	2	1.729	0.237795	40.995	3	2.7	1	1	0.923702	-0.034468		1
	1386	Tb927.10.7870	Tb927.10.7870	hypothetical protein, conserved		Q38AH7	22.784	15.2	8.026e-21	1						1.19086	-0.0758607	0.593044	0.226913	0	0	0				0	15.2	1	1	0.66388	-0.17791		1	15.2	1	1	1.06216	0.0261889		1
	1766	Tb927.4.2450	Tb927.4.2450	thioredoxin, putative		Q584E2	44.49	51.8	0	1						0.99707	0.00127441	0.594336	0.225968	46.7	16	16	1.0087	0.00376202	19.836	32	43.6	16	16	0.99369	-0.00274908	13.136	37	43.6	15	15	1.00649	0.00281027	8.6339	36
	174	Tb09.160.5480	Tb927.9.7470	purine nucleoside transporter (NT10)	NT10	Q38EK0	50.675	12.8	0	1						1.02111	-0.00907207	0.594395	0.225925	11.9	4	3	0.91637	-0.0379291	23.731	4	12.8	6	5	1.0088	0.00380507	14.794	11	11.5	4	4	1.01603	0.00690781	11.605	9
	1326	Tb927.10.6070	Tb927.10.6070	universal minicircle sequence binding protein 1 (UMSBP1)	UMSBP1	Q38AZ9	14.566	67.9	0	1						1.03165	-0.013532	0.595007	0.225478	67.9	8	7	1.0702	0.0294649	5.8645	30	67.9	8	7	0.91476	-0.0386928	10.55	25	67.9	9	8	0.930319	-0.0313681	7.2949	32
	619	Tb11.02.0140	Tb927.11.2540	hypothetical protein, conserved		Q386Q6	33.848	48.5	1.3954e-92	1						0.975702	0.0106827	0.595663	0.225	31.3	8	8	1.0975	0.0404045	42.558	13	36	9	9	1.0243	0.0104272	31.043	18	39.4	9	9	0.957671	-0.0187837	47.312	14
	2463	Tb927.8.3750	Tb927.8.3750	Nucleolar protein 56, putative (NOP56)	NOP56	Q580Z5	54.358	63.8	0	1						0.980408	0.00859294	0.596465	0.224415	43.1	15	15	1.0245	0.010512	12.596	24	56.3	20	20	0.96345	-0.0161708	16.539	38	45.1	15	15	1.07507	0.0314377	15.808	25
	1337	Tb927.10.6490	Tb927.10.6490	KIAA1430 homologue, putative		Q38AV7	19.53	30.4	7.5937e-12	1						1.02689	-0.0115231	0.597397	0.223737	14.3	2	2	0.89689	-0.0472608	9.836	5	30.4	5	5	1.0347	0.0148144	26.842	9	14.3	2	2	0.995124	-0.00212285	18.349	4
	225	Tb09.211.1390	Tb927.9.9860	Hsp70 protein, putative		Q38E16	79.857	42.1	5.2325e-140	1						0.989618	0.00453234	0.599295	0.22236	37.2	23	23	0.98124	-0.00822476	21.584	41	34.6	22	22	1.0403	0.0171586	20.322	46	39.4	22	22	1.0108	0.00466321	21.438	47
	2453	Tb927.8.3270	Tb927.8.3270	hypothetical protein		Q57YY6	21.687	18.4	6.8536e-21	1						0.947125	0.0235926	0.600023	0.221832	10.4	1	1	1.2338	0.0912448		1	18.4	2	2	1.0486	0.0206099	18.628	4	18.4	2	2	0.909753	-0.0410767	39.797	3
	2590	Tb927.8.7600;Tb927.8.7610;Tb927.8.7620;Tb927.8.7630;Tb927.8.7640;Tb927.8.7650;Tb927.8.7670	Tb927.8.7600	amino acid transporter, putative		Q57V81	58.179	5.8	1.2355e-55	7						1.04001	-0.0170364	0.600143	0.221745	5.4	2	1	1.0149	0.00642325	7.4556	2	5.8	3	1	0.91097	-0.0404959	7.4489	4	2	1	0				0
	744	Tb11.02.4100	Tb927.11.6230	protein transport protein SEC61 subunit alpha, putative	Sec61alpha	Q385E6	53.647	11.6	1.2993e-15	1						0.862637	0.0641719	0.600507	0.221482	3.3	1	1	1.8715	0.27219	0	2	7.1	3	3	0.93061	-0.0312323	16.431	9	7.1	3	3	0.894454	-0.0484418	22.494	5
	2585	Tb927.8.7410	Tb927.8.7410	calreticulin, putative		Q57YU3	45.021	68.1	0	1						1.01999	-0.0085977	0.600827	0.221251	58.2	31	1	0.92539	-0.0336752	3.1304	2	53.2	27	1	0.98468	-0.00670488	1.3987	2	48.1	25	1	1.03416	0.014587	2.8331	2
	2027	Tb927.6.2060	Tb927.6.2060	histidyl-tRNA synthetase	HisRS	Q584V0	53.345	28.1	8.5237e-80	1						0.81378	0.0894928	0.601038	0.221098	0	0	0				0	2.1	1	1	1.6334	0.213093		1	5.2	1	1	0.924471	-0.0341068		1
	670	Tb11.02.1420	Tb927.11.3920	hypothetical protein, conserved		Q386C2	74.746	4.7	6.0112e-05	1						1.06592	-0.0277263	0.601405	0.220833	2.9	1	1	0.99603	-0.00172758		1	4.7	2	2	0.7664	-0.115545		1	1.8	1	1	1.08167	0.0340931		1
	220	Tb09.211.1300	Tb927.9.9720	glucosidase II beta subunit-like protein, putative		Q38E25	25.447	12.9	1.0301e-38	1						0.925214	0.0337577	0.601967	0.220428	0	0	0				0	8	1	1	0.97049	-0.0130089	17.884	2	12.9	2	2	1.20372	0.0805244		1
	913	Tb927.1.2340;Tb927.1.2360;Tb927.1.2380;Tb927.1.2400	Tb927.1.2340	alpha tubulin			49.787	84.3	0	4						1.00164	-0.000713676	0.604175	0.218837	84.3	47	40	0.99939	-0.000265	14.431	413	84.3	51	43	0.99328	-0.00292831	16.12	391	74.1	49	42	1.00243	0.00105227	21.604	406
	2421	Tb927.8.2030	Tb927.8.2030	hypothetical protein, conserved		Q581X9	48.238	66.3	0	1						1.01327	-0.00572466	0.606808	0.216948	62	33	33	1.0059	0.00255481	16.333	79	62	33	33	1.0113	0.00488001	10.759	85	66	33	33	0.944912	-0.0246088	11.103	91
	2407	Tb927.8.1770	Tb927.8.1770	hypothetical protein, conserved		Q582A5	59.483	4.4	3.3902e-10	1						1.06514	-0.0274073	0.608304	0.215879	2.1	1	1	0.95504	-0.0199784	1.6546	2	4.4	2	2	0.77677	-0.109708	36.488	4	4.4	2	2	1.11549	0.0474642	21.718	3
	1016	Tb927.10.12330	Tb927.10.12330	zinc finger protein family member, putative (ZC3H34)	ZC3H34	Q389B0	22.365	29.2	7.4311e-23	1						0.966361	0.0148604	0.608557	0.215698	22.3	4	4	1.1432	0.0581222	15.762	8	22.3	4	4	1.0325	0.0138901	19.411	9	22.3	4	4	0.938791	-0.0274312	27.479	7
	1388	Tb927.10.790	Tb927.10.790	synaptobrevin, putative	VAMP	Q38CG1	26.489	17.2	8.4861e-38	1						1.11474	-0.0471721	0.608798	0.215527	11.3	2	2	0.6468	-0.18923		1	10.9	2	2	0.92489	-0.0339099	5.066	3	10.9	2	2	1.20677	0.0816236	13.273	2
	1134	Tb927.10.15370	Tb927.10.15370	DNA-directed RNA polymerases I and III subunit RPAC1, putative (RPC40)	RPC40	Q387X6	37.377	34.4	4.3588e-89	1						0.977184	0.0100238	0.609275	0.215186	4.7	1	1	1.0939	0.0389776	14.746	2	4.7	1	1	1.0232	0.00996053	12.107	4	4.7	1	1	0.957488	-0.0188669	9.2631	3
	478	Tb11.01.4621;Tb11.01.4622;Tb11.01.4623;Tb11.01.4624	Tb927.11.13020	calmodulin			16.838	96	0	4						1.01233	-0.00532082	0.60974	0.214855	96	10	10	0.97985	-0.0088404	7.9727	28	96	12	12	0.95801	-0.01863	9.2106	35	96	10	10	1.02685	0.0115079	10.341	23
	1747	Tb927.4.1920	Tb927.4.1920	GPI transamidase subunit 16, putative (GPI16)	TbGPI16	Q583K1	75.806	23.6	6.9905e-300	1						0.981181	0.00825096	0.610831	0.214079	15.5	6	6	0.95853	-0.0183943	10.874	13	22	10	10	1.0358	0.0152759	13.142	18	20.8	9	9	1.06628	0.0278712	23.361	18
	105	Tb09.160.2230	Tb927.9.3620	hypothetical protein, conserved		Q38FH0	25.222	16	2.2065e-12	1						1.60328	-0.20501	0.613634	0.212091	5.6	1	1				0	11.7	2	2	1.231	0.0902581	16.402	3	16	3	3	0.316026	-0.500278	165.9	4
	2309	Tb927.7.5760	Tb927.7.5760	nuclear transport factor 2 protein, putative (MTR2)	NFT2	Q582J1	15.812	65.9	1.324e-18	1						0.980112	0.00872419	0.61379	0.21198	37.8	4	4	0.95357	-0.0206474	14.368	7	28.9	3	3	1.0504	0.0213547	5.3723	5	57	4	4	1.06039	0.0254653	12.655	7
	825	Tb11.03.0815	Tb927.11.320	dynein light chain 1, putative		Q387L9	10.427	41.1	4.0316e-23	1						0.886354	0.0523926	0.614063	0.211787	28.9	2	2	0.79876	-0.0975837		1	41.1	3	3	1.1112	0.0457922	33.597	3	20	1	1	1.61797	0.208969		1
	2106	Tb927.6.4560	Tb927.6.4560	hypothetical protein, conserved		Q587C2	47.192	9.8	1.0132e-06	1						1.12351	-0.0505771	0.614799	0.211267	1.7	1	1	0.64046	-0.193508	11.004	2	1.7	1	1	0.86902	-0.0609702	5.0598	2	8.1	2	2	1.26691	0.102747	89.806	2
	407	Tb11.01.2100	Tb927.11.10330	Regulator of chromosome condensation (RCC1) repeat, putative		Q383P6	70.392	15.9	1.956e-26	1						1.02097	-0.00901359	0.616638	0.20997	12.8	6	6	0.98563	-0.00628609	12.88	9	14.6	7	7	1.0378	0.0161137	11.594	10	11.9	6	6	0.918611	-0.0368683	23.032	9
	442	Tb11.01.3190	Tb927.11.11380	hypothetical protein, conserved		Q383E0	61.504	25.3	1.1591e-79	1						0.977029	0.0100926	0.616701	0.209926	20.5	9	9	0.95432	-0.020306	21.285	18	22.7	10	10	1.0265	0.011359	15.59	22	22	9	9	1.09452	0.0392249	14.671	16
	1058	Tb927.10.13630	Tb927.10.13630	glucosidase, putative		Q388N5	91.488	37.8	1.4145e-78	1						1.00554	-0.00239907	0.618009	0.209005	24.5	16	16	0.9976	-0.00104356	12.733	32	31	19	19	1.0091	0.00393421	14.338	41	27.1	16	16	0.97704	-0.0100878	16.199	32
	429	Tb11.01.2780	Tb927.11.10990	translation initiation factor 2 subunit, putative		Q383H9	42.136	24.4	2.4577e-57	1						0.965159	0.0154012	0.619013	0.2083	6.2	1	1	0.91846	-0.0369398	6.5178	2	6.2	1	1	1.0844	0.0351895	10.588	2	6.2	1	1	1.11674	0.0479538	2.036	2
	1071	Tb927.10.13960	Tb927.10.13960	paralyzed flagella protein 20 (PF20)	PF20	Q388K3	65.568	8.3	7.2694e-09	1						0.914063	0.0390241	0.619988	0.207616	3.9	2	2	1.0157	0.00676545	12.908	2	6.5	2	2	0.87543	-0.0577786	5.1424	3	6.5	2	2	1.4726	0.168085	42.848	3
	1717	Tb927.4.1020	Tb927.4.1020	serine-palmitoyl-CoA transferase, putative		Q580D0	54.128	50.4	9.2728e-73	1						1.02808	-0.0120248	0.621215	0.206758	26.9	9	9	0.88605	-0.0525418	54.348	13	36.7	16	16	1.0006	0.000260499	23.551	32	32.9	15	15	1.03802	0.0162069	59.456	29
	1301	Tb927.10.5450	Tb927.10.5450	nucleoplasmin-like protein (NLP) (nlp)	nlp	Q38B59	107.29	18.6	2.1665e-102	1						0.985214	0.00646962	0.621658	0.206449	14.2	9	9	1.0659	0.0277165	26.104	16	15.4	10	10	1.0045	0.00194994	16.265	18	10.9	7	7	0.976658	-0.0102575	13.836	19
	1871	Tb927.5.1260	Tb927.5.1260	Sulfate transporter N-terminal domain with GLY motif/Sulfate transporter family, putative		Q57VD7	62.563	8	1.3595e-10	1						0.97541	0.0108129	0.622938	0.205555	2.1	1	1	0.98893	-0.00483445		1	5.9	2	2	1.1174	0.0482087	7.3347	3	5.8	2	2	0.975134	-0.0109357	17.306	3
	2583	Tb927.8.7340;Tb927.8.7350	Tb927.8.7340	trans-sialidase, putative		Q57YT6	81.051	6.6	5.3237e-10	2						0.878679	0.0561697	0.624182	0.204689	3.3	2	1	1.6942	0.228965		1	4.1	3	2	0.77605	-0.11011		1	3.3	2	1	1.12113	0.0496546	12.429	2
	1945	Tb927.5.3450	Tb927.5.3450	eukaryotic translation initiation factor eIF2A, putative		Q57UC1	57.992	15.9	1.1355e-13	1						1.04954	-0.0210003	0.6279	0.20211	2.5	1	1	0.81026	-0.0913756		1	2.5	1	1	0.98661	-0.00585449	5.7342	3	2.5	1	1	1.08201	0.0342293	5.6382	4
	637	Tb11.02.0620	Tb927.11.3120	nucleolar GTP-binding protein 1 (NOG1)	NOG1	Q386J9	74.753	16.9	3.7131e-64	1						0.878087	0.0564623	0.629045	0.201318	2.4	1	1	1.5133	0.179925	2.4539	2	5.2	2	2	1.3517	0.13088	11.09	3	5.2	2	2	0.722074	-0.141418	19.455	4
	168	Tb09.160.5200	Tb927.9.7110	GRAM domain containing protein, putative		Q38EN1	32.572	32.9	4.1878e-59	1						0.988883	0.00485509	0.629785	0.200808	27.1	5	5	1.0317	0.0135534	11.406	10	29.5	6	6	1.0313	0.013385	8.2778	12	23.4	4	4	0.971912	-0.0123732	14.643	11
	316	Tb09.211.4780	Tb927.9.14240	Nucleoporin (Nup82)	Nup82	Q38D32	82.445	8.2	6.5889e-24	1						0.919079	0.0366473	0.630868	0.200061	4.9	3	3	0.97731	-0.00996766	19.965	4	6.4	4	4	0.90034	-0.0455935	22.167	7	6.5	4	4	1.46387	0.165503	22.485	5
	705	Tb11.02.2640	Tb927.11.5000	Dynein intermediate chain 1, axonemal (DNAI1)	DNAI1	Q385R8	73.293	32.1	2.8757e-86	1						1.01139	-0.00491789	0.630894	0.200044	23.4	13	13	0.95252	-0.0211259	35.945	24	28.9	15	15	0.99413	-0.00255682	13.846	24	26.6	14	14	1.02077	0.00892906	17.163	27
	2573	Tb927.8.6980	Tb927.8.6980	hypothetical protein, conserved		Q57YQ5	95.057	21	7.2357e-97	1						0.908713	0.0415731	0.632076	0.199231	10.6	7	2	0.84899	-0.0710974	70.575	2	21	14	4	1.0328	0.0140162	18.126	6	14.2	9	3	1.51985	0.181801	26.606	5
	2251	Tb927.7.4060	Tb927.7.4060	calpain-like cysteine peptidase, putative		Q57UN6	12.873	99.1	0	1						1.01608	-0.00692648	0.632693	0.198807	89.6	10	3	1.0294	0.0125842	11.513	6	92.2	11	5	0.93337	-0.0299462	15.413	6	70.4	9	1	0.992162	-0.00341745	21.465	4
	1888	Tb927.5.1760	Tb927.5.1760	Isoprenylcysteine alpha-carbonyl methylesterase, putative		Q57ZP5	72.635	13.2	4.7686e-20	1						1.07798	-0.032609	0.633503	0.198251	0	0	0				0	5.7	2	2	0.82632	-0.0828517	37.665	2	10.4	4	4	1.04144	0.0176338	20.528	8
	927	Tb927.1.3310	Tb927.1.3310	hypothetical protein, conserved		Q4GYP2	28.503	61.1	2.0179e-98	1						0.986649	0.00583723	0.636617	0.196122	59.9	15	15	1.0126	0.00543792	14.75	41	59.9	16	16	1.0577	0.0243625	12.299	41	58.7	15	15	0.972101	-0.0122887	9.7972	40
	2276	Tb927.7.4760	Tb927.7.4760	hypothetical protein, conserved		Q57X92	58.815	9.1	8.0786e-12	1						0.92316	0.0347229	0.639139	0.194405	0	0	0				0	5.9	2	2	0.95537	-0.0198284	6.8708	2	2	1	1	1.22821	0.0892742	4.4396	2
	673	Tb11.02.1500	Tb927.11.4000	hypothetical protein, conserved		Q386B4	62.906	13.1	7.0344e-37	1						0.915537	0.038324	0.639285	0.194305	0	0	0				0	9.1	3	3	0.95079	-0.0219154	18.12	4	6.2	2	2	1.25477	0.0985635	39.822	2
	1533	Tb927.2.5140	Tb927.2.5140	hypothetical protein, conserved		Q585V6	17.408	14.8	2.2362e-05	1						1.0579	-0.0244427	0.639864	0.193912	7.4	1	1	1.1107	0.0455968		1	14.8	2	2	0.78023	-0.107777	7.1901	5	7.4	1	1	0.974659	-0.0111474		1
	1288	Tb927.10.5110	Tb927.10.5110	KREPA4 (KREPA4)	KREPA4	Q38B91	23.697	13.8	2.5549e-05	1						1.14445	-0.0585961	0.641732	0.192646	5	1	1	0.8636	-0.0636874		1	13.8	2	2	1.3518	0.130912	49.78	4	5	1	1	0.571461	-0.243013		1
	2263	Tb927.7.4420	Tb927.7.4420	proteasome alpha 3 subunit, putative		Q57X58	32.154	36	6.2247e-148	1						0.921766	0.0353795	0.644191	0.190986	5.9	1	1	1.2358	0.0919482		1	0	0	0				0	5.9	1	1	0.952381	-0.0211893		1
	661	Tb11.02.1190	Tb927.11.3710	hypothetical protein, conserved		Q386E1	61.184	27.8	1.3235e-27	1						0.992719	0.0031737	0.645848	0.18987	14	5	5	0.98553	-0.00633015	17.26	9	20.6	7	7	1.0329	0.0140583	18.419	12	24.5	9	9	1.00414	0.00179299	20.416	15
	1808	Tb927.4.4040	Tb927.4.4040	hypothetical protein, conserved		Q57Y08	30.274	20.5	5.6885e-57	1						0.977487	0.00988886	0.645986	0.189777	15.4	3	3	1.0309	0.0132165	6.1777	6	15.4	3	3	0.94702	-0.0236408	35.623	6	12	2	2	1.09671	0.0400909	6.9663	4
	2036	Tb927.6.2220	Tb927.6.2220	hypothetical protein, conserved		Q584T4	14.871	34.1	1.5381e-42	1						0.987723	0.00536476	0.648688	0.187964	21.7	2	2	0.99303	-0.00303763	16.016	3	34.1	3	3	0.98546	-0.006361	14.151	5	25.6	2	2	1.06046	0.0254929	30.989	3
	2378	Tb927.7.990	Tb927.7.990	chaperone protein DNAj, putative		Q57VU5	86.6	30.1	4.7334e-71	1				X		0.980132	0.00871554	0.649129	0.187669	15.8	9	9	0.94675	-0.0237647	15.268	14	26.5	14	14	1.0482	0.0204442	11.777	32	27.1	17	17	1.07021	0.0294672	13.931	32
	1473	Tb927.2.2130	Tb927.2.2130	small GTP-binding protein RAB6, putative		Q586J5	25.385	20.9	5.9879e-33	1						0.903176	0.0442277	0.649193	0.187626	6.5	1	1	0.77965	-0.1081		1	20.9	4	4	1.1513	0.0611885	10.368	7	16.1	3	3	1.51215	0.179595	12.77	4
	2556	Tb927.8.6480	Tb927.8.6480	folate-binding protein YgfZ, putative		Q57TW5	36.943	5.6	5.3398e-05	1						0.956852	0.0191554	0.649336	0.18753	5.6	2	2	1.023	0.00987563	26.611	3	2.1	1	1	1.2188	0.0859324	8.088	2	2.1	1	1	0.915499	-0.0383419	5.6591	2
	791	Tb11.02.5460	Tb927.11.7470	hypothetical protein, conserved		Q384Q9	26.198	26.3	3.3478e-43	1					X	1.08338	-0.0347807	0.649707	0.187283	5.7	1	1	1.2218	0.0870001	4.8163	2	18.6	2	2	0.72663	-0.138687		1	13.4	2	2	0.885818	-0.0526555	8.9765	3
	2559	Tb927.8.6620	Tb927.8.6620	hypothetical protein, conserved		Q57TV1	40.12	5.1	2.8194e-05	1						1.02314	-0.00993643	0.650447	0.186788	5.1	1	1	0.90945	-0.0412212	4.7481	2	5.1	1	1	1.0565	0.0238695	8.3764	2	5.1	1	1	0.971723	-0.0124576	14.809	2
	2249	Tb927.7.4020	Tb927.7.4020	protein phosphatase 2C, putative		Q57UN2	78.079	9.1	7.7272e-17	1						0.950682	0.0219647	0.65083	0.186533	5.4	3	3	1.2636	0.10161	23.851	6	6.2	3	3	1.008	0.00346053	26.834	5	8	4	4	0.913743	-0.0391761	28.195	7
	845	Tb11.39.0004	Tb927.11.1840	hypothetical protein, conserved		Q4FKA8	45.633	73.2	0	1						1.01068	-0.0046152	0.651421	0.186138	65.7	26	26	1.0173	0.00744904	9.7917	54	64.7	28	28	1.0009	0.000390689	17.402	63	67.2	31	31	0.951294	-0.0216854	13.037	67
	1223	Tb927.10.3160	Tb927.10.3160	hypothetical protein, conserved		Q38BT0	14.605	37.7	3.5431e-18	1						1.00972	-0.00419931	0.652666	0.185309	21.5	2	2	0.9548	-0.0200876	27.286	5	21.5	2	2	1.013	0.00560945	17.339	5	21.5	2	2	1.00434	0.00188022	12.595	6
	71	Tb09.160.0490	Tb927.9.1560	DnaJ domain containing protein, putative		Q38FZ1	51.489	16.6	3.0794e-19	1						0.985508	0.00633965	0.65312	0.185007	5.6	2	2	0.96028	-0.0176021	6.3578	2	11	4	4	1.051	0.0216027	26.817	4	5.6	2	2	1.03519	0.0150184	10.558	6
	2437	Tb927.8.2590	Tb927.8.2590	hypothetical protein, conserved		Q57XD0	58.522	19.4	2.3594e-46	1						0.962287	0.0166956	0.653213	0.184945	6.8	2	2	1.0877	0.0365091		1	9.9	3	3	0.89994	-0.0457864	15.085	4	16.9	6	6	1.14647	0.059364	22.596	10
	874	Tb11.55.0005	Tb927.11.1750	hypothetical protein, conserved		Q386X9	44.801	4.8	2.2982e-08	1						0.886672	0.0522369	0.654483	0.184102	4.8	1	1	0.89603	-0.0476774	18.201	2	4.8	1	1	0.89436	-0.0484876		1	4.8	1	1	1.79009	0.252876		1
	773	Tb11.02.4870	Tb927.11.7020	proteasome alpha 7 subunit, putative (PSA4)	PSA4	Q384W9	27.865	57.1	2.4403e-115	1						0.944082	0.0249902	0.655092	0.183698	0	0	0				0	4.9	1	1	1.1655	0.0665123	19.353	2	9.7	2	2	0.962649	-0.0165319	19.098	3
	1557	Tb927.3.1120	Tb927.3.1120	GTP-binding nuclear protein rtb2, putative (rtb2)	rtb2	Q57WZ3	24.406	81.6	0	1						0.992159	0.0034188	0.656214	0.182955	77.4	19	19	1.0356	0.015192	18.59	44	77.9	20	20	0.98254	-0.00764976	27.502	49	81.6	21	21	1.00627	0.00271412	21.166	54
	102	Tb09.160.2040	Tb927.9.3390	Calmodulin-binding, putative		Q38FI9	29.283	5.1	0.00056402	1						1.16771	-0.0673368	0.658451	0.181476	5.1	1	1	1.0862	0.0359098		1	5.1	1	1	1.2292	0.0896226	36.226	2	5.1	1	1	0.470389	-0.327543		1
	513	Tb11.01.5490	Tb927.11.13920	kinesin-II 85 Kd subunit, putative		Q382E5	127.47	6.5	1.9173e-27	1						1.13081	-0.0533905	0.659326	0.1809	0.6	1	1	0.67167	-0.172844		1	1	1	1	0.72189	-0.141529	16.261	2	1	1	1	1.42627	0.154201	0.85729	2
	1350	Tb927.10.6870	Tb927.10.6870	short-chain dehydrogenase, putative		Q38AS0	40.178	5.8	8.6265e-08	1						0.913336	0.0393696	0.660623	0.180047	0	0	0				0	5.8	1	1	1.2767	0.106089	1.2323	2	5.8	1	1	0.938967	-0.0273496		1
	1869	Tb927.5.1210	Tb927.5.1210	short-chain dehydrogenase, putative		Q57VE2	33.876	65.6	0	1						0.988781	0.00489985	0.660786	0.179939	58.8	21	21	1.0569	0.0240339	22.138	53	63	24	24	0.99283	-0.00312511	6.7238	61	65.6	26	26	0.985804	-0.00620924	22.844	75
	2073	Tb927.6.3680	Tb927.6.3680	Present in the outer mitochondrial membrane proteome 31 (POMP31)	POMP31	Q585W6	27.875	13	3.4715e-10	1				X		0.936449	0.0285159	0.661271	0.179621	4.1	1	1	0.92446	-0.0341119		1	9.3	2	2	0.95367	-0.0206019	14.67	4	5.3	1	1	1.38122	0.140261	11.05	2
	2281	Tb927.7.4870	Tb927.7.4870	hypothetical protein, conserved		Q57XA3	30.457	7.4	7.2732e-05	1						0.971639	0.0124951	0.665122	0.177099	3	1	1	1.0461	0.0195732	2.3297	2	3	1	1	1.1261	0.051577	5.0965	2	3	1	1	0.925412	-0.033665	4.165	2
	1593	Tb927.3.2300	Tb927.3.2300	DNL zinc finger, putative		Q582U3	22.084	20.4	3.4772e-85	1						1.34872	-0.129922	0.665238	0.177023	20.4	3	3	0.4141	-0.382895	83.073	5	13.9	2	2	2.4391	0.38723	93.247	3	20.4	3	3	0.403551	-0.394101	61.47	4
	1112	Tb927.10.14810	Tb927.10.14810	Multiprotein-bridging factor 1, putative (mbf1)	mbf1	Q388C5	17.974	38.1	1.3569e-75	1						1.0199	-0.00855875	0.66561	0.17678	37.5	7	7	0.94926	-0.0226148	14.422	13	38.1	8	8	1.0602	0.0253878	22.985	14	38.1	8	8	0.936593	-0.0284492	34.268	17
	2372	Tb927.7.900	Tb927.7.900	hypothetical protein, conserved		Q57VT6	64.798	48.2	8.8106e-265	1						0.990967	0.00394073	0.668718	0.174757	30.1	10	10	0.97296	-0.011905	16.785	16	45.7	17	17	1.0258	0.0110627	11.937	36	41.3	19	19	1.02959	0.0126645	28.759	38
	250	Tb09.211.2260	Tb927.9.10920	kinetoplastid kinetochore protein 3 (kkt3)	kkt3	Q38DT1	118.15	7	8.0015e-14	1						0.96508	0.0154367	0.670104	0.173858	2	2	2	0.91057	-0.0406867	18.326	2	3.3	3	3	1.0465	0.0197392	6.948	5	5.9	4	4	1.1675	0.0672574	23.252	9
	2237	Tb927.7.3740	Tb927.7.3740	hypothetical protein, conserved		Q57WI9	93.25	38.9	7.9989e-92	1						1.0214	-0.00919442	0.671798	0.172762	23.9	16	16	1.0573	0.0241982	21.741	24	31.6	16	16	0.97441	-0.0112583	20.506	29	19.3	11	11	0.910913	-0.0405232	21.155	20
	132	Tb09.160.3930	Tb927.9.5410	hypothetical protein, conserved		Q38F14	34.163	36.4	1.4242e-27	1						0.969333	0.0135272	0.672126	0.172549	20.2	5	5	1.1295	0.0528862	14.504	5	29.6	6	6	1.0648	0.027268	12.315	10	36.4	8	8	0.912909	-0.0395727	15.438	12
	660	Tb11.02.1180	Tb927.11.3700	Uncharacterised ACR, YagE family COG1723, putative		Q386E2	64.449	12.6	2.056e-76	1						1.02529	-0.0108457	0.674719	0.170877	1.7	1	1	0.91453	-0.038802	11.492	2	8.6	4	4	0.93983	-0.0269507	18.747	7	9.2	3	3	1.07948	0.0332155	16.853	7
	1897	Tb927.5.1940	Tb927.5.1940	hypothetical protein, conserved		Q57ZR3	21.399	30.4	6.2669e-11	1						1.04008	-0.0170662	0.677422	0.169141	14.7	2	2	0.85921	-0.0659007	25.073	4	22.5	3	3	1.1266	0.0517697	23.075	6	6.8	1	1	0.918189	-0.0370678	11.675	4
	1579	Tb927.3.1900	Tb927.3.1900	hypothetical protein, conserved		Q57ZC1	95.755	14.6	3.1225e-88	1					X	0.990777	0.00402427	0.677877	0.168849	7.6	6	6	1.0173	0.00744904	13.629	11	13	10	10	1.0387	0.0164901	113.19	19	11.3	8	8	0.973047	-0.0118664	12.257	15
	908	Tb927.1.2120	Tb927.1.2120	Calpain-like protein CALP1.3 (CALP1.3)	CALP1.3	Q4GZ09	82.62	12	5.2713e-15	1						1.03232	-0.0138154	0.679686	0.167691	2.3	1	1	0.90056	-0.0454873		1	2.3	1	1	0.91236	-0.0398338	3.299	2	9.4	4	4	1.1063	0.0438748	15.197	5
	588	Tb11.01.7880	Tb927.11.16200	cytoskeleton-associated protein 17 (CAP17)	CAP17	Q381G6	14.854	65.2	2.7776e-140	1						0.981216	0.00823518	0.680363	0.167259	55.3	10	10	1.0731	0.0306402	9.8859	26	56.8	11	11	1.0466	0.0197807	12.511	27	65.2	11	11	0.942507	-0.0257154	12.872	27
	914	Tb927.1.2430;Tb927.1.2450;Tb927.1.2470;Tb927.1.2490;Tb927.1.2510;Tb927.1.2530;Tb927.1.2550	Tb927.1.2430	histone H3, putative			14.75	82	0	7						1.01382	-0.00596172	0.680628	0.16709	82	16	14	1.009	0.00389117	25.747	49	78.9	13	12	1.021	0.00902574	27.514	46	82	18	16	0.931532	-0.030802	29.307	63
	358	Tb11.01.0700	Tb927.11.8970	ribose 5-phosphate isomerase, putative		Q384D1	16.957	84.5	0	1						0.955888	0.0195928	0.680653	0.167074	39.4	4	4	1.1314	0.0536162	23.213	4	31	3	3	1.1679	0.0674057	6.6494	4	8.4	1	1	0.866476	-0.0622434	18.152	3
	108	Tb09.160.2370	Tb927.9.3770	hypothetical protein, conserved		Q38FF6	23.95	60	9.4327e-94	1						0.989286	0.00467805	0.681515	0.166525	40	6	6	0.98295	-0.00746857	8.8674	12	55.5	8	8	0.99387	-0.00267042	15.276	18	60	9	9	1.05724	0.0241731	11.448	19
	1029	Tb927.10.12630	Tb927.10.12630	hypothetical protein, conserved		Q388Y0	25.138	5.5	3.7571e-07	1						1.03392	-0.0144851	0.681656	0.166435	5.5	1	1	0.89348	-0.0489152	1.8583	2	5.5	1	1	1.1126	0.0463391	15.722	4	5.5	1	1	0.910167	-0.0408791	14.09	4
	1958	Tb927.5.4020	Tb927.5.4020	hypothetical protein		Q57Z47	29.347	27.6	0	1						1.02714	-0.011628	0.682541	0.165872	22.1	4	4	1.0581	0.0245267	10.432	9	22.8	5	5	0.99791	-0.000908625	7.6344	14	22.8	5	5	0.873973	-0.0585019	13.353	14
	2296	Tb927.7.5230	Tb927.7.5230	lanosterol synthase		Q57ZG6	103.03	13.6	3.1345e-73	1						0.976755	0.0102144	0.683001	0.165579	4.1	3	3	1.1285	0.0525016	8.504	4	12.7	8	8	0.99266	-0.00319948	26.808	17	11.4	7	7	0.957946	-0.0186589	48.193	14
	1689	Tb927.3.5340	Tb927.3.5340	Hsc70-interacting protein (Hip), putative		Q580U1	42.028	28.9	4.3414e-184	1						0.824886	0.0836059	0.683386	0.165334	6.2	1	1				0	6.2	1	1	1.7283	0.237619		1	6.2	1	1	0.85034	-0.0704073		1
	1583	Tb927.3.2050	Tb927.3.2050	hypothetical protein, conserved		Q57ZA6	172.41	7.1	5.8216e-22	1					X	1.0437	-0.0185755	0.68548	0.164005	1.7	2	2	1.1134	0.0466512	83.011	3	5.2	5	5	0.9724	-0.012155	52.133	6	0.6	1	1	0.812414	-0.0902228	0.77932	2
	733	Tb11.02.3780	Tb927.11.5970	phosphoinositide-specific phospholipase C, putative		Q385H1	80.449	16.7	3.7342e-71	1						0.953314	0.0207638	0.686908	0.163102	2.1	1	1				0	10.1	5	5	0.95941	-0.0179958	35.166	5	12.2	4	4	1.14689	0.0595234	3.1153	5
	2320	Tb927.7.6290	Tb927.7.6290	kinesin, putative (TbKIF9A)	TbKIF9A	Q57VI2	96.951	6.6	4.9363e-09	1						1.03331	-0.0142285	0.689426	0.161512	2	1	1	0.91825	-0.0370391		1	4.7	2	2	0.88641	-0.0523654	18.7	4	2.7	1	1	1.11357	0.0467188		1
	921	Tb927.1.3070	Tb927.1.3070	hypothetical protein, conserved		Q4GYR6	44.99	38.5	2.4242e-126	1						1.13592	-0.0553496	0.69242	0.15963	9.2	2	2	0.54604	-0.262776	46.792	3	15.7	3	3	0.87127	-0.0598472	24.011	3	6.1	1	1	1.43408	0.156574	3.8632	2
	1260	Tb927.10.4240	Tb927.10.4240	hypothetical protein, conserved		Q38BH6	14.753	39.2	4.9936e-20	1					X	1.01673	-0.00720662	0.69496	0.15804	20	2	2	0.98054	-0.00853469	22.62	3	39.2	5	5	0.92454	-0.0340743	12.825	9	20.8	3	3	1.04952	0.0209891	11.147	3
	987	Tb927.10.11250	Tb927.10.11250	BRE1 E3 ubiquitin ligase, putative		Q389L4	101.14	6	1.1075e-09	1						1.03472	-0.0148229	0.695204	0.157888	3.2	2	2	1.0645	0.0271457	41.419	2	6	4	4	1.018	0.00774778	21.883	6	3.2	2	2	0.832986	-0.0793622	20.936	4
	1227	Tb927.10.3250	Tb927.10.3250	hypothetical protein, conserved		Q38BS2	35.309	17.9	3.8532e-07	1		X				1.04865	-0.0206318	0.69767	0.15635	4.6	1	1				0	3.9	1	1	0.86944	-0.0607604		1	9.4	1	1	1.04592	0.0194967		1
	1085	Tb927.10.1420	Tb927.10.1420	metallo-peptidase, Clan MG, Family M24 (MetAP2)	MetAP2	Q38C98	51.382	32.6	8.7625e-48	1						0.979944	0.00879868	0.697995	0.156148	16.4	5	5	0.93439	-0.0294718	30.306	7	14.7	5	5	1.0478	0.0202784	16.05	9	12.3	4	4	1.0854	0.0355895	3.3213	9
	2524	Tb927.8.560	Tb927.8.560	hypothetical protein, conserved		Q57YH4	64.616	14.2	6.9197e-40	1				X		0.980644	0.0084886	0.698665	0.155731	4	1	1	1.1033	0.0426936		1	12	4	4	1.0132	0.00569518	12.931	9	12.1	4	4	0.948587	-0.022923	10.087	4
	1596	Tb927.3.2350	Tb927.3.2350	hypothetical protein, conserved		Q582U8	18.773	27.7	8.3718e-39	1						0.916313	0.0379562	0.699317	0.155326	8.7	1	1	1.3224	0.121363		1	17.3	2	2	1.3329	0.124798	31.408	6	17.3	2	2	0.737409	-0.132292		1
	218	Tb09.211.1250	Tb927.9.9670	proteasome alpha 1 subunit, putative (TbPSA6)	TbPSA6	Q38E30	27.543	44.4	7.5336e-57	1						1.17445	-0.0698363	0.701238	0.154135	0	0	0				0	4	1	1	0.62007	-0.207559	60.206	2	4.4	1	1	1.16919	0.0678866		1
	1456	Tb927.10.9890	Tb927.10.9890	hypothetical protein, conserved		Q389Y7	97.192	21.1	5.0222e-58	1						0.959483	0.0179629	0.702533	0.153333	14.2	8	8	0.86411	-0.063431	35.496	7	20	11	11	1.1338	0.0545365	26.643	18	15.4	9	9	1.15554	0.0627831	22.468	10
	975	Tb927.10.10800	Tb927.10.10800	palmitoyl acyltransferase 2, putative		Q389Q0	49.904	21.2	1.1019e-40	1						1.01949	-0.00838272	0.702619	0.15328	3.1	1	1	0.92298	-0.0348077	9.1913	2	21.2	5	5	0.95743	-0.018893	10.85	5	10.2	3	3	1.06795	0.0285525	17.295	6
	2244	Tb927.7.3940	Tb927.7.3940	mitochondrial carrier protein (MCP16)	MCP16	Q57UM4	36.34	43.8	6.8023e-166	1			X	X		0.99073	0.00404466	0.702726	0.153214	29.3	9	9	1.0165	0.00710738	11.996	17	43.8	14	14	1.0428	0.018201	11.791	30	29.3	9	9	0.97012	-0.0131744	11.54	21
	1257	Tb927.10.4130	Tb927.10.4130	NDUFA5/B13 subunit, putative		Q38BI7	31.032	29.1	5.7313e-14	1		X				0.396644	0.401599	0.702727	0.153214	7.2	2	2	0.44524	-0.351406	20.304	5	22.3	4	4	164.81	2.21698		1	13.6	3	3	0.218384	-0.66078	12.267	3
	1468	Tb927.2.1330	Tb927.2.1330	retrotransposon hot spot protein (RHS, pseudogene), putative			65.638	20.6	4.0115e-154	1						0.536107	0.270749	0.704332	0.152222	2	1	1	0.53742	-0.269686		1	3.2	1	1				0	3.5	2	2	6.47417	0.811184	142.35	3
	1783	Tb927.4.3130	Tb927.4.3130	Spef1		Q583Z0	30.637	12.4	1.4349e-15	1						0.955273	0.0198724	0.7045	0.152119	12.4	2	2	0.92395	-0.0343515	12.193	2	12.4	2	2	0.96349	-0.0161528	21.445	4	4.7	1	1	1.28861	0.110121		1
	911	Tb927.1.2260	Tb927.1.2260	calpain-like protein fragment, putative		Q4GYZ5	14.03	39.5	1.2388e-151	1						0.98017	0.0086986	0.705265	0.151648	38	5	3	1.0655	0.0275535	4.6501	6	39.5	7	4	1.0708	0.0297084	4.3232	9	39.5	7	4	0.930752	-0.031166	5.1205	9
	1078	Tb927.10.14090	Tb927.10.14090	transporter, putative			56.529	10.6	9.1828e-66	1						1.01354	-0.00583889	0.705692	0.151385	7.2	2	2	0.96955	-0.0134298	22.665	4	10.6	4	4	0.94555	-0.0243155	14.662	9	8.9	3	3	1.04768	0.0202286	8.4122	6
	1568	Tb927.3.1670	Tb927.3.1670	hypothetical protein, conserved		Q57ZE4	112.56	4.1	3.2072e-06	1						1.02147	-0.0092263	0.705799	0.151319	2.2	2	2	0.91967	-0.036368	9.5538	3	1	1	1	0.94656	-0.0238519	33.207	2	2.2	2	2	1.07781	0.032541	51.007	3
	595	Tb11.01.8225	Tb927.11.16510	hypothetical protein, conserved		Q381D5	16.327	29.5	2.8957e-21	1					X	1.04082	-0.0173753	0.706065	0.151155	12.3	2	2	0.85164	-0.0697439	30.043	3	29.5	4	4	0.90478	-0.043457	34.864	11	29.5	4	4	1.151	0.0610752	22.541	8
	1526	Tb927.2.4810	Tb927.2.4810	hypothetical protein, conserved		Q586S4	150.5	6.6	4.4477e-29	1						1.03786	-0.0161404	0.706328	0.150993	5.7	5	5	0.96176	-0.0169333	19.603	7	1.9	2	2	1.1184	0.0485972	14.721	5	3.6	4	4	0.831601	-0.0800851	23.325	6
	934	Tb927.1.420	Tb927.1.420	retrotransposon hot spot protein 5 (RHS5), putative		Q9N942	76.289	31	0	1						1.0566	-0.0239114	0.708172	0.149861	5.6	4	0				0	17.8	10	1	0.84651	-0.0723679	0.21581	2	12.6	6	1	1.05815	0.0245452	2.9263	2
	1737	Tb927.4.1670	Tb927.4.1670	cytochrome b5-like Heme/Steroid binding domain containing protein, putative (POMP29)	POMP29	Q581R4	17.389	51.6	4.2381e-73	1				X		0.984159	0.00693475	0.708226	0.149828	32.7	3	3	0.94873	-0.0228574	7.5995	6	51.6	4	4	1.0772	0.0322963	11.316	9	51.6	4	4	1.02651	0.0113652	16.927	9
	2502	Tb927.8.4910	Tb927.8.4910	hypothetical protein, conserved		Q57UW1	13.123	14.9	8.991e-05	1						1.02291	-0.0098358	0.708595	0.149602	14.9	1	1	0.94319	-0.0254008	3.0197	2	14.9	1	1	0.91363	-0.0392296	0.74611	2	14.9	1	1	1.08423	0.0351231	9.4577	2
	761	Tb11.02.4380	Tb927.11.6530	hypothetical protein, conserved		Q385B6	45.865	23.4	1.4126e-27	1						0.976524	0.0103171	0.709082	0.149303	10.1	3	3	0.9194	-0.0364955	13.557	5	18.1	5	5	1.1037	0.042851	13.204	6	10.1	3	3	1.05827	0.0245958	16.928	5
	669	Tb11.02.1400	Tb927.11.3900	glycosyltransferase family-like protein, putative		Q386C4	40.753	31.1	9.6106e-62	1						0.990222	0.00426743	0.709108	0.149288	22.7	8	8	0.96557	-0.0152162	13.098	17	26.1	9	9	1.025	0.0107239	12.723	18	31.1	9	9	1.04063	0.0172947	14.95	18
	1905	Tb927.5.2260;Tb927.5.2170;Tb927.5.2200;Tb927.5.2230	Tb927.5.2260	conserved protein		Q582D9	14.486	71.6	2.4659e-179	4						0.978157	0.00959162	0.71117	0.148026	52.2	3	1	1.0697	0.029262	15.777	2	37.3	2	1	0.97706	-0.0100788	3.8036	2	17.9	1	0				0
	2344	Tb927.7.6970	Tb927.7.6970	paraflagellar rod protein, putative		Q57XR7	77.214	11.6	3.1496e-249	1						0.981181	0.00825072	0.711906	0.147577	5.4	3	3	0.9978	-0.0009565	5.6429	7	9.6	5	5	0.95549	-0.0197739	8.9469	8	11.6	5	5	1.11041	0.0454825	20.297	9
	2491	Tb927.8.4580	Tb927.8.4580	Tumour suppressor, Mitostatin, putative		Q57UZ3	58.084	46.2	0	1					X	0.994591	0.0023554	0.713378	0.146681	37.7	17	17	1.0048	0.00207963	17.228	35	40.2	18	18	0.98368	-0.00714616	24.272	44	41.2	18	18	1.02833	0.0121327	14.244	39
	1427	Tb927.10.8930	Tb927.10.8930	paraflagellar rod component, putative (PFC18)	PFC18	Q38A81	80.014	21.5	6.2369e-112	1						1.00431	-0.00186995	0.714989	0.145701	8.9	5	5	1.0115	0.00496589	30.938	7	15.8	9	9	0.99917	-0.000360614	19.83	17	21.4	10	10	0.976753	-0.0102151	46.456	17
	2167	Tb927.7.1920	Tb927.7.1920	paraflagellar rod component, putative (PFC5)	PFC5	Q57V18	59.271	33.5	1.0705e-197	1						0.974918	0.0110321	0.715691	0.145275	15.1	5	5	1.1568	0.0632583	5.7082	8	24.9	8	8	0.95371	-0.0205837	15.04	12	25.6	7	7	0.978186	-0.00957836	16.135	10
	1249	Tb927.10.3940;Tb927.10.3930	Tb927.10.3940	40S ribosomal protein S3A, putative		Q38BK6	29.422	48.4	0	2						0.97588	0.0106036	0.717462	0.144201	29.3	7	7	1.1163	0.0477809	18.628	16	41.4	15	15	0.91599	-0.0381093	46.97	32	41.4	12	12	1.0523	0.0221393	18.884	28
	658	Tb11.02.1135	Tb927.11.3660	dynein light chain Tctex-type, putative		Q386E6	13.273	32.8	1.2664e-93	1						0.975438	0.0108003	0.717752	0.144026	32.8	2	2	0.91363	-0.0392296	25.176	3	32.8	2	2	1.1164	0.0478198	26.865	4	32.8	2	2	1.05636	0.0238106	8.0239	5
	1985	Tb927.5.690	Tb927.5.690	hypothetical protein, conserved		Q57VF7	16.361	27.2	3.9573e-11	1					X	1.02422	-0.0103934	0.718757	0.143418	27.2	2	2	0.90827	-0.041785	7.8961	4	14.6	1	1	1.0944	0.0391761	4.8124	2	12.6	1	1	0.93633	-0.0285713	28.999	2
	689	Tb11.02.2120	Tb927.11.4540	nucleoporin 48 (TbNup48)	TbNup48	Q385W3	48.494	17	1.8997e-41	1						0.98776	0.00534835	0.720012	0.14266	12.4	3	3	0.95799	-0.018639	32.153	3	9.1	2	2	1.0614	0.0258791	8.4379	4	10.4	2	2	1.02048	0.00880495	13.406	3
	2381	Tb927.8.1120	Tb927.8.1120	hypothetical protein, conserved		Q57VP2	13.959	37.4	0	1						0.970294	0.0130965	0.720524	0.142352	27.6	2	2	1.1604	0.0646077	1.6384	3	14.6	1	1	0.90155	-0.0450102	9.7183	2	14.6	1	1	1.04639	0.019692	5.955	2
	1968	Tb927.5.4390	Tb927.5.4390	hypothetical protein, conserved		Q57Z10	15.063	31.9	7.7519e-08	1						0.938774	0.0274388	0.721936	0.141501	0	0	0				0	31.9	2	2	0.93039	-0.031335	17.876	2	22.2	1	1	1.21959	0.0862126	24.148	2
	1069	Tb927.10.1390	Tb927.10.1390	hypoxanthine-guanine phosphoribosyltransferase, putative		Q38CA1	26.36	73.1	5.4565e-119	1						1.01161	-0.0050133	0.722837	0.140959	59.4	12	12	0.98829	-0.0051156	22.348	27	61.1	14	14	1.0383	0.0163229	17.824	33	63.7	13	13	0.941354	-0.0262472	27.649	28
	2500	Tb927.8.4870	Tb927.8.4870	DIGIT		Q57UW5	136.49	4.8	1.8736e-13	1						1.14905	-0.0603398	0.723125	0.140787	1	1	1	0.44006	-0.356488		1	2.6	3	3	1.2197	0.086253	17.11	4	4.8	5	5	1.22805	0.0892156	13.691	7
	2575	Tb927.8.7010	Tb927.8.7010	chaperone protein DNAj, putative		Q57YQ8	25.541	5.7	9.483e-07	1						1.59971	-0.204041	0.723608	0.140496	0	0	0				0	5.7	1	1	0.22693	-0.644108	13.568	3	5.7	1	1	1.72197	0.236026	26.464	2
	1728	Tb927.4.1360	Tb927.4.1360	aldose 1-epimerase, putative		Q581U5	32.547	66.2	6.6005e-207	1						0.993432	0.00286176	0.723817	0.140371	60.8	13	13	1.0161	0.00693645	13.019	29	60.8	13	13	1.0292	0.0124998	11.813	33	46.1	10	10	0.975324	-0.010851	10.845	24
	462	Tb11.01.3970	Tb927.11.12160	hypothetical protein, conserved		Q382W5	23.492	9	1.8418e-06	1						1.01168	-0.00504182	0.725667	0.139263	0	0	0				0	9	1	1	0.96381	-0.0160086	15.89	2	9	1	1	1.01374	0.00592492	5.8512	2
	551	Tb11.01.6770	Tb927.11.15120	hypothetical protein, conserved		Q381S3	78.567	13.4	3.1022e-29	1						1.02134	-0.00916855	0.726186	0.138952	7.9	4	4	0.90453	-0.043577	15.124	7	8.4	4	4	0.95983	-0.0178057	7.1233	8	9.4	5	5	1.08113	0.033877	21.493	10
	2334	Tb927.7.680	Tb927.7.680	chaperone protein DNAj, putative		Q57VR4	88.706	15.9	7.1766e-23	1						1.05607	-0.0236942	0.72635	0.138854	1.8	1	1	1.2291	0.0895872		1	13.7	6	6	0.77939	-0.108245	20.616	7	8.7	4	4	0.886289	-0.0524246	20.259	5
	2267	Tb927.7.4480	Tb927.7.4480	adenosine 5'-monophosphoramidase, putative		Q57X64	15.55	55.3	2.0114e-90	1						1.13616	-0.0554406	0.727854	0.137956	16.3	1	1	1.1648	0.0662514		1	16.3	1	1	0.66507	-0.177133	16.617	2	0	0	0				0
	782	Tb11.02.5230	Tb927.11.7330	hypothetical protein, conserved		Q384T2	23.281	13.8	6.8217e-07	1						1.10624	-0.043851	0.729006	0.137269	0	0	0				0	4.8	1	1	0.72349	-0.140567	2.8424	2	13.8	2	2	1.12945	0.0528654	18.24	3
	1174	Tb927.10.200	Tb927.10.200	vacuolar ATP synthase, putative		Q38CL8	19.38	7.9	1.8396e-16	1						1.02262	-0.00971347	0.730429	0.136422	7.9	1	1	1.018	0.00774778		1	7.9	1	1	1.0502	0.021272	0.54936	3	7.9	1	1	0.874661	-0.0581602	9.7342	3
	1348	Tb927.10.6840	Tb927.10.6840	hypothetical protein, conserved		Q38AS3	34.255	20	1.9524e-12	1						1.01363	-0.00588093	0.732013	0.135481	15.6	3	3	0.93014	-0.0314517	24.869	3	15.6	3	3	0.98511	-0.00651527	23.336	5	20	4	4	1.04791	0.0203242	20.724	6
	417	Tb11.01.2460	Tb927.11.10690	hypothetical protein, conserved		Q383L0	45.229	26	3.3173e-46	1						1.02393	-0.0102697	0.733624	0.134527	11.8	3	3	0.88727	-0.0519442	14.611	4	26	8	8	0.96126	-0.0171591	8.6945	15	15.4	4	4	1.09218	0.0382942	14.162	6
	2108	Tb927.6.4630	Tb927.6.4630	kinetoplastid-specific phospho-protein phosphatase, putative		Q587C9	48.946	9.5	2.2186e-34	1						0.95689	0.0191379	0.734077	0.134258	4.3	1	1	0.88878	-0.0512057	5.1122	2	9.5	2	2	1.2988	0.113542	3.7435	2	4.3	1	1	0.988728	-0.00492295		1
	592	Tb11.01.8070	Tb927.11.16380	TPR repeat, putative		Q381E8	23.331	25.1	3.2712e-92	1						1.0089	-0.0038463	0.734797	0.133833	25.1	3	3	0.96287	-0.0164323	13.829	6	25.1	3	3	0.97552	-0.0107638	9.6939	5	25.1	3	3	1.03671	0.0156572	9.6066	6
	2160	Tb927.7.1670	Tb927.7.1670	Eukaryotic translation initiation factor 4E type 6 (eif4e6)	eif4e6	Q57V43	20.864	37.6	8.0376e-160	1						0.861389	0.0648007	0.736041	0.133098	0	0	0				0	7.5	1	1	1.6294	0.212028	3.2953	2	15.1	2	2	0.82713	-0.0824263	5.1284	2
	2563	Tb927.8.6750	Tb927.8.6750	translationally controlled tumor protein (TCTP), putative		Q57TT8	19.265	86.5	0	1						1.03462	-0.0147797	0.736385	0.132895	38.2	4	2	0.8691	-0.0609303	2.0403	4	32.9	4	3	0.90256	-0.0445239	3.8314	5	31.8	3	3	1.15111	0.0611152	8.0162	7
	185	Tb09.211.0160	Tb927.9.8180	hypothetical protein, conserved		Q38EE5	70.844	8.4	9.0019e-69	1						0.9775	0.00988329	0.737063	0.132495	2.3	1	1	0.92882	-0.0320684	13.476	3	4.4	2	2	1.1387	0.0564093	7.6456	5	8.4	4	4	1.0123	0.005309	20.349	5
	706	Tb11.02.2680	Tb927.11.5030	hypothetical protein, conserved		Q385R5	35.573	19.1	2.7994e-15	1						0.975784	0.0106463	0.737784	0.132071	7.6	2	2	1.14	0.0569049	18.299	4	9.9	3	3	1.0326	0.0139321	19.319	5	11.8	3	3	0.914328	-0.0388982	49.515	3
	196	Tb09.211.0610	Tb927.9.8820	hypothetical protein, conserved		Q38E96	119.55	8.4	6.9877e-12	1						0.910997	0.0404831	0.739166	0.131258	0.9	1	1	1.3605	0.133699		1	0	0	0				0	0.9	1	1	0.885661	-0.0527324		1
	2343	Tb927.7.6960	Tb927.7.6960	ubiquitin-conjugating enzyme E2, putative		Q57XR6	34.192	8.4	6.7703e-06	1						0.947662	0.0233467	0.740392	0.130538	3.2	1	1	0.79845	-0.0977523		1	3.2	1	1	1.2637	0.101644		1	8.4	2	2	1.16452	0.0661484		1
	1264	Tb927.10.4330	Tb927.10.4330	2-oxoisovalerate dehydrogenase beta subunit, mitochondrial precursor, putative		Q4FKP5	40.222	45.1	5.3346e-68	1						1.01153	-0.00498014	0.740896	0.130243	15.2	3	3	1.0487	0.0206513	11.12	5	37	7	7	0.97079	-0.0128747	18.758	11	35.6	7	7	0.949037	-0.022717	9.9551	12
	933	Tb927.1.4180	Tb927.1.4180	leucine-rich repeat protein (LRRP), putative		Q4GYG0	81.988	9.9	9.878e-08	1						0.631387	0.199705	0.743244	0.128869	1.5	1	1	4.6529	0.667724		1	7.4	2	2	0.53912	-0.268315		1	0	0	0				0
	1923	Tb927.5.2850	Tb927.5.2850	radial spoke protein RSP2, putative		Q57ZW1	57.586	17.8	1.3716e-26	1						1.01305	-0.00563007	0.743831	0.128526	8.9	2	2	1.0323	0.0138059		1	17.8	6	6	1.0104	0.00449334	19.711	9	9.1	2	2	0.922169	-0.0351895	23.281	4
[truncated: 480 more rows]
