# Supplementary material for: The non-canonical mitochondrial inner membrane presequence translocase of trypanosomatids contains two essential rhomboid-like proteins
Source: Nat Commun. 2016 Dec 19;7:13707. doi: 10.1038/ncomms13707 (PMC5187411; doi:10.1038/ncomms13707)
Supplement: Supplementary Data 2 — Complete list of proteins detected in SILAC-MS analysis of TbTim17 IP [file ncomms13707-s3.xlsx]

## Sheet: Supp. Table 2 - TbTim17 IP
	Supplementary Data 2: Complete list of proteins detected in SILAC-MS analysis of TbTim17 IP
													Data determined across Replicates 1 - 3							Replicate 1							Replicate 2							Replicate 3
	Protein Group ID	Protein IDs (TriTrypDB 8.1)	Product Description	Gene Name	UniProt ID as provided by TriTrypDB 8.1	Mol. Weight [kDa]	Sequence Coverage [%]	Posterior Error Probability	# of Proteins in Protein Group	ATOM and putative TIM components	OM proteome	IM cluster	Fold Enrichment	Mean log10 TbTim17-myc/Control	p-Value	-log10 p-Value	Sequence Coverage [%]	Peptides	Unique Peptides	Ratio TbTim17-myc/Control	log10 Ratio TbTim17-myc/Control	Ratio Variability [%]	Ratio Count	Sequence Coverage [%]	Peptides	Unique Peptides	Ratio TbTim17-myc/Control	log10 Ratio TbTim17-myc/Control	Ratio Variability [%]	Ratio Count	Sequence Coverage [%]	Peptides	Unique Peptides	Ratio TbTim17-myc/Control	log10 Ratio TbTim17-myc/Control	Ratio Variability [%]	Ratio Count
	Proteins with a fold enrichment ≥ 2, a p-value < 0.05 and a sequence coverage ≥ 4
	200	Tb927.11.13290	mitochondrial import inner membrane translocase subunit tim17 (Tim17)	Tim17	Q382K7	16.296	48	2.8675e-84	1	TbTim17			52.8378	1.72294	0.000876562	3.05722	48	5	5	48.8	1.68842	28.976	5	34.9	4	4	41.564	1.61872	131.24	4	34.9	4	4	72.7273	1.8617		5
	305	Tb927.3.1600	Tim10/DDP family zinc finger, putative		Q57ZF1	11.872	66.7	3.5936e-110	1	Tim10			46.5855	1.66825	7.53837e-05	4.12272	52.9	5	5	48.54	1.6861	105.04	7	65.7	5	5	42.402	1.62739	97.517	10	65.7	5	5	49.1207	1.69126		9
	422	Tb927.7.2200	Tim10/DDP family zinc finger, putative		Q57XQ4	8.8073	46.2	7.7601e-65	1	Tim9		X	40.4804	1.60724	5.66474e-05	4.24682	19.2	2	2	42.937	1.63283	8.4142	4	19.2	2	2	41.127	1.61413	43.329	4	46.2	4	4	37.5643	1.57478	189.41	8
	521	Tb927.9.11220	hypothetical protein, conserved		Q38DQ3	41.551	64.9	0	1	TbTim42		X	40.1234	1.6034	0.00492646	2.30746	58.7	19	19	47.729	1.67878	87.626	23	56.7	19	19	19.759	1.29576	110.33	23	60.7	20	20	68.4932	1.83565	98.673	20
	471	Tb927.8.1740	hypothetical protein, conserved		Q582A8	62.143	59.5	0	1	TbTim62		X	36.3453	1.56045	0.00012985	3.88656	50.1	21	21	32.388	1.51038	84.678	25	53	21	21	38.88	1.58973	112.06	30	50.6	23	23	38.1272	1.58123	113.4	34
	249	Tb927.11.5390	hypothetical protein, conserved		Q385M9	9.795	69.9	8.1555e-97	1	Tim8-13		X	36.0413	1.5568	0.00118487	2.92633	69.9	4	4	45.285	1.65595	54.301	6	69.9	4	4	40.44	1.60681	48.646	3	69.9	4	4	25.5643	1.40763	135.37	6
	81	Tb927.10.11520	hypothetical protein, conserved		Q389I9	13.421	73.5	4.5833e-128	1	TbTim13		X	32.1922	1.50775	0.0023704	2.62518	73.5	11	11	40.189	1.60411	81.641	13	73.5	10	10	19.933	1.29957	100.69	12	73.5	10	10	41.6458	1.61957	59.805	13
	469	Tb927.8.1420	acyl-CoA dehydrogenase, mitochondrial precursor, putative		Q580I1	55.982	61.3	0	1	ACAD		X	27.6961	1.44242	1.59413e-05	4.79748	59	20	20	26.958	1.43069	116.89	22	53.6	19	19	27.447	1.43849	99.295	20	53.8	21	21	28.7125	1.45807	102.21	26
	373	Tb927.5.3340	Tim10/DDP family zinc finger, putative		Q57Z59	11.094	65.3	3.5599e-112	1	TbTim11		X	25.5994	1.40823	0.00579165	2.2372	65.3	4	4	29.571	1.47087	85.457	4	65.3	4	4	43.263	1.63612	74.685	4	65.3	4	4	13.1132	1.11771	228.58	4
	488	Tb927.8.4150	hypothetical protein, conserved		Q581D5	33.246	13	9.0215e-22	1	TimRhom II		X	23.7015	1.37478	0.00380198	2.41999	13	3	3	13.637	1.13472	230.24	3	7	1	1	29.856	1.47503		1	8	2	2	32.7022	1.51458	10.985	2
	577	Tb927.9.8260	rhomboid-like protein		Q38ED9	36.786	9.1	2.4099e-17	1	TimRhom I		X	12.3914	1.09312	0.000647538	3.18873	9.1	2	2	10.991	1.04104	82.391	2	9.1	2	2	14.802	1.17032	97.123	3	4.6	1	1	11.6952	1.06801		1
	342	Tb927.4.3430	hypothetical protein, conserved		Q585K7	12.369	57.8	4.3011e-104	1			X	12.1547	1.08474	0.00629762	2.20082	57.8	6	6	19.571	1.29161	79.797	11	44	5	5	12.482	1.09628	61.469	7	57.8	6	6	7.35078	0.866333	129.35	9
	218	Tb927.11.1620	hypothetical protein, conserved		Q386Z2	21.598	52.6	3.5672e-165	1			X	11.5675	1.06324	0.000818525	3.08697	32.8	7	7	12.169	1.08525	116.19	9	52.6	11	11	9.5523	0.980108	144.37	12	32.8	9	9	13.3156	1.12436	97.381	11
	292	Tb927.2.4445	hypothetical protein, conserved		Q586P9	15.441	36.1	4.1695e-34	1			X	9.95631	0.998099	0.00862074	2.06446	35.3	2	2	13.76	1.13862	22.039	2	24.8	2	2	5.4037	0.732691	34.353	2	35.3	2	2	13.2735	1.12299	36.446	2
	96	Tb927.10.13830	chaperone protein DNAj, putative		Q388L6	27.234	22.9	8.8733e-48	1			X	9.16322	0.962048	0.0121921	1.91392	12.5	3	3	4.6307	0.665647	114.97	4	17.9	4	4	11.069	1.04411	85.482	3	17.5	4	4	15.0103	1.17639	50.558	4
	283	Tb927.2.2970	mitochondrial carrier protein (MCP13)	MCP13	Q587G5	33.962	7.4	1.1243e-11	1			X	6.918	0.839981	0.00347179	2.45945	7.4	2	2	5.4977	0.740181	50.82	4	7.4	2	2	9.458	0.975799	0.17337	2	7.4	2	2	6.3674	0.803962	34.653	4
	365	Tb927.5.2030	hypothetical protein, conserved		Q57ZS2	45.543	5.4	0.00014267	1			X	6.17475	0.79062	0.00319153	2.496	3.2	1	1	6.9478	0.841847		1	3.2	1	1	7.3382	0.86559		1	5.4	2	2	4.61766	0.664422	0.42354	2
	224	Tb927.11.16750	hypothetical protein, conserved		Q381B1	25.871	5.6	0.00045922	1			X	6.16364	0.789837	0.000316617	3.49947	5.6	1	1	6.1525	0.789052	9.9936	2	5.6	1	1	6.1748	0.790623	15.503	2	0	0	0				0
	555	Tb927.9.4310	tricarboxylate carrier, putative		Q38FB0	35.625	13.8	1.2717e-08	1			X	5.80476	0.763784	0.0369297	1.43262	3.7	1	1	7.1252	0.852797		1	0	0	0				0	13.8	3	3	4.72903	0.674772	29.714	3
	427	Tb927.7.2410	Dynamin family, putative		Q57XN3	66.378	4.3	7.273e-13	1			X	5.72345	0.757658	0.00655482	2.18344	4.3	2	2	5.0245	0.701093	33.961	2	2.7	1	1	8.5029	0.929567		1	4.3	2	2	4.38847	0.642313	69.376	2
	440	Tb927.7.3500	glutathione-S-transferase/glutaredoxin, putative		Q57WG5	35.436	39.1	1.0434e-33	1			X	5.60243	0.748376	0.00454023	2.34292	17.6	4	4	6.6568	0.823266	15.314	4	36.9	7	7	6.5622	0.817049	26.622	7	14.7	4	4	4.02544	0.604813	54.138	4
	273	Tb927.11.8910	NADH dehydrogenase subunit NB6M, putative		Q384D7	20.705	5.2	0.0037566	1			X	5.01223	0.700031	0.0245766	1.60948	5.2	1	1	5.6779	0.754188		1	5.2	1	1	4.4246	0.645874		1	0	0	0				0
	264	Tb927.11.7380	glycerol-3-phosphate dehydrogenase (FAD-dependent), mitochondrial		Q384S7	66.991	21.6	2.6867e-33	1			X	4.57763	0.66064	0.00244924	2.61097	11.8	4	4	4.8597	0.686609	118.32	5	12.1	5	5	3.7195	0.570485	86.099	5	6	3	3	5.30673	0.724827	59.841	4
	89	Tb927.10.12840	mitochondrial carrier protein (MCP12)	MCP12	Q388W2	33.131	18.4	1.5107e-20	1			X	4.39593	0.643051	0.00152239	2.81747	18.4	5	5	4.4782	0.651103	13.227	7	6.6	2	2	5.0145	0.700228	9.0795	2	16.1	4	4	3.78286	0.577821	6.9424	5
	317	Tb927.3.3330	heat shock protein 20, putative		Q57V53	15.842	51.1	1.7354e-29	1				3.9075	0.591899	0.0023005	2.63818	51.1	5	5	3.6312	0.56005	18.28	5	41.1	4	4	4.6981	0.671922	17.258	4	18.4	2	2	3.49724	0.543725	76.08	3
	33	Tb927.10.6130 ;Tb11.v5.0205	hypothetical protein, conserved		Q38AZ3	43.987	5.3	1.215e-11	2				3.82284	0.582386	0.000771994	3.11239	5.3	1	1	3.8766	0.588451		1	5.3	1	1	4.1561	0.618686		1	5.3	1	1	3.46753	0.54002		1
	106	Tb927.10.14840 ;Tb927.10.14830 ;Tb927.10.14820	Mitochondrial ADP/ATP carrier protein 5a, putative (MCP5a)	MCP5a		34.074	50.2	1.9254e-109	3			X	3.69192	0.567252	0.0017959	2.74572	46.6	12	12	3.5228	0.546888	15.629	14	34.5	8	8	4.3031	0.633781	13.297	12	44.3	11	11	3.31961	0.521087	36.898	13
	276	Tb927.11.9570	hypothetical protein, conserved		Q383X2	32.962	7	4.3789e-05	1				3.60793	0.557258	0.00592972	2.22697	7	2	2	3.5227	0.546876	3.3923	2	0	0	0				0	3.4	1	1	3.69522	0.56764		1
	443	Tb927.7.3940	mitochondrial carrier protein (MCP16)	MCP16	Q57UM4	36.34	12.7	1.2632e-14	1			X	3.34963	0.524997	0.000907948	3.04194	7.6	2	2	3.3612	0.526494	37.205	2	5.1	1	1	3.3381	0.523499		1	0	0	0				0
	381	Tb927.5.520	stomatin-like protein, putative		Q57VW1	55.979	7.5	7.3886e-15	1			X	3.02455	0.480661	0.00108039	2.96642	5.5	3	3	2.888	0.460597	9.007	3	4	2	2	3.3523	0.525343	10.907	2	6	3	3	2.85788	0.456044	2.4328	3
	482	Tb927.8.3450	hypothetical protein, conserved		Q57YW8	16.536	10	4.2797e-08	1				2.93001	0.466869	0.00278039	2.55589	10	1	1	3.0969	0.490927		1	10	1	1	3.2486	0.511696		1	10	1	1	2.50025	0.397983		1
	266	Tb927.11.7780	Mitochondrial import receptor subunit ATOM46 (ATOM46)	ATOM46	Q384P0	46.237	4.1	1.7603e-22	1	ATOM46	X		2.77831	0.44378	0.000699994	3.15491	4.1	1	1	2.6531	0.423754		1	4.1	1	1	2.9976	0.476774		1	4.1	1	1	2.69658	0.430813		1
	253	Tb927.11.5600	Archaic Translocase of outer membrane 14 kDa subunit (ATOM14)	ATOM14	Q385K8	13.577	9.2	0.00010226	1	ATOM14	X		2.717	0.43409	0.000422866	3.3738	9.2	1	1	2.6702	0.426544		1	9.2	1	1	2.8757	0.458744		1	9.2	1	1	2.61206	0.416983		1
	584	Tb927.9.9660	Mitochondrial import receptor subunit ATOM40 (ATOM40)	ATOM40	Q38E31	38.295	12	1.3484e-14	1	ATOM40	X		2.47832	0.394157	0.0129169	1.88884	11.4	3	3	2.6251	0.419146	7.6817	4	7.7	4	4	3.1007	0.49146	91.595	5	3.1	1	1	1.8701	0.271865	55.313	2
	183	Tb927.11.10510	ubiquinone biosynthesis methyltransferase, putative		Q383M8	32.094	7.3	7.0124e-24	1			X	2.42138	0.384064	0.00607555	2.21641	4.2	1	1	2.3823	0.376996	8.826	2	7.3	2	2	2.893	0.461348	14.793	2	7.3	2	2	2.0599	0.313847	4.2392	2
	282	Tb927.2.2520 ;Tb927.2.2510	Mitochondrial outer membrane protein porin 2 (VDAC2)	VDAC_2		29.189	23.7	3.2127e-13	2		X		2.17163	0.336785	0.00995091	2.00214	7.8	2	2	2.0629	0.314478	1.9123	2	11.9	2	2	2.6867	0.429219	2.542	2	8.1	2	2	1.84781	0.266658	5.5327	3
	115	Tb927.10.15220	hypothetical protein, conserved		Q387Y9	22.101	8.8	7.6171e-06	1				2.16816	0.336091	0.00188314	2.72512	8.8	1	1	2.0595	0.313762		1	8.8	1	1	2.3846	0.377416		1	8.8	1	1	2.07538	0.317097		1
	48	Tb927.11.11330 ;Tb11.v5.1035 ;Tb927.11.11290 ;Tb11.v5.1034	heat shock protein 70		Q383E5	71.408	33.7	9.3217e-105	4				2.0902	0.320188	0.00449628	2.34715	29.5	15	13	1.8527	0.267805	25.474	15	24.2	11	9	2.3642	0.373684	20.456	10	28.3	13	11	2.08485	0.319076	18.316	14
	568	Tb927.9.6620	hypothetical protein, conserved		Q38ES3	25.522	11	7.9903e-07	1			X	2.08843	0.319821	0.0129563	1.88752	11	3	3	2.1583	0.334112	8.7884	3	3.8	1	1	2.528	0.402777		1	7.7	2	2	1.66945	0.222573	1.0728	2
	490	Tb927.8.4810	prohibitin 1 (PHB1)	PHB1	Q57UX1	31.429	16.2	4.5869e-15	1			X	2.08083	0.318236	0.0006378	3.19532	10.5	3	3	2.0412	0.309886	7.0167	3	13.4	4	4	2.1915	0.340741	5.7915	4	10.1	3	3	2.0141	0.304081	13.275	3
	516	Tb927.9.10560	Present in the outer mitochondrial membrane proteome 6 (POMP6)	POMP6	Q38DW0	19.035	13.1	6.3518e-08	1		X		1.99566	0.300087	0.0115607	1.93702	13.1	1	1	1.8997	0.278685		1	13.1	1	1	2.4494	0.38906		1	13.1	1	1	1.70812	0.232518		1
	Further proteins quantified
	144	Tb927.10.4550	hypothetical protein, conserved		Q38BE6	18.658	6.4	8.0131e-05	1				1.98786	0.298386	0.0144309	1.84071	6.4	1	1	2.0508	0.311923		1	0	0	0				0	6.4	1	1	1.92686	0.284849		1
	190	Tb927.11.11460	Mitochondrial import receptor subunit ATOM69 (ATOM69)	ATOM69	Q383D2	68.998	12	1.9565e-17	1	ATOM69	X		1.94402	0.288702	0.0400371	1.39754	9.8	4	4	2.1513	0.332701	4.1209	4	6.7	3	3	2.5853	0.412511	6.6347	2	4.8	2	2	1.32097	0.120893	37.196	3
	26	Tb11.02.5105b ;Tb11.02.5105	hypothetical protein, conserved			14.971	30.8	1.1787e-20	2				1.9383	0.28742	0.00645521	2.19009	14.6	2	2	2.1633	0.335117	32.871	2	14.6	2	2	2.0092	0.303023	4.4728	2	30.8	4	4	1.67541	0.22412	5.3509	4
	459	Tb927.7.710	heat shock 70 kDa protein, putative (HSP70)	HSP70	Q57VR7	70.211	15.2	2.5835e-54	1				1.89251	0.277038	0.00108029	2.96646	15.2	6	4	1.7889	0.252586	23.821	5	11	4	2	1.9149	0.282146	3.0328	2	9.7	4	2	1.97871	0.296382	14.059	3
	546	Tb927.9.2450	electon transport protein SCO1/SCO2, putative		Q38FS2	44.135	4.1	1.923e-15	1			X	1.87176	0.272249	0.00849669	2.07075	4.1	1	1	1.6485	0.217089		1	4.1	1	1	2.1866	0.339769		1	4.1	1	1	1.81924	0.25989		1
	210	Tb927.11.14730	Metalloprotease M41 FtsH, putative		Q381W2	74.475	8.1	9.2336e-23	1			X	1.81964	0.259985	0.0043242	2.36409	8.1	4	4	1.6915	0.228272	16.99	4	4	2	2	2.0315	0.307817	9.811	2	6.5	3	3	1.75334	0.243866	23.1	3
	178	Tb927.10.9440	NADH dehydrogenase (54 NDH2)	54 NDH2	Q38A31	54.351	31.6	1.5566e-37	1			X	1.62284	0.210277	0.012916	1.88887	18.9	8	8	1.5145	0.180269	9.8349	10	24.6	8	8	1.9012	0.279028	18.742	9	12.6	5	5	1.48434	0.171533	6.5713	5
	141	Tb927.10.4240	hypothetical protein, conserved		Q38BH6	14.753	15	4.0497e-05	1			X	1.60439	0.20531	0.0361197	1.44226	15	2	2	1.6932	0.228708	14.018	2	0	0	0				0	6.7	1	1	1.52024	0.181913		1
	358	Tb927.5.1060	metallo-peptidase, Clan ME, Family M16		Q57W51	54.122	18.4	6.3187e-19	1			X	1.56688	0.195036	0.00334786	2.47523	18.4	7	7	1.4597	0.164264	4.6405	8	5.9	2	2	1.5943	0.20257	12.281	2	9.2	3	3	1.653	0.218273	6.4978	3
	466	Tb927.8.1010	chaperone protein DNAj, putative		Q57VQ3	55.325	6.1	9.3549e-06	1				1.5593	0.19293	0.0198924	1.70131	6.1	2	2	1.5285	0.184265	5.0829	3	6.1	2	2	1.8432	0.265572	7.6596	2	3.3	1	1	1.34571	0.128953		1
	287	Tb927.2.3610	hypothetical protein, conserved		Q586X8	16.06	36.1	3.5893e-09	1			X	1.52857	0.184285	0.015723	1.80346	12.5	1	1	1.3948	0.144512	3.6992	2	36.1	3	3	1.7816	0.25081	20.886	3	12.5	1	1	1.43726	0.157534	9.6605	2
	132	Tb927.10.3210	delta-1-pyrroline-5-carboxylate dehydrogenase, putative		Q38BS5	62.036	14.1	1.2487e-28	1			X	1.52422	0.183049	0.0188774	1.72406	14.1	8	8	1.5528	0.191116	4.159	9	12.8	7	7	1.746	0.242044	11.474	8	10.7	6	6	1.30613	0.115987	2.4605	6
	117	Tb927.10.15790	CHCH domain containing protein, putative		Q387T5	16.775	29	1.5846e-10	1			X	1.49746	0.175354	0.00445415	2.35123	6.9	1	1	1.4929	0.174031		1	19.3	2	2	1.6027	0.204852	11.307	2	29	3	3	1.40339	0.147179	20.931	3
	146	Tb927.10.470	choline dehydrogenase, putative		Q38CJ1	56.921	8	1.0849e-11	1			X	1.49415	0.174394	0.0273102	1.56368	8	5	5	1.4015	0.146593	24.941	6	4.2	2	2	1.8109	0.257894	1.6495	2	4	2	2	1.3143	0.118695	4.4993	2
	237	Tb927.11.3980	metallo-peptidase, Clan ME, Family M16		Q386B6	57.037	11.4	1.0103e-22	1			X	1.49109	0.173504	0.00432085	2.36443	8.7	4	4	1.4271	0.154454	4.4329	4	8.1	3	3	1.6062	0.2058	3.0619	3	6.9	3	3	1.4463	0.160258	10.516	3
	404	Tb927.6.3800 ;Tb927.6.3750 ;Tb927.6.3740	heat shock 70 kDa protein, mitochondrial precursor, putative			71.474	65.4	0	3	mtHsp70			1.47335	0.168306	0.0114775	1.94015	58.9	29	29	1.4146	0.150634	7.1392	32	54.3	25	25	1.6573	0.219401	15.794	28	54.2	28	28	1.36422	0.134884	9.3783	37
	411	Tb927.6.4990	ATP synthase, epsilon chain, putative		Q586H1	20.147	28.6	1.3896e-22	1			X	1.44349	0.159412	0.0382019	1.41792	28.6	4	4	1.2771	0.106225	13.662	4	6.6	1	1	1.7893	0.252683		1	24.7	3	3	1.31622	0.119329	11.162	3
	286	Tb927.2.340 ;Tb11.v5.0295 ;Tb927.1.410 ;Tb927.2.1120 ;Tb11.0820 ;Tb11.v5.0800 ;Tb927.6.5170 ;Tb11.v5.0495 ;Tb11.v5.1020 ;Tb927.6.5160 ;Tb927.2.1100 ;Tb927.2.480	retrotransposon hot spot protein 4 (RHS4), putative		D7SGA2	97.84	6.9	2.7454e-19	12				1.44092	0.158639	0.0150325	1.82297	5.7	5	1	1.3894	0.142827	7.6827	2	3.6	3	1	1.6343	0.213332	1.3544	2	6.9	6	1	1.31752	0.119758	6.862	2
	363	Tb927.5.1710	ribonucleoprotein p18, mitochondrial precursor, putative		Q57ZP0	21.226	26.1	1.0218e-20	1			X	1.43598	0.157148	0.0257537	1.58916	7.4	1	1	1.3424	0.127882		1	18.6	2	2	1.7016	0.230857	2.5213	2	7.4	1	1	1.29629	0.112703		1
	370	Tb927.5.2930	hypothetical protein, conserved		Q57ZW9	43.308	13	4.4854e-33	1			X	1.43417	0.156602	0.00453893	2.34305	7.8	2	2	1.3538	0.131555	2.3458	3	10.8	3	3	1.5258	0.183498	24.375	2	10	3	3	1.42808	0.154753	5.3615	3
	371	Tb927.5.3090	hypothetical protein, conserved		Q57Z84	11.655	9.9	0.00026231	1			X	1.42674	0.154344	0.00690456	2.16086	9.9	1	1	1.3242	0.121954	2.1922	2	9.9	1	1	1.5325	0.1854		1	9.9	1	1	1.43113	0.155678		1
	433	Tb927.7.3050	hypothetical protein, conserved		Q57YB5	131.58	4.6	1.7769e-16	1				1.4252	0.153874	0.0216861	1.66382	3.3	4	4	1.2357	0.091913	16.591	5	2.5	2	2	1.604	0.205204	0.76149	2	2.5	2	2	1.46051	0.164506	4.4119	2
	309	Tb927.3.1840	3-oxo-5-alpha-steroid 4-dehydrogenase, putative		Q57ZC7	33.355	14.4	9.5476e-10	1		X		1.42209	0.152927	0.0267364	1.5729	6	2	2	1.3808	0.140131	20.967	3	6	2	2	1.668	0.222196	7.968	2	14.4	3	3	1.24869	0.0964542	1.4689	3
	142	Tb927.10.4280	ubiquinol-cytochrome c reductase complex 14kD subunit, putative		Q38BH2	24.055	9	2.9137e-06	1			X	1.41245	0.149972	0.01365	1.86487	9	2	2	1.4765	0.169233	9.3711	2	5	1	1	1.2584	0.0998187		1	5	1	1	1.51658	0.180864		1
	303	Tb927.3.1380	ATP synthase subunit beta, mitochondrial (ATPB)	ATPB	Q57XX1	55.775	47.8	7.5149e-161	1			X	1.41106	0.149545	0.0248194	1.60521	41.6	13	13	1.3637	0.134719	10.417	13	32.9	10	10	1.6426	0.215532	7.8407	10	44.1	14	14	1.25425	0.0983837	12.859	16
	550	Tb927.9.3470	low molecular weight protein tyrosine phosphatase, putative		Q38FI3	30.489	30.4	6.9273e-13	1				1.4069	0.148265	0.00892454	2.04941	15.2	3	3	1.3504	0.130462	3.8527	3	11.8	2	2	1.5429	0.188338		1	20.5	4	4	1.33658	0.125994	13.256	4
	460	Tb927.7.7430 ;Tb927.7.7420	ATP synthase F1, alpha subunit (ATPF1A)	ATPF1A		63.502	14.6	4.1041e-56	2				1.40562	0.147868	0.020995	1.67789	14.6	6	6	1.3244	0.122019	11.211	7	3.3	2	2	1.6224	0.210158	14.752	3	11.5	5	5	1.29249	0.111427	5.2706	6
	492	Tb927.8.5640	hypothetical protein, conserved		Q57X18	37.089	7.2	3.3794e-05	1			X	1.38885	0.142655	0.047512	1.3232	3.6	1	1	1.2754	0.105646		1	3.6	1	1	1.725	0.236789		1	7.2	2	2	1.21767	0.0855299	5.0177	2
	52	Tb927.1.120 ;Tb09.v4.0067	retrotransposon hot spot protein 4 (RHS4), putative		Q8IFI8	98.024	10.5	6.4536e-41	2				1.38633	0.141867	0.0320945	1.49357	7.2	5	1	1.2678	0.103051		1	5.5	4	1	1.6498	0.217431		1	9.5	7	1	1.27385	0.105119		1
	209	Tb927.11.14700	hypothetical protein, conserved		Q381W5	61.94	4.2	0.00018734	1				1.37639	0.138741	0.0438372	1.35816	4.2	2	2	1.4387	0.15797	33.762	2	0	0	0				0	4.2	2	2	1.31678	0.119512	19.825	2
	143	Tb927.10.430	peroxidase, putative		Q38CJ5	41.585	5.9	1.1449e-11	1			X	1.37008	0.136745	0.00391522	2.40724	5.9	2	2	1.3805	0.140036	7.4321	2	3.5	1	1	1.3008	0.114211		1	3.5	1	1	1.43215	0.155989		1
	45	Tb11.v5.0594 ;Tb927.2.400 ;Tb927.2.380 ;Tb927.2.280 ;Tb927.1.190 ;Tb11.v5.0533 ;Tb927.4.210	retrotransposon hot spot (RHS) protein, putative			68.785	7.1	2.7918e-07	7				1.32998	0.123847	0.0407029	1.39037	4	2	2	1.3197	0.120475	26.834	2	1.7	1	1	1.5514	0.190724		1	3.2	2	2	1.14906	0.060341	2.0776	2
	417	Tb927.7.1340 ;Tb927.7.1320	10 kDa heat shock protein, putative (HSP10)	HSP10		10.67	26	1.7309e-16	2				1.32166	0.121119	0.0287557	1.54128	26	2	2	1.3461	0.129077	3.5837	3	26	2	2	1.4767	0.169292	0.43167	2	26	2	2	1.16141	0.0649868	3.2685	2
	541	Tb927.9.14200	methyltransferase domain containing protein, putative		Q38D36	44.532	12.7	4.718e-12	1			X	1.32008	0.1206	0.0141471	1.84933	2.1	1	1	1.2925	0.111431		1	8	2	2	1.4461	0.160198	7.5898	3	4.7	2	2	1.23075	0.0901713	21.397	2
	76	Tb927.10.10830	RGG-containing protein 2 (RGG2)	RGG2	Q389P7	32.404	28.4	5.0574e-143	1				1.27882	0.106808	0.028854	1.53979	27.2	7	7	1.1756	0.0702596	65.255	9	25.6	7	7	1.4425	0.159116	7.7215	8	24.4	6	6	1.23324	0.0910488	32.518	9
	151	Tb927.10.510 ;Tb11.v5.0374	Present in the outer mitochondrial membrane proteome 19 (POMP19)	POMP19	Q38CI9	37.06	15	5.2365e-25	2		X		1.27674	0.106103	0.0297222	1.52692	11.4	3	3	1.1852	0.0737916	7.8894	3	15	4	4	1.4452	0.159928	24.264	4	15	4	4	1.21504	0.0845896	1.8723	4
	64	Tb927.1.4100	cytochrome oxidase subunit IV (COXIV)	COXIV	Q4GYG7	40.534	29.7	4.0391e-18	1				1.26585	0.102381	0.0128604	1.89075	25.8	6	6	1.2571	0.0993698	7.5381	7	17.6	4	4	1.3576	0.132772	13.987	4	22.7	5	5	1.18851	0.0750027	20.196	5
	204	Tb927.11.13890	AKAP7 2'5' RNA ligase-like domain containing protein, putative		Q382E8	30.693	5.6	1.4148e-07	1				1.26057	0.100568	0.0337315	1.47196	5.6	1	1	1.1234	0.0505344		1	5.6	1	1	1.398	0.145507		1	5.6	1	1	1.27545	0.105662		1
	295	Tb927.2.4980	EMG1/NEP1 methyltransferase, putative		Q586T6	29.837	7.9	4.8487e-05	1				1.25555	0.0988351	0.0331893	1.479	3.6	1	1	1.2399	0.0933867		1	7.9	2	2	1.4053	0.147769	1.8328	2	4.3	1	1	1.13592	0.0553496		1
	307	Tb927.3.1790	pyruvate dehydrogenase E1 beta subunit, putative		Q57ZD2	37.566	32.5	1.7369e-55	1				1.25516	0.0986994	0.0488352	1.31127	29.9	8	8	1.2099	0.0827495	7.8514	9	27	8	8	1.4546	0.162744	6.0246	9	30.2	9	9	1.12358	0.0506051	9.8127	11
	401	Tb927.6.2420	p22 protein precursor		Q584R4	25.349	5.7	2.678e-08	1				1.25111	0.0972954	0.012083	1.91782	5.7	1	1	1.2618	0.100991	1.9791	2	5.7	1	1				0	5.7	1	1	1.24051	0.0936003		1
	216	Tb927.11.15900 ;Tb927.11.15880	60S ribosomal protein L27, putative			15.581	12.8	8.3493e-05	2				1.24959	0.0967668	0.0208466	1.68096	5.3	1	1	1.1507	0.0609621		1	5.3	1	1	1.354	0.131619		1	12.8	2	2	1.25233	0.0977196	27.817	2
	262	Tb927.11.6850	Optic atrophy 3 protein (OPA3), putative		Q384Y5	26.513	4.2	0.0034687	1				1.24334	0.094589	0.0235823	1.62741	4.2	1	1	1.2636	0.10161		1	4.2	1	1	1.2234	0.0875685		1	0	0	0				0
	217	Tb927.11.16130	nucleoside diphosphate kinase (NDPK)	NDPK	Q381H3	16.857	32.7	8.4622e-10	1				1.23917	0.0931323	0.0485419	1.31388	32.7	4	4	1.158	0.0637086	11.364	5	12.4	2	2	1.4315	0.155791	0.9292	2	23.5	3	3	1.14788	0.0598971	3.736	4
	171	Tb927.10.770	RF-1 domain containing protein, putative		Q38CG3	69.121	8.1	9.0026e-24	1			X	1.23383	0.0912568	0.0450033	1.34676	8.1	4	4	1.1257	0.0514227	10.076	5	5.2	2	2	1.4081	0.148633	4.3855	2	6.8	3	3	1.18499	0.0737142	11.681	4
	451	Tb927.7.5680	deoxyribose-phosphate aldolase, putative		Q582I3	30.037	7.5	0.001054	1				1.22668	0.088733	0.0213041	1.67154	4.6	1	1	1.21	0.0827854		1	2.9	1	1	1.2436	0.0946807		1	0	0	0				0
	161	Tb927.10.6510 ;Tb927.10.6400	chaperonin HSP60, mitochondrial precursor (HSP60)	HSP60		59.503	65.3	0	2				1.2199	0.0863233	0.033868	1.47021	63.2	26	26	1.1702	0.0682601	22.059	30	56.9	22	22	1.3592	0.133283	12.341	28	63.9	26	26	1.14137	0.0574265	7.0632	32
	380	Tb927.5.4330	dihydrolipoamide branched chain transacylase, putative		Q57Z16	47.651	4.1	0.00031154	1				1.21671	0.0851867	0.0128538	1.89097	4.1	2	2	1.214	0.0842187	8.8833	2	2.3	1	1	1.2876	0.109781		1	2.3	1	1	1.15229	0.0615603		1
	221	Tb927.11.16490	hypothetical protein, conserved		Q381D7	44.083	4.6	1.5606e-06	1				1.21455	0.0844166	0.0493986	1.30629	4.6	2	2	1.1231	0.0504184	2.0734	2	2.2	1	1	1.3851	0.141481		1	4.6	2	2	1.15173	0.0613502	1.5945	2
	545	Tb927.9.2390	hypothetical protein, conserved		Q38FS7	22.31	12.1	3.5779e-06	1				1.21139	0.0832838	0.0229081	1.64001	5.6	1	1	1.1143	0.0470021		1	5.6	1	1	1.2806	0.107413		1	6.6	1	1	1.24576	0.0954359		1
	464	Tb927.7.900	hypothetical protein, conserved		Q57VT6	64.798	5.7	2.3898e-11	1				1.21024	0.0828732	0.0399245	1.39876	5.7	2	2	1.1291	0.0527324	8.6131	2	2.9	1	1	1.3563	0.132356		1	5.7	2	2	1.15753	0.0635315	6.013	2
	585	Tb927.9.9840	lipoic acid containing carrier protein, putative (GCVH)	GCVH	Q38E17	15.216	7.2	0.0025018	1				1.20971	0.0826828	0.0231353	1.63573	7.2	1	1	1.2266	0.088703		1	0	0	0				0	7.2	1	1	1.19306	0.0766627		1
	564	Tb927.9.6060	ERV/ALR sulfhydryl oxidase domain-containing protein (POMP4)	POMP4	Q38EW2	30.49	18.7	2.8549e-18	1		X		1.20859	0.08228	0.0271259	1.56662	18.7	4	4	1.1797	0.0717716	8.8527	5	7.3	2	2	1.3211	0.120936	6.6962	3	18.7	4	4	1.13275	0.0541328	17.561	5
	486	Tb927.8.3750	Nucleolar protein 56, putative (NOP56)	NOP56	Q580Z5	54.358	36.6	2.0187e-59	1				1.20096	0.0795273	0.0481052	1.31781	31.9	11	11	1.1624	0.0653556	12.671	11	25.7	9	9	1.3523	0.131073	12.447	10	23.2	8	8	1.10193	0.0421534	10.625	8
	554	Tb927.9.4210 ;Tb11.v5.0561 ;Tb927.9.4230 ;Tb927.9.4200	fatty acyl CoA synthetase 3 (ACS3)	ACS3	Q38FB8	77.853	9.5	3.924e-21	4				1.19293	0.0766167	0.0132681	1.87719	5.6	4	4	1.1279	0.0522706	3.4872	4	8	5	5	1.2453	0.095274	31.9	5	6.6	4	4	1.20866	0.0823055	29.534	4
	515	Tb927.9.10520	hypothetical protein, conserved		Q38DW4	29.587	8.7	1.0851e-14	1			X	1.19129	0.076016	0.0339538	1.46911	8.7	2	2	1.0837	0.0349091	1.4007	2	8.7	2	2	1.2306	0.0901169	8.3682	2	8.7	2	2	1.26772	0.103022	14.407	3
	205	Tb927.11.14000 ;Tb927.11.14020	NRBD1 (NRBD1)	NRBD1	Q382D7	28.776	9.9	9.1841e-13	2				1.19116	0.0759684	0.0322147	1.49195	9.9	2	2	1.108	0.0445398	11.689	4	9.9	2	2	1.2998	0.113877	5.5706	3	4.6	1	1	1.17352	0.069489	12.592	2
	114	Tb927.10.1520	ras-related protein Rab21, putative (RAB21)	RAB21	Q38C89	28.639	7.8	7.0624e-05	1				1.19102	0.0759178	0.0111904	1.95115	4.8	1	1	1.1298	0.0530016	13.414	2	4.8	1	1	1.2157	0.0848264		1	7.8	2	2	1.23006	0.0899255	26.84	2
	430	Tb927.7.280	cyclophilin-type peptidyl-prolyl cis-trans isomerase, putative (PPIase)	PPIase	Q57U26	24.302	14.7	2.5953e-09	1				1.1888	0.0751086	0.0437959	1.35857	10.7	2	2	1.227	0.0888446	12.337	2	8.9	2	2	1.2816	0.107752	1.3165	2	4.9	1	1	1.06839	0.0287288		1
	254	Tb927.11.5840	Protein translation factor SUI1 homolog, putative		Q385I4	12.738	9.2	0.00029999	1				1.18094	0.0722262	0.0253273	1.59641	9.2	1	1	1.1967	0.0779853		1	0	0	0				0	9.2	1	1	1.16538	0.0664672		1
	68	Tb927.1.5000	hypothetical protein, conserved		Q4GY80	30.458	12.9	1.2328e-07	1				1.17994	0.0718605	0.0276833	1.55778	8.1	1	1	1.0941	0.039057		1	4.8	1	1	1.1939	0.076968		1	12.9	2	2	1.25764	0.0995564	38.365	2
	211	Tb927.11.14950	zinc finger protein 2 (ZFP2)	ZFP2	Q381U0	15.767	36	1.0091e-10	1				1.17575	0.0703163	0.0306779	1.51317	36	3	3	1.1074	0.0443045	6.2799	2	21.6	2	2	1.2751	0.105544	11.529	2	28.8	2	2	1.15107	0.0611002		1
	388	Tb927.5.940	NADH-dependent fumarate reductase, putative		Q57W39	87.388	5.9	9.5936e-13	1				1.17223	0.0690137	0.0430514	1.36601	4.3	3	1	1.0778	0.0325382		1	4.6	3	1	1.1667	0.0669592		1	5.9	4	1	1.28098	0.107544		1
	233	Tb927.11.3060	Phosphate transport (Pho88), putative		Q386K5	21.018	5	0.00065212	1				1.17145	0.0687236	0.018525	1.73224	5	1	1	1.1823	0.0727277		1	0	0	0				0	5	1	1	1.1607	0.0647195		1
	127	Tb927.10.2350	pyruvate dehydrogenase complex E3 binding protein, putative		Q38C09	27.335	6.9	7.6709e-18	1				1.16723	0.0671549	0.0374249	1.42684	6.9	1	1	1.1162	0.047742	10.507	2	6.9	1	1	1.2768	0.106123		1	6.9	1	1	1.11583	0.0475999	2.5156	2
	279	Tb927.11.9720	40S ribosomal protein S27, putative		Q383V7	9.6302	46.5	8.7733e-45	1				1.16172	0.0651019	0.0366381	1.43607	46.5	3	3	1.1704	0.0683343	20.452	3	46.5	3	3	1.2465	0.0956923	10.8	2	31.4	2	2	1.07468	0.031279	6.3433	2
	296	Tb927.2.5180	aldo-keto reductase, putative		Q585V3	38.267	10	6.0664e-12	1		X		1.15678	0.0632524	0.0367519	1.43472	8	3	3	1.1078	0.0444614	14.218	3	5.3	2	2	1.2577	0.0995771	3.0709	2	5.6	2	2	1.11101	0.0457189	3.5247	2
	169	Tb927.10.7570 ;Tb11.v5.0774	dihydrolipoamide acetyltransferase E2 subunit, putative		Q38AK7	48.107	14	5.6078e-29	2				1.15637	0.0630986	0.0169173	1.77167	14	4	4	1.133	0.0542299	9.1067	5	10	3	3	1.2209	0.0866801	33.18	3	14	4	4	1.11786	0.0483857	5.6643	5
	468	Tb927.8.1340 ;Tb927.8.1330	60S ribosomal protein L7a, putative			30.879	23.6	3.5454e-101	2				1.1552	0.0626577	0.0489585	1.31017	18.8	4	4	1.1251	0.0511911	10.594	4	23.2	5	5	1.2698	0.103735	14.952	5	19.2	5	5	1.07906	0.0330468	12.96	5
	543	Tb927.9.15150 ;Tb927.9.15110	unspecified product			34.636	14.3	5.6489e-09	2				1.14176	0.0575767	0.0377864	1.42266	7.5	2	2	1.1507	0.0609621	12.907	2	5.2	1	1	1.2157	0.0848264		1	12	3	3	1.064	0.0269415	2.7165	3
	494	Tb927.8.5780	phosphatase of regenerating liver-type phosphatase, putative		Q57YH9	19.422	36.9	1.175e-14	1				1.12867	0.0525677	0.00158999	2.79861	36.9	4	4	1.1136	0.0467292	10.627	4	17.6	2	2	1.1388	0.0564475	11.433	3	36.9	4	4	1.13377	0.0545265	9.6159	4
	59	Tb927.1.2750	hypothetical protein, conserved		Q4GYU7	18.698	50.6	2.5741e-21	1				1.12527	0.0512569	0.0468657	1.32914	41.1	5	5	1.1141	0.0469242	5.3361	6	23.2	3	3	1.2091	0.0824622	10.794	3	19.6	2	2	1.05775	0.0243844	6.6133	2
	25	Tb11.02.5070b ;Tb927.11.7212	hypothetical protein, conserved			32.082	6.5	0.00010756	2				1.10631	0.0438762	0.0232019	1.63448	6.5	2	2	1.1145	0.0470801	2.6524	2	0	0	0				0	6.5	2	2	1.09818	0.0406724	7.2115	2
	100	Tb927.10.1450	plectin, putative		Q38C95	329.64	7.5	4.6608e-06	1				1.09912	0.0410448	0.0468929	1.32889	7.5	1	1	1.0966	0.0400482		1	7.5	1	1	1.1614	0.0649818		1	7.5	1	1	1.04257	0.0181044		1
	396	Tb927.6.1860	conserved protein		Q585M5	30.977	10.6	6.7075e-19	1				1.09354	0.0388333	0.0353974	1.45103	10.6	3	3	1.0585	0.0246909	8.4117	3	8	2	2	1.149	0.06032	3.2047	2	4.7	1	1	1.0752	0.031489		1
	252	Tb927.11.5520	triosephosphate isomerase (TIM)	TIM	Q385L6	26.819	4	0.0039841	1				0.994624	-0.00234116	0.0463265	1.33417	4	1	1	0.99541	-0.001998		1	0	0	0				0	4	1	1	0.993838	-0.00268431	8.331	2
	199	Tb927.11.13280	mitochondrial RNA binding protein 2 (GBP25)	GBP25	Q382K8	25.106	18.8	2.5772e-07	1				0.920537	-0.0359585	0.0186123	1.7302	12.9	2	2	0.92501	-0.0338536	3.902	3	0	0	0				0	18.8	3	3	0.916086	-0.0380635	6.7763	3
	192	Tb927.11.11620	hypothetical protein, conserved		Q383B8	27.683	4.6	0.00082168	1				0.876128	-0.0574324	0.0052472	2.28007	4.6	1	1	0.87422	-0.0583793		1	0	0	0				0	4.6	1	1	0.87804	-0.0564856		1
	455	Tb927.7.6350	NADH-ubiquinone oxidoreductase, mitochondrial, putative		Q582M4	30.925	17.6	2.7617e-06	1				0.822619	-0.0848013	0.00444691	2.35194	2.9	1	1	0.83944	-0.0760103		1	14.7	2	2	0.79272	-0.10088	4.2191	2	2.9	1	1	0.83654	-0.0775133		1
	181	Tb927.11.10140	hypothetical protein, conserved		Q383R5	30.3	22.3	7.3892e-56	1			X	0.81046	-0.0912683	0.0331101	1.48004	22.3	5	5	0.73021	-0.136552	6.1704	5	22.3	5	5	0.8884	-0.0513915	17.708	6	22.3	5	5	0.820614	-0.0858612	8.9832	5
	321	Tb927.3.4990	oxidoreductase, putative		Q582N8	36.432	34.2	5.0556e-36	1				0.785014	-0.105122	0.0418394	1.37841	34.2	8	8	0.75931	-0.119581	8.4038	7	20.9	5	5	0.90565	-0.0430396	23.725	7	31.9	7	7	0.703482	-0.152747	5.1225	7
	291	Tb927.2.4240	GTP binding protein, putative		Q586V0	40.685	12.3	1.4365e-34	1				0.646784	-0.189241	0.02247	1.6484	9.5	2	2	0.62716	-0.202622	7.6974	2	2.7	1	1				0	4.1	1	1	0.667022	-0.17586		1
	277	Tb927.11.9670	aminomethyltransferase, mitochondrial, putative (GCV)	GCVT1	Q383W2	41.142	19.5	2.0305e-41	1				0.642081	-0.19241	0.0193775	1.7127	15.7	5	5	0.58345	-0.233996	7.772	7	12	4	4	0.76838	-0.114424	10.086	5	14.1	4	4	0.590458	-0.228811	18.471	5
	157	Tb927.10.5830	hypothetical protein, conserved		Q38B21	59.941	18.9	6.118e-36	1				0.627018	-0.20272	0.0112757	1.94786	7.7	2	2	0.67231	-0.17243	6.8533	2	15.2	4	4	0.67441	-0.171076	7.2361	5	11.4	3	3	0.543685	-0.264653	1.8699	3
	186	Tb927.11.10950	DnaJ domain containing protein, putative		Q383I4	36.848	8.8	2.2007e-09	1				0.472128	-0.32594	0.00790244	2.10224	4.9	1	1	0.46184	-0.335508		1	8.8	2	2	0.56259	-0.249808	14.962	2	4.9	1	1	0.405039	-0.392503		1
	95	Tb927.10.13800	hypothetical protein, conserved		Q388L9	34.401	15.5	5.7258e-12	1				1.10088	0.0417412	0.0501721	1.29954	7.4	2	2	1.1484	0.0600932	0.74053	2	11.8	3	3	1.1262	0.0516155	8.9348	2	9.6	3	3	1.03161	0.0135149	23.641	3
	312	Tb927.3.2230	succinyl-CoA synthetase alpha subunit, putative		Q582T6	31.464	33.9	2.683e-37	1				1.23111	0.0902973	0.051211	1.29064	25.6	4	4	1.2795	0.10704	6.5526	5	28.6	5	5	1.3623	0.134273	162.56	5	15.6	3	3	1.07048	0.0295787	2.0589	4
	402	Tb927.6.2610	hypothetical protein, conserved		Q584P5	11.414	9.5	0.0077613	1				2.08973	0.32009	0.0518795	1.285	0	0	0				0	9.5	1	1	1.8512	0.267453		1	9.5	1	1	2.35899	0.372726		1
	191	Tb927.11.11520	glycosomal membrane protein (PEX11)	PEX11	Q383C6	24.027	5	1.0894e-09	1				1.18241	0.0727667	0.051962	1.28431	5	1	1	1.1417	0.057552		1	5	1	1	1.3259	0.122511		1	5	1	1	1.09204	0.0382373		1
	167	Tb927.10.7410	succinyl-CoA ligase [GDP-forming] beta-chain, putative		Q38AM2	44.905	16.9	8.5187e-13	1				1.26411	0.101785	0.0531439	1.27455	4.5	2	2	1.2308	0.0901875	3.3197	2	14.8	4	4	1.4769	0.169351	7.6865	4	4.1	2	2	1.11126	0.0458154	13.523	2
	463	Tb927.7.880	RNA-binding protein, putative (RPB25)	RPB25	Q57VT4	29.808	26	3.7994e-21	1				1.19959	0.0790317	0.0534199	1.2723	15.9	3	3	1.1869	0.0744141	7.9527	3	18.4	3	3	1.3487	0.129915	150	3	23.1	4	4	1.07836	0.0327657	7.4474	4
	265	Tb927.11.7510 ;Tb927.11.7460	luminal binding protein 1 (BiP), putative (BiP)	BiP		71.434	19.4	1.1909e-29	2				1.10206	0.042204	0.0534648	1.27193	19.4	12	12	1.0865	0.0360297	13.448	12	5.8	3	3	1.177	0.0707765	9.0979	4	6.7	4	4	1.04666	0.0198057	9.1117	4
	118	Tb927.9.15210 ;Tb927.10.1590	ribosomal protein L36, putative		Q38CY6	12.457	14.7	9.652e-05	2				1.14896	0.0603034	0.0541011	1.26679	6.4	1	1	1.1219	0.0499541		1	0	0	0				0	8.3	1	1	1.17666	0.0706526		1
	238	Tb927.11.4200	mannose-specific lectin, putative		Q385Z7	62.272	4	4.6675e-06	1				1.14297	0.0580354	0.054312	1.2651	1.7	1	1	1.1208	0.0495281		1	4	2	2	1.2522	0.0976737	18.626	2	1.7	1	1	1.06391	0.0269045		1
	581	Tb927.9.9290	Polyadenylate-binding protein 1 (Poly(A)-binding protein 1) (PABP 1) (PABP1)	PABP1	Q38E63	63.029	5.3	2.8772e-05	1				1.28177	0.107811	0.0572303	1.24237	1.9	1	1	1.2614	0.100853		1	3.7	2	2	1.5146	0.180298	14.231	2	1.6	1	1	1.10226	0.0422826		1
	379	Tb927.5.4260 ;Tb927.5.4250 ;Tb927.5.4240 ;Tb927.5.4230 ;Tb927.5.4220 ;Tb927.5.4210 ;Tb927.5.4200 ;Tb927.5.4190 ;Tb927.5.4180 ;Tb927.5.4170	histone H4, putative			11.142	30	1.665e-14	10				1.17296	0.0692841	0.0586346	1.23185	22	2	2	1.0973	0.0403254	0.90993	3	22	2	2	1.3223	0.12133	1.1529	2	30	3	3	1.11224	0.0461968	12.236	4
	242	Tb927.11.4870	hypothetical protein, conserved		Q385T1	25.784	5	6.582e-05	1				1.507	0.178112	0.0586511	1.23172	0	0	0				0	5	1	1	1.6267	0.211307		1	5	1	1	1.3961	0.144917		1
	502	Tb927.8.7120	squalene synthase, putative		Q57YR9	51.478	5.7	0.00017642	1		X		1.16551	0.0665178	0.0587873	1.23072	1.8	1	1	1.0633	0.0266558		1	3.9	1	1	1.2966	0.112806		1	3.9	1	1	1.1484	0.0600916		1
	530	Tb927.9.12630 ;Tb927.9.12590 ;Tb927.9.12570 ;Tb927.9.12610 ;Tb927.9.12550	glycerol kinase, glycosomal (glk1)	glk1		56.426	47.5	1.5831e-268	5				1.19449	0.077184	0.0598037	1.22327	45.9	18	18	1.1384	0.0562949	20.676	20	37.7	15	15	1.3653	0.135228	15.594	16	45.9	18	18	1.09655	0.040029	14.65	22
	409	Tb927.6.4530	RNA-binding protein, putative (RBP17)	RBP17	Q587B9	16.821	12.4	2.1992e-08	1				1.37411	0.138022	0.0634974	1.19724	12.4	2	2	1.2886	0.110118	3.4557	2	5.9	1	1	1.4653	0.165927		1	0	0	0				0
	395	Tb927.6.1700	hypothetical protein, conserved		Q585P1	22.082	5.8	0.00016726	1				0.702383	-0.153426	0.0637571	1.19547	5.8	1	1	0.65377	-0.184575		1	5.8	1	1	0.75461	-0.122277		1	0	0	0				0
	222	Tb927.11.16730	dihydrolipoyl dehydrogenase (GCVL-2)	GCVL-2	Q381B3	50.433	11.5	1.1606e-10	1				1.14355	0.058257	0.0648509	1.18808	6.1	3	3	1.1233	0.0504958	2.4095	3	8.8	4	4	1.2646	0.101953	3.3497	4	9.9	4	4	1.05274	0.0223221	19.841	4
	65	Tb927.1.4230	hypothetical protein, conserved		Q4GYF5	49.86	6.8	8.5626e-09	1				1.28452	0.10874	0.0656342	1.18287	6.8	3	3	1.1221	0.0500316	8.7276	4	2.6	1	1	1.5649	0.194487		1	4.9	2	2	1.20699	0.0817022	9.7139	3
	359	Tb927.5.1210	short-chain dehydrogenase, putative		Q57VE2	33.876	35.4	2.6869e-26	1				1.13392	0.0545832	0.0656611	1.18269	14.8	4	4	1.1476	0.0597905	9.0561	4	18	5	5	1.2298	0.0898345	8.4955	7	32.2	8	8	1.03306	0.0141246	9.7183	9
	77	Tb927.10.10850	argonaute-like protein (AGO1)	AGO1	Q389P5	99.184	6	6.278e-09	1				1.21726	0.0853837	0.0665091	1.17712	1.2	1	1	1.143	0.0580462		1	4.8	3	3	1.4266	0.154302	3.261	3	1	1	1	1.10612	0.0438027		1
	337	Tb927.4.2930	OsmC-like protein, putative		Q583X0	29.306	9.6	1.619e-13	1				1.19806	0.0784775	0.0666026	1.17651	9.6	2	2	1.1088	0.0448532	3.6368	2	6.3	1	1	1.3877	0.142296		1	6.3	1	1	1.11759	0.0482837	4.3055	2
	574	Tb927.9.7980	hypothetical protein, conserved		Q38EF7	15.754	8.8	0.00031351	1				1.47011	0.167348	0.0677139	1.16932	8.8	1	1	1.3527	0.131201		1	8.8	1	1	1.5977	0.203495		1	0	0	0				0
	72	Tb927.10.10400	hypothetical protein, conserved		Q389T7	37.867	9.5	1.2654e-09	1				1.17164	0.0687957	0.0677617	1.16902	6.4	2	2	1.2018	0.0798322	74.525	3	6.4	2	2	1.2922	0.11133	8.0541	2	6.1	2	2	1.03568	0.0152252	8.0787	2
	116	Tb927.10.15410	glycosomal malate dehydrogenase (gMDH)	gMDH	Q387X2	33.71	44.9	2.0684e-48	1				1.18882	0.0751145	0.06874	1.16279	29.7	6	6	1.1279	0.0522706	5.7863	9	32.5	6	6	1.3701	0.136752	9.1227	7	29.7	7	7	1.08723	0.0363208	17.939	11
	474	Tb927.8.1990	peroxidoxin (TRYP2)	TRYP2	D6XKT6	25.631	31.4	1.1777e-16	1			X	1.24793	0.0961893	0.0696976	1.15678	9.7	2	2	1.3301	0.123884	1.3204	2	14.6	2	2	1.4054	0.1478	0.070402	2	15	3	3	1.03964	0.0168836	16.857	3
	188	Tb927.6.720 ;Tb927.11.11230	40S ribosomal protein L14, putative		Q583T1	21.443	16.9	1.4396e-23	2				1.21542	0.0847269	0.0699669	1.15511	16.9	3	3	1.0772	0.0322963	3.1481	3	10.6	2	2	1.4207	0.152502	1.6184	2	16.9	3	3	1.17323	0.069382	10.143	4
	523	Tb927.9.11280	unspecified product		Q38DP8	35.601	10.7	3.3705e-15	1				0.818544	-0.0869579	0.0700446	1.15463	7.5	2	2	0.78427	-0.105534	7.5726	2	10.7	3	3	0.96265	-0.0165316	20.024	3	10.7	3	3	0.726427	-0.138808	3.8357	3
	162	Tb927.10.6610	chaperone protein DNAj, putative		Q38AU5	31.198	7.7	8.5862e-06	1				1.39054	0.143184	0.0703203	1.15292	7.7	2	2	1.2913	0.111027	12.49	2	0	0	0				0	4	1	1	1.49741	0.175341		1
	207	Tb927.11.14100	DRBD4 (DRBD4)	DRBD4	Q382C7	54.707	14.7	3.3219e-13	1				1.12593	0.0515108	0.0710784	1.14826	10.9	4	4	1.1139	0.0468462	14.018	4	13.1	4	4	1.2343	0.0914207	6.9523	5	9.5	3	3	1.03816	0.0162655	16.859	3
	407	Tb927.6.4300 ;Tb927.6.4280 ;Tb927.10.6880 ;Tb11.v5.0516	glyceraldehyde 3-phosphate dehydrogenase, glycosomal (GAPDH)	GAPDH	Q586Z6	39.047	50.4	4.5021e-116	4				1.17248	0.0691055	0.0716577	1.14474	47.1	14	14	1.0839	0.0349892	10.164	17	34.8	10	10	1.3418	0.127688	6.7454	13	40.7	11	11	1.10825	0.0446394	15.22	13
	92	Tb927.11.9710 ;Tb927.10.13500	60S ribosomal protein L10a, putative (RPL10A)	RPL10A		24.597	24.8	1.3477e-30	2				1.16484	0.0662681	0.0719562	1.14293	24.8	4	4	1.084	0.0350293	8.1479	5	7	1	1	1.3266	0.12274		1	13.6	2	2	1.09909	0.041035	6.3405	2
	465	Tb927.7.990	chaperone protein DNAj, putative		Q57VU5	86.6	9.5	1.3252e-13	1		X		1.23232	0.0907248	0.0720752	1.14221	4.1	3	3	1.0772	0.0322963	15.516	4	6.2	4	4	1.4591	0.164085	36.857	4	5.8	4	4	1.19067	0.0757931	5.4463	4
	152	Tb927.10.5120	KREPA6 (KREPA6)	KREPA6	Q38B90	18.09	6.7	0.00037629	1				0.911941	-0.0400333	0.0726574	1.13872	6.7	1	1	0.89262	-0.0493334		1	6.7	1	1	0.93168	-0.0307332		1	0	0	0				0
	30	Tb11.1420 ;Tb11.1370 ;Tb927.11.1850	hypothetical protein			50.917	12	3.9149e-19	3				0.789609	-0.102588	0.0728401	1.13763	4.8	2	2	0.73836	-0.131732	12.222	2	5.9	2	2	0.96413	-0.0158644	3.544	4	12	4	4	0.691563	-0.160168	18.478	4
	275	Tb927.11.9320	hypothetical protein, conserved		Q383Z7	23.715	7.6	1.53e-06	1				1.14716	0.0596244	0.0735776	1.13325	7.6	1	1	1.0468	0.0198637		1	7.6	1	1	1.2824	0.108024		1	7.6	1	1	1.12457	0.0509859		1
	159	Tb927.10.6070	universal minicircle sequence binding protein 1 (UMSBP1)	UMSBP1	Q38AZ9	14.566	37.9	9.6516e-21	1				1.21127	0.0832397	0.07453	1.12767	37.9	4	3	1.1647	0.0662141	3.954	5	37.9	4	3	1.4221	0.15293	7.5871	5	37.9	4	3	1.07294	0.0305748	5.0404	5
	173	Tb927.10.850	bilobe protein, conserved		Q38CF5	168.3	11.3	2.9147e-33	1				1.12378	0.0506804	0.0755013	1.12205	9.5	9	9	1.1185	0.048636	13.731	10	6.7	6	6	1.2311	0.0902933	14.622	6	7.5	7	7	1.03065	0.0131119	9.285	7
	420	Tb927.7.210	proline dehydrogenase		Q57U33	63.858	33.1	2.6515e-113	1			X	1.15769	0.0635928	0.0757653	1.12053	16	8	8	1.087	0.0362295	5.6136	9	28.4	12	12	1.3173	0.119685	13.994	14	17.1	8	8	1.08359	0.0348642	6.1876	11
	580	Tb927.9.8740	RNA-binding protein (DRBD3)	DRBD3	Q38EA2	36.984	10.4	2.3275e-27	1				1.12632	0.0516623	0.0758844	1.11985	10.4	3	3	1.0737	0.030883	5.3013	4	10.4	3	3	1.2509	0.0972226	2.4664	4	10.4	3	3	1.06385	0.0268814	4.3525	4
	281	Tb927.11.9980	2-oxoglutarate dehydrogenase E1 component, putative		Q383T1	112.95	17.3	2.2203e-43	1			X	1.16021	0.0645358	0.0759868	1.11926	8.2	7	7	1.1269	0.0518854	8.2032	8	15.5	11	11	1.3153	0.119025	37.776	13	6.8	6	6	1.05365	0.0226972	6.8166	7
	20	Tb927.5.4420 ;Tb05.5K5.70	nucleolar RNA helicase II, putative		Q57Z07	68.786	14.7	1.6728e-69	2				1.14536	0.058943	0.0760476	1.11891	11.1	7	7	1.0795	0.0332226	5.8818	7	12.5	6	6	1.2914	0.111061	17.185	6	9.8	6	6	1.07782	0.0325456	53.322	7
	458	Tb927.7.6990	hypothetical protein, conserved		Q57XR9	32.721	7	9.4408e-06	1			X	1.31694	0.119567	0.0773153	1.11173	7	2	2	1.2301	0.0899404	3.6732	2	0	0	0				0	7	2	2	1.40992	0.149195	47.307	2
	112	Tb927.2.5910 ;Tb927.10.15120	40S ribosomal protein S13, putative			17.309	20.5	6.815e-11	2				1.17021	0.0682651	0.0779575	1.10814	11.3	2	2	1.183	0.0729847	1.6048	2	10.6	2	2	1.3148	0.11886	1.4207	2	20.5	4	4	1.03027	0.0129508	11.549	4
	103	Tb927.10.14740 ;Tb927.10.14620 ;Tb11.v5.1063	hypothetical protein, conserved		Q388D0	44.177	7.3	7.4174e-18	3				1.12081	0.0495314	0.0782111	1.10673	7.3	2	2	1.0654	0.0275127	1.6062	3	7.3	2	2	1.242	0.0941216	0.49251	2	2.6	1	1	1.06404	0.0269599		1
	561	Tb927.9.5690	60S acidic ribosomal protein, putative		Q38EY6	11.09	29.2	1.6533e-05	1				1.25	0.0969109	0.0786671	1.10421	29.2	1	1	1.2817	0.107786		1	29.2	1	1	1.468	0.166726		1	29.2	1	1	1.03806	0.0162204		1
	400	Tb927.6.2230	RGG protein (RGG1)	RGG1	Q584T3	86.64	17.3	4.5957e-63	1				0.867277	-0.061842	0.0798938	1.09749	14.2	8	8	0.8352	-0.0782095	5.5125	12	11.1	7	7	0.98429	-0.00687693	30.432	11	14.2	8	8	0.793525	-0.100439	6.8241	13
	156	Tb927.10.5760	adenylate kinase, putative		Q38B28	24.31	44.2	5.7953e-61	1				1.16575	0.0666057	0.0800261	1.09677	44.2	8	8	1.0766	0.0320544	11.214	10	44.2	9	9	1.3405	0.127267	9.4009	12	44.2	8	8	1.09773	0.0404959	9.767	12
	405	Tb927.6.3870	RNA-binding protein, putative (SGN1)	SGN1	Q585Y5	22.904	25.7	7.1706e-40	1				1.20249	0.0800831	0.0821764	1.08525	16.8	4	4	1.1463	0.0592983	8.4303	8	25.7	5	5	1.4203	0.15238	7.8092	7	16.8	4	4	1.068	0.0285711	3.9652	7
	179	Tb927.11.4300 ;Tb927.10.9880	60S ribosomal protein L18, putative (RPL18)	RPL18		21.874	27.5	1.2917e-36	2				1.18685	0.0743944	0.0823418	1.08438	27.5	4	4	1.2261	0.0885259	5.9962	4	7.8	1	1	1.3367	0.126034		1	23.8	3	3	1.02005	0.00862328	17.164	3
	43	Tb927.10.3940 ;Tb927.10.3930 ;Tb11.v5.0501	40S ribosomal protein S3A, putative		Q38BK6	29.422	20.3	2.6071e-13	3				1.16543	0.066485	0.0827484	1.08224	16.4	3	3	1.0386	0.0164483	15.125	2	8.6	1	1	1.3284	0.123329		1	20.3	4	4	1.1473	0.0596778	8.8642	3
	437	Tb927.7.320	hypothetical protein, conserved (TbRBP8)	TbRBP8	Q57U22	20.27	8.9	0.0025179	1				1.2975	0.113107	0.0834915	1.07836	8.9	1	1	1.2531	0.0979857		1	8.9	1	1	1.6283	0.211734		1	8.9	1	1	1.07054	0.029602		1
	251	Tb927.11.550	hypothetical protein SCD6.10		Q387J6	31.292	51.4	3.9076e-191	1				1.17458	0.0698837	0.0863526	1.06372	42.5	8	8	1.1225	0.0501863	3.9086	12	46.8	10	10	1.3655	0.135292	16.101	12	47.1	9	9	1.05724	0.0241731	4.1123	13
	258	Tb927.11.6280	pyruvate phosphate dikinase (PPDK)	PPDK	Q385E1	100.45	54.5	0	1			X	1.16374	0.0658551	0.0865906	1.06253	40.2	27	27	1.093	0.0386202	7.2806	35	49.4	30	30	1.3459	0.129013	18.808	34	38.1	25	25	1.07135	0.0299322	9.9457	29
	439	Tb927.7.3450 ;Tb927.7.3440	I/6 autoantigen		Q57WG0	21.585	4.6	0.00090133	2				1.05086	0.0215442	0.0866884	1.06204	4.6	1	1	1.0364	0.0155274		1	0	0	0				0	4.6	1	1	1.06552	0.0275611		1
	316	Tb927.3.3320 ;Tb927.3.3310	60S ribosomal protein L13, putative		Q57V54	25.427	25.2	2.2159e-21	2				1.16315	0.0656342	0.0869369	1.0608	21.1	4	4	1.097	0.0402066	8.7611	7	20.6	4	4	1.3445	0.128561	7.69	4	20.6	4	4	1.06693	0.0281353	5.6723	4
	419	Tb927.7.1730 ;Tb927.7.1750 ;Tb927.7.1740	60S ribosomal protein L7, putative		Q57V37	27.713	19.4	3.5518e-20	3				1.19216	0.0763339	0.0875878	1.05756	19.4	4	4	1.1452	0.0588813	4.7658	7	8.3	2	2	1.4039	0.147336	1.0324	2	19.4	4	4	1.05386	0.0227841	5.322	5
	322	Tb927.3.5050	60S ribosomal protein L4		Q582N2	41.856	31.8	1.7817e-49	1				1.16556	0.0665362	0.0878867	1.05608	31.8	10	10	1.0987	0.0408791	12.821	10	13.6	4	4	1.3513	0.130752	7.791	3	28.6	8	8	1.06654	0.0279778	22.534	8
	289	Tb927.2.4210	Phosphoenolpyruvate carboxykinase [ATP], glycosomal (PEPCK)	PEPCK	Q586V2	58.564	48.8	2.6624e-191	1				1.15781	0.0636385	0.0879373	1.05583	35.6	16	16	1.1139	0.0468462	11.138	18	32.6	13	13	1.3292	0.12359	22.088	15	36.8	15	15	1.04828	0.0204789	37.032	17
	212	Tb927.11.14960	pumilio/PUF RNA binding protein 7, putative (PUF7)	PUF7	Q381T9	78.663	4.1	0.00012511	1				1.07966	0.0332882	0.0881701	1.05468	4.1	2	2	1.079	0.0330214	16.788	2	2.6	1	1	1.1521	0.0614902		1	4.1	2	2	1.0124	0.00535296	3.1376	2
	351	Tb927.4.470	snoRNP protein GAR1, putative		Q57US8	21.783	40.2	1.3749e-142	1				1.18588	0.0740405	0.0887726	1.05172	38.9	5	5	1.1151	0.0473138	2.0368	5	31.9	4	4	1.3986	0.145694	7.5638	4	27.1	4	4	1.06934	0.0291141	0.43272	3
	184	Tb927.11.10910 ;Tb927.11.10790	40S ribosomal protein SA, putative		Q383I8	27.609	31.6	1.8212e-46	2				1.17203	0.0689391	0.0888178	1.0515	27	5	5	1.1756	0.0702596	17.956	5	21.3	4	4	1.3387	0.126683	39.831	4	27	5	5	1.023	0.00987435	18.267	6
	582	Tb927.9.9550	hypothetical protein, conserved		Q38E40	24.509	5.7	0.007757	1				1.0682	0.0286526	0.0892953	1.04917	5.7	1	1	1.0887	0.0369082		1	0	0	0				0	5.7	1	1	1.04809	0.020397		1
	185	Tb927.11.10860	Nin one binding (NOB1) Zn-ribbon like, putative		Q383J3	47.301	8.6	6.0054e-12	1				1.23267	0.0908456	0.0894267	1.04853	8.6	3	3	1.231	0.0902581	4.4459	3	8.6	3	3	1.4739	0.168468	6.763	3	5.6	2	2	1.03231	0.0138107	0.25205	2
	247	Tb927.11.510 ;Tb927.11.500	RNA-binding protein, UBP2 (UBP2)	UBP2	Q387K0	19.559	14.3	2.9302e-13	2				1.24402	0.0948269	0.0895115	1.04812	9.7	1	1	1.1698	0.0681116		1	14.3	2	2	1.5331	0.18557		1	9.7	1	1	1.07349	0.0307985		1
	213	Tb927.11.15040	Chaperonin HSP60, mitochondrial (HSP60)	Cpn60	Q381T1	64.159	6.4	5.7799e-13	1				1.25305	0.0979696	0.0897458	1.04699	6.4	4	4	1.0657	0.027635	97.69	4	1.5	1	1	1.5502	0.190388		1	2.9	2	2	1.19093	0.0758862	8.0787	2
	126	Tb927.10.2290	chaperone protein DNAj, putative		Q38C15	46.795	9.9	2.6992e-20	1				1.47627	0.169166	0.0913064	1.0395	9.9	2	2	1.411	0.149527	5.0607	2	9.9	2	2	2.1087	0.324015	24.912	2	3.6	1	1	1.08133	0.0339569		1
	327	Tb927.3.800	Vacuolar iron transporter 1, putative (VIT1)	VIT1	Q57WW3	30.573	8.5	0.0012531	1				1.21624	0.0850196	0.0919526	1.03644	4.3	1	1	1.2891	0.110287		1	0	0	0				0	8.5	2	2	1.1475	0.0597525	8.038	2
	119	Tb927.10.170	pseudouridine synthase, Cbf5p		Q38CM1	48.285	61.1	1.4463e-167	1				1.20001	0.079184	0.0919711	1.03635	57.4	17	17	1.1725	0.0691129	8.7154	21	45.7	12	12	1.4202	0.15235	17.174	15	57.1	16	16	1.03774	0.0160897	10.462	18
	424	Tb927.7.240 ;Tb927.7.230	40S ribosomal protein S33, putative			11.17	11.7	3.4248e-06	2				1.14933	0.0604454	0.0920342	1.03605	11.7	1	1	1.09	0.0374265	8.6758	2	11.7	1	1	1.3197	0.120475	7.3998	2	11.7	1	1	1.05544	0.0234345	0.51636	2
	69	Tb927.1.720 ;Tb927.1.710 ;Tb927.1.700	phosphoglycerate kinase (PGKA)	PGKA	Q4GZE6	55.747	4.1	3.5053e-06	3				1.13605	0.055399	0.0920524	1.03596	4.1	2	2	1.18	0.071882	16.554	2	0	0	0				0	2	1	1	1.09374	0.038916		1
	88	Tb927.10.12700	pyruvate dehydrogenase E1 alpha subunit, putative		Q388X3	42.511	50.5	1.9839e-75	1				1.2386	0.0929307	0.0923773	1.03443	41.8	14	14	1.1434	0.0581982	7.2671	17	39.4	12	12	1.5323	0.185344	7.7335	11	34.9	11	11	1.08455	0.0352502	9.1669	13
	425	Tb927.7.2340 ;Tb927.7.2370	40S ribosomal protein S15, putative			17.474	47.4	5.6309e-103	2				1.16548	0.0665062	0.0923904	1.03437	47.4	5	5	1.1188	0.0487525	7.6757	6	42.8	4	4	1.3526	0.131169	3.5639	5	42.8	4	4	1.04616	0.0195966	3.2932	5
	58	Tb927.1.2550 ;Tb927.1.2530 ;Tb927.1.2510 ;Tb927.1.2490 ;Tb927.1.2470 ;Tb927.1.2450 ;Tb927.1.2430	histone H3, putative			14.75	6	7.2231e-08	7				1.11469	0.0471554	0.0925366	1.03369	6	1	1	1.0846	0.0352696		1	6	1	1	1.2384	0.0928609		1	6	1	1	1.03118	0.0133357		1
	195	Tb927.11.11830 ;Tb927.11.11820	40S ribosomal protein S17, putative			16.222	28.2	1.7007e-10	2				1.10794	0.0445146	0.0931883	1.03064	23.2	2	2	1.1427	0.0579322	13.855	2	0	0	0				0	28.2	3	3	1.07423	0.031097	14.749	3
	507	Tb927.8.750	nucleolar RNA-binding protein, putative		Q57YF6	39.761	9.6	1.3162e-26	1				1.25448	0.098464	0.0941705	1.02609	9.6	2	2	1.2493	0.0966667	0.051208	2	6.3	1	1	1.5351	0.186137		1	9.6	2	2	1.02941	0.0125885	1.6178	2
	125	Tb927.10.2240	hypothetical protein, conserved		Q38C20	66.352	13.8	2.2315e-18	1				1.20935	0.082551	0.0942383	1.02577	8.7	3	3	1.0993	0.0411162	12.465	4	7.7	2	2	1.4676	0.166608	4.8547	2	6.8	2	2	1.0963	0.039929	12.006	3
	259	Tb927.11.6300	40S ribosomal protein S5, putative		Q385D9	21.386	47.4	5.3667e-122	1				1.19336	0.0767701	0.0948581	1.02293	47.4	7	7	1.1614	0.0649818	8.2256	10	38.9	6	6	1.4122	0.149896	2.9266	8	47.4	8	8	1.03617	0.0154322	8.5533	10
	51	Tb927.11.3600 ;Tb927.11.3590 ;Tb11.v5.1059	40S ribosomal protein S4, putative			30.644	39.9	2.2328e-38	3				1.18757	0.0746608	0.0953275	1.02078	33	9	9	1.1436	0.0582741	8.0586	9	20.5	6	6	1.405	0.147676	13.723	6	24.9	7	7	1.04239	0.018032	5.5244	7
	369	Tb927.5.2780	mitochondrial DNA polymerase beta		D6XGL4	46.102	4.7	1.7431e-07	1			X	1.12833	0.0524346	0.0955481	1.01978	4.7	2	2	1.1328	0.0541532	9.6905	2	2.7	1	1	1.2538	0.0982283		1	2.7	1	1	1.0114	0.00492229		1
	175	Tb927.10.8940	flagellum targeting protein kharon1, putative (KH1)	KH1	Q38A80	45.398	14.1	2.7385e-07	1			X	1.12754	0.0521335	0.0970166	1.01315	6.3	2	2	1.0694	0.0291402	7.5012	2	10.7	3	3	1.2767	0.106089	25.177	3	9.7	3	3	1.04996	0.0211715	7.3012	3
	82	Tb927.9.6070 ;Tb927.10.11540	40S ribosomal protein S3, putative (RPS3)	RPS3	Q38EW1	24.216	7.5	1.9729e-14	2				1.21913	0.0860499	0.0991276	1.00381	7.5	2	2	1.2675	0.102948	9.9447	2	4.2	1	1	1.4282	0.154789		1	7.5	2	2	1.00095	0.000412776	7.8384	2
	165	Tb927.10.6810	guanylate kinase, putative		Q38AS6	29.956	34.5	3.5307e-71	1				1.1353	0.0551106	0.0997375	1.00114	22.7	5	5	1.0793	0.0331422	14.563	6	17	3	3	1.2969	0.112906	1.8434	4	25.4	5	5	1.0454	0.0192832	26.911	7
	529	Tb927.9.12510	ATP-dependent DEAD/H RNA helicase, putative (DED1)	DED1	Q38DF6	82.74	55.8	0	1				1.177	0.0707771	0.100517	0.997761	55.5	33	32	1.1229	0.0503411	29.297	42	42.6	25	24	1.3925	0.143795	8.9	32	54.8	34	33	1.04279	0.018195	10.335	42
	526	Tb927.9.11840	Pre-rRNA-processing protein PNO1, putative (PNO1)	PNO1	Q38DL0	24.075	6.9	0.0015909	1				1.23758	0.0925738	0.100548	0.997628	6.9	1	1	1.1919	0.0762398		1	6.9	1	1	1.5308	0.184918		1	6.9	1	1	1.03887	0.0165632		1
	538	Tb927.9.13990	RNA-binding protein, putative (DRBD2)	DRBD2	Q38D54	34.618	8.9	1.7364e-09	1				1.17033	0.0683068	0.100741	0.996794	8.9	3	3	1.0992	0.0410767	10.334	3	6.2	2	2	1.3817	0.140414	2.4267	2	8.9	3	3	1.05543	0.0234299	5.6325	3
	331	Tb927.4.1800 ;Tb927.4.1790	ribosomal protein L3, mitochondrial, putative		Q581Q1	48.691	21.2	8.1656e-84	2				1.15687	0.0632853	0.101228	0.9947	15.4	5	5	1.1315	0.0536546	27.337	5	12.1	4	4	1.337	0.126131	6.4845	4	14.2	5	5	1.02346	0.0100699	7.0936	5
	301	Tb927.3.1120	GTP-binding nuclear protein rtb2, putative (rtb2)	rtb2	Q57WZ3	24.406	32.7	3.3367e-27	1				1.18186	0.0725652	0.101404	0.993945	24.4	6	6	1.1195	0.0490241	4.78	6	23.5	4	4	1.4076	0.148479	4.9594	4	21.2	5	5	1.04759	0.0201922	13.156	7
	105	Tb927.10.14810	Multiprotein-bridging factor 1, putative (mbf1)	mbf1	Q388C5	17.974	21.2	6.9648e-14	1				1.17309	0.069333	0.101648	0.992899	21.2	3	3	1.1512	0.0611508	1.6322	3	21.2	3	3	1.3723	0.137449	3.9655	3	13.1	2	2	1.02188	0.00939923	0.21501	2
	193	Tb927.11.11680	2-oxoglutarate dehydrogenase E2 component, putative		Q383B2	41.143	26.6	1.224e-48	1			X	1.13409	0.0546483	0.101812	0.992202	19.6	7	7	1.0296	0.0126685	10.211	8	18.8	6	6	1.2917	0.111162	6.958	9	21.4	7	7	1.09677	0.0401147	5.831	8
	108	Tb927.10.14930	Zinc finger CCCH domain-containing protein 39 (ZC3H39)	ZC3H39	Q388B3	31.519	5.6	1.6745e-05	1				1.17596	0.0703942	0.102372	0.989817	5.6	1	1	1.0797	0.0333031		1	5.6	1	1	1.4005	0.146283		1	5.6	1	1	1.07547	0.0315964		1
	558	Tb927.9.5150	ribosomal protein S6, putative (NHP2)	NHP2	Q38F38	13.572	33.3	5.1884e-78	1				1.17609	0.0704394	0.102485	0.98934	33.3	3	3	1.1516	0.0613017	5.1534	3	20.6	2	2	1.3815	0.140351	1.3998	2	27	2	2	1.02251	0.00966559	5.3895	2
	79	Tb927.10.11390	60S ribosomal protein L6, putative		Q389K1	21.185	32.8	6.6837e-30	1				1.17602	0.0704155	0.10256	0.989022	32.8	7	7	1.1371	0.0557987	14.469	7	17.7	4	4	1.3878	0.142327	3.1856	4	26	5	5	1.03067	0.0131208	8.9814	6
	101	Tb927.10.14550	ATP-dependent DEAD/H RNA helicase, putative		Q388E8	71.366	52.4	0	1			X	1.18792	0.0747886	0.102833	0.987866	42.6	23	22	1.1509	0.0610376	5.5198	32	50	24	23	1.4148	0.150695	10.759	35	45	25	24	1.02952	0.0126332	15.876	39
	206	Tb927.11.14090	hypothetical protein, conserved		Q382C8	51.674	42.7	4.6405e-119	1				1.14373	0.0583242	0.103088	0.986792	29	11	11	1.1213	0.0497218	5.7594	13	38.8	12	12	1.3087	0.11684	45.126	13	37.5	13	13	1.01956	0.00841069	39.541	14
	124	Tb927.10.6370 ;Tb927.10.220	60S ribosomal proteins L37, putative			10.458	28	8.5855e-27	2				1.16916	0.067875	0.103857	0.983562	28	2	2	1.1466	0.0594119	1.0455	3	8.6	1	1	1.3668	0.135705		1	28	2	2	1.01978	0.00850811	2.4924	2
	552	Tb927.9.3990 ;Tb927.9.3920	ribosomal protein S7, putative		Q38FD9	23.841	9.9	2.0903e-11	2				1.18953	0.0753762	0.104076	0.982649	9.9	3	3	1.1446	0.0586537	51.208	5	6.4	2	2	1.4238	0.153449	5.3762	2	5.9	1	1	1.03282	0.014026	5.8873	2
	50	Tb927.10.2110 ;Tb927.10.2100 ;Tb11.v5.1046 ;Tb927.10.2090	elongation factor 1-alpha (TEF1)	TEF1		49.105	51.7	1.5817e-137	4				1.19624	0.0778174	0.104843	0.979462	43.7	14	14	1.1508	0.0609999	5.2246	20	44.1	12	12	1.441	0.158664	4.7102	13	43.7	14	14	1.03226	0.0137883	3.5824	20
	284	Tb927.2.3030	ATP-dependent Clp protease subunit, heat shock protein 78 (HSP78), putative		Q587G1	90.664	4.2	2.2642e-05	1				1.27229	0.104586	0.105703	0.975914	2.2	2	2	1.1709	0.0685198	0.89872	2	0	0	0				0	3	2	2	1.38246	0.140652	2.8217	2
	36	Tb927.10.5340 ;Tb927.10.5330 ;Tb11.v5.1060 ;Tb11.v5.0243	40S ribosomal protein S18, putative (RPS18)	RPS18		17.51	47.7	1.4968e-76	4				1.16767	0.0673198	0.10571	0.975885	47.7	9	9	1.1264	0.0516926	4.6311	18	47.1	8	8	1.374	0.137987	4.7267	13	47.1	8	8	1.02868	0.0122801	4.991	15
	104	Tb927.10.14750 ;Tb927.10.14630	fibrillarin, putative		Q388C9	31.672	34.9	1.4058e-137	2				1.14153	0.0574868	0.107112	0.970161	34.9	9	9	1.1088	0.0448532	9.5202	12	34.9	9	9	1.3126	0.118132	7.4822	10	34.9	9	9	1.02206	0.00947468	6.0507	12
	24	Tb11.v5.0537 ;Tb927.11.9920 ;Tb11.01.1680.v5	polyubiquitin, putative			70.128	49.4	2.2038e-21	3				1.18956	0.0753874	0.108485	0.964632	49.4	4	4	1.1268	0.0518468	7.3488	5	32.7	3	3	1.4375	0.157608	4.7555	3	49.4	4	4	1.03922	0.0167076	9.7401	4
	56	Tb927.1.2100	Calpain-like protein 1.1 (CALP1.1)	CALP1.1	Q4GZ11	126.15	10.4	7.4963e-06	1				1.24005	0.0934391	0.109171	0.961894	10.4	1	1	1.5635	0.194098		1	10.4	1	1	1.1757	0.0702965		1	10.4	1	1	1.03734	0.015923		1
	514	Tb927.9.10400	hypothetical protein, conserved		Q38DX4	50.645	35.9	1.1086e-93	1				1.13726	0.0558605	0.109177	0.961869	35.9	7	7	1.0763	0.0319333	11.465	17	35.9	7	7	1.3132	0.118331	11.975	18	35.9	7	7	1.04068	0.0173173	8.8645	17
	576	Tb927.9.8130 ;Tb927.9.8100	nascent polypeptide associated complex subunit, putative			20.129	24.5	2.3755e-13	2				1.08327	0.0347378	0.109301	0.961377	24.5	2	2	1.1147	0.047158	4.6818	2	0	0	0				0	24.5	2	2	1.05273	0.0223175	4.5614	2
	136	Tb927.11.14130 ;Tb927.10.3840	ribosomal protein L18, putative			20.904	25.7	8.6135e-38	2				1.15764	0.0635725	0.109502	0.96058	25.7	4	4	1.1421	0.0577041	11.871	3	7.8	1	1	1.3445	0.128561		1	21.2	3	3	1.01031	0.00445255	13.208	2
	467	Tb927.8.1270	conserved protein		Q57VM8	53.545	11.1	6.3608e-18	1				1.10882	0.04486	0.10971	0.959755	4.9	2	2	1.0729	0.0305592	2.5251	2	6.2	3	3	1.2423	0.0942265	49.729	3	6	2	2	1.02281	0.00979438	7.4446	2
	214	Tb927.11.15820	superoxide dismutase, putative		Q381K4	36.047	8.4	5.709e-14	1			X	1.09819	0.040678	0.110549	0.956446	3.6	2	2	1.0055	0.00238207	0.71709	2	8.1	2	2	1.2089	0.0823904	7.7278	2	8.1	2	2	1.08959	0.0372614	6.0897	2
	475	Tb927.8.2000	cyclophilin, putative (NCP1)	NCP1	Q581Y2	28.482	11.5	1.2429e-13	1				1.17455	0.0698728	0.110897	0.95508	8	2	2	1.1127	0.0463781	3.67	2	11.5	3	3	1.4048	0.147614	3.7279	3	11.5	3	3	1.03663	0.0156257	3.3108	3
	131	Tb927.3.1370 ;Tb927.10.2840	40S ribosomal protein S25, putative			12.56	21.2	0.00013699	2				1.17724	0.0708646	0.111003	0.954666	7.1	1	1	1.1053	0.0434802		1	7.1	1	1	1.4142	0.150511		1	21.2	2	2	1.04377	0.0186028	6.5189	2
	333	Tb927.4.2180	60S ribosomal protein L35a, putative		Q584G9	17.021	12.8	0.00026009	1				1.19282	0.0765734	0.112198	0.950014	12.8	2	2	1.1728	0.069224	9.4764	2	4.7	1	1	1.4332	0.156307		1	12.8	2	2	1.00969	0.00418937	0.9167	2
	563	Tb927.9.5900	glutamate dehydrogenase (GDH)	GDH	Q38EX6	112.11	22.8	1.5286e-86	1				1.10936	0.0450717	0.112225	0.949911	10.7	9	9	1.0428	0.018201	4.6083	9	16	12	12	1.2501	0.0969448	10.631	14	13.7	11	11	1.0473	0.0200694	13.877	11
	23	Tb10.v4.0053 ;Tb10.v4.0052 ;Tb927.10.10280 ;Tb927.10.10360	hypothetical protein			483.8	12.6	1.0462e-14	4				1.15272	0.061722	0.11231	0.949583	12.6	3	3	0.98508	-0.0065285	26.324	3	10.2	2	2	1.2974	0.113074	4.1284	2	12.6	3	3	1.19845	0.0786205	13.886	4
	47	Tb927.8.2470 ;Tb11.v5.0799	hypothetical protein, conserved		Q57XE2	11.223	11.7	4.5934e-09	2			X	1.14976	0.0606084	0.112959	0.947078	11.7	1	1	1.1041	0.0430084		1	11.7	1	1	1.3433	0.128173		1	11.7	1	1	1.02481	0.0106436		1
	208	Tb927.11.1450	2-oxoglutarate dehydrogenase E1 component, putative		Q387A7	113.38	9.1	8.5924e-36	1			X	1.14724	0.0596534	0.113113	0.946487	9.1	6	6	1.0215	0.00923837	13.277	9	5.3	3	3	1.3358	0.125741	8.5051	4	9.1	6	6	1.10657	0.0439805	4.6149	8
	499	Tb927.9.14370 ;Tb927.8.6180	60S ribosomal protein L26, putative		Q38D25	16.454	7	0.0080093	2				1.37633	0.138723	0.11399	0.943132	0	0	0				0	7	1	1	1.5511	0.19064		1	7	1	1	1.22125	0.0868063		1
	421	Tb927.7.2160	hypothetical protein, conserved		Q57XQ8	37.233	21.4	1.6704e-19	1				1.12769	0.0521902	0.11434	0.941801	21.4	7	7	0.98028	-0.00864986	7.3463	10	15.2	4	4	1.2029	0.0802295	65.438	4	15.2	4	4	1.21616	0.0849908	4.8275	6
	356	Tb927.4.750	50S ribosomal protein L7Ae, putative		Q580A3	16.32	20.7	3.53e-07	1				1.21802	0.0856551	0.114456	0.941362	20.7	2	2	1.1247	0.0510367	1.9616	2	20.7	2	2	1.5284	0.184237	0.0091263	2	20.7	2	2	1.05122	0.0216916	4.5015	2
	290	Tb927.2.4230 ;Tb11.v5.0827	NUP-1 protein, putative		Q586V1	406.9	5.2	6.8132e-09	2				1.16127	0.0649323	0.115813	0.936242	4.8	2	2	1.097	0.0402066		1	5.2	3	3	1.2293	0.0896579	21.674	3	0	0	0				0
	517	Tb927.9.10770	Polyadenylate-binding protein 2 (Poly(A)-binding protein 2) (Poly(A)-binding protein II) (PABII) (Polyadenylate-binding nuclear protein 1) (Nuclear poly(A)-binding protein 1) (PABP2), putative (PABP2)	PABP2	Q38DU2	62.147	47.2	2.1101e-162	1				1.1383	0.0562563	0.116296	0.934437	40.5	17	17	1.0927	0.0385009	8.5694	21	34.6	14	14	1.3201	0.120607	8.9474	15	39.1	16	16	1.02249	0.00966115	5.9594	17
	278	Tb927.11.9700	Nascent polypeptide-associated complex subunit beta, putative		Q383V9	11.406	43.6	5.4209e-28	1				1.21314	0.0839121	0.116444	0.933884	36.6	3	3	1.1428	0.0579702	9.4044	3	36.6	3	3	1.513	0.179839	2.4404	3	43.6	4	4	1.03259	0.0139273	210.63	4
	44	Tb927.10.5620 ;Tb11.v5.0531	fructose-bisphosphate aldolase, glycosomal (ALD)	ALD	Q38B42	41.071	55.6	4.9235e-176	2				1.15166	0.0613245	0.116752	0.932735	47	14	14	1.0661	0.0277979	7.4432	16	50	15	15	1.3612	0.133922	15.334	22	43.3	12	12	1.05258	0.0222535	8.8757	14
	122	Tb927.10.2010 ;Tb11.v5.0732 ;Tb927.10.2020	hexokinase (HK1)	HK1	Q38C42	51.295	39.3	2.3575e-83	3				1.15336	0.0619649	0.116791	0.932589	37.8	15	15	1.0962	0.0398898	19.053	18	22.9	9	9	1.3604	0.133667	7.6024	12	26.5	11	11	1.02882	0.0123382	14.618	12
	567	Tb927.9.6510	hypothetical protein, conserved		Q38ET1	75.135	7.2	1.0497e-15	1				0.87683	-0.0570846	0.117577	0.929679	7.2	4	4	0.77984	-0.107994	4.3094	4	3.6	2	2	1.0172	0.00740635	2.4913	2	5.3	3	3	0.849834	-0.0706658	75.8	3
	197	Tb927.11.13010	hypothetical protein			22.171	13.8	4.3928e-12	1				1.11881	0.0487548	0.117773	0.928955	12.8	2	2	1.0003	0.000130269	6.8461	3	7.1	2	2	1.2609	0.100681	11.927	3	6.1	1	1	1.11033	0.0454536	0.74643	2
	319	Tb927.3.4390	dihydrolipoamide dehydrogenase, putative (GCVL-1)	GCVL-1	Q580K3	55.839	4	2.0473e-05	1				1.21022	0.0828659	0.11804	0.927972	4	2	2	1.4426	0.159146	14.17	2	2.2	1	1	1.2571	0.0993698		1	1.8	1	1	0.977422	-0.00991808		1
	540	Tb927.9.14160	rieske iron-sulfur protein, mitochondrial precursor (RISP)	RISP	Q38D40	33.655	6.1	1.7131e-06	1			X	1.46413	0.165579	0.1187	0.925548	2.7	1	1	1.7277	0.237468	12.203	2	6.1	2	2	1.9498	0.28999	1.5392	2	2.7	1	1	0.931706	-0.0307211	78.955	2
	470	Tb927.8.1510	ATP-dependent DEAD/H RNA helicase, putative (DBP2.1)	DBP2.1	Q580H2	62.439	17.6	3.3521e-18	1				1.18321	0.073061	0.119284	0.92342	7.6	4	4	1.195	0.0773679	9.4799	4	12	4	4	1.4028	0.146996	13.07	7	10	5	5	0.988142	-0.00518051	5.4182	5
	314	Tb927.3.2670	hypothetical protein, conserved		Q582X9	28.84	17.1	1.414e-09	1				0.925986	-0.0333954	0.120039	0.920678	17.1	3	3	0.86219	-0.064397	6.4361	3	4.1	1	1	1.0105	0.00453632		1	11.2	2	2	0.911328	-0.0403254	4.1234	2
	483	Tb927.8.3530	glycerol-3-phosphate dehydrogenase [NAD+], glycosomal		Q57YW0	37.805	63.6	1.2248e-87	1				1.12873	0.0525885	0.120566	0.918776	59.3	15	15	1.0577	0.0243625	6.2653	16	49.2	14	14	1.307	0.116276	8.3237	13	43.5	12	12	1.04023	0.0171275	7.7572	13
	99	Tb927.10.14150	nuclear segregation protein, putative		Q388I7	55.311	4.6	4.2684e-09	1				1.05104	0.0216194	0.122076	0.91337	2.9	1	1	1.0809	0.0337855		1	2.9	1	1	1.0862	0.0359098		1	4.6	2	2	0.988924	-0.00483706	8.1676	2
	524	Tb927.9.11410 ;Tb927.9.11380	60S ribosomal protein L23, putative			14.962	30.9	1.7659e-07	2				1.19036	0.0756774	0.122442	0.912069	20.1	2	2	1.1321	0.0538848	0.71781	2	16.5	2	2	1.4615	0.164799	13.08	2	20.1	2	2	1.01941	0.0083487	6.89	2
	537	Tb927.9.13920 ;Tb927.9.13880 ;Tb927.9.13820	kinetoplastid membrane protein KMP-11 (KMP-11)	KMP-11		11.076	60.9	1.4026e-18	3				1.16775	0.0673486	0.122566	0.91163	60.9	5	5	1.1372	0.0558369	8.0736	6	22.8	2	2	1.3934	0.144076	14.739	3	40.2	3	3	1.00492	0.00213327	7.3131	5
	462	Tb927.7.840	hypothetical protein, conserved		Q57VT0	14.51	8.1	1.2942e-05	1			X	1.41862	0.151867	0.124067	0.906344	8.1	1	1	0.9644	-0.0157428		1	8.1	1	1	2.042	0.310056		1	8.1	1	1	1.44974	0.161289		1
	31	Tb927.7.5020 ;Tb927.7.5000 ;Tb11.v5.0182 ;Tb11.v5.0181	60S ribosomal protein L19, putative			29.408	8.1	4.746e-05	4				1.09332	0.0387482	0.124579	0.904555	4.6	1	1	1.0538	0.0227582		1	0	0	0				0	8.1	2	2	1.13433	0.0547383	6.1757	3
	452	Tb927.7.5760	nuclear transport factor 2 protein, putative (MTR2)	NFT2	Q582J1	15.812	8.9	0.00060683	1				1.19324	0.0767264	0.124871	0.903538	8.9	1	1	1.0634	0.0266967		1	8.9	1	1	1.487	0.172311		1	8.9	1	1	1.07441	0.0311716		1
	229	Tb927.11.2260	eukaryotic translation initiation factor 4E, putative (eIF4E)	eIF4E	Q386T3	26.024	12.4	1.937e-12	1				1.11533	0.047402	0.125829	0.90022	12.4	2	2	1.2721	0.104521	1.6646	2	12.4	2	2	1.079	0.0330214	55.6	2	12.4	2	2	1.0108	0.00466321	3.6795	2
	257	Tb927.3.4360 ;Tb927.11.6140	40S ribosomal protein S15A, putative			10.205	8.9	0.0058971	2				1.19501	0.0773701	0.126067	0.899398	8.9	1	1	1.1288	0.052617		1	8.9	1	1	1.4828	0.171083		1	8.9	1	1	1.01956	0.00841069		1
	153	Tb927.10.5370 ;Tb927.10.5360	40S ribosomal protein S10, putative		Q38B66	19.285	44.8	2.322e-113	2				1.1653	0.0664361	0.127257	0.895317	34.9	7	7	1.1288	0.052617	6.7052	10	34.3	6	6	1.3967	0.145103	6.4343	8	36	7	7	1.00366	0.00158807	7.2908	9
	297	Tb927.2.5800	sedoheptulose-1,7-bisphosphatase (SBPase)	SBPase	Q586C9	35.502	22.6	1.321e-13	1				1.0935	0.0388189	0.127487	0.894535	22.6	4	4	1.0233	0.010003	19.592	4	14.2	2	2	1.2238	0.0877104	3.1475	2	17.8	3	3	1.0441	0.0187433	15.092	3
	232	Tb927.11.2690	succinyl-coA:3-ketoacid-coenzyme A transferase, mitochondrial precursor, putative		Q386P1	53.096	29.4	7.6905e-149	1			X	1.12008	0.0492485	0.127555	0.894302	27.4	12	12	1.0731	0.0306402	9.6611	14	26	11	11	1.2886	0.110118	9.3709	10	25.8	11	11	1.01622	0.00698725	7.8197	15
	102	Tb927.10.14710 ;Tb927.10.14600	40S ribosomal protein S2, putative (RPS2)	RPS2		28.642	44.4	7.9433e-45	2				1.20451	0.0808108	0.128016	0.892735	32.7	7	7	1.1776	0.0709978	10.908	8	30.1	5	5	1.4935	0.174205	9.3121	5	32.3	6	6	0.993641	-0.00277063	8.1775	9
	133	Tb927.10.3580	hypothetical protein, conserved		Q38BP1	35.612	10.2	1.2277e-06	1				1.44172	0.15888	0.128645	0.890607	2.5	1	1	1.2329	0.0909279		1	7.7	2	2	1.6859	0.226832	3.9831	2	0	0	0				0
	559	Tb927.9.5320	nucleolar RNA binding protein, putative		Q38F23	46.864	41.7	7.5694e-182	1				1.13461	0.0548457	0.130124	0.885644	30.9	9	9	1.0678	0.0284899	6.9272	11	36.5	10	10	1.3326	0.1247	6.0103	10	38.2	11	11	1.02647	0.0113474	11.449	13
	168	Tb927.10.7500	fibrillarin (NOP1)	NOP1	Q38AL4	31.643	30	2.7221e-52	1				1.14274	0.0579465	0.131385	0.881453	23.7	5	5	1.1397	0.0567905	15.768	5	26.3	5	5	1.3291	0.123558	15.84	5	23.7	5	5	0.985125	-0.00650883	9.0732	5
	42	Tb927.1.2390 ;Tb927.1.2370 ;Tb927.1.2350 ;Tb927.1.2330 ;Tb11.v5.0469 ;Tb927.1.2410	beta tubulin			49.704	64.3	4.2161e-291	6				1.12006	0.0492421	0.132568	0.877562	50.2	16	16	1.1035	0.0427723	7.8087	20	47.7	13	13	1.2819	0.107854	6.9761	14	58.1	17	17	0.993345	-0.00290007	29.074	21
	334	Tb927.4.2440	SET domain containing protein, putative		Q584E3	44.263	4.2	0.00012465	1				1.16018	0.0645243	0.132757	0.876942	1.8	1	1	1.1793	0.0716243		1	2.3	1	1	1.3606	0.13373		1	2.3	1	1	0.973236	-0.0117818		1
	128	Tb927.10.2530	adenylate kinase, putative		Q38BZ2	24.941	69.8	2.0468e-227	1				1.11595	0.0476437	0.133676	0.873946	69.8	17	17	1.0476	0.0201955	10.58	27	67.1	15	15	1.2885	0.110084	10.743	24	69.4	16	16	1.02956	0.0126511	6.7836	31
	34	Tb927.5.295b ;Tb11.v5.0214	retrotransposon hotspot (RHS) protein 1			95.127	6.4	1.8161e-10	2				1.19097	0.075902	0.133829	0.87345	6.4	5	4	1.0663	0.0278794	3.7215	4	2.1	2	2	1.4986	0.175686	3.411	2	6.4	5	4	1.05716	0.024141	4.5553	3
	325	Tb927.3.640	hypothetical protein, conserved		Q57WU7	32.723	6.8	5.8767e-05	1				1.20063	0.0794107	0.134199	0.87225	4.1	1	1	0.95503	-0.019983		1	6.8	2	2	1.2611	0.10075	4.8195	2	4.1	1	1	1.43703	0.157466		1
	180	Tb927.11.10020	short-chain dehydrogenase, putative		Q383S7	33.958	6.1	9.8512e-05	1		X		1.11764	0.0483036	0.135299	0.868706	6.1	2	2	1.1097	0.0452056	11.265	2	3.2	1	1	1.2743	0.105272		1	6.1	2	2	0.987264	-0.00556657	0.41854	2
	412	Tb927.6.5130 ;Tb927.6.5120	60S acidic ribosomal protein P2, putative			10.444	27.1	9.9491e-09	2				1.23504	0.0916796	0.135725	0.86734	16.8	2	2	1.1332	0.0543066	1.0574	2	9.3	1	1	1.625	0.210853		1	19.6	2	2	1.02301	0.00987879		1
	27	Tb927.6.4980 ;Tb11.0390 ;Tb11.0290	40S ribosomal protein S14 (RPS14)	RPS14	Q4FKG9	15.513	25.7	7.3788e-28	3				1.11085	0.045657	0.136809	0.863885	25	3	3	1.0889	0.036988	22.63	4	23.6	3	3	1.2658	0.102365	12.611	4	25.7	4	4	0.99453	-0.00238207	16.916	6
	343	Tb927.5.1610 ;Tb927.4.3550	60S ribosomal protein L13a, putative			25.711	17.1	2.9338e-22	2				1.20701	0.081711	0.137133	0.862859	17.1	4	4	1.0843	0.0351495	1.4657	5	9.9	2	2	1.5519	0.190864	9.9859	2	9.9	2	2	1.04501	0.0191198	0.50668	3
	220	Tb927.11.16380	TPR repeat, putative		Q381E8	23.331	7.6	8.2181e-08	1				1.13312	0.0542742	0.138114	0.859761	7.6	1	1	0.98874	-0.0049179		1	7.6	1	1	1.3217	0.121133		1	7.6	1	1	1.11329	0.0466076		1
	392	Tb927.6.1470	hypothetical protein, conserved		Q585R3	27.521	24.7	4.3073e-15	1				1.12865	0.0525582	0.138916	0.857247	20.6	6	6	1.0982	0.0406814	5.7235	8	13.5	3	3	1.3161	0.119289	6.9862	3	21.5	5	5	0.994728	-0.00229568	6.2423	6
	160	Tb927.10.6190	aldehyde dehydrogenase, putative (ALDH)	ALDH	Q38AY7	54.033	14.9	1.675e-18	1				1.08461	0.0352733	0.14087	0.851181	1.8	1	1	1.0097	0.00419236		1	9.3	3	3	1.2102	0.0828571	5.1165	2	5.6	2	2	1.04417	0.0187705	11.248	2
	35	Tb927.5.450 ;Tb11.v5.0222	NADH-ubiquinone oxidoreductase, mitochondrial, putative (NUBM)	NUBM	Q57VW8	55.32	7.3	2.2273e-14	2				0.917008	-0.037627	0.142807	0.845251	7.3	3	3	0.86591	-0.0625272	12.948	3	2	1	1	1.0339	0.0144785		1	7.3	3	3	0.861326	-0.0648322	6.8016	3
	302	Tb927.3.1160	hypothetical protein, conserved		Q57WZ7	27.697	4.5	0.00064488	1				1.08025	0.0335252	0.142958	0.844793	4.5	1	1	1.0408	0.0173673		1	4.5	1	1	1.1212	0.0496831		1	0	0	0				0
	476	Tb927.8.2040	Domain of unknown function (DUF1767), putative		Q581X8	27.476	7.2	0.00041339	1				1.11582	0.0475928	0.144465	0.840238	3.2	1	1	1.1389	0.0564856		1	4	1	1	1.2597	0.100267		1	3.2	1	1	0.968335	-0.0139742		1
	155	Tb927.8.1110 ;Tb927.10.5610	40S ribosomal protein S9, putative			22.051	13.7	1.5043e-06	2				1.19599	0.0777264	0.144621	0.83977	5.8	1	1	1.1386	0.0563712		1	10	2	2	1.5163	0.180785		1	13.7	3	3	0.990884	-0.00397724	17.693	4
	268	Tb927.11.7900	mitochondrial RNA binding protein 16 (RBP16)	RBP16	Q384M8	15.118	61	2.2359e-222	1				1.08992	0.0373942	0.145303	0.837724	61	10	10	1.0194	0.00834463	14.743	14	61	9	9	1.2298	0.0898345	12.616	16	61	9	9	1.03277	0.0140035	23.733	19
	32	Tb927.10.6060 ;Tb11.v5.0199	universal minicircle sequence binding protein 2 (UMSBP2)	UMSBP2	Q38B00	21.836	64.3	8.2071e-42	2				1.15832	0.0638294	0.145311	0.837702	64.3	7	6	1.0949	0.0393745	4.5803	10	39.9	4	3	1.4151	0.150787	7.5146	5	64.3	7	6	1.00306	0.00132662	9.7631	12
	49	Tb11.v5.1042 ;Tb927.10.3570	RNA-editing complex protein, putative			38.279	4	2.4865e-08	2				1.06693	0.0281361	0.148208	0.829127	4	1	1	0.97275	-0.0119988		1	4	1	1	1.122	0.0499929		1	4	1	1	1.11279	0.0464143		1
	454	Tb927.7.6180	hypothetical protein, conserved		Q57VJ3	29.957	7.6	4.0871e-12	1				1.22551	0.0883171	0.14853	0.828187	7.6	2	2	1.0809	0.0337855	1.9802	2	5	1	1	1.638	0.214314		1	5	1	1	1.03957	0.016852		1
	509	Tb927.8.760 ;Tb927.8.740	nucleolar RNA-binding protein (Nopp44/46)	Nopp44/46	Q57YF5	35.042	16.8	1.9664e-46	2				1.16672	0.0669685	0.14892	0.827047	14.3	3	3	1.1184	0.0485972	5.2002	3	14.3	3	3	1.4381	0.157789	3.5457	3	16.8	4	4	0.987459	-0.00548081	7.7652	5
	364	Tb927.5.1820	60S acidic ribosomal protein, putative		Q57ZQ1	10.132	13.1	0.0017956	1				1.12087	0.0495562	0.151167	0.820542	13.1	1	1	1.1886	0.0750357		1	0	0	0				0	13.1	1	1	1.057	0.0240767		1
	562	Tb927.9.5730	nucleosome assembly protein-like protein		Q38EY2	47.584	6.4	0.00036507	1				1.34715	0.129416	0.151812	0.818694	2.1	1	1	1.1549	0.0625444		1	4.3	1	1	1.5714	0.196287		1	0	0	0				0
	431	Tb927.7.2940 ;Tb927.7.2930 ;Tb927.7.2920 ;Tb927.7.2910 ;Tb927.7.2900 ;Tb927.7.2890 ;Tb927.7.2880 ;Tb927.7.2870 ;Tb927.7.2860 ;Tb927.7.2850 ;Tb927.7.2840 ;Tb927.7.2830 ;Tb927.7.2820	histone H2A, putative			14.212	19.4	3.0441e-12	13				1.13386	0.0545596	0.151863	0.818547	19.4	3	3	1.0423	0.0179927	8.4534	3	6.7	1	1	1.3615	0.134018		1	14.2	2	2	1.02723	0.0116685	9.0568	2
	353	Tb927.4.4940	hypothetical protein, conserved		Q584L1	73.839	6.6	0.0013286	1				1.26248	0.101224	0.152522	0.816666	0	0	0				0	2.2	1	1	1.425	0.153815		1	4.3	1	1	1.11849	0.0486333		1
	73	Tb927.10.10590 ;Tb927.10.10580 ;Tb927.10.10570 ;Tb927.10.10560 ;Tb927.10.10550 ;Tb927.10.10540 ;Tb927.10.10530 ;Tb927.10.10520 ;Tb927.10.10510 ;Tb927.10.10500 ;Tb927.10.10490 ;Tb927.10.10480 ;Tb927.10.10470 ;Tb927.10.10460	histone H2B, putative			12.569	9.8	7.2655e-06	14				1.12012	0.0492649	0.153366	0.814271	9.8	1	1	1.0947	0.0392951		1	9.8	1	1	1.3073	0.116375		1	9.8	1	1	0.982029	-0.00787574		1
	372	Tb927.5.3190	hypothetical protein, conserved		Q57Z74	23.192	9.6	1.5625e-06	1				1.15287	0.0617816	0.155817	0.807385	4.3	1	1	0.98349	-0.00723005		1	5.3	1	1	1.4095	0.149065		1	9.6	2	2	1.10538	0.0435098	7.6954	2
	478	Tb927.8.2540	3-ketoacyl-CoA thiolase, putative		Q57XD5	46.244	4.1	3.4354e-05	1				1.22438	0.0879159	0.155897	0.807163	4.1	2	2	1.3639	0.134783	14.96	2	0	0	0				0	2.1	1	1	1.09913	0.0410493		1
	391	Tb927.6.1410	hypothetical protein, conserved		Q585A6	27.154	7.9	5.7141e-08	1				0.903228	-0.0442025	0.157841	0.801779	7.9	2	2	0.89129	-0.049981	7.9622	2	4.4	1	1	1.0379	0.0161555		1	7.9	2	2	0.796559	-0.0987821	1.6122	2
	260	Tb927.11.6440	hypothetical protein, conserved		Q385C5	48.841	23.8	1.052e-45	1				1.18032	0.0720004	0.158738	0.799318	20.2	8	8	1.1865	0.0742677	8.758	11	14.3	6	6	1.4631	0.165274	8.1478	9	17.2	7	7	0.947239	-0.0235405	5.8084	11
	129	Tb927.10.2560	mitochondrial malate dehydrogenase (mMDH)	mMDH	Q38BY9	33.188	71.4	4.0594e-181	1			X	1.10366	0.0428343	0.159023	0.798541	67.9	12	12	1.045	0.0191163	6.3224	16	66.4	13	13	1.2796	0.107074	4.8632	14	67.9	12	12	1.00534	0.00231225	5.2762	17
	496	Tb927.8.6030 ;Tb927.9.14000	60S ribosomal protein L12, putative		Q57YK4	17.564	30.5	5.4587e-33	2				1.16281	0.065508	0.164564	0.783666	30.5	3	3	1.1053	0.0434802	19.321	4	30.5	3	3	1.4559	0.163132	6.4552	4	23.2	2	2	0.97704	-0.0100878	11.328	3
	113	Tb927.10.15180	nucleosome assembly protein, putative		Q387Z3	41.302	6.3	6.9244e-07	1				1.98173	0.297044	0.165201	0.781987	6.3	2	2	1.3408	0.127364	22.55	2	0	0	0				0	3.3	1	1	2.92903	0.466724		1
	29	Tb927.4.1100 ;Tb927.11.680 ;Tb11.0880	ribosomal protein L21E (60S), putative		Q580D8	18.015	8.8	6.7765e-06	3				1.28292	0.108199	0.165407	0.781447	8.8	1	1	1.1125	0.0463		1	0	0	0				0	8.8	1	1	1.47944	0.170098		1
	544	Tb927.9.1850 ;Tb927.9.1810	60S ribosomal protein L35, putative			15.144	19.7	2.4639e-12	2				1.11977	0.0491294	0.166185	0.779409	19.7	3	3	1.1359	0.0553401	2.7074	3	8.7	1	1	1.2969	0.112906		1	8.7	1	1	0.953107	-0.0208583	10.324	3
	140	Tb927.10.4120 ;Tb927.10.4110	60S ribosomal protein L30 (RPL30)	RPL30	Q38BI8	11.512	38.1	3.5911e-14	2				1.21317	0.0839232	0.166714	0.778028	38.1	3	3	1.2466	0.0957271	23.824	3	9.5	1	1	1.5578	0.192512		1	38.1	3	3	0.919456	-0.0364692	9.4221	3
	226	Tb927.11.2060 ;Tb927.11.2050	60S acidic ribosomal protein P0, putative			34.627	19.4	2.1944e-23	2				1.17918	0.0715796	0.167669	0.775547	19.4	5	5	1.1528	0.061754	7.7129	5	12.7	3	3	1.4951	0.17467	5.7209	3	13.6	3	3	0.951294	-0.0216854	7.2687	3
	429	Tb927.7.2700	NADH-cytochrome b5 reductase, putative (B5R)	B5R	Q57Y80	31.856	68.3	2.7716e-96	1				1.09267	0.0384893	0.16861	0.773115	55.1	13	13	1.0323	0.0138059	6.8119	21	52.6	12	12	1.2578	0.0996116	5.8791	15	59.9	13	13	1.00473	0.00205036	11.212	20
	130	Tb927.10.2610	Domain of unknown function (DUF1935), putative		Q38BY4	54.358	8.1	6.8857e-12	1				1.10572	0.0436456	0.169408	0.771066	6.6	3	3	1.0103	0.00445035	7.5565	3	3.1	1	1	1.2987	0.113509		1	6.2	3	3	1.03033	0.0129776	5.5024	3
	138	Tb927.10.4000	methylglutaconyl-CoA hydratase, mitochondrial precursor, putative		Q38BK0	29.195	33.2	3.6907e-67	1				1.07107	0.0298193	0.170617	0.767979	33.2	7	7	1.0025	0.00108438	7.1918	9	16.6	3	3	1.1958	0.0776585	7.29	4	28.9	6	6	1.02498	0.0107149	49.38	10
	163	Tb927.10.6630	ATP-dependent DEAD/H RNA helicase HEL64, putative (HEL64)	HEL64	Q38AU3	64.082	6.3	5.2102e-06	1				1.22871	0.0894485	0.17126	0.766344	6.3	3	3	1.0866	0.0360697	5.5669	3	4.2	2	2	1.3894	0.142827	1.0175	2	0	0	0				0
	416	Tb927.7.1050 ;Tb927.7.1040	40S ribosomal protein S16, putative			16.998	24.8	6.8875e-20	2				1.16341	0.0657323	0.171384	0.766029	24.8	3	3	1.1413	0.0573998	2.4168	3	14.8	2	2	1.4519	0.161937	1.572	2	14.8	2	2	0.950299	-0.0221396	4.8482	3
	408	Tb927.6.4440	RNA-binding protein 42 (RNA-binding motif protein 42) (RBP42)	RBP42	Q587B0	37.718	34.7	1.5429e-78	1				1.18587	0.0740355	0.171461	0.765836	20.5	4	4	1.165	0.0663259	4.52	4	22.7	5	5	1.5195	0.181701	2.5752	4	17.3	4	4	0.942063	-0.02592	13.517	4
	176	Tb927.10.8980	hypothetical protein, conserved		Q38A76	17.598	15.4	7.098e-07	1			X	1.07645	0.0319929	0.17193	0.764647	7.1	1	1	0.98807	-0.00521229		1	7.1	1	1	1.2081	0.0821029		1	15.4	2	2	1.04493	0.0190881	8.4872	2
	85	Tb927.10.12030	hypothetical protein, conserved		Q389D9	27.19	6	0.00035429	1				1.27445	0.105324	0.177211	0.75151	6	2	2	1.0959	0.0397709	5.0297	3	5.6	1	1	1.4821	0.170878		1	0	0	0				0
	548	Tb927.9.3170	cytochrome oxidase subunit V (COXV)	COXV	Q38FK9	22.229	5.1	5.2689e-06	1			X	1.18461	0.0735763	0.177267	0.751372	5.1	1	1	1.3164	0.119388		1	0	0	0				0	5.1	1	1	1.06602	0.0277648		1
	332	Tb927.4.2040 ;Tb927.4.2030	ALBA-Domain Protein (ALBA3)	ALBA3	Q583I9	20.808	23.2	5.0548e-11	2				1.15817	0.0637716	0.177352	0.751163	23.2	3	3	0.96864	-0.0138376	11.403	4	17.9	2	2	1.4658	0.166075	9.0076	3	23.2	3	3	1.09415	0.0390776	6.4552	5
	497	Tb927.8.6060	2-amino-3-ketobutyrate coenzyme A ligase, putative		Q57YK7	43.734	6.9	9.4208e-08	1			X	1.57924	0.198447	0.178677	0.747931	6.9	3	3	2.1049	0.323231	20.492	3	0	0	0				0	1.7	1	1	1.18485	0.0736627		1
	57	Tb927.1.2400 ;Tb927.1.2380 ;Tb927.1.2360 ;Tb927.1.2340 ;Tb11.v5.0468 ;CON__ENSEMBL:ENSBTAP00000016242	alpha tubulin			49.787	40.1	5.6272e-59	6				1.1088	0.0448547	0.179472	0.746004	15.5	5	5	1.0262	0.011232	15.78	6	29	8	8	1.3202	0.12064	14.305	8	17.3	6	6	1.00622	0.00269227	8.6088	7
	75	Tb927.10.10820	hypothetical protein, conserved		Q389P8	36.965	7.5	6.9642e-26	1				1.07898	0.0330149	0.179903	0.744961	7.5	2	2	1.1018	0.0421028	9.8558	2	7.5	2	2	1.1922	0.0763491	4.1106	2	7.5	2	2	0.956297	-0.0194071	6.7043	2
	308	Tb927.3.1820	mitochondrial RNA binding complex 1 subunit (MRB1820)	MRB1820	Q57ZC9	25.432	33.1	5.3493e-172	1				1.073	0.0305984	0.180166	0.744328	33.1	6	6	1.0356	0.015192	3.7966	6	25.7	4	4	1.2059	0.0813113	14.405	5	30.2	5	5	0.989218	-0.0047082	27.626	5
	320	Tb927.3.4890	ubiquinone biosynthesis protein COQ7 homolog, putative		Q582P6	22.874	11.8	5.5727e-10	1				1.19316	0.0766984	0.181879	0.740218	11.8	2	2	1.1126	0.0463391	6.6868	2	6.4	1	1	1.5948	0.202706		1	6.4	1	1	0.957304	-0.01895		1
	578	Tb927.9.8410	chaperone protein DNAj, putative		Q38EC6	35.594	11.7	4.5447e-11	1				1.14656	0.0593984	0.18794	0.72598	9	2	2	0.96726	-0.0144568	0.1295	2	4.8	1	1	1.4493	0.161158		1	11.7	3	3	1.07521	0.0314937	5.3043	3
	272	Tb927.11.8870	DEAD-box ATP-dependent RNA helicase, mitochondrial (MHEL61)	KREH1	Q384E1	60.659	21.6	1.1864e-47	1				1.07377	0.0309119	0.192476	0.715624	9.2	4	4	1.0453	0.019241	2.4133	4	16.1	4	4	1.214	0.0842187	50.36	7	10.6	4	4	0.97561	-0.0107239	15.328	5
	361	Tb927.5.1520	ATP-dependent protease ATPase subunit HslU1 (HslU1)	HslU1	Q57VB1	52.53	5.3	9.2163e-05	1				1.16316	0.0656382	0.193568	0.713167	1.7	1	1	1.047	0.0199467		1	5.3	2	2	1.2922	0.11133	6.2351	2	0	0	0				0
	107	Tb927.10.14860	Complex 1 protein (LYR family), putative		Q388C0	83.434	5.8	7.8671e-11	1			X	1.076	0.0318121	0.193571	0.713159	4.2	3	3	0.99569	-0.00187585	31.022	3	2.8	2	2	1.229	0.0895519	1.7338	2	5.8	4	4	1.01803	0.00776028	1.3834	4
	293	Tb927.2.4710	RNA-binding protein, putative (TRRM1)	TRRM1	Q586R7	49.983	5.4	4.3665e-05	1				1.1396	0.0567522	0.195038	0.709881	5.4	2	2	0.91392	-0.0390918	24.99	2	2.3	1	1	1.3812	0.140257		1	2.3	1	1	1.17244	0.0690917		1
	522	Tb927.9.11270	T-complex protein 1, eta subunit, putative (TCP-1-eta)	TCP-1-eta	Q38DP9	61.471	4.6	0.00039569	1				1.12537	0.0512965	0.195848	0.70808	2.8	1	1	1.157	0.0633334		1	4.6	2	2	1.3384	0.126586	1.0253	2	2.8	1	1	0.920387	-0.0360297		1
	203	Tb927.11.13750	Ras-related protein Rab4 (RAB4)	RAB4	Q382G2	22.057	5.6	0.0043297	1				1.20483	0.0809264	0.196231	0.707233	5.6	1	1	1.0558	0.0235817		1	5.6	1	1	1.3749	0.138271		1	0	0	0				0
	196	Tb927.11.1290	hypothetical protein, conserved		Q387C3	43.112	17.8	8.0494e-16	1				1.06611	0.0278015	0.196424	0.706806	10.1	4	4	1.0188	0.00808894	6.3933	5	9.5	4	4	1.199	0.0788192	27.825	4	4.3	2	2	0.991965	-0.00350361	25.162	3
	94	Tb927.10.13620	NADH-ubiquinone oxidoreductase complex I subunit,FT putative		Q388N6	54.791	5.6	6.7219e-07	1			X	1.02054	0.008832	0.199762	0.699487	4.1	2	2	1.0056	0.00242526	20.315	2	0	0	0				0	1.4	1	1	1.03571	0.0152387		1
	328	Tb927.3.860	Acyl carrier protein, mitochondrial (ACP)	ACP	Q57WW9	16.531	21.6	9.1777e-16	1			X	1.10357	0.0428014	0.199913	0.699158	21.6	3	3	1.0771	0.032256	18.516	3	21.6	2	2	1.3102	0.117338	7.8404	2	21.6	2	2	0.952381	-0.0211893	7.8393	3
	61	Tb927.1.3800	Present in the outer mitochondrial membrane proteome 18 (POMP18)	POMP18	Q4GYJ7	19.907	11	5.3274e-06	1		X		1.13815	0.0562006	0.200065	0.698829	5	1	1	1.0479	0.0203198		1	11	2	2	1.4472	0.160529	8.2513	2	5	1	1	0.972195	-0.0122465		1
	569	Tb927.9.6760	hypothetical protein, conserved		Q38ER1	33.943	10.3	1.2548e-18	1				1.13954	0.0567296	0.204213	0.689916	10.3	2	2	1.0503	0.0213134	19.753	2	10.3	2	2	1.4589	0.164026	3.6087	2	10.3	2	2	0.965717	-0.0151501	9.4426	2
	410	Tb927.6.4540	3-hydroxy-3-methylglutaryl-CoA reductase, putative		Q587C0	45.944	32.5	7.84e-104	1				1.02164	0.0092992	0.208012	0.681912	28.6	10	10	0.98415	-0.0069387	11.194	11	23.7	8	8	1.0585	0.0246909	11.815	9	32.5	11	11	1.02364	0.0101454	18.179	13
	350	Tb927.4.4630	hypothetical protein, conserved		Q583E8	18.467	6.7	0.0020103	1				1.1893	0.0752912	0.208217	0.681483	6.7	1	1	1.4763	0.169175		1	6.7	1	1	1.3416	0.127623		1	6.7	1	1	0.849329	-0.070924		1
	495	Tb927.8.5860	50S ribosomal protein L17, putative		Q57YI7	35.06	8.6	1.9056e-06	1				1.10021	0.0414745	0.211038	0.675639	8.6	2	2	1.0125	0.00539503	0.62977	2	5.6	1	1	1.3307	0.12408		1	3	1	1	0.988435	-0.00505175		1
	239	Tb927.11.4450	ALBA-Domain Protein (ALBA2)	ALBA2	Q385X2	12.757	17.9	0.00022674	1				0.87345	-0.0587618	0.211065	0.675584	6.8	1	1	0.97081	-0.0128658	15.676	2	0	0	0				0	17.9	2	2	0.785855	-0.104658	58.251	2
	549	Tb927.9.3340	hypothetical protein, conserved		Q38FJ4	20.051	11.9	1.9963e-11	1			X	1.07727	0.0323244	0.216892	0.663757	11.9	2	2	0.97054	-0.0129866	5.8934	3	7.1	1	1	1.2508	0.0971879	1.825	2	7.1	1	1	1.02984	0.0127718	19.91	2
	164	Tb927.10.6640	transmembrane emp24 domain-containing protein		Q38AU2	28.188	11.9	2.326e-08	1				1.3262	0.122608	0.21896	0.659634	4.3	1	1	1.0516	0.0218506		1	11.9	3	3	1.6725	0.223366	25.554	3	0	0	0				0
	450	Tb927.7.5540	2,4-dienoyl-coa reductase-like protein		Q582G9	80.352	5.4	5.5139e-09	1			X	1.15968	0.0643396	0.223724	0.650287	5.4	4	4	1.1254	0.0513069	19.876	4	1.9	1	1	1.5459	0.189181		1	1.9	1	1	0.896459	-0.0474696		1
	121	Tb927.10.190 ;Tb927.9.15360 ;REV__Tb927.3.5050	40S ribosomal protein S6, putative		Q38CL9	28.44	12	1.3051e-11	3				1.17009	0.0682191	0.225275	0.647287	5.6	2	2	1.1029	0.0425361	7.9636	2	5.6	2	2	1.6075	0.206151	9.6297	2	9.2	2	2	0.903587	-0.0440299	14.212	2
	324	Tb927.3.5370	hypothetical protein, conserved		Q580T8	34.254	8.9	5.4955e-09	1				1.13422	0.0546958	0.22773	0.642579	0	0	0				0	8.9	2	2	1.2654	0.102228	7.998	2	4.8	1	1	1.01663	0.00716382		1
	505	Tb927.8.7380 ;Tb927.4.5050	dihydrolipoamide dehydrogenase, point mutation		Q57YU0	60.014	8.1	8.8936e-14	2				0.976633	-0.0102686	0.228201	0.641682	8.1	4	4	1.0281	0.0120354	5.5908	4	2.2	1	1	0.95626	-0.019424		1	2.2	1	1	0.947508	-0.0234171		1
	219	Tb927.5.1110 ;Tb927.11.16280	60S ribosomal protein L2, putative			28.314	20.8	1.2662e-07	2				1.09271	0.0385053	0.228302	0.64149	5.4	2	2	1.0985	0.0408001	11.367	2	11.5	2	2	1.2888	0.110186	15.823	5	18.1	3	3	0.921574	-0.0354698	1.8466	3
	270	Tb927.11.8050	Sas10/Utp3/C1D family/Sas10 C-terminal domain containing protein, putative		Q384L4	60.004	4.4	1.1375e-06	1				1.12377	0.0506789	0.229468	0.639277	4.4	2	2	1.1078	0.0444614	11.432	2	2.5	1	1	1.4129	0.150111		1	2.5	1	1	0.906701	-0.0425361		1
	575	Tb927.9.8420 ;Tb927.9.8070	60S ribosomal protein L10, putative			24.736	7.5	4.38e-13	2				1.10424	0.043063	0.233867	0.631031	7	1	1	0.92591	-0.0334312		1	7.5	1	1	1.3576	0.132772		1	7	1	1	1.07115	0.0298485		1
	280	Tb927.11.9750	Protein of unknown function (DUF498/DUF598), putative		Q383V4	72.849	8.7	2.2562e-18	1			X	1.12607	0.0515643	0.244668	0.611422	8.7	5	5	0.88666	-0.0522429	42.466	5	6.7	4	4	1.1135	0.0466902	73.884	4	7.2	4	4	1.44626	0.160246	45.41	4
	448	Tb927.7.5180 ;Tb927.7.5170	60S ribosomal protein L23a, putative		Q57ZH1	18.17	17.1	2.8107e-08	2				1.03877	0.0165173	0.246191	0.608729	17.1	2	2	1.0009	0.000390689	2.2045	2	7.9	1	1				0	9.1	1	1	1.07806	0.0326439		1
	166	Tb927.10.7090	Alternative oxidase, mitochondrial (AOX)	AOX	Q38AQ4	37.59	4.3	0.0051223	1			X	1.88325	0.274908	0.247424	0.606558	4.3	1	1	3.6603	0.563517		1	4.3	1	1	0.40975	-0.387481		1	4.3	1	1	4.45335	0.648687		1
	202	Tb927.11.13600	DnaJ domain containing protein, putative		Q382H7	40.402	4.8	0.00077341	1				1.05802	0.0244945	0.248662	0.604391	4.5	1	1	1.1096	0.0451664		1	4.8	2	2	1.1549	0.0625444	19.157	2	4.5	1	1	0.924214	-0.0342273		1
	573	Tb927.9.7620 ;Tb927.9.7590	60S ribosomal protein L11, putative			22.369	16	4.9486e-19	2				1.13914	0.0565779	0.259759	0.58543	16	3	3	1.1827	0.0728746	22.733	3	10.8	2	2	1.4932	0.174118	6.1766	2	16	3	3	0.83703	-0.0772589	30.139	2
	480	Tb927.8.2740	mitochondrial RNA binding protein (TbRBP38)	TbRBP38	D6XL11	38.497	14.2	2.0982e-11	1				1.14211	0.057707	0.261503	0.582523	5.6	1	1	1.5553	0.191814		1	8.6	2	2	1.1209	0.0495669	20.193	3	8	2	2	0.854555	-0.0682601	33.303	2
	338	Tb927.4.3060	hypothetical protein, conserved		Q583Y3	17.732	20.9	2.4822e-10	1			X	1.07932	0.0331489	0.264184	0.578094	20.9	3	3	1.0451	0.0191578	12.704	3	14.9	2	2	1.3034	0.115078	9.818	2	20.9	3	3	0.92302	-0.0347888	11.697	3
	225	Tb927.11.1710	guide RNA-binding protein of 21 kDa (gBP21)	GBP21	Q386Y3	23.253	16	4.7381e-08	1				0.914608	-0.0387651	0.277477	0.556773	16	3	3	0.9858	-0.00621119	6.4327	3	7.8	1	1	0.71397	-0.14632		1	12.6	2	2	1.08702	0.0362358	9.3326	2
	398	Tb927.6.2010	AMP-binding enzyme, putative		Q584V5	58.952	10.1	3.7178e-15	1			X	1.07684	0.0321506	0.281669	0.550261	6.5	2	2	0.8839	-0.0535969	12.581	2	6.3	2	2	1.2814	0.107685	6.1732	2	6.5	2	2	1.10246	0.042364	7.4628	2
	110	Tb927.10.15010	lipoic acid synthetase, mitochondrial precursor, putative		Q388A7	45.476	8.8	2.906e-09	1				1.03217	0.0137501	0.283617	0.547268	4.9	2	2	1.0347	0.0148144	3.0968	2	2.9	1	1	1.1176	0.0482864		1	6.8	2	2	0.950932	-0.0218506	1.2574	2
	148	Tb927.10.4850	hypothetical protein, conserved		Q38BB6	51.34	4	7.4594e-05	1				1.07114	0.0298472	0.284088	0.546547	4	2	2	0.98358	-0.00719031	10.717	2	2.1	1	1	1.1665	0.0668847		1	0	0	0				0
	500	Tb927.8.6440	RNA-binding protein, putative (RPB20)	RPB20	Q57YP5	20.37	9.8	2.5004e-07	1				0.855928	-0.0675625	0.289378	0.538535	4.9	1	1	0.70095	-0.154313	68.57	2	0	0	0				0	9.8	2	2	1.04517	0.0191879	44.912	4
	87	Tb927.10.12540	NADH-ubiquinone oxidoreductase complex I subunit, putative (NDUFS1)	NDUFS1	Q388Y9	33.754	4.6	0.0012438	1			X	1.12427	0.0508688	0.293745	0.53203	4.6	1	1	1.3124	0.118066		1	4.6	1	1	0.9631	-0.0163286		1	0	0	0				0
	60	Tb927.1.3010	mRNA processing protein, putative		Q4GYS2	40.813	8.3	3.0572e-07	1				1.02215	0.00951471	0.29777	0.526118	5.4	2	2	0.96762	-0.0142952	0.89815	2	3	1	1	1.091	0.0378248		1	8.3	3	3	1.01161	0.00501454	7.1714	3
	97	Tb927.10.1390	hypoxanthine-guanine phosphoribosyltransferase, putative		Q38CA1	26.36	11.5	1.042e-05	1				1.06924	0.0290748	0.298338	0.525291	4.7	1	1	0.88345	-0.053818		1	4.7	1	1	1.2811	0.107583		1	11.5	2	2	1.08009	0.0334594	8.2211	2
	493	Tb927.8.5760	Ankyrin repeats (many copies)/Alpha/beta hydrolase family, putative		Q57X06	53.809	4.8	3.1686e-10	1				1.04441	0.018869	0.308663	0.510515	4.8	2	2	0.99605	-0.00171886		1	4.8	2	2	1.2079	0.082031	15.067	2	4.8	2	2	0.94688	-0.023705	6.6194	2
	461	Tb927.7.7460	hypothetical protein, conserved		Q57TY3	22.358	10.9	3.5451e-10	1				1.1702	0.068261	0.312121	0.505677	10.9	2	2	1.118	0.0484418	1.843	2	5.2	1	1	1.9215	0.28364		1	5.2	1	1	0.745935	-0.127299		1
	340	Tb927.4.3150	hypothetical protein, conserved		Q583Z2	38.204	7.3	0.0020076	1				1.08834	0.0367662	0.312827	0.504696	4.4	1	1	0.95856	-0.0183807		1	2.9	1	1	1.2357	0.091913		1	0	0	0				0
	387	Tb927.5.930 ;Tb11.v5.0613	NADH-dependent fumarate reductase (FRDg)	FRDg	Q57W38	123.69	6	9.5728e-22	2				1.07409	0.0310409	0.324587	0.488668	4.1	4	2	1.1214	0.0497606	5.9072	2	4.2	4	2	1.3239	0.121855	17.146	2	4	4	1	0.834655	-0.0784931		1
	288	Tb927.2.3800	guide RNA associated protein 1 (GAP1)	GAP1	Q586X1	55.46	7.1	1.9919e-08	1				0.95074	-0.0219383	0.342665	0.46513	1.4	1	1	1.0101	0.00436437		1	7.1	2	2	1.1033	0.0426936	2.2913	2	1.4	1	1	0.771129	-0.112873		1
	508	Tb927.8.7530	3,2-trans-enoyl-CoA isomerase, mitochondrial precursor, putative		Q57V74	39.776	16.8	3.9078e-14	1				1.06262	0.0263774	0.363908	0.439008	8.9	3	1	0.79027	-0.102225		1	12.6	3	1	1.3061	0.115976		1	8.9	3	1	1.16247	0.0653804		1
	304	Tb927.3.1590	mitochondrial RNA binding complex 1 subunit (MRB1590)	MRB1590	Q57ZF2	72.678	4.2	9.0077e-08	1				1.03782	0.0161229	0.36591	0.436626	4.2	3	3	0.98342	-0.00726096	10.221	3	2.7	2	2	1.2468	0.0957968	1.8706	2	2.7	2	2	0.91166	-0.040167	5.3223	2
	357	Tb927.4.830	cytochrome c oxidase assembly protein PET191, putative		Q580B1	11.341	12.5	0.00022638	1				0.987431	-0.00549315	0.384324	0.415302	12.5	1	1	0.95513	-0.0199375		1	0	0	0				0	12.5	1	1	1.02082	0.00895122		1
	479	Tb927.8.2550	mitochondrial DNA primase (PRI1)	PRI1	Q57XD4	69.862	14.3	9.3855e-28	1				1.04473	0.0190051	0.386165	0.413227	14.3	8	8	0.95296	-0.0209253	13.398	7	5.6	3	3	1.3562	0.132324	12.106	2	10.3	5	5	0.882301	-0.0543832	24.656	5
	189	Tb927.11.11370 ;Tb927.11.11360	receptor for activated C kinase 1 (RACK1)	RACK1		34.69	8.8	2.022e-09	2				1.13978	0.0568224	0.388093	0.411064	0	0	0				0	8.8	3	3	1.6283	0.211734	19.998	2	6.3	2	2	0.79783	-0.0980897	22.175	2
	66	Tb927.1.4490	acetyltransferase, putative		Q4GYC9	19.682	19.8	1.3421e-06	1				1.03048	0.0130411	0.392005	0.406709	19.8	2	2	1.122	0.0499929	4	2	0	0	0				0	12.2	1	1	0.946432	-0.0239106		1
	255	Tb927.11.5960 ;Tb927.11.5950	hypothetical protein, conserved		Q385H2	11.278	21.5	1.0388e-08	2				1.03168	0.0135471	0.409714	0.387519	21.5	2	2	0.83967	-0.0758914	12.935	2	20.6	1	1	1.273	0.104828		1	21.5	1	1	1.02732	0.0117042		1
	241	Tb927.11.4810	hypothetical protein, conserved		Q385T7	19.431	10.3	4.2016e-07	1				1.03667	0.0156391	0.410489	0.386699	5.2	1	1				0	5.2	1	1	1.1743	0.0697791		1	10.3	2	2	0.915164	-0.0385009	8.0382	3
	428	Tb927.7.2670 ;Tb927.7.2660	zinc finger protein family member, putative (ZC3H21)	ZC3H21	Q57Y77	49.686	5.4	3.0814e-09	2				0.936898	-0.0283077	0.421041	0.375675	3.5	1	1	0.54324	-0.265008		1	3.5	1	1	1.4474	0.160589		1	5.4	2	2	1.04592	0.0194967	9.092	2
	384	Tb927.5.680	hypothetical protein, conserved		Q57VF6	65.263	6.8	1.8857e-07	1				0.987431	-0.00549318	0.432174	0.364341	5.3	2	2	0.91912	-0.0366278	5.9209	2	2.6	1	1	1.125	0.0511525		1	6.8	3	3	0.931099	-0.0310043	8.9417	3
	55	Tb927.1.1730	conserved protein, unknown function		Q4GZ46	75.065	7.2	2.8441e-09	1				0.968328	-0.0139773	0.43624	0.360274	3.9	2	2	0.88782	-0.0516751	20.387	3	5.9	3	3	1.3613	0.133954	19.513	3	3.9	2	2	0.751258	-0.124211	12.135	2
	406	Tb927.6.4070	hypothetical protein, conserved		Q586A5	29.319	8.8	7.1032e-05	1			X	1.0174	0.00749234	0.460094	0.337153	8.8	2	2	0.75269	-0.123384	18.646	3	5	1	1	1.1375	0.0559514		1	5	1	1	1.23001	0.0899095	50.753	2
	447	Tb927.7.5110	hypothetical protein, conserved		Q57ZH8	62.367	4.4	0.00090517	1			X	1.00774	0.00334732	0.460333	0.336928	4.4	1	1	1.0094	0.0040633	7.9956	2	4.4	1	1	1.1337	0.0544981	4.584	2	4.4	1	1	0.894294	-0.0485195	2.2079	2
	531	Tb927.9.12730	chaperone protein DNAj, putative		Q38DE1	48.592	53.2	5.1888e-101	1			X	1.007	0.00303151	0.46181	0.335537	35.9	12	12	0.954	-0.0204516	8.9072	15	33.9	8	8	1.1449	0.0587676	5.1654	10	29.9	9	9	0.934929	-0.0292214	6.0979	10
	46	Tb927.7.2570 ;Tb11.v5.0611	guide RNA associated protein, GAP2		Q57XL7	52.545	17.8	4.4434e-22	2				1.00173	0.000751807	0.491324	0.308632	15.2	4	4	0.93749	-0.0280334	15.057	6	4.9	2	2	1.1534	0.0619799	3.1235	2	15.9	4	4	0.929627	-0.0316912	9.6384	5
	78	Tb927.10.1100 ;Tb927.6.4690	60S ribosomal protein L9, putative		Q38CD0	21.857	16.9	2.8174e-05	2				0.999474	-0.000228656	0.498718	0.302145	4.2	1	1	1.139	0.0565237		1	0	0	0				0	12.7	2	2	0.877039	-0.056981	12.307	2
	198	Tb927.11.13140	cytochrome oxidase subunit X (COXX)	COXX	Q382M2	13.672	23.3	4.7677e-05	1			X	1.4437	0.159477			0	0	0				0	23.3	2	2	1.4437	0.159477	17.717	4	9.5	1	1				0
	147	Tb927.10.4740	nucleolar RNA-binding protein, putative		Q38BC7	7.4056	19	0.0015877	1				1.5103	0.179063			0	0	0				0	19	1	1	1.5103	0.179063		1	0	0	0				0
	489	Tb927.8.4610	Ras-related protein RabX1 (RABX1)	RABX1	D6XLJ6	24.018	12.4	3.6508e-06	1		X		1.0371	0.0158206			12.4	2	2	1.0371	0.0158206	2.0825	2	0	0	0				0	0	0	0				0
	154	Tb927.10.5480 ;Tb927.10.5460	60S ribosomal protein L24, putative		Q38B56	14.595	11.2	0.0045417	2				1.2616	0.100922			11.2	1	1	1.2616	0.100922		1	0	0	0				0	0	0	0				0
	53	Tb927.1.1580	electron transport protein SCO1/2, putative		Q4GZ61	33.578	11	3.7298e-06	1				3.4631	0.539465			11	3	3	3.4631	0.539465	10.622	3	0	0	0				0	0	0	0				0
	445	Tb927.7.4350	hypothetical protein, conserved		Q57UR5	17.057	8.8	1.9644e-07	1				0.95765	-0.0187932			8.8	1	1	0.95765	-0.0187932		1	0	0	0				0	0	0	0				0
	149	Tb927.10.4880	hypothetical protein, conserved		Q38BB3	25.965	8	2.6149e-05	1			X	1.1242	0.0508436			8	1	1	1.1242	0.0508436		1	0	0	0				0	0	0	0				0
	385	Tb927.5.740	hypothetical protein, conserved		Q57VG2	23.911	7.7	2.0225e-05	1			X	1.3623	0.134273			7.7	1	1	1.3623	0.134273		1	0	0	0				0	0	0	0				0
	393	Tb927.6.1550	Leucine-rich repeat, ribonuclease inhibitor subtype domain-containing protein (POMP30)	POMP30	Q585Q5	38.864	7.4	0.0053451	1		X		1.0036	0.00156065			0	0	0				0	7.4	1	1	1.0036	0.00156065		1	0	0	0				0
	174	Tb927.10.8730	ABC1 family, putative		Q38AA0	50.876	7.2	2.5249e-18	1			X	1.7068	0.232183			0	0	0				0	7.2	2	2	1.7068	0.232183	6.2368	2	0	0	0				0
	436	Tb927.7.3140	hypothetical protein, conserved		Q57YC4	20.963	7	0.0078304	1				2.5768	0.411081			7	1	1	2.5768	0.411081	93.968	2	0	0	0				0	0	0	0				0
	352	Tb927.4.4910	3,2-trans-enoyl-CoA isomerase, mitochondrial precursor, putative		Q584L4	45.333	7	2.9203e-09	1				0.92112	-0.0356838			7	3	1	0.92112	-0.0356838		1	4.2	2	0				0	4.2	2	0				0
	528	Tb927.9.12240 ;Tb927.9.12200	60S ribosomal subunit protein L31, putative			21.692	6.9	3.9622e-05	2				1.0639	0.0269008			6.9	2	2	1.0639	0.0269008	7.4481	3	0	0	0				0	0	0	0				0
	525	Tb927.9.11560	hypothetical protein, conserved		Q38DN2	36.042	6.8	0.00027163	1				6.1163	0.786489			6.8	2	2	6.1163	0.786489	33.931	2	0	0	0				0	0	0	0				0
	256	Tb927.11.600	hypothetical protein, conserved		Q387J1	12.081	6.6	0.0041624	1			X	1.7783	0.250005			6.6	1	1	1.7783	0.250005		1	0	0	0				0	0	0	0				0
	223	Tb927.11.16740	chaperone protein DNAj, putative		Q381B2	42.846	6.5	0.00012553	1				1.0118	0.00509468			6.5	2	2	1.0118	0.00509468	0.60601	2	0	0	0				0	0	0	0				0
	456	Tb927.7.640	hypothetical protein, conserved		Q57VR0	37.365	6.3	3.7101e-05	1			X	1.5546	0.191619			0	0	0				0	6.3	2	2	1.5546	0.191619	146.78	2	0	0	0				0
	341	Tb927.4.330	hypothetical protein, conserved		Q57UU2	43.016	6.3	6.3376e-05	1				1.3469	0.129335			0	0	0				0	3.4	1	1	1.3469	0.129335		1	2.9	1	1				0
	123	Tb927.10.2070	hypothetical protein, conserved		Q38C36	22.271	6	0.00016167	1				1.9906	0.298984			6	1	1	1.9906	0.298984		1	0	0	0				0	0	0	0				0
	109	Tb927.10.14950	Zinc finger CCCH domain-containing protein 40 (ZC3H40)	ZC3H40	Q388B1	46.194	6	0.02032	1				1.3497	0.130237			0	0	0				0	3.7	1	1	1.3497	0.130237		1	0	0	0				0
	354	Tb927.4.520	hypothetical protein, conserved		Q57US3	23.602	5.9	0.0024436	1				1.1519	0.0614148			5.9	1	1	1.1519	0.0614148	22.852	2	0	0	0				0	0	0	0				0
	377	Tb927.5.3810	orotidine-5-phosphate decarboxylase/orotate phosphoribosyltransferase, putative		Q57U85	49.955	5.7	5.4864e-12	1				1.0289	0.0123732			5.7	2	2	1.0289	0.0123732	9.8443	3	0	0	0				0	0	0	0				0
	37	Tb927.7.4550 ;Tb11.v5.0268	60S ribosomal protein-like		Q57X71	19.423	5.5	0.0021244	2				0.92906	-0.0319562			0	0	0				0	5.5	1	1	0.92906	-0.0319562		1	0	0	0				0
	267	Tb927.11.7800	hypothetical protein, conserved		Q384N8	26.793	5.4	0.00091909	1				1.5537	0.191367			5.4	1	1	1.5537	0.191367		1	0	0	0				0	0	0	0				0
	28	Tb927.11.18820 ;Tb11.0510	variant surface protein (VSG, atypical), putative			47.407	5.4	0.0015373	2				1.4155	0.15091			0	0	0				0	1.6	1	1	1.4155	0.15091		1	3.7	1	1				0
	21	Tb927.7.2140 ;Tb07.11L3.90	zinc finger protein family member, putative (ZC3H18)	ZC3H18	D6XKD1	40.864	5.3	0.00084934	2				1.0878	0.0365491			2.4	1	1	1.0878	0.0365491		1	0	0	0				0	2.9	1	1				0
	535	Tb927.9.13580	hypothetical protein, conserved		Q38D71	48.929	4.7	1.0519e-07	1			X	1.3164	0.119388			4.7	2	2	1.3164	0.119388	25.971	2	0	0	0				0	0	0	0				0
	481	Tb927.8.2990	5-formyltetrahydrofolate cyclo-ligase family, putative		Q57W74	35.687	4.4	0.0016459	1				0.76711	-0.115142			4.4	1	1	0.76711	-0.115142		1	0	0	0				0	0	0	0				0
	374	Tb927.5.3350	iron superoxide dismutase, putative		Q57Z58	26.824	4.2	0.00074706	1				1.118	0.0484418			4.2	1	1	1.118	0.0484418		1	0	0	0				0	0	0	0				0
	235	Tb927.11.3700	Uncharacterised ACR, YagE family COG1723, putative		Q386E2	61.003	4.2	5.0161e-07	1				1.1087	0.044814			4.2	2	2	1.1087	0.044814	8.214	2	0	0	0				0	0	0	0				0
	299	Tb927.2.6070	mitochondrial RNA binding complex 1 subunit (MRB6070)	MRB6070	Q586P0	31.486	4.2	0.0068082	1				1.0898	0.0373468			4.2	1	1	1.0898	0.0373468		1	0	0	0				0	0	0	0				0
	170	Tb927.10.7620	mitochondrial ATP-dependent zinc metallopeptidase, putative		Q38AK2	71.088	4.1	3.8112e-06	1			X	2.161	0.334655			0	0	0				0	4.1	2	2	2.161	0.334655	97.936	2	0	0	0				0
	457	Tb927.7.6660	chaperone protein DNAj, putative		Q57Y63	29.887	3.9	0.0033303	1			X	2.14413	0.331251	0.0146331	1.83466	3.9	1	1	2.0702	0.316012		1	3.9	1	1	2.2207	0.34649		1	0	0	0				0
	120	Tb927.10.180	ATP synthase F1 subunit gamma protein, putative (ATPF1G)	ATPF1G	Q38CM0	34.37	3.9	6.6208e-05	1			X	1.51663	0.180879	0.0795869	1.09916	3.9	1	1	1.1134	0.0466512		1	3.9	1	1	2.141	0.330617		1	3.9	1	1	1.46342	0.16537		1
	473	Tb927.8.1890	cytochrome c1, heme protein, mitochondrial, putative (CYC1)	CYC1	D6XKS6	30.071	3.9	0.0036467	1			X	1.84353	0.265649	0.101696	0.992697	3.9	1	1	1.5058	0.177767		1	3.9	1	1	2.257	0.353532		1	0	0	0				0
	83	Tb927.10.11760	pumilio/PUF RNA binding protein 6 (PUF6)	PUF6	Q389G5	93.062	3.9	2.5945e-12	1				1.08359	0.0348653	0.139975	0.853949	2.4	2	2	1.1253	0.0512683	7.2788	2	0	0	0				0	3	2	2	1.04343	0.0184623	9.8282	2
	70	Tb927.10.10160	pentatricopeptide repeat domain containing protein, putative		Q389W1	42.907	3.9	0.002773	1				0.944812	-0.0246548	0.365005	0.437702	3.9	1	1	0.83318	-0.0792612		1	3.9	1	1	1.0714	0.0299516		1	0	0	0				0
	236	Tb927.11.3790	hypothetical protein, conserved		Q386D3	32.372	3.8	0.00013202	1				1.09331	0.0387432	0.0804757	1.09434	3.8	1	1	1.0684	0.0287339		1	3.8	1	1	1.1188	0.0487525		1	3.8	1	1				0
	294	Tb927.2.4890 ;Tb927.2.4740	ribosomal protein L11, putative			40.186	3.8	2.6059e-14	2				0.885242	-0.052938	0.116869	0.932302	3.8	1	1	0.8447	-0.0732975		1	0	0	0				0	3.8	1	1	0.92773	-0.0325785		1
	376	Tb927.5.3410	hypothetical protein, conserved		Q57UC5	30.982	3.8	0.0042321	1				1.23625	0.0921068	0.195655	0.708508	0	0	0				0	3.8	1	1	1.4359	0.157124		1	3.8	1	1	1.06436	0.0270893		1
	339	Tb927.4.3070	hypothetical protein, conserved		Q583Y4	51.431	3.8	0.00029506	1			X	0.796562	-0.0987806	0.23427	0.630284	1.8	1	1	0.97879	-0.00931048		1	3.8	2	2	0.64826	-0.188251	90.553	2	0	0	0				0
	426	Tb927.7.2390	hypothetical protein, conserved		Q57XN5	102.86	3.7	8.0753e-07	1			X	1.22599	0.0884866	0.248195	0.605206	2.9	2	2	1.0023	0.00099773	4.3896	2	0.7	1	1	1.4996	0.175975		1	0	0	0				0
	442	Tb927.7.3810	'Cold-shock' DNA-binding domain containing protein, putative		Q57UC8	41.685	3.7	1.7316e-05	1				1.06073	0.0256066	0.310974	0.507276	3.7	1	1	0.9074	-0.0422012		1	3.7	1	1	1.2853	0.109005		1	3.7	1	1	1.02333	0.0100165		1
	570	Tb927.9.7110	GRAM domain containing protein, putative		Q38EN1	32.572	3.7	0.0057244	1				1.0437	0.0185753	0.389135	0.4099	3.7	1	1	0.92772	-0.0325831		1	0	0	0				0	3.7	1	1	1.17418	0.0697337		1
	74	Tb927.10.10780	hypothetical protein, conserved		Q389Q1	23.3	3.7	0.0035591	1				1.0743	0.0311256			3.7	1	1	1.0743	0.0311256		1	0	0	0				0	0	0	0				0
	318	Tb927.3.3590	U3 small nucleolar ribonucleoprotein protein MPP10, putative		Q57W95	75.271	3.6	2.086e-05	1				1.31657	0.119442	0.1066	0.972245	3.6	2	2	1.1964	0.0778764		1	1.6	1	1	1.4488	0.161008		1	0	0	0				0
	542	Tb927.9.15060	rRNA processing protein, putative		Q38CZ4	28.483	3.6	0.006694	1				1.16187	0.0651567	0.135003	0.869658	3.6	1	1	1.0946	0.0392554		1	3.6	1	1	1.4105	0.149373		1	3.6	1	1	1.01588	0.00684163		1
	311	Tb927.3.2050	hypothetical protein, conserved		Q57ZA6	172.41	3.6	7.0942e-11	1			X	0.930354	-0.0313519	0.191297	0.718293	0.7	1	1	0.89205	-0.0496108		1	2.9	3	3	1.057	0.024075	34.927	3	0.7	1	1	0.854044	-0.0685198		1
	498	Tb927.8.6110	3-hydroxy-3-methylglutaryl-CoA synthase, putative (HMGS)	HMGS	Q57YL2	54.669	3.6	2.4856e-05	1			X	1.17452	0.0698606	0.311418	0.506657	2	1	1	1.4218	0.152839		1	1.6	1	1	1.6819	0.2258		1	2	1	1	0.677553	-0.169057		1
	245	Tb927.11.5050	fumarate hydratase, class I (FHm)	FHm	Q385R3	61.344	3.6	0.00061508	1				0.702617	-0.153281	0.358517	0.445491	3.6	2	2	1.4742	0.168556	28.418	2	0	0	0				0	1.6	1	1	0.334874	-0.475119		1
	90	Tb927.10.13360	Elongation factor Tu, mitochondrial (EF-Tu)	EF-Tu	Q388R1	51.849	3.6	1.6675e-06	1				1.03311	0.0141462	0.423461	0.373187	1.7	1	1	0.80053	-0.0966224		1	1.9	1	1	1.3398	0.12704		1	1.9	1	1	1.02807	0.0120211		1
	518	Tb927.9.11040	mitochondrial carrier protein (MCP3)	MCP3	Q38DS0	33.167	3.6	0.0026447	1			X	3.2912	0.517354			0	0	0				0	3.6	1	1	3.2912	0.517354		1	0	0	0				0
	513	Tb927.9.10310	mitochondrial carrier protein (MCP11)	MCP11	Q38DX9	34.295	3.5	0.0003728	1			X	3.48655	0.542396	0.00305687	2.51472	3.5	1	1	2.8922	0.461228		1	3.5	1	1	3.6351	0.560516		1	3.5	1	1	4.03128	0.605443		1
	557	Tb927.9.4680	ATP-dependent DEAD box helicase, putative		Q38F76	45.361	3.5	2.443e-10	1				1.14434	0.0585556	0.0405164	1.39237	3.5	1	1	1.1563	0.0630705		1	3.5	1	1	1.2213	0.0868224		1	3.5	1	1	1.06114	0.0257739		1
	84	Tb927.10.11930	beta-D-hydroxybutyrate dehydrogenase		Q389E9	27.645	3.5	0.0018384	1				1.10628	0.0438669	0.187836	0.726222	3.5	1	1	1.0546	0.0230878		1	3.5	1	1	1.3153	0.119025		1	3.5	1	1	0.976086	-0.010512		1
	194	Tb927.11.11780	acyl-CoA dehydrogenase, putative		Q383A3	66.634	3.5	5.8256e-05	1			X	1.09214	0.0382786	0.304454	0.516479	3.5	2	2	1.2375	0.0925452	2.414	2	0	0	0				0	3.5	2	2	0.963855	-0.0159881	33.062	2
	135	Tb927.10.3810	Nup53/35/40-type RNA recognition motif containing protein, putative		Q38BL8	64.888	3.5	0.00094021	1				1.1268	0.0518468			3.5	2	2	1.1268	0.0518468	35.691	3	0	0	0				0	0	0	0				0
	583	Tb927.9.9630	TPR repeat/Tetratricopeptide repeat, putative		Q38E33	38.92	3.4	0.00014805	1				1.76802	0.247487	0.0502205	1.29912	0	0	0				0	3.4	1	1	1.9358	0.28686		1	3.4	1	1	1.61478	0.208113		1
	347	Tb927.4.4310	Nucleoporin (TbNup64)	TbNup64	Q57Y35	64.234	3.4	0.00015078	1				1.3615	0.134018			2.1	1	1	1.3615	0.134018		1	0	0	0				0	1.3	1	0				0
	572	Tb927.9.7540	calpain-like cysteine peptidase, putative		Q38EJ3	95.448	3.3	7.9158e-09	1				1.12749	0.0521123	0.179872	0.745037	3.3	2	2	1.056	0.0236639	4.0672	3	3.3	2	2	1.3767	0.138839	4.6611	2	3.3	2	2	0.985902	-0.00616643	6.0999	3
	579	Tb927.9.8680	cytochrome c oxidase assembly factor, putative		Q38EA7	30.64	3.3	0.00028322	1			X	1.67115	0.223016			0	0	0				0	0	0	0				0	3.3	1	1	1.67115	0.223016		1
	360	Tb927.5.1300	V-type proton ATPase subunit a, putative (VAa)	VAa	Q57VD3	89.63	3.2	5.0931e-07	1				1.14593	0.0591584	0.00156179	2.80638	3.2	3	3	1.1482	0.0600175	5.3815	3	1.1	1	1	1.1599	0.0644205		1	2.2	2	2	1.12989	0.0530371	18.802	2
	336	Tb927.4.2850	hypothetical protein, conserved		Q583W2	72.637	3.2	2.8539e-05	1				1.09089	0.0377815	0.0377657	1.4229	3.2	2	2	1.053	0.0224284	1.9666	2	1.6	1	1	1.1459	0.0591467		1	1.6	1	1	1.07589	0.0317693		1
	335	Tb927.4.2770	hypothetical protein, conserved		D6XFL3	36.723	3.2	0.0031095	1				1.20132	0.079659	0.126768	0.896992	3.2	1	1	1.2977	0.113174		1	0	0	0				0	3.2	1	1	1.1121	0.0461437		1
	38	Tb927.10.6300 ;Tb11.v5.0276	Ribosomal protein S5, C-terminal domain containing protein, putative		Q38AX6	50.038	3.2	2.9158e-07	2				1.02045	0.00879227	0.462668	0.334731	3.2	1	1	0.85935	-0.0658299		1	0	0	0				0	3.2	1	1	1.21175	0.0834145		1
	367	Tb927.5.2240 ;Tb927.5.2210 ;Tb927.5.2180	hypothetical protein, conserved			52.316	3.2	0.0030843	3				0.806842	-0.0932115			0	0	0				0	0	0	0				0	3.2	1	1	0.806842	-0.0932115		1
	177	Tb927.10.9260	hypothetical protein, conserved		Q38A48	35.617	3.1	0.00025916	1				1.08871	0.0369139	0.0529081	1.27648	3.1	1	1	1.0733	0.0307211		1	0	0	0				0	3.1	1	1	1.10435	0.0431067		1
	556	Tb927.9.4420	hypothetical protein, conserved		Q38F99	46.604	3.1	2.2687e-06	1				1.1005	0.0415918	0.0578388	1.23778	3.1	1	1	1.1205	0.0494119		1	3.1	1	1	1.158	0.0637086		1	3.1	1	1	1.0272	0.0116551		1
	368	Tb927.5.2580	hypothetical protein, conserved		Q57ZT4	33.52	3.1	0.0017645	1			X	1.28115	0.107601	0.0759763	1.11932	3.1	1	1	1.2062	0.0814193		1	0	0	0				0	3.1	1	1	1.36077	0.133784		1
	234	Tb927.11.3300	T-complex protein 10 C-terminus, putative		Q386I1	107.86	3.1	8.368e-10	1				1.18961	0.0754062	0.0767131	1.11513	2.1	2	2	1.1093	0.045049	11.49	2	3.1	3	3	1.3879	0.142358	6.5619	3	3.1	3	3	1.09348	0.0388115	5.9482	3
	274	Tb927.11.8950	leucine rich repeat (TbLRRP1)	TbLRRP1	Q384D3	78.96	3.1	1.0252e-06	1				1.13863	0.0563827	0.096432	1.01578	3.1	2	2	1.0034	0.0014741	9.2303	2	1.5	1	1	1.1663	0.0668103		1	1.5	1	1	1.26143	0.100864		1
	215	Tb927.11.15850	kinteoplast poly(A) polymerase complex 1 subunit		Q381K1	86.756	3.1	1.2555e-06	1				1.00098	0.000423331	0.496077	0.304451	3.1	2	2	0.95851	-0.0184034	4.9918	3	1.9	1	1	1.1854	0.0738649	9.2948	2	1.9	1	1	0.88269	-0.0541916	7.7383	2
	22	Tb927.10.4310 ;Tb10.v4.0045	prohibitin 2, putative (PHB2)	PHB2	Q4FKP3	32.215	3.1	0.0055491	2			X	1.9117	0.28142			3.1	1	1	1.9117	0.28142		1	0	0	0				0	0	0	0				0
	441	Tb927.7.3550	hypothetical protein, conserved		Q57WH0	138.16	3.1	0.00012585	1				1.2681	0.103154			0	0	0				0	3.1	2	2	1.2681	0.103154	87.782	3	0	0	0				0
	39	Tb11.v5.0333 ;Tb927.10.8530 ;Tb927.10.8520 ;Tb927.10.8510 ;Tb927.10.8500 ;Tb927.10.8490 ;Tb11.v5.0332 ;Tb11.v5.0331	THT1 - hexose transporter, putative, fragment			34.276	3.1	0.0035395	8				1.0761	0.0318534			0	0	0				0	0	0	0				0	3.1	1	1	1.0761	0.0318534		1
	418	Tb927.7.1600	C-1-tetrahydrofolate synthase, cytoplasmic, putative		Q57WP0	31.931	3	0.00063157	1				0.380415	-0.419742	0.000125944	3.89982	3	1	1	0.38027	-0.419908		1	0	0	0				0	3	1	1	0.380561	-0.419576		1
	63	Tb927.1.4050	ser/thr protein phosphatase, putative		Q4GYH2	105.75	3	1.3806e-08	1				1.14445	0.0585971	0.1144	0.941576	3	3	3	1.0251	0.0107662	9.9689	4	1.1	1	1	1.3331	0.124863		1	1.9	2	2	1.09689	0.0401623	1.2758	2
	566	Tb927.9.6270	hypothetical protein, conserved		Q38EV0	57.132	3	1.6422e-05	1			X	1.04989	0.0211424	0.267903	0.572022	3	1	1	0.97968	-0.00891576		1	3	1	1	1.1972	0.0781667		1	3	1	1	0.98668	-0.00582375		1
	182	Tb927.11.1020	ribokinase, putative		Q387E8	35.288	3	0.0010174	1				1.296	0.112605			3	1	1	1.296	0.112605		1	0	0	0				0	0	0	0				0
	150	Tb927.10.4890	zinc-finger of a C2HC-type, putative		Q38BB2	32.142	3	0.0046203	1				1.088	0.0366289			3	1	1	1.088	0.0366289		1	0	0	0				0	0	0	0				0
	349	Tb927.4.4570	hypothetical protein, conserved		Q583E2	98.496	2.9	1.9991e-07	1				1.17083	0.0684942	0.0616121	1.21033	1.2	1	1	1.1133	0.0466122		1	1.7	1	1	1.3224	0.121363		1	1.2	1	1	1.0902	0.0375075		1
	244	Tb927.11.5030	hypothetical protein, conserved		Q385R5	35.573	2.9	0.0032175	1				1.19974	0.0790886	0.0686812	1.16316	2.9	1	1	1.1528	0.061754		1	2.9	1	1	1.2486	0.0964233		1	0	0	0				0
	519	Tb927.9.11050	4E-interacting protein, putative		Q38DR9	58.54	2.9	1.8505e-06	1				1.26629	0.102534	0.0765505	1.11605	2.9	1	1	1.2342	0.0913855		1	2.9	1	1	1.5359	0.186363		1	2.9	1	1	1.07116	0.0298531	8.8682	2
	306	Tb927.3.1710	hypothetical protein, conserved		Q57ZE0	43.986	2.9	0.00053517	1				0.916328	-0.037949	0.147469	0.8313	2.9	1	1	0.87719	-0.0569063		1	0	0	0				0	2.9	1	1	0.957213	-0.0189916		1
	511	Tb927.8.8170	mitochondrial RNA binding protein 1, putative (MRB8170)	MRB8170	Q57WL3	100.4	2.9	1.5137e-06	1				0.991627	-0.00365164	0.474438	0.32382	2.9	2	2	0.95068	-0.0219656	10.789	2	1.5	1	1	1.2343	0.0914207		1	1.5	1	1	0.830979	-0.08041		1
	323	Tb927.3.5240	hypothetical protein, conserved		Q580V1	66.655	2.9	7.6247e-06	1				0.66964	-0.174159			0	0	0				0	2.9	1	1	0.66964	-0.174159		1	0	0	0				0
	230	Tb927.11.2530	Mitochondrial SSU ribosomal protein, putative		Q386Q7	84.864	2.8	8.2392e-06	1				1.37916	0.139615	0.0125392	1.90173	1.1	1	1	1.247	0.0958665		1	1.7	1	1	1.4821	0.170878		1	2.8	2	2	1.41939	0.152101	16.89	2
	348	Tb927.8.7980 ;Tb927.4.4380	Vacuolar proton pyrophosphatase 2, putative (VP2)	TVP1	Q57U47	86.003	2.8	9.5217e-06	2				1.30112	0.114317	0.0190732	1.71958	2.8	2	2	1.3644	0.134942	33.728	2	1.5	1	1	1.3791	0.139596		1	1.3	1	1	1.17062	0.068415		1
	386	Tb927.5.770	hypothetical protein, conserved		Q57W22	76.378	2.8	9.1429e-19	1				0.937276	-0.0281325	0.160983	0.79322	2.8	1	1	0.85103	-0.0700551	1.3837	2	2.8	1	1	1.0037	0.00160392		1	2.8	1	1	0.963948	-0.0159462	13.775	2
	243	Tb927.11.4910	predicted ankyrin repeat family protein		Q385S7	43.647	2.8	0.0022309	1				1.5252	0.183327			0	0	0				0	2.8	1	1	1.5252	0.183327		1	0	0	0				0
	145	Tb927.10.4570 ;Tb927.10.4560	elongation factor 2			94.333	2.8	6.0539e-06	2				1.14202	0.0576744			0	0	0				0	0	0	0				0	2.8	2	2	1.14202	0.0576744	9.319	2
	413	Tb927.6.680	hypothetical protein, conserved		Q583T5	39.578	2.8	0.00058496	1				1.1278	0.0522321			2.8	1	1	1.1278	0.0522321		1	0	0	0				0	0	0	0				0
	263	Tb927.11.6980	hypothetical protein, conserved		Q384X3	68.158	2.8	5.8937e-06	1			X	1.0228	0.00979072			2.8	2	2	1.0228	0.00979072	4.0446	2	0	0	0				0	0	0	0				0
	389	Tb927.5.960	ATPase family associated with various cellular activities (AAA), putative		Q57W41	37.159	2.7	0.0016265	1		X		1.11307	0.0465228	0.113807	0.943831	2.7	1	1	1.0291	0.0124576		1	2.7	1	1	1.2588	0.0999567		1	2.7	1	1	1.06452	0.0271541		1
	553	Tb927.9.4190	fatty acyl CoA syntetase 1 (ACS1)	ACS1	Q38FC0	78.959	2.7	0.00013574	1		X		1.24349	0.0946412	0.167942	0.774842	1.1	1	1	1.0952	0.0394934		1	0	0	0				0	1.6	1	1	1.41185	0.149789		1
	313	Tb927.3.2440	AGC family serine/threonine kinase, putative		Q582V7	45.811	2.7	0.00014511	1				1.18162	0.0724788	0.172003	0.764464	2.7	1	1	1.0812	0.033906		1	2.7	1	1	1.5427	0.188281		1	2.7	1	1	0.98912	-0.00475116		1
	300	Tb927.3.1010	hypothetical protein, conserved		Q57WY4	64.339	2.7	1.8263e-08	1			X	1.08372	0.034919	0.188872	0.723832	2.7	1	1	1.029	0.0124154		1	2.7	1	1	1.2483	0.096319		1	2.7	1	1	0.990884	-0.00397724		1
	201	Tb927.11.13560	SET domain containing protein, putative		Q382I1	60.61	2.6	3.7718e-08	1				1.29088	0.110886	0.0453313	1.3436	2.6	1	1	1.1178	0.0483641		1	2.6	1	1	1.4881	0.172632		1	2.6	1	1	1.29319	0.111663		1
	536	Tb927.9.1380	hypothetical protein, conserved		Q38G04	42.439	2.6	0.0045212	1				1.22355	0.0876209	0.165888	0.780184	0	0	0				0	2.6	1	1	1.3738	0.137924		1	2.6	1	1	1.08973	0.0373182		1
	434	Tb927.7.3080	hypothetical protein, conserved		Q57YB8	47.366	2.6	0.0023779	1				0.957763	-0.0187421			0	0	0				0	0	0	0				0	2.6	1	1	0.957763	-0.0187421		1
	93	Tb927.10.13510	zinc metallopeptidase, putative		Q388P7	62.779	2.5	3.4113e-15	1			X	1.39112	0.143364	0.0186784	1.72866	2.5	1	1	1.3644	0.134942		1	0	0	0				0	2.5	1	1	1.41836	0.151786		1
	565	Tb927.9.6290 ;Tb927.9.6230 ;Tb927.9.6170	arginine kinase (AK)	AK	Q38EU9	40.196	2.5	0.003105	3				1.20475	0.0808955	0.0211027	1.67566	2.5	1	1	1.2695	0.103633		1	2.5	1	1	1.2354	0.0918076		1	2.5	1	1	1.11493	0.0472463		1
	527	Tb927.9.11880	hypothetical protein, conserved		Q38DK6	51.045	2.5	0.00081799	1				1.23563	0.0918872	0.0863061	1.06396	2.5	1	1	1.1677	0.0673313		1	2.5	1	1	1.505	0.177536		1	2.5	1	1	1.07348	0.0307938		1
	477	Tb927.8.2240	Tryptophanyl-tRNA synthetase 2	TrpRS-2	Q581V8	52.902	2.5	0.00020259	1				0.927036	-0.0329036	0.17794	0.749726	2.5	1	1	0.99433	-0.00246946		1	2.5	1	1	0.98135	-0.00817607		1	2.5	1	1	0.81646	-0.0880652		1
	453	Tb927.7.6090	hypothetical protein, conserved		Q57VK2	88.162	2.5	0.00049362	1				1.02599	0.0111446	0.329722	0.481851	1	1	1	1.0714	0.0299516		1	0	0	0				0	1.4	1	1	0.982511	-0.00766245		1
	394	Tb927.6.1680	mitochondrial RNA binding protein 1 (MRB1680)	MRB1680	Q585P3	58.05	2.5	0.0028987	1				0.936856	-0.0283272			0	0	0				0	0	0	0				0	2.5	1	1	0.936856	-0.0283272		1
	139	Tb927.10.4050	serine palmitoyltransferase, putative		Q38BJ5	61.392	2.5	0.003099	1				0.926612	-0.0331019			0	0	0				0	0	0	0				0	2.5	1	1	0.926612	-0.0331019		1
	383	Tb927.5.560	hypothetical protein, conserved		Q57VV7	57.756	2.4	0.00015153	1				1.18253	0.0728119	0.0902818	1.0444	2.4	1	1	1.0169	0.00727825		1	2.4	1	1	1.3535	0.131458		1	2.4	1	1	1.20143	0.0796992		1
	285	Tb927.2.3180 ;Tb11.v5.0782	kinetoplast polyadenylation/uridylation factor 1 (KPAF1)	KPAF1	Q587F7	114.38	2.4	6.7717e-07	2				0.8839	-0.0535969			2.4	2	2	0.8839	-0.0535969		1	0	0	0				0	0	0	0				0
	484	Tb927.8.3560	DNA repair and recombination helicase protein PIF5 (PIF5)	PIF5	Q580X6	102.46	2.4	1.5969e-07	1				0.629366	-0.201097			0	0	0				0	0	0	0				0	2.4	1	1	0.629366	-0.201097		1
	346	Tb927.4.4210	ATP-dependent zinc metalloprotease AFG3-like, putative		Q57Y25	96.221	2.3	2.0461e-55	1	0		X	3.0195	0.479935	0.000979066	3.00919	2.3	2	2	3.0879	0.489663	23.48	2	2.3	2	2	3.2429	0.510934	3.5904	2	2.3	2	2	2.74922	0.439209	10.424	2
	378	Tb927.5.4040	hypothetical protein, conserved		Q57Z45	94.263	2.3	2.3011e-05	1				1.52791	0.184098	0.0624004	1.20481	2.3	2	2	1.6621	0.220657	20.197	2	0	0	0				0	1.1	1	1	1.40455	0.147538		1
	415	Tb927.7.1030	heat shock 70 kDa protein, putative (HSP70)	HSP70	Q57VU9	93.231	2.3	0.00066577	1				0.854119	-0.0684817	0.0969108	1.01363	1.2	1	1	0.81283	-0.0900003		1	0	0	0				0	2.3	2	2	0.897505	-0.0469632	1.9102	2
	510	Tb927.8.8050	Nucleoporin (TbNup75)	TbNup75	Q57U40	74.823	2.3	5.7864e-05	1				1.08459	0.0352649	0.212109	0.67344	1.2	1	1	1.0175	0.00753442		1	1.2	1	1	1.1561	0.0629954		1	1.1	1	0				0
	539	Tb927.9.1410	hypothetical protein, conserved		Q38G01	66.632	2.3	2.6265e-10	1				1.4849	0.171697			0	0	0				0	2.3	1	1	1.4849	0.171697		1	0	0	0				0
	551	Tb927.9.3670	Endonuclease/Exonuclease/phosphatase family, putative		Q38FG5	59.886	2.3	0.00034069	1				1.0082	0.00354669			2.3	1	1	1.0082	0.00354669		1	0	0	0				0	0	0	0				0
	571	Tb927.9.7190	oxidoreductase, putative		Q38EM5	49.92	2.2	0.0019961	1			X	1.16622	0.0667821	0.0794346	1.09999	2.2	1	1	1.0735	0.030802		1	2.2	1	1	1.3401	0.127137		1	2.2	1	1	1.10257	0.0424071		1
	54	Tb927.1.1620	ATP-dependent DEAD/H RNA helicase, putative		Q4GZ57	81.817	2.2	1.0124e-05	1				1.07672	0.0321039	0.0918129	1.0371	2.2	1	1	1.1006	0.0416295		1	0	0	0				0	2.2	1	1	1.05336	0.0225782		1
	449	Tb927.7.5230	lanosterol synthase		Q57ZG6	103.03	2.2	5.481e-08	1				1.13923	0.0566102	0.14738	0.831561	1.4	1	1	1.0243	0.0104272		1	1.4	1	1	1.3702	0.136784		1	2.2	2	2	1.05346	0.0226194	13.239	2
	397	Tb927.6.1890	hypothetical protein, conserved		Q585M2	68.047	2.2	0.00059856	1				0.977586	-0.00984503	0.344133	0.463273	2.2	1	1	0.92046	-0.0359951		1	2.2	1	1	1.0769	0.0321754		1	2.2	1	1	0.942507	-0.0257154		1
	438	Tb927.7.3280	translation initiation factor IF-2, putative		Q57WE3	79.66	2.2	0.00021744	1				1.00358	0.00155276	0.474262	0.323982	1.1	1	1	1.0359	0.0153178		1	1.1	1	1	1.0705	0.0295867		1	1.1	1	1	0.911494	-0.0402462		1
	172	Tb927.10.8080	Uncharacterized conserved protein (DUF2042), putative		Q38AF6	82.38	2.2	4.2238e-06	1				1.3914	0.143452			0	0	0				0	2.2	1	1	1.3914	0.143452		1	0	0	0				0
	80	Tb927.10.11480	hypothetical protein, conserved		Q389J3	67.815	2.1	0.0041873	1				1.8005	0.255393	0.0467455	1.33026	2.1	1	1	1.6505	0.217616		1	0	0	0				0	2.1	1	1	1.96413	0.293171		1
	501	Tb927.8.6580	Succinate dehydrogenase [ubiquinone] flavoprotein subunit, mitochondrial (SDH1)	SDH1	Q57TV5	66.88	2.1	8.9639e-06	1			X	1.35233	0.131082	0.000508495	3.29371	2.1	1	1	1.368	0.136086		1	2.1	1	1	1.3267	0.122773		1	2.1	1	1	1.36266	0.134387		1
	158	Tb927.10.5880	Proteophosphoglycan, putative		Q38B16	66.774	2.1	9.3414e-07	1				1.1875	0.0746321	0.0379501	1.42079	2.1	1	1	1.1633	0.0656917		1	0	0	0				0	2.1	1	1	1.21219	0.0835724		1
	98	Tb927.10.14000	aconitase (ACO)	ACO	Q388J9	98.314	2.1	0.00013686	1				0.794919	-0.0996771	0.0177329	1.75122	1.1	1	1	0.84913	-0.0710258		1	1	1	1	0.73051	-0.136374		1	1.1	1	1	0.809782	-0.0916318		1
	91	Tb927.10.13430	citrate synthase, putative		Q388Q5	53.584	2.1	0.0024091	1				1.36007	0.13356	0.0930808	1.03114	2.1	1	1	1.2398	0.0933516		1	2.1	1	1	1.492	0.173769		1	0	0	0				0
	399	Tb927.6.2210	hypothetical protein, conserved		Q584T5	123.85	2.1	0.00011753	1				1.4861	0.172048			2.1	2	2	1.4861	0.172048	13.132	2	0	0	0				0	0	0	0				0
	246	Tb927.11.5060	Mitochondrial small ribosomal subunit Rsm22, putative		Q385R2	119.59	2.1	0.00035874	1				0.90485	-0.0434234			2.1	2	2	0.90485	-0.0434234	11.87	2	0	0	0				0	0	0	0				0
	137	Tb927.10.3990	DHH1 (DHH1)	DHH1	Q38BK1	46.468	2	0.0015375	1				1.40621	0.148051	0.0937565	1.028	2	1	1	1.9483	0.289656		1	2	1	1	1.3204	0.120706		1	2	1	1	1.08092	0.0337925		1
	134	Tb927.10.3610	hypothetical protein, conserved		Q38BN8	53.984	2	0.0013381	1				0.798637	-0.0976504	0.158711	0.799394	2	1	1	0.70661	-0.15082		1	2	1	1	0.90265	-0.0444806		1	0	0	0				0
	329	Tb927.4.1020	serine-palmitoyl-CoA transferase, putative		Q580D0	54.128	2	0.0040591	1				1.0701	0.0294244			2	1	1	1.0701	0.0294244		1	0	0	0				0	0	0	0				0
	227	Tb927.11.2100	Divergent AAA domain containing protein, putative		Q386U9	69.994	1.9	0.0008269	1				1.14985	0.0606395	0.0478902	1.31975	1.9	1	1	1.1263	0.0516541		1	1.9	1	1	1.257	0.0993353		1	1.9	1	1	1.07381	0.0309291		1
	269	Tb927.11.7960	kinetoplast poly(A) polymerase 1		Q384M3	58.436	1.9	0.0011558	1				0.813812	-0.0894761	0.0507784	1.29432	1.9	1	1	0.84124	-0.0750801		1	0	0	0				0	1.9	1	1	0.787278	-0.103872		1
	472	Tb927.8.1870	Golgi/lysosome glycoprotein 1 (GLP1)	tGLP1	Q581Z5	67.597	1.9	3.1114e-05	1				1.25271	0.0978488	0.0958445	1.01843	1.9	1	1	1.3458	0.128981		1	1.9	1	1	1.4632	0.165304		1	1.9	1	1	0.998303	-0.000737674		1
	111	Tb927.10.1510	NOT1 (NOT1)	NOT1	Q38C90	259.12	1.9	2.7906e-13	1				1.14142	0.0574446	0.139762	0.854612	1	2	2	1.0051	0.00220927	26.068	2	1.5	2	2	1.3583	0.132996	0.37629	2	1	2	2	1.08925	0.0371289	9.9601	2
	506	Tb927.8.7480	hypothetical protein, conserved		Q57YV0	70.712	1.9	0.00021427	1				1.1389	0.0564851	0.168283	0.77396	1.9	1	1	1.0913	0.0379442		1	1.9	1	1	1.3871	0.142108		1	1.9	1	1	0.975895	-0.0105967		1
	298	Tb927.2.5930	hypothetical protein, conserved		Q586C1	60.489	1.9	0.0029859	1			X	2.1797	0.338397			1.9	1	1	2.1797	0.338397		1	0	0	0				0	0	0	0				0
	532	Tb927.9.12900	RNA polymerase-associated protein LEO1, putative		Q38DC5	64.969	1.9	0.0026756	1				1.6277	0.211574			0	0	0				0	1.9	1	1	1.6277	0.211574		1	0	0	0				0
	403	Tb927.6.2640	importin alpha subunit, putative (TbKap60)	TbKap60	Q583S0	58.065	1.9	0.0040697	1				1.41004	0.149231			0	0	0				0	0	0	0				0	1.9	1	1	1.41004	0.149231		1
	71	Tb927.10.10220	procyclin-associated gene 2 (PAG2) protein (PAG2)	PAG2	Q389V5	45.437	1.9	0.0050591	1				1.05543	0.0234299			0	0	0				0	0	0	0				0	1.9	1	1	1.05543	0.0234299		1
	533	Tb927.9.13490	aminopeptidase P, putative		Q38D78	54.408	1.8	0.00035549	1				42.1257	1.62455	0.0187402	1.72723	1.8	1	1	19.234	1.28407		1	1.8	1	1	20.795	1.31796		1	1.8	1	1	186.902	2.27161		1
	520	Tb927.9.11120	Chromosome passenger complex (CPC) protein INCENP N terminal, putative		Q38DR3	72.949	1.8	0.0010558	1				0.898067	-0.0466913	0.0944384	1.02485	1.8	1	1	0.86903	-0.0609652		1	0	0	0				0	1.8	1	1	0.928074	-0.0324173		1
	390	Tb927.6.990 ;Tb927.6.1060 ;Tb927.6.1050 ;Tb927.6.1040 ;Tb927.6.1030 ;Tb927.6.1000 ;Tb927.6.980 ;Tb927.6.970 ;Tb927.6.960 ;Tb927.6.1020 ;Tb927.6.1010	cysteine peptidase, Clan CA, family C1, Cathepsin L-like (CP)	CP	Q585E8	48.324	1.8	0.00077022	11				1.02634	0.0112925	0.380954	0.419127	1.8	1	1	0.89311	-0.049095		1	1.8	1	1	1.0479	0.0203198		1	1.8	1	1	1.15519	0.0626526		1
	330	Tb927.4.1540	NAD dependent epimerase/dehydratase family, putative (POMP27)	POMP27	Q581S7	55.24	1.8	0.001661	1		X		0.971861	-0.012396	0.408778	0.388513	1.8	1	1	1.0707	0.0296678		1	0	0	0				0	1.8	1	1	0.882145	-0.0544598		1
	375	Tb927.5.3400	calcium-translocating P-type ATPase		Q57Z55	110.32	1.8	2.1272e-05	1				1.01579	0.00680498	0.450703	0.34611	1.8	2	2	0.98809	-0.0052035	3.7681	2	1.1	1	1	1.2482	0.0962842		1	1.1	1	1	0.849834	-0.0706658		1
	310	Tb927.3.1920	NOT5 protein (NOT5)	NOT5	Q57ZB9	66.856	1.8	0.0013637	1				1.5463	0.189294			0	0	0				0	1.8	1	1	1.5463	0.189294		1	0	0	0				0
	512	Tb927.9.10010	chaperone protein DNAj, putative		Q38E01	56.711	1.8	0.0013381	1				1.0592	0.024978			1.8	1	1	1.0592	0.024978		1	0	0	0				0	0	0	0				0
	432	Tb927.7.3040	hypothetical protein, conserved		Q57YB4	69.073	1.7	0.0020285	1				1.16243	0.0653673	0.0206872	1.6843	1.7	1	1	1.1511	0.0611131		1	0	0	0				0	1.7	1	1	1.17387	0.0696216		1
	534	Tb927.9.1350	hypothetical protein, conserved		Q38G06	59.813	1.7	0.001428	1				1.1008	0.0417075	0.377622	0.422943	0	0	0				0	1.7	1	1	1.3957	0.144792		1	1.7	1	1	0.868206	-0.0613771		1
	41	Tb927.10.15650 ;Tb11.v5.0465	tRNA pseudouridine synthase A-like protein		Q387U9	64.812	1.7	0.0029622	2				0.57114	-0.243257			1.7	1	1	0.57114	-0.243257		1	0	0	0				0	0	0	0				0
	231	Tb927.11.2650	heat shock protein 84, putative		Q386P5	84.2	1.6	5.7975e-14	1				1.22232	0.0871841	0.0762383	1.11783	1.6	1	1	1.2755	0.10568	13.801	2	1.6	1	1	1.3895	0.142859		1	1.6	1	1	1.03042	0.0130134		1
	366	Tb927.5.2080	guanosine monophosphate reductase, putative		Q57ZS7	52.238	1.6	0.0056511	1				1.31507	0.118948	0.0821015	1.08565	1.6	1	1	1.2234	0.0875685		1	1.6	1	1	1.4136	0.150327		1	0	0	0				0
	86	Tb927.10.12430	Noc2p family, putative		Q389A0	73.017	1.5	0.00042479	1				1.24592	0.0954907	0.0117165	1.9312	1.5	1	1	1.1886	0.0750357		1	1.5	1	1	1.3318	0.124439		1	1.5	1	1	1.22179	0.0869972		1
	40	Tb927.10.16090 ;Tb11.v5.0412	hypothetical protein, conserved		Q387Q6	89.562	1.5	0.00073715	2				0.923045	-0.0347772	0.0614556	1.21144	1.5	1	1	0.89439	-0.0484731		1	1.5	1	1	0.9821	-0.00784429		1	1.5	1	1	0.895335	-0.0480143		1
	491	Tb927.8.4860	hypothetical protein, conserved		Q57UW6	76.539	1.5	0.0022269	1				1.52943	0.184529			0	0	0				0	0	0	0				0	1.5	1	1	1.52943	0.184529		1
	382	Tb927.5.530	hypothetical protein, conserved		Q57VW0	71.4	1.5	0.0057085	1			X	1.1551	0.0626196			1.5	1	1	1.1551	0.0626196		1	0	0	0				0	0	0	0				0
	547	Tb927.9.2620	Domain of unknown function (DUF4460), putative		Q38FQ8	76.723	1.5	0.007427	1				1.112	0.0461048			1.5	1	1	1.112	0.0461048		1	0	0	0				0	0	0	0				0
	435	Tb927.7.3100	hypothetical protein, conserved		Q57YC0	69.706	1.5	0.0021531	1				0.605583	-0.217826			0	0	0				0	0	0	0				0	1.5	1	1	0.605583	-0.217826		1
	345	Tb927.4.4160	mitochondrial RNA binding protein (MRB4160)	MRB4160	Q57Y20	102.78	1.4	2.1411e-05	1				1.09344	0.0387955	0.0909424	1.04123	1.4	1	1	1.0037	0.00160392		1	1.4	1	1	1.1183	0.0485583		1	1.4	1	1	1.16473	0.0662243		1
	271	Tb927.11.8270	hypothetical protein, conserved		Q384J2	84.474	1.4	0.0019757	1				1.12693	0.0518951	0.228651	0.640827	1.4	1	1	1.251	0.0972573		1	0	0	0				0	1.4	1	1	1.01516	0.00653291		1
	504	Tb927.8.7260	kinetoplast-associated protein, putative		Q57YV4	114.45	1.4	0.0025823	1			X	1.03965	0.0168868	0.424933	0.37168	1.4	1	1	1.0306	0.0130901		1	1.4	1	1	1.4287	0.154941		1	1.4	1	1	0.763184	-0.117371		1
	240	Tb927.11.4490	long-chain-fatty-acid-CoA ligase, putative		Q385W8	73.435	1.4	0.0029183	1			X	1.1965	0.0779127			1.4	1	1	1.1965	0.0779127		1	0	0	0				0	0	0	0				0
	250	Tb927.11.5450	malic enzyme		Q385M3	63.119	1.4	0.0053862	1				1.0081	0.00350361			1.4	1	1	1.0081	0.00350361		1	0	0	0				0	0	0	0				0
	362	Tb927.5.1560	ATP-dependent DEAD/H RNA helicase, putative		Q57VA7	84.365	1.2	0.0055829	1				1.05836	0.0246325			0	0	0				0	0	0	0				0	1.2	1	1	1.05836	0.0246325		1
	485	Tb927.8.3590	hypothetical protein, conserved		Q580X9	72.24	1.1	7.2267e-05	1				41.394	1.61694			1.1	1	1	41.394	1.61694		1	0	0	0				0	0	0	0				0
	228	Tb927.11.2120	CBF/Mak21 family, putative		Q386U7	88.832	1.1	0.0072275	1				1.22772	0.0890982			0	0	0				0	0	0	0				0	1.1	1	1	1.22772	0.0890982		1
	344	Tb927.8.8180 ;Tb927.4.4150	mitochondrial RNA binding complex 1 subunit (MRB8180)	MRB8180	Q57WL2	103.45	1.1	0.0010047	2				1.057	0.024075			0	0	0				0	1.1	1	1	1.057	0.024075		1	0	0	0				0
	261	Tb927.11.6830	Domain of unknown function(DUF2779), putative		Q384Y7	108.83	1.1	0.0020862	1				0.73997	-0.130786			1.1	1	1	0.73997	-0.130786		1	0	0	0				0	0	0	0				0
	487	Tb927.8.3950	hypothetical protein, conserved		Q581B5	102.13	1.1	0.0022312	1				0.640779	-0.193292			0	0	0				0	0	0	0				0	1.1	1	1	0.640779	-0.193292		1
	355	Tb927.8.6940 ;Tb927.4.5380	hypothetical protein, conserved		Q57YQ1	164.96	1	0.0025128	2				71.2547	1.85281	0.00235732	2.62758	1	1	1	42.294	1.62628	83.069	2	1	1	1	73.121	1.86404	6.7904	2	1	1	1	116.982	2.06812		1
	67	Tb927.1.450	retrotransposon hot spot protein (RHS, pseudogene), putative			229.01	1	5.3716e-06	1				1.24553	0.0953554	0.105315	0.97751	1	2	1	1.3431	0.128108		1	0.4	1	0				0	1	2	1	1.15505	0.0626025		1
	560	Tb927.9.5590	DNA topoisomerase ii (TOP2)	TOP2	Q38EZ6	137.56	0.9	0.0034654	1			X	1.14673	0.059461	0.225499	0.646855	0.9	1	1	1.0198	0.00851501		1	0	0	0				0	0.9	1	1	1.28946	0.110407		1
	414	Tb927.6.890	hypothetical protein, conserved		Q585F7	173.05	0.9	0.00062759	1				1.03206	0.0137047	0.46032	0.33694	0.9	1	1	1.1758	0.0703335		1	0.9	1	1	1.5504	0.190444		1	0.9	1	1	0.603027	-0.219663		1
	187	Tb927.11.11090	Nucleoporin (TbNup140)	TbNup140	Q383G9	140.36	0.8	0.0062363	1				0.99816	-0.000799838			0.8	1	1	0.99816	-0.000799838		1	0	0	0				0	0	0	0				0
	62	Tb927.1.3880	Fusaric acid resistance protein-like, putative		Q4GYI9	188.01	0.7	0.00012364	1				1.12844	0.0524774	0.1552	0.809109	0.7	1	1	1.0584	0.0246498		1	0	0	0				0	0.7	1	1	1.20311	0.0803049		1
	315	Tb927.3.3130	Present in the outer mitochondrial membrane proteome 24 (POMP24)	POMP24	Q57ZJ9	178.08	0.7	0.0027844	1		X		1.1137	0.0467682			0.7	1	1	1.1137	0.0467682		1	0	0	0				0	0	0	0				0
	444	Tb927.7.3990	mitochondrial DNA polymerase I protein C (POL1C)	POL1C	Q57UM9	182.03	0.5	0.0067723	1				1.20426	0.0807196	0.0686852	1.16314	0.5	1	1	1.1519	0.0614148		1	0.5	1	1	1.3992	0.14588		1	0.5	1	1	1.08359	0.0348642		1

## Sheet: Supp. Table 3 - TbTim42 IP
	Supplementary Table 3: Complete list of proteins detected in SILAC-MS analysis of TbTim42 IP
													Data determined across Replicates 1 - 3							Replicate 1							Replicate 2							Replicate 3
	Protein Group ID	Protein IDs (TriTrypDB 7.0 & 8.1)	Product Description	Gene Name	UniProt ID as provided by TriTrypDB 8.1	Mol. Weight [kDa]	Sequence Coverage [%]	Posterior Error Probability	# of Proteins in Protein Group	ATOM and putative TIM components	OM proteome	IM cluster	Fold Enrichment	Mean log10 TbTim42-HA/Control	p-Value	-log10 p-Value	Sequence Coverage [%]	Peptides	Unique Peptides	Ratio TbTim42-HA/Control	log10 Ratio TbTim42-HA/Control	Ratio Variability [%]	Ratio Count	Sequence Coverage [%]	Peptides	Unique Peptides	Ratio TbTim42-HA/Control	log10 Ratio TbTim42-HA/Control	Ratio Variability [%]	Ratio Count	Sequence Coverage [%]	Peptides	Unique Peptides	Ratio TbTim42-HA/Control	log10 Ratio TbTim42-HA/Control	Ratio Variability [%]	Ratio Count
	Proteins with a fold enrichment ≥ 2, a p-value < 0.05 and a sequence coverage ≥ 4
	587	Tb927.9.11220	hypothetical protein, conserved		Q38DQ3	41.551	62.9	0	1	TbTim42		X	40.3413	1.60575	0.000330735	3.48052	46.3	13	13	43.107	1.63455	87.662	14	38.8	13	13	45.544	1.65843	130.22	15	30.3	12	12	33.4403	1.52427	104.18	16
	528	Tb927.8.1010	chaperone protein DNAj, putative		Q57VQ3	55.325	6.7	2.0031e-25	1				29.5257	1.4702	0.0378917	1.42146	6.7	2	2	19.695	1.29436	26.746	2	0	0	0				0	6.7	2	2	44.2635	1.64605	120.57	3
	208	Tb927.11.1010	chaperone protein DNAj, putative		Q387E9	41.739	19.7	4.5131e-31	1			X	26.256	1.41923	0.0103549	1.98485	19.7	6	6	14.18	1.15168	25.794	8	3	1	1	18.981	1.27832		1	3	1	1	67.2495	1.82769		1
	551	Tb927.8.3450	hypothetical protein, conserved		Q57YW8	16.536	10	0.00022108	1				17.5732	1.24485	0.0330383	1.48098	0	0	0				0	10	1	1	13.037	1.11518		1	10	1	1	23.6877	1.37452		1
	533	Tb927.8.1420	acyl-CoA dehydrogenase, mitochondrial precursor, putative		Q580I1	55.982	42	9.2052e-158	1	ACAD		X	13.3856	1.12664	0.00397327	2.40085	32.2	10	10	13.022	1.11468	130.01	9	32.2	10	10	9.0767	0.957928	56.457	9	25.8	8	8	20.2914	1.30731	58.939	9
	327	Tb927.11.9750	Protein of unknown function (DUF498/DUF598), putative		Q383V4	72.849	4.1	1.2781e-07	1			X	12.8876	1.11017	0.0101132	1.99511	0	0	0				0	1.6	1	1	11.882	1.07489		1	4.1	3	3	13.9784	1.14546	85.222	3
	291	Tb927.11.5390	hypothetical protein, conserved		Q385M9	9.795	31.3	7.8304e-10	1	Tim8-13		X	12.6751	1.10295	0.0121636	1.91494	31.3	2	2	11.415	1.05748	31.549	3	31.3	2	2	6.6792	0.824724	72.44	2	14.5	1	1	26.7087	1.42665		1
	190	Tb927.10.770	RF-1 domain containing protein, putative		Q38CG3	69.121	19.9	3.1655e-125	1			X	11.5218	1.06152	0.000377043	3.42361	14.9	7	7	12.924	1.1114	70.659	6	7.6	4	4	10.242	1.01038	80.004	6	5.2	2	2	11.5552	1.06278	164.21	2
	441	Tb927.5.560	hypothetical protein, conserved		Q57VV7	57.756	24.5	4.4681e-129	1				11.1152	1.04592	0.0142011	1.84768	13.2	5	5	6.427	0.808008	76.86	3	4.5	2	2	25.07	1.39915	35.692	2	12.2	4	4	8.52297	0.930591	107.54	4
	535	Tb927.8.1740	hypothetical protein, conserved		Q582A8	62.143	35.1	5.7224e-179	1	TbTim62		X	11.0337	1.04272	0.00644543	2.19075	11.8	5	5	6.6776	0.82462	89.548	7	20.4	8	8	11.666	1.06692	51.506	11	29.5	10	10	17.2432	1.23662	96.482	8
	335	Tb927.2.2970	mitochondrial carrier protein (MCP13)	MCP13	Q587G5	33.962	13.5	6.0097e-15	1			X	10.5591	1.02363	0.0397229	1.40096	7.4	2	2	2.713	0.43345	82.255	2	7.4	2	2	14.832	1.1712	54.1	4	6.4	2	2	29.2569	1.46623	10.633	2
	346	Tb927.2.5140	hypothetical protein, conserved		Q585V6	17.408	7.4	0.00012797	1				10.0054	1.00023	0.0459703	1.33752	0	0	0				0	7.4	1	1	7.1576	0.854767		1	7.4	1	1	13.9862	1.1457		1
	350	Tb927.2.5930	hypothetical protein, conserved		Q586C1	60.489	6.1	2.5574e-06	1			X	9.80889	0.99162	0.0237046	1.62517	0	0	0				0	3.1	1	1	8.2725	0.917637		1	6.1	2	2	11.6306	1.0656	39.375	2
	111	Tb927.10.12930	hypothetical protein, conserved		Q388V3	23.985	31.9	4.3224e-29	1				9.15227	0.961529	0.0278657	1.55493	12.6	2	2	3.2526	0.512231	290.31	2	4.8	1	1	20.752	1.31706		1	19.3	2	2	11.3578	1.0553		1
	402	Tb927.4.4210	ATP-dependent zinc metalloprotease AFG3-like, putative		Q57Y25	96.221	10.8	1.3232e-132	1			X	9.09559	0.958831	0.00410998	2.38616	5.9	3	3	6.3745	0.804446	15.206	3	3.5	2	2	9.2207	0.964764	21.766	3	9.4	5	5	12.8021	1.10728	61.713	4
	115	Tb927.10.13510	zinc metallopeptidase, putative		Q388P7	62.779	4.6	4.8611e-14	1			X	9.07522	0.957857	0.0254534	1.59426	0	0	0				0	4.6	2	2	7.605	0.881099	9.4341	2	2.5	1	1	10.8297	1.03461		1
	174	Tb927.10.5500	hypothetical protein, conserved		Q38B54	41.419	11.8	2.2237e-23	1			X	9.04969	0.956634	0.0134661	1.87076	8.4	2	2	9.9341	0.997129	30.077	2	0	0	0				0	6.9	2	2	8.24402	0.916139		1
	322	Tb927.11.9570	hypothetical protein, conserved		Q383X2	32.962	15.1	3.3106e-09	1				8.65895	0.937465	0.00306722	2.51326	0	0	0				0	6.7	2	2	8.4807	0.928432	118.94	2	8.4	1	1	8.84095	0.946499		1
	461	Tb927.6.3800;Tb927.6.3750;Tb927.6.3740	heat shock 70 kDa protein, mitochondrial precursor, putative			71.474	66.5	0	3	mtHsp70			8.52384	0.930635	0.00464518	2.333	44.6	30	29	6.269	0.797198	38.256	43	54.2	28	28	7.7961	0.891877	63.789	35	56.2	29	29	12.6715	1.10283	70.635	49
	431	Tb927.5.3340	Tim10/DDP family zinc finger, putative		Q57Z59	11.094	34.7	5.4152e-102	1	TbTim11		X	8.34191	0.921266	0.0230157	1.63798	12.6	1	1	12.715	1.10432		1	22.1	1	1	3.254	0.512418		1	22.1	1	1	14.0302	1.14706		1
	43	Tb11.1420;Tb11.1370;Tb927.11.1850	hypothetical protein			50.917	15.2	3.1086e-25	3				7.66964	0.884775	0.00342518	2.46532	9.3	4	4	6.1111	0.786119	38.232	4	3.2	1	1	10.684	1.02873		1	9.3	3	3	6.90989	0.839471	38.967	3
	234	Tb927.11.13830	DnaJ domain containing protein, putative		Q382F4	36.135	4.8	1.2363e-07	1			X	7.58277	0.879828	0.0216883	1.66377	4.8	1	1	6.6037	0.819787		1	0	0	0				0	4.8	1	1	8.70701	0.939869		1
	504	Tb927.7.4310	pyridine nucleotide-disulphide oxidoreductase, putative		Q57UR1	53.736	5	1.2242e-06	1				7.3563	0.86666	0.0146723	1.8335	2.5	1	1	7.2189	0.858471		1	2.5	1	1	4.054	0.607884		1	2.5	1	1	13.6027	1.13362		1
	201	Tb927.10.9440	NADH dehydrogenase (54 NDH2)	54 NDH2	Q38A31	54.351	17.5	1.5648e-49	1			X	7.12531	0.852804	0.0027706	2.55743	4.5	2	2	8.0196	0.904153	11.177	2	9.8	3	3	5.3219	0.726067	100.65	3	15.3	5	5	8.47601	0.928192	64.276	4
	406	Tb927.4.4630	hypothetical protein, conserved		Q583E8	18.467	6.7	0.00026974	1				6.91688	0.83991	0.0097932	2.00908	0	0	0				0	6.7	1	1	6.5172	0.814061		1	6.7	1	1	7.34107	0.865759		1
	244	Tb927.11.14730	Metalloprotease M41 FtsH, putative		Q381W2	74.475	14.6	3.8663e-34	1			X	6.76248	0.830106	0.0125001	1.90309	4	2	2	6.2234	0.794028	29.47	2	8.4	4	4	11.96	1.07773	19.168	3	8.1	4	4	4.15489	0.61856	90.815	4
	86	Tb927.1.4230	hypothetical protein, conserved		Q4GYF5	49.86	17.1	3.8951e-14	1				6.6559	0.823207	0.0459081	1.33811	9.2	2	2	2.7673	0.442056	120.2	2	4.9	2	2	21.92	1.34084	96.212	2	3.1	1	1	4.86098	0.686723		1
	128	Tb927.10.14840;Tb927.10.14830;Tb927.10.14820	Mitochondrial ADP/ATP carrier protein 5a, putative (MCP5a)	MCP5a		34.074	39.4	1.9578e-118	3			X	6.32263	0.800898	0.00417547	2.37929	20.2	4	4	4.9088	0.690975	6.9624	7	36.5	9	9	5.9012	0.77094	14.417	14	30.6	7	7	8.72524	0.940777	19.668	12
	56	Tb927.10.16150;Tb11.v5.0397	ATP-dependent zinc metallopeptidase, putative		Q387Q0	62.779	6.4	4.4628e-11	2			X	6.10219	0.785486	0.0268646	1.57082	0	0	0				0	2.1	1	1	7.1111	0.851937		1	4.3	2	2	5.23642	0.719035		1
	251	Tb927.11.15810	NADH dehydrogenase subunit NI2M, putative		Q381K5	36.29	5.6	1.1432e-21	1			X	6.05245	0.781931	0.0161223	1.79257	5.6	1	1	5.5245	0.742293	30.011	2	0	0	0				0	5.6	1	1	6.63086	0.82157		1
	355	Tb927.3.1600	Tim10/DDP family zinc finger, putative		Q57ZF1	11.872	65.7	1.3566e-19	1	Tim10			5.98977	0.77741	0.0206745	1.68456	42.2	3	3	12.099	1.08275	28.754	4	37.3	3	3	5.3036	0.724571	62.604	3	32.4	2	2	3.34896	0.52491		1
	580	Tb927.9.10520	hypothetical protein, conserved		Q38DW4	29.587	8.7	6.7509e-07	1			X	5.90065	0.7709	0.0171323	1.76618	0	0	0				0	8.7	2	2	6.4928	0.812432	4.8521	2	4.7	1	1	5.36251	0.729368		1
	515	Tb927.7.6660	chaperone protein DNAj, putative		Q57Y63	29.887	16	1.4751e-14	1			X	5.88626	0.76984	0.00153133	2.81493	12.1	2	2	5.1686	0.713373	2.4281	2	3.9	1	1	5.5282	0.742584		1	10.5	2	2	7.13776	0.853562	26.439	2
	553	Tb927.8.4150	hypothetical protein, conserved		Q581D5	33.246	12	1.5814e-17	1	TimRhom II		X	5.7456	0.759335	0.00876952	2.05702	5	1	1	4.7029	0.672366	17.16	3	7	1	1	4.3973	0.643186		1	5	1	1	9.17179	0.962454		1
	595	Tb927.9.12680	hypothetical protein, conserved		Q38DE6	31.931	10	1.387e-05	1				5.72962	0.758126	0.0467099	1.33059	10	2	2	4.4266	0.64607	86.132	2	0	0	0				0	5.2	1	1	7.4162	0.870181		1
	376	Tb927.3.4920	LETM1 and EF-hand domain-containing protein 1, putative			42.737	13.8	9.3262e-50	1			X	5.53674	0.743254	0.0100008	1.99997	11.4	3	3	5.2468	0.719895	8.2317	4	2.4	1	1	5.8427	0.766614		1	0	0	0				0
	281	Tb927.11.3860	hypothetical protein, conserved		Q386C8	50.409	8	0.00018616	1			X	5.51933	0.741886	0.0042348	2.37317	2.9	1	1	5.3953	0.732016		1	0	0	0				0	5.1	1	1	5.64621	0.751757		1
	605	Tb927.9.1590	hypothetical protein, conserved		Q38FY8	15.734	37.1	1.6351e-13	1				5.49051	0.739612	0.0469318	1.32853	31.4	3	3	4.2635	0.629766	16.391	3	0	0	0				0	12.9	2	2	7.07064	0.849458	9.204	2
	85	Tb927.1.4100	cytochrome oxidase subunit IV (COXIV)	COXIV	Q4GYG7	40.534	31.4	1.2409e-66	1			X	5.45873	0.737091	0.00092401	3.03432	15.9	4	4	4.8142	0.682524	24.609	7	15.6	3	3	6.2006	0.792434	14.15	3	19	4	4	5.449	0.736317	33.897	4
	368	Tb927.3.3330	heat shock protein 20, putative		Q57V53	15.842	39.7	1.9063e-33	1				5.30748	0.724888	0.00389952	2.40899	39.7	4	4	6.7909	0.831927	40.659	4	19.1	2	2	5.4124	0.73339	57.967	2	28.4	3	3	4.06769	0.609347	31.687	3
	610	Tb927.9.3170	cytochrome oxidase subunit V (COXV)	COXV	Q38FK9	22.229	26.5	6.9781e-12	1			X	5.2357	0.718975	0.00678438	2.16849	13.8	2	2	4.4603	0.649364	20.805	2	12.8	1	1	4.1706	0.620199		1	7.1	1	1	7.71545	0.887361		1
	282	Tb927.11.3980	metallo-peptidase, Clan ME, Family M16		Q386B6	57.037	33.2	6.0151e-145	1			X	5.22293	0.717914	0.00258131	2.58816	26.3	10	10	4.3325	0.636739	23.237	10	16.8	7	7	5.0443	0.702801	47.827	6	16.2	8	8	6.51933	0.814203	61.327	9
	377	Tb927.3.4950	hypothetical protein, conserved		Q582P1	52.553	6.3	1.1618e-09	1				5.19456	0.715549	0.00379397	2.42091	3.6	1	1	6.9197	0.840087	22.791	2	2.7	1	1	4.6324	0.665806		1	3.6	1	1	4.37273	0.640753		1
	413	Tb927.5.1060	metallo-peptidase, Clan ME, Family M16		Q57W51	54.122	39.1	4.99e-239	1			X	4.9744	0.696741	0.00262138	2.58147	32.9	11	11	4.1269	0.615624	17.002	16	23.9	8	8	4.839	0.684756	35.972	9	22.7	7	7	6.16371	0.789842	89.248	9
	345	Tb927.2.4830	TFIIF-stimulated CTD phosphatase, putative		Q586S5	38.807	24.7	9.7816e-78	1			X	4.85357	0.686061	0.022674	1.64447	14.6	3	3	5.881	0.769451	40.607	3	11.9	3	3	2.4687	0.392468	201.18	2	6.8	2	2	7.87526	0.896265	123.4	2
	486	Tb927.7.210	proline dehydrogenase		Q57U33	63.858	28.2	4.9433e-84	1			X	4.79539	0.680824	0.00861461	2.06476	20.1	9	9	3.6418	0.561316	9.5658	11	11.3	5	5	4.1953	0.622763	37.519	5	13.8	6	6	7.21761	0.858393	16.213	8
	596	Tb927.9.12730	chaperone protein DNAj, putative		Q38DE1	48.592	27.9	3.078e-99	1			X	4.63626	0.666168	0.00136733	2.86413	17.1	5	5	4.2412	0.627489	43.18	5	7.5	3	3	4.3169	0.635172	51.471	4	14.6	3	3	5.44307	0.735844	37.171	2
	243	Tb927.11.14700	hypothetical protein, conserved		Q381W5	61.94	13.3	7.8928e-66	1				4.55923	0.658892	0.00176811	2.75249	2.9	1	1	3.8179	0.581825	10.037	2	6.4	3	3	4.8325	0.684172	18.948	4	9.5	3	3	5.13663	0.710679	43.755	4
	602	Tb927.9.14420	cyclophilin-like protein, putative (PPIase)	PPIase	Q38D22	42.65	6	0.00012677	1			X	4.43653	0.647044	0.0320428	1.49427	3.4	1	1	3.8167	0.581688		1	0	0	0				0	6	2	2	5.15703	0.7124	36.208	2
	538	Tb927.8.1890	cytochrome c1, heme protein, mitochondrial, putative (CYC1)	CYC1	D6XKS6	30.071	4.3	1.2009e-06	1			X	4.39494	0.642953	0.00495165	2.30525	4.3	1	1	3.395	0.53084		1	3.9	1	1	4.4043	0.643877		1	4.3	2	2	5.6773	0.754142	24.011	2
	158	Tb927.10.4080	hypothetical protein, conserved		Q38BJ2	127.1	12.8	2.5694e-06	1			X	4.37092	0.640573	0.0380784	1.41932	1	1	1	5.2188	0.717571		1	11.8	2	2	3.6608	0.563576	11.905	2	0	0	0				0
	627	Tb927.9.8260	rhomboid-like protein		Q38ED9	36.786	4.6	8.825e-12	1	TimRhom I		X	4.36491	0.639976	0.00544408	2.26408	4.6	1	1	3.6809	0.565954	0.50597	2	4.6	1	1	3.7981	0.579566		1	4.6	1	1	5.94849	0.774406	5.6085	2
	517	Tb927.7.7080	mitochondrial glycoprotein-like protein		Q57XS8	41.205	11.3	5.9264e-84	1			X	4.08052	0.610715	0.0295746	1.52908	6.7	2	2	3.2713	0.51472	8.4644	2	4.6	1	1	2.5264	0.402502		1	4.6	1	1	8.22098	0.914924		1
	161	Tb927.10.4240	hypothetical protein, conserved		Q38BH6	14.753	15	7.6483e-07	1			X	3.96762	0.59853	0.047669	1.32176	0	0	0				0	15	2	2	3.2227	0.50822	9.7737	2	8.3	1	1	4.88472	0.68884		1
	225	Tb927.11.12230	ATP-dependent protease ATPase subunit HslU2 (HslU2)	HslU2	Q382V8	54.897	4	0.0011595	1				3.83077	0.583286	0.0334208	1.47598	2.4	1	1	3.3252	0.521818		1	1.6	1	1	4.4132	0.644754		1	0	0	0				0
	514	Tb927.7.640	hypothetical protein, conserved		Q57VR0	37.365	12.3	3.2171e-25	1			X	3.80788	0.580683	0.00949853	2.02234	9.6	3	3	3.1467	0.497855	14.259	3	6.3	2	2	3.1705	0.501128	7.2198	2	7.2	2	2	5.53434	0.743066	1.313	2
	382	Tb927.3.750	SET domain containing protein, putative		Q57WV8	37.79	9.3	2.7935e-19	1			X	3.70966	0.569334	0.0123983	1.90664	3.9	1	1	3.9041	0.591521		1	5.4	1	1	3.5249	0.547147		1	3.9	1	1				0
	637	Tb927.9.9660	Mitochondrial import receptor subunit ATOM40 (ATOM40)	ATOM40	Q38E31	38.295	15.1	1.9996e-28	1	ATOM40	X		3.68425	0.566349	0.00454572	2.3424	15.1	4	4	3.3524	0.525356	8.1889	5	4.6	2	2	3.1595	0.499618	6.8796	4	8.8	3	3	4.72144	0.674074	4.8345	4
	315	Tb927.11.7780	Mitochondrial import receptor subunit ATOM46 (ATOM46)	ATOM46	Q384P0	46.237	6.9	3.3917e-27	1	ATOM46	X		3.52818	0.54755	0.00325055	2.48804	4.1	1	1	3.2069	0.506085		1	4.1	1	1	3.1648	0.500346		1	6.9	2	2	4.32732	0.636219	56.844	3
	294	Tb927.11.5600	Archaic Translocase of outer membrane 14 kDa subunit (ATOM14)	ATOM14	Q385K8	13.577	26.9	3.273e-16	1	ATOM14	X		3.48998	0.542823	0.00369651	2.43221	26.9	3	3	2.9161	0.464802	4.9785	4	9.2	1	1	3.4406	0.536634		1	9.2	1	1	4.23675	0.627033		1
	331	Tb927.2.2140	hypothetical protein, conserved		Q586J6	12.703	12	1.2808e-42	1				3.36088	0.526452	0.0348486	1.45781	12	1	1	3.8399	0.58432		1	0	0	0				0	12	1	1	2.94161	0.468585		1
	263	Tb927.11.16750	hypothetical protein, conserved		Q381B1	25.871	25.6	3.8186e-32	1			X	3.17766	0.502107	0.00563962	2.24875	20.1	3	3	2.5011	0.398131	56.084	3	5.6	1	1	3.3903	0.530238	6.3766	2	9.4	1	1	3.78401	0.577952		1
	600	Tb927.9.14160	rieske iron-sulfur protein, mitochondrial precursor (RISP)	RISP	Q38D40	33.655	28.6	3.0113e-73	1			X	3.11852	0.493948	0.00564687	2.24819	18.9	3	3	2.5533	0.407102	10.128	3	6.1	2	2	3.0543	0.484912	8.7915	3	16.8	4	4	3.88893	0.58983	12.68	5
	408	Tb927.4.4990;Tb927.8.7430	ubiquinol-cytochrome c reductase, putative		Q584K6	8.3125	35.2	1.1939e-26	2				2.99345	0.476172	0.0107091	1.97025	21.1	1	1	2.885	0.460146	1.2992	2	0	0	0				0	35.2	2	2	3.10598	0.492198	51.51	2
	221	Tb927.11.11460	Mitochondrial import receptor subunit ATOM69 (ATOM69)	ATOM69	Q383D2	68.998	20.4	4.0244e-103	1	ATOM69	X		2.9869	0.47522	0.00723736	2.14042	16.5	8	8	2.5813	0.411838	137.73	11	6.1	3	3	2.6496	0.42318	3.6321	3	4.5	2	2	3.89621	0.590642	7.0737	2
	202	Tb927.10.9810	hypothetical protein, conserved		Q389Z5	33.886	11.6	1.432e-23	1				2.96916	0.472634	0.0106914	1.97097	4.7	1	1	2.3792	0.376431		1	7	1	1	2.7044	0.432071		1	7	1	1	4.06818	0.6094		1
	311	Tb927.11.7380	glycerol-3-phosphate dehydrogenase (FAD-dependent), mitochondrial		Q384S7	66.991	8	3.6263e-10	1			X	2.93768	0.468004	0.00438195	2.35833	2.2	1	1	3.098	0.491081		1	2	1	1	2.414	0.382737		1	3.8	2	2	3.38995	0.530193	8.8481	2
	554	Tb927.8.4810	prohibitin 1 (PHB1)	PHB1	Q57UX1	31.429	20.2	7.7118e-25	1			X	2.71513	0.433791	0.0084037	2.07553	6.9	2	2	2.3799	0.376559	12.836	2	10.1	3	3	2.3829	0.377106	6.5267	3	10.1	3	3	3.52945	0.547707	10.728	3
	308	Tb927.11.6970	NADH-cytochrome b5 reductase-like protein		Q384X4	44.136	4.9	3.4393e-05	1				2.65115	0.423434	0.0122205	1.91291	2.8	1	1	2.5537	0.40717	99.827	2	0	0	0				0	2.1	1	1	2.75232	0.439699		1
	33	Tb927.10.4310;Tb10.v4.0045	prohibitin 2, putative (PHB2)	PHB2	Q4FKP3	32.215	16.9	2.187e-67	2			X	2.59502	0.414141	0.00795121	2.09957	16.9	3	3	2.1585	0.334152	16.591	4	4.4	1	1	2.479	0.394277		1	4.4	1	1	3.26584	0.513995		1
	230	Tb927.11.13140	cytochrome oxidase subunit X (COXX)	COXX	Q382M2	13.672	37.1	4.5366e-51	1			X	2.59177	0.413597	0.00615737	2.2106	23.3	2	2	2.1888	0.340206	1.8429	4	16.4	2	2	2.5195	0.401314	22.3	2	16.4	2	2	3.15696	0.49927	8.647	2
	252	Tb927.11.15850	kinteoplast poly(A) polymerase complex 1 subunit		Q381K1	86.756	4	3.408e-09	1				2.45141	0.389417	0.00163451	2.78661	3.1	2	2	2.3037	0.362426	21.95	2	2.8	2	2	2.3557	0.37212	20.094	2	1.9	1	1	2.71459	0.433704		1
	309	Tb927.11.6980	hypothetical protein, conserved		Q384X3	68.158	8.6	3.4983e-20	1			X	2.33255	0.367831	0.00693862	2.15873	5.6	3	3	1.9262	0.284701	10.478	3	1.5	1	1	2.4296	0.385535		1	1.5	1	1	2.71179	0.433256		1
	498	Tb927.7.3500	glutathione-S-transferase/glutaredoxin, putative		Q57WG5	35.436	7.1	0.00094097	1			X	2.14243	0.330907	0.0352903	1.45234	0	0	0				0	3.5	1	1	1.9682	0.294069		1	3.5	1	1	2.33209	0.367745		1
	76	Tb927.11.11330;Tb11.v5.1035;Tb927.11.11290;Tb11.v5.1034	heat shock protein 70		Q383E5	71.408	40.5	9.9314e-193	4				2.08894	0.319926	0.00890698	2.05027	24.2	13	11	1.8843	0.27515	10.383	13	28.6	15	13	1.8974	0.278159	26.563	16	27.2	13	11	2.54959	0.40647	11.514	11
	Further proteins quantified
	440	Tb927.5.520	stomatin-like protein, putative		Q57VW1	55.979	17.1	1.8833e-132	1			X	1.88197	0.274612	0.0176989	1.75205	12.1	6	6	1.6112	0.207149	9.1374	7	9.2	5	5	1.7272	0.237343	8.5884	6	4.1	2	2	2.39521	0.379344	17.389	2
	427	Tb927.5.2930	hypothetical protein, conserved		Q57ZW9	43.308	28.4	6.5256e-43	1			X	1.79527	0.25413	0.0246029	1.60901	15.4	6	6	1.4679	0.166696	9.9543	9	13	4	4	1.6997	0.230372	3.8481	5	13	4	4	2.31911	0.365321	16.826	4
	169	Tb927.10.4880	hypothetical protein, conserved		Q38BB3	25.965	11.6	8.0285e-20	1			X	1.79359	0.253722	0.0437672	1.35885	11.6	2	2	1.9446	0.28883	7.8219	2	8	1	1	1.6543	0.218614		1	0	0	0				0
	353	Tb927.3.1380	ATP synthase subunit beta, mitochondrial (ATPB)	ATPB	Q57XX1	55.775	43.2	1.1412e-197	1			X	1.74842	0.242645	0.0189431	1.72255	31.2	13	13	1.5213	0.182215	33.423	15	35.1	12	12	1.6102	0.20688	10.948	11	21.2	8	8	2.18193	0.338841	9.3173	9
	453	Tb927.6.2010	AMP-binding enzyme, putative		Q584V5	58.952	9.9	1.1645e-22	1			X	1.73815	0.240088	0.0139018	1.85693	8.4	3	3	1.479	0.169968	7.3205	3	1.5	1	1	1.7326	0.238698		1	2.7	1	1	2.04926	0.311598		1
	338	Tb927.2.3610	hypothetical protein, conserved		Q586X8	16.06	21.5	4.4067e-16	1			X	1.706	0.231978	0.00653101	2.18502	21.5	2	2	1.6874	0.227218	2.2259	3	13.2	2	2	1.7248	0.236739	6.9969	3	0	0	0				0
	215	Tb927.11.10960	2OG-Fe(II) oxygenase superfamily, putative		Q383I2	71.772	4.3	0.00011085	1				1.68612	0.226888	0.0498913	1.30198	4.3	2	2	1.5525	0.191032	4.0351	2	0	0	0				0	2.9	1	1	1.83123	0.262744		1
	571	Tb927.8.6580	Succinate dehydrogenase [ubiquinone] flavoprotein subunit, mitochondrial (SDH1)	SDH1	Q57TV5	66.88	8.2	1.0519e-22	1			X	1.63254	0.212864	0.0414348	1.38264	6.1	3	3	1.3646	0.135005	17.049	4	4.1	2	2	1.4479	0.160739	4.0115	2	8.2	4	4	2.20216	0.342848	7.9723	4
	474	Tb927.6.4990	ATP synthase, epsilon chain, putative		Q586H1	20.147	35.2	4.4163e-54	1			X	1.58465	0.199934	0.021196	1.67375	35.2	6	6	1.4189	0.151952	12.339	7	7.1	1	1	1.4558	0.163102		1	15.9	3	3	1.92641	0.284749	2.9136	3
	383	Tb927.3.860	Acyl carrier protein, mitochondrial (ACP)	ACP	Q57WW9	16.531	21.6	4.3902e-21	1			X	1.56645	0.194916	0.00841453	2.07497	9.5	1	1	1.461	0.16465		1	21.6	2	2	1.4937	0.174263	5.2951	2	21.6	2	2	1.76131	0.245835	1.4365	2
	284	Tb927.11.4130	ubiquitin-like protein, putative		Q386A3	67.282	6.6	3.6173e-09	1				1.56435	0.194334	0.0234258	1.63031	5.2	1	1	1.7072	0.232284	3.4069	2	1.5	1	1	1.2804	0.107346		1	5.2	1	1	1.75134	0.243371		1
	139	Tb927.10.180	ATP synthase F1 subunit gamma protein, putative (ATPF1G)	ATPF1G	Q38CM0	34.37	13.8	1.2341e-20	1			X	1.52938	0.184515	0.0099582	2.00182	13.8	3	3	1.3575	0.13274	16.531	4	3.9	1	1	1.589	0.201124		1	9.5	2	2	1.65837	0.219683	13.254	2
	519	Tb927.7.710	heat shock 70 kDa protein, putative (HSP70)	HSP70	Q57VR7	70.211	18.3	9.9586e-216	1				1.50891	0.178664	0.0384027	1.41564	7	3	2	1.2759	0.105817	34.215	2	9.7	4	2	1.4105	0.149373	7.3859	2	16.1	7	5	1.90898	0.280801	8.4486	6
	192	Tb927.10.8030	hypothetical protein, conserved		Q38AG1	28.834	32.9	1.0335e-83	1			X	1.47352	0.168357	0.0125915	1.89992	16.1	3	3	1.3945	0.144419	1.4467	4	26.3	6	6	1.3739	0.137955	15.185	6	12.5	3	3	1.66992	0.222696	3.0221	3
	254	Tb927.11.16130	nucleoside diphosphate kinase (NDPK)	NDPK	Q381H3	16.857	32	5.219e-16	1				1.45727	0.163539	0.00574195	2.24094	19.6	2	2	1.4474	0.160589	2.686	2	12.4	2	2	1.4672	0.166489	11.634	2	0	0	0				0
	558	Tb927.8.5680	Pyridoxal-dependent decarboxylase conserved domain containing protein, putative		Q57X14	66.873	4.1	9.254e-06	1				1.43923	0.158131	0.0405823	1.39166	2.3	1	1	1.3736	0.13786		1	1.8	1	1	1.508	0.178401		1	0	0	0				0
	523	Tb927.7.7430;Tb927.7.7420	ATP synthase F1, alpha subunit (ATPF1A)	ATPF1A		63.502	24.3	2.099e-150	2				1.41126	0.149608	0.048774	1.31181	15.4	7	7	1.258	0.0996806	61.786	8	10.6	5	5	1.2547	0.0985399	3.6122	6	5	2	2	1.78075	0.250604	0.45698	2
	47	Tb927.7.4970;Tb11.v5.0178	glutamine synthetase, putative (GS)	GS	Q57ZJ2	42.433	28.9	3.6416e-64	2				1.40609	0.148012	0.0378323	1.42214	22	5	5	1.3954	0.144699	11.858	5	11	3	3	1.1882	0.0748895	5.6782	2	13.9	4	4	1.67667	0.224448	22.26	7
	357	Tb927.3.1690	hypothetical protein, conserved		Q57ZE2	17.154	26.2	8.45e-10	1			X	1.39804	0.145521	0.0303866	1.51732	16.6	2	2	1.3539	0.131587	3.1552	2	0	0	0				0	9.7	1	1	1.44363	0.159455		1
	184	Tb927.10.7410	succinyl-CoA ligase [GDP-forming] beta-chain, putative		Q38AM2	44.905	14.3	2.8261e-15	1				1.39742	0.145325	0.0178079	1.74939	8.1	3	3	1.2294	0.0896932	11.224	3	8.6	3	3	1.4631	0.165274	1.9511	2	6.9	2	2	1.51708	0.181009	3.1924	2
	540	Tb927.8.1990	peroxidoxin (TRYP2)	TRYP2	D6XKT6	25.631	23.5	1.6389e-20	1			X	1.38078	0.140125	0.0253808	1.5955	12.8	3	3	1.2248	0.0880652	2.4422	3	10.6	2	2	1.3536	0.13149	0.9534	2	12.4	3	3	1.58788	0.200818	6.2492	3
	129	Tb927.10.14860	Complex 1 protein (LYR family), putative		Q388C0	83.434	7	1.3945e-09	1			X	1.31909	0.120276	0.0145406	1.83742	4.2	2	2	1.3025	0.114778	4.1361	2	2.8	2	2	1.3359	0.125774	3.4161	2	0	0	0				0
	229	Tb927.11.13190;Tb927.11.13090	elongation factor 1 gamma, putative		Q382L7	46.275	6.9	4.9832e-08	2				1.26853	0.103299	0.0250665	1.60091	2.5	1	1	1.1358	0.0553019		1	4.5	2	2	1.3484	0.129819	8.0578	2	2.5	1	1	1.33284	0.124777		1
	616	Tb927.9.5840;Tb927.9.5750	unspecified product	TRYP1		22.424	21.6	3.1714e-25	2				1.26545	0.102246	0.038518	1.41434	14.1	2	2	1.199	0.0788192	9.0049	3	7.5	2	2	1.1637	0.065841	17.364	2	7	1	1	1.45237	0.162077		1
	423	Tb927.5.2070	hypothetical protein, conserved		Q57ZS6	68.756	6.3	7.7802e-14	1				1.21771	0.0855454	0.0144703	1.83952	4.4	2	2	1.1589	0.064046	12.709	2	1.9	1	1	1.3005	0.11411		1	3	1	1	1.19806	0.07848	1.4519	2
	502	Tb927.7.3820	hypothetical protein, conserved		Q57UC9	71.793	4.7	2.2719e-08	1				1.207	0.081708	0.0481777	1.31715	2.6	1	1	1.167	0.0670709		1	2.2	1	1	1.1049	0.043323		1	2.6	1	1	1.36374	0.13473		1
	80	Tb927.1.120	retrotransposon hot spot protein 4 (RHS4), putative		Q8IFI8	98.024	6.7	2.7884e-34	1				1.17008	0.0682154	0.041027	1.38693	5.3	4	2	1.1465	0.0593741	9.655	2	1.4	1	0				0	4	3	1	1.19414	0.0770567	14.217	2
	305	Tb927.11.6440	hypothetical protein, conserved		Q385C5	48.841	6.6	8.4912e-07	1				1.1383	0.0562578	0.0488984	1.31071	2.5	1	1	1.0809	0.0337855	5.3846	2	6.6	2	2	1.0988	0.0409187	3.4139	3	6.6	2	2	1.24185	0.0940693	1.7045	3
	176	Tb927.8.1110;Tb927.10.5610	40S ribosomal protein S9, putative			22.051	8.4	1.4459e-05	2				0.947319	-0.0235038	0.0341096	1.46712	4.2	1	1	0.95285	-0.0209755		1	4.2	1	1	0.94182	-0.0260321		1	0	0	0				0
	404	Tb927.4.4310;Tb927.8.8050	Nucleoporin (TbNup64)	TbNup64	Q57Y35	64.234	7.4	3.5205e-10	2				0.804868	-0.0942754	0.00612974	2.21256	6.1	3	3	0.80151	-0.0960911	17.246	4	1.3	1	1	0.80824	-0.0924597		1	0	0	0				0
	46	Tb927.7.4770;Tb11.v5.0160	cyclophilin-type peptidyl-prolyl cis-trans isomerase, putative (PPIase)	PPIase	Q57X93	18.59	20.8	8.5106e-76	2				0.797223	-0.0984204	0.0448753	1.34799	15.6	2	2	0.82328	-0.0844524	1.3234	3	10.4	2	2	0.77199	-0.112388	2.0112	3	0	0	0				0
	557	Tb927.8.5560	hypothetical protein, conserved		Q57X26	59.988	4.7	1.3604e-05	1			X	6.98512	0.844174	0.0500239	1.30082	2.4	1	1	5.1334	0.710405		1	0	0	0				0	2.3	1	1	9.5048	0.977943		1
	250	Tb927.11.15700	hypothetical protein, conserved		Q381L6	19.138	6.8	0.00092827	1			X	9.25229	0.966249	0.0549361	1.26014	6.8	1	1				0	6.2	1	1	13.636	1.13469		1	6.8	1	1	6.27786	0.797811		1
	189	Tb927.10.7620	mitochondrial ATP-dependent zinc metallopeptidase, putative		Q38AK2	71.088	11.6	1.0213e-60	1			X	1.70515	0.231763	0.0550035	1.25961	10	4	4	1.5535	0.191311	5.4997	7	0	0	0				0	3.3	2	2	1.87161	0.272215	5.9213	2
	298	Tb927.11.600	hypothetical protein, conserved		Q387J1	12.081	28.3	1.0106e-05	1			X	2.11507	0.325325	0.0552596	1.25759	21.7	1	1	1.8547	0.268274		1	6.6	1	1	2.412	0.382377		1	0	0	0				0
	119	Tb927.10.1390	hypoxanthine-guanine phosphoribosyltransferase, putative		Q38CA1	26.36	20.1	1.7415e-12	1				1.05754	0.0242964	0.0579671	1.23682	20.1	4	4	1.0467	0.0198222	24.929	5	0	0	0				0	4.7	1	1	1.06849	0.0287706		1
	141	Tb927.10.2070	hypothetical protein, conserved		Q38C36	22.271	6	0.00014816	1				7.04848	0.848095	0.0631287	1.19977	0	0	0				0	6	1	1	10.436	1.01853		1	6	1	1	4.76054	0.677657		1
	37	Tb11.02.5070b;Tb927.11.7212	hypothetical protein, conserved			32.082	8.6	2.5508e-07	2				9.86074	0.993909	0.0638798	1.19464	4.8	1	1	6.1905	0.791726		1	3.8	1	1	15.707	1.19609		1	0	0	0				0
	362	Tb927.3.1940	TLP18.3, Psb32 and MOLO-1 founding proteins of phosphatase, putative		Q57ZB7	49.435	5.5	3.3887e-06	1			X	7.47163	0.873416	0.0668766	1.17473	3.2	1	1	4.8659	0.687163		1	0	0	0				0	2.3	1	1	11.4728	1.05967		1
	180	Tb927.10.6510;Tb927.10.6400	chaperonin HSP60, mitochondrial precursor (HSP60)	HSP60		59.503	52.3	4.1385e-196	2				1.27474	0.105422	0.068156	1.1665	26.5	9	9	1.1476	0.0597905	14.027	11	35.4	15	15	1.159	0.0640834	28.056	20	36.8	13	13	1.55737	0.192391	11.974	16
	622	Tb927.9.7190	oxidoreductase, putative		Q38EM5	49.92	4	1.2037e-07	1			X	2.43046	0.385688	0.0693079	1.15922	0	0	0				0	4	2	2	1.9969	0.300356	0.72411	2	2.2	1	1	2.95814	0.471019		1
	454	Tb927.6.2170	co-chaperone GrpE, putative		Q584T9	23.877	21.6	3.0394e-09	1				1.15898	0.0640772	0.0697738	1.15631	17.1	3	3	1.0453	0.019241	10.649	3	14	3	3	1.1507	0.0609621	1.8178	3	9.5	2	2	1.29428	0.112028	3.5442	2
	401	Tb927.4.3590;Tb927.4.3570	translation elongation factor 1-beta, putative		Q585J1	24.334	19.9	6.5126e-29	2				1.33563	0.125687	0.0710585	1.14838	15.9	2	2	1.2507	0.0971531	10.634	3	4	1	0				0	11.5	1	1	1.42633	0.15422		1
	415	Tb927.5.1470	NADH-cytochrome b5 reductase, putative (B5R)	B5R	Q57VB6	32.756	8.5	5.0464e-10	1				2.2599	0.354089	0.0715201	1.14557	4.1	1	1	1.8757	0.273163		1	0	0	0				0	8.5	2	2	2.72279	0.435015	21.406	2
	295	Tb927.11.5710	chaperone protein DNAj, putative		Q385J7	47.743	7.8	2.4423e-06	1				3.66626	0.564223	0.0716661	1.14469	7.8	2	2	2.7227	0.435	145.86	2	0	0	0				0	3.5	1	1	4.93681	0.693446		1
	608	Tb927.9.2450	electon transport protein SCO1/SCO2, putative		Q38FS2	44.135	9.6	2.3013e-13	1			X	3.92983	0.594373	0.0720509	1.14236	5.4	1	1	2.8674	0.457488		1	0	0	0				0	4.1	1	1	5.3859	0.731258		1
	238	Tb927.11.14090	hypothetical protein, conserved		Q382C8	51.674	4.2	1.291e-05	1				1.22726	0.0889354	0.0722895	1.14092	2.5	1	1	1.0664	0.0279201		1	1.7	1	1	1.4418	0.158905		1	4.2	2	2	1.20221	0.0799811	9.5128	2
	91	Tb927.10.1090;Tb927.10.1080	40S ribosomal protein S23, putative (RPS23)	RPS23		15.928	8.4	0.0011569	2				1.39763	0.145391	0.0724834	1.13976	8.4	1	1	1.2933	0.111699		1	0	0	0				0	8.4	1	1	1.51037	0.179083		1
	256	Tb927.11.16220	hypothetical protein, conserved		Q381G4	22.002	9.1	0.00066639	1			X	1.56008	0.193146	0.0737814	1.13205	5.3	1	1	1.0746	0.0312468		1	3.7	1	1	1.725	0.236789		1	5.3	1	1	2.04834	0.311402		1
	61	Tb927.10.10980;Tb927.10.10970;Tb927.10.10960;Tb927.10.10950;Tb927.10.10940;Tb927.10.10920;Tb927.10.10910;Tb927.10.10900;Tb927.10.10890;Tb11.v5.0543;Tb927.10.10930	heat shock protein 90, putative		Q389P1	80.793	14.1	9.6762e-29	11				1.33294	0.124811	0.0742872	1.12909	9.8	6	6	1.3806	0.140068	11.872	6	2.4	2	2	1.0567	0.0239517	11.425	2	3.7	2	2	1.62335	0.210412	1.793	2
	491	Tb927.7.2670;Tb927.7.2660	zinc finger protein family member, putative (ZC3H21)	ZC3H21	Q57Y77	49.686	22.3	3.2945e-26	2				1.16926	0.0679105	0.0750303	1.12476	12.6	5	5	1.0875	0.0364293	10.613	4	11.9	4	4	1.0962	0.0398898	8.3537	4	14.1	5	5	1.34095	0.127413	8.2583	5
	267	Tb927.11.1980	zinc finger protein family member, putative (ZC3H41)	ZC3H41	Q386W1	58.459	4.6	5.6046e-07	1				1.4496	0.161249	0.0759037	1.11974	2.3	1	1	1.3245	0.122052		1	0	0	0				0	4.6	2	2	1.58652	0.200446	13.977	2
	488	Tb927.7.2200	Tim10/DDP family zinc finger, putative		Q57XQ4	8.8073	23.1	3.4387e-09	1	Tim9		X	4.66532	0.668882	0.0761501	1.11833	14.1	1	1	1.6017	0.204581		1	23.1	2	2	3.8285	0.583029	124.1	3	14.1	1	1	16.559	1.21903		1
	419	Tb927.5.1710	ribonucleoprotein p18, mitochondrial precursor, putative		Q57ZP0	21.226	40.4	1.1372e-94	1			X	1.35363	0.1315	0.0776771	1.10971	40.4	5	5	1.1407	0.0571714	8.6031	7	18.6	2	2	1.2287	0.0894459	3.6732	2	18.6	2	2	1.76963	0.247882	2.8932	2
	277	Tb927.11.2930	hypothetical protein, conserved		Q386L8	13.477	10.7	0.00010226	1			X	11.005	1.04159	0.0791094	1.10177	0	0	0				0	10.7	1	1	5.9877	0.77726		1	10.7	1	1	20.2265	1.30592		1
	325	Tb927.11.9700	Nascent polypeptide-associated complex subunit beta, putative		Q383V9	11.406	20.8	2.6642e-12	1				1.29661	0.112808	0.0802122	1.09576	11.9	1	1	1.4771	0.16941	7.9622	2	8.9	1	1	1.0227	0.00974826		1	11.9	1	1	1.443	0.159267		1
	493	Tb927.7.2760	ribosomal protein L22p/L17e, putative		Q57Y86	31.986	9	2.0188e-11	1				1.50569	0.177736	0.0809172	1.09196	4.3	1	1	1.3538	0.131555		1	0	0	0				0	4.7	1	1	1.67462	0.223917		1
	465	Tb927.6.4070	hypothetical protein, conserved		Q586A5	29.319	26.8	5.9091e-147	1			X	3.45893	0.538942	0.0811258	1.09084	21.5	4	4	10.563	1.02379	45.326	4	21.5	4	4	2.4566	0.390334	138.14	4	22.2	4	4	1.59479	0.202705		1
	628	Tb927.9.8380	hypothetical protein, conserved		Q38EC9	17.149	8.3	2.0059e-10	1				3.26023	0.513249	0.0828049	1.08194	8.3	1	1	4.4654	0.64986		1	0	0	0				0	8.3	1	1	2.38033	0.376637		1
	166	Tb927.10.470	choline dehydrogenase, putative		Q38CJ1	56.921	15.8	2.9424e-21	1			X	3.68161	0.566038	0.0830237	1.0808	8	3	3	6.3244	0.801019	8.1722	3	7.6	4	4	7.2389	0.859673	96.3	4	5.5	3	3	1.08999	0.0374223	151.78	3
	509	Tb927.7.5820	Monooxygenase, putative		Q582J7	55.086	5.6	3.9369e-06	1			X	0.958607	-0.0183596	0.0845867	1.0727	2.1	1	1	0.94764	-0.0233566		1	3.5	2	2	0.9697	-0.0133626	1.4654	2	0	0	0				0
	214	Tb927.11.10880	hypothetical protein, conserved		Q383J1	48.493	4.6	9.667e-09	1				6.60461	0.819847	0.0846792	1.07222	4.6	2	2	11.047	1.04324	12.536	3	0	0	0				0	2.6	1	1	3.94867	0.596451	22.545	2
	601	Tb927.9.14200	methyltransferase domain containing protein, putative		Q38D36	44.532	9.8	5.7911e-09	1			X	3.73578	0.572381	0.0861341	1.06482	6.5	1	1	5.3847	0.731162		1	8	2	2	2.5918	0.413601	32.98	2	0	0	0				0
	74	Tb927.4.3010;Tb11.v5.0966	hypothetical protein, conserved		Q583X8	24.33	17.6	3.6324e-05	2				10.8752	1.03644	0.0895996	1.04769	17.6	3	3	5.4543	0.736739	14.506	2	9.3	1	1	21.684	1.33614		1	0	0	0				0
	543	Tb927.8.2300	hypothetical protein, conserved		Q57XF9	25.468	14	1.6808e-07	1			X	7.09129	0.850725	0.0910518	1.04071	14	2	2	3.9858	0.600516	236.51	2	0	0	0				0	14	2	2	12.6164	1.10093	13.529	2
	619	Tb927.9.5960	succinate dehydrogenase, putative		Q38EW9	21.281	10.6	0.00036781	1			X	1.92437	0.28429	0.0925079	1.03382	0	0	0				0	10.6	2	2	1.5822	0.199261	2.6891	2	4.8	1	1	2.34055	0.369318		1
	175	Tb927.10.560	40S ribosomal proteins S11, putative		Q38CI4	20.087	12.6	3.1541e-46	1				1.26785	0.103069	0.0931108	1.031	12.6	2	1	1.1804	0.0720292		1	0	0	0				0	6.9	1	1	1.36179	0.134109	3.1982	2
	164	Tb927.10.4570;Tb927.10.4560	elongation factor 2			94.333	18	1.2255e-78	2				1.22481	0.0880696	0.0981192	1.00825	7	5	5	1.2112	0.0832159	27.362	8	9.6	8	8	1.0251	0.0107662	8.6243	11	10.5	8	8	1.47988	0.170227	10.425	8
	307	Tb927.11.6590;Tb11.v5.0360	metallo-peptidase, Clan MF, Family M17		Q385B0	55.359	6	1.8535e-15	2				1.301	0.114277	0.0987983	1.00525	0	0	0				0	6	3	3	1.1957	0.0776222	2.5862	3	4.2	2	2	1.41557	0.150931	32.011	2
	490	Tb927.7.2410	Dynamin family, putative		Q57XN3	66.378	4	2.2223e-05	1			X	6.9845	0.844135	0.09995	1.00022	1.3	1	1	13.13	1.11826		1	2.7	1	1	3.7154	0.570006		1	0	0	0				0
	70	Tb11.v5.0732;Tb927.10.2010;Tb927.10.2020	hexokinase, putative			44.814	24.3	6.7117e-22	3				1.209	0.082425	0.100257	0.998887	15.9	5	5	1.0719	0.0301543	11.876	5	7.5	3	3	1.1161	0.0477031	67.344	4	7.2	3	3	1.47713	0.169418	3.5102	3
	629	Tb927.9.8410	chaperone protein DNAj, putative		Q38EC6	35.594	7.5	2.0734e-16	1				1.10501	0.0433651	0.100894	0.996135	7.5	3	3	1.0694	0.0291402	9.4474	5	2.7	1	1	1.1418	0.05759		1	0	0	0				0
	326	Tb927.11.9720	40S ribosomal protein S27, putative		Q383V7	9.6302	46.5	7.3385e-08	1				1.28257	0.108081	0.101702	0.992669	31.4	2	2	1.1812	0.0723234	34.9	2	0	0	0				0	15.1	1	1	1.39264	0.143839		1
	219	Tb927.11.11380	hypothetical protein, conserved		Q383E0	61.504	6.9	4.8051e-51	1				1.48687	0.172272	0.103587	0.984697	4.9	2	2	1.3006	0.114144	1.7809	3	0	0	0				0	4.4	2	2	1.69981	0.230401	2.1495	2
	285	Tb927.11.4320	Uncharacterized ACR, COG1678, putative		Q385Y5	51.878	15.4	2.7011e-23	1				1.33582	0.125747	0.104855	0.979412	6.7	1	1	1.0372	0.0158625		1	5.9	2	2	1.284	0.108565	4.9378	2	2.7	1	1	1.78984	0.252814		1
	360	Tb927.3.1840	3-oxo-5-alpha-steroid 4-dehydrogenase, putative		Q57ZC7	33.355	17.8	8.1578e-11	1		X		1.43451	0.156704	0.105477	0.976843	17.8	4	4	0.96588	-0.0150768	6.0269	4	3	1	1	1.8056	0.256622	86.412	2	5.7	2	2	1.69265	0.228567	32.069	2
	218	Tb927.11.11370;Tb927.11.11360	receptor for activated C kinase 1 (RACK1)	RACK1		34.69	16.7	7.2446e-24	2				1.15087	0.0610246	0.108526	0.964466	7.5	2	2	1.1058	0.0436766	1.3612	3	6.3	2	2	1.0286	0.0122465	7.7173	2	10.7	4	4	1.34014	0.127151	9.1106	4
	125	Tb927.10.14550	ATP-dependent DEAD/H RNA helicase, putative		Q388E8	71.366	17	1.4347e-31	1			X	1.18772	0.074714	0.110954	0.954858	7.3	4	4	1.0962	0.0398898	29.733	5	3.6	2	2	1.0585	0.0246909	15.084	2	12.1	7	7	1.44398	0.159561	5.5303	7
	399	Tb927.4.3430	hypothetical protein, conserved		Q585K7	12.369	23.9	0.00013189	1			X	4.35404	0.638893	0.11124	0.953737	0	0	0				0	10.1	1	1	7.4426	0.871725		1	13.8	1	1	2.54719	0.406061		1
	79	Tb927.11.3600;Tb927.11.3590;Tb11.v5.1059	40S ribosomal protein S4, putative			30.644	28.2	1.6261e-19	3				1.16894	0.067793	0.111675	0.952042	3.3	1	1	1.1901	0.0755835		1	24.9	7	7	0.99287	-0.00310761	17.231	9	15	4	4	1.35177	0.130903	6.0713	4
	49	Tb927.10.6060;Tb11.v5.0199	universal minicircle sequence binding protein 2 (UMSBP2)	UMSBP2	Q38B00	21.836	64.3	1.4327e-42	2				1.08268	0.0345014	0.111708	0.951914	39.9	4	4	1.073	0.0305997	6.2986	5	58.2	6	5	1.0054	0.00233888	16.596	7	36.6	4	4	1.17643	0.0705657	6.9201	6
	429	Tb927.5.3090	hypothetical protein, conserved		Q57Z84	11.655	28.7	0.00039778	1			X	1.12219	0.0500668	0.112194	0.95003	18.8	1	1	1.1708	0.0684827		1	9.9	1	1	1.0756	0.0316508		1	0	0	0				0
	146	Tb927.10.2560	mitochondrial malate dehydrogenase (mMDH)	mMDH	Q38BY9	33.188	14.5	1.1249e-31	1			X	1.1706	0.0684083	0.112194	0.950029	8.5	2	2	1.0515	0.0218093	4.3163	3	11	2	2	1.0883	0.0367486	2.9859	2	9.4	2	2	1.40174	0.146667	1.0032	3
	584	Tb927.9.10770	Polyadenylate-binding protein 2 (Poly(A)-binding protein 2) (Poly(A)-binding protein II) (PABII) (Polyadenylate-binding nuclear protein 1) (Nuclear poly(A)-binding protein 1) (PABP2), putative (PABP2)	PABP2	Q38DU2	62.147	14.1	3.0852e-38	1				1.15678	0.0632495	0.115261	0.938319	8.8	3	3	1.0713	0.0299111	32.69	3	3.1	2	2	1.0531	0.0224696	25.88	2	6.5	3	3	1.37204	0.137368	40.694	3
	178	Tb927.10.6070	universal minicircle sequence binding protein 1 (UMSBP1)	UMSBP1	Q38AZ9	14.566	46.4	1.1366e-41	1				1.1624	0.0653573	0.116974	0.931909	27.9	3	3	1.1193	0.0489465	7.0259	3	27.9	3	2	1.0184	0.00791839	4.7183	5	18.6	2	2	1.37787	0.139207	11.388	3
	274	Tb927.11.2650	heat shock protein 84, putative		Q386P5	84.2	19.3	1.6232e-71	1				1.18689	0.0744107	0.118271	0.927124	13.1	7	7	1.0481	0.0204027	12.438	8	2.9	2	2	1.0968	0.0401274	2.7527	3	7.7	5	5	1.45446	0.162702	27.208	5
	310	Tb927.11.7150	NGG1 interacting factor 3-like		Q384V6	30.459	5	5.0568e-11	1				1.21011	0.0828233	0.11884	0.925036	5	1	1	1.123	0.0503798	0.99208	2	0	0	0				0	5	1	1	1.30397	0.115267	10.366	2
	217	Tb927.11.11120	hypothetical protein, conserved		Q383G6	22.452	9.1	2.2665e-09	1				1.06057	0.0255375	0.119364	0.923128	0	0	0				0	9.1	1	1	1.0363	0.0154855		1	9.1	1	1	1.0854	0.0355895		1
	148	Tb927.9.15420;Tb927.10.270	60S ribosomal protein L32		Q38CW9	15.353	15.9	4.3666e-16	2				1.14606	0.0592056	0.120256	0.919893	9.8	1	1	1.0581	0.0245267	8.7532	2	6.1	1	1	1.0524	0.0221808		1	9.8	2	2	1.35179	0.130909	5.7205	2
	456	Tb927.6.2420	p22 protein precursor		Q584R4	25.349	10.1	8.867e-18	1				1.22235	0.0871967	0.121093	0.916881	4.4	1	1	1.1247	0.0510367	0.23976	2	5.7	1	1	1.0443	0.0188253		1	4.4	1	1	1.55499	0.191728		1
	170	Tb927.10.5030;Tb927.7.3680	ubiquitin/ribosomal protein S27a, putative		Q38B98	16.705	21.9	5.5431e-06	2				1.26261	0.101269	0.12158	0.915137	13.2	1	1	1.0922	0.0383022		1	8.6	1	1	1.0979	0.0405628		1	8.6	1	1	1.67858	0.224943	19.683	2
	367	Tb927.3.3320;Tb927.3.3310	60S ribosomal protein L13, putative		Q57V54	25.427	15.6	1.4326e-22	2				1.14913	0.0603707	0.127433	0.894719	11.5	2	2	1.1088	0.0448532	25.271	2	9.2	2	2	1.0077	0.00333126	3.2583	2	6	2	2	1.35809	0.132928	9.682	3
	268	Tb927.11.2060;Tb927.11.2050	60S acidic ribosomal protein P0, putative			34.627	24.4	8.1202e-34	2				1.25282	0.0978882	0.129237	0.888612	20.4	4	4	1.0778	0.0325382	4.06	4	10.2	3	3	1.0915	0.0380237	5.608	3	9.9	2	2	1.67149	0.223103	30.686	2
	371	Tb927.3.3660	NADH-ubiquinone oxidoreductase complex I subunit, putative		Q57WA2	29.594	4.9	9.8261e-05	1			X	1.21098	0.0831379	0.130009	0.886025	4.9	1	1	1.1147	0.047158		1	0	0	0				0	4.9	1	1	1.31558	0.119118		1
	172	Tb927.10.520	hypothetical protein, conserved		Q38CI8	46.781	6.3	1.4158e-06	1			X	1.71556	0.234405	0.131322	0.881662	2.5	1	1	1.3546	0.131811		1	3.8	1	1	2.1727	0.337		1	0	0	0				0
	444	Tb927.5.930;Tb11.v5.0613	NADH-dependent fumarate reductase (FRDg)	FRDg	Q57W38	123.69	7.8	6.1818e-34	2				1.12499	0.0511477	0.133404	0.87483	3.1	3	1	1.0855	0.0356298	1.3342	2	5	5	2	1.0055	0.00238207	14.831	2	6	5	3	1.30446	0.115431	14.842	3
	198	Tb927.10.8940	flagellum targeting protein kharon1, putative (KH1)	KH1	Q38A80	45.398	13.4	2.911e-09	1			X	1.10949	0.045125	0.133691	0.873896	7.1	2	2	1.0663	0.0278794	4.9112	2	2.9	1	1	1.0107	0.00462227	10.627	2	6.3	2	2	1.26728	0.102873	7.094	2
	317	Tb927.11.8200	ribosomal protein S26, putative		Q384J9	12.806	18.9	3.5829e-09	1				1.28218	0.107951	0.136357	0.865321	18.9	2	2	1.1446	0.0586537	8.4495	3	0	0	0				0	9.9	1	1	1.43631	0.157247		1
	588	Tb927.9.11270	T-complex protein 1, eta subunit, putative (TCP-1-eta)	TCP-1-eta	Q38DP9	61.471	4	4.2593e-06	1				1.24741	0.09601	0.137654	0.861213	0	0	0				0	4	2	2	1.1264	0.0516926	4.6146	3	2.8	1	1	1.38143	0.140327	0.51589	2
	550	Tb927.8.3380	electron transfer protein, putative		Q57YX5	27.259	15.7	4.1125e-09	1			X	2.02053	0.305466	0.137801	0.860746	15.7	3	3	1.4598	0.164293	12.609	3	0	0	0				0	4.1	1	1	2.79666	0.446639		1
	333	Tb927.2.2520;Tb927.2.2510	Mitochondrial outer membrane protein porin 2 (VDAC2)	VDAC_2		29.189	30	3.0004e-36	2				1.18309	0.0730183	0.137879	0.860502	30	6	6	1.1609	0.0647948	10.237	10	4.1	1	1	0.98239	-0.00771607		1	4.1	1	1	1.45203	0.161976		1
	34	Tb927.10.10280;Tb10.v4.0053;Tb10.v4.0052;Tb927.10.10360	microtubule-associated protein, putative		Q389U9	267.6	38.5	1.2135e-09	4				1.23001	0.0899089	0.141169	0.85026	38.5	2	2	1.1148	0.047197	5.6251	2	0	0	0				0	38.5	2	2	1.35713	0.132621	23.543	2
	612	Tb927.9.4680	ATP-dependent DEAD box helicase, putative		Q38F76	45.361	7.4	1.3804e-09	1				1.38351	0.140982	0.142761	0.845389	4	1	1	2.0625	0.314394		1	3.5	1	1	0.94751	-0.0234162		1	3.5	1	1	1.35509	0.131967		1
	638	Tb927.9.9840	lipoic acid containing carrier protein, putative (GCVH)	GCVH	Q38E17	15.216	14.5	4.8052e-06	1				1.20856	0.0822668	0.144875	0.839005	7.2	1	1	1.0881	0.0366688		1	7.2	1	1	1.0312	0.0133429		1	7.2	1	1	1.57322	0.196789		1
	78	Tb927.10.2110;Tb927.10.2100;Tb11.v5.1046;Tb927.10.2090	elongation factor 1-alpha (TEF1)	TEF1		49.105	42.1	2.7464e-215	4				1.13632	0.0555013	0.145575	0.836913	31.4	8	8	1.1161	0.0477031	5.0757	16	32.5	10	10	0.98197	-0.00790178	12.74	12	29	10	10	1.33876	0.126703	17.384	11
	560	Tb927.8.6030;Tb927.9.14000	60S ribosomal protein L12, putative		Q57YK4	17.564	16.5	8.9954e-07	2				1.12851	0.0525059	0.147119	0.832332	9.1	1	1	1.1653	0.0664377		1	16.5	2	2	0.95968	-0.0178736	13.11	3	9.1	1	1	1.28515	0.108953		1
	359	Tb927.3.1790	pyruvate dehydrogenase E1 beta subunit, putative		Q57ZD2	37.566	18.7	2.6672e-25	1				1.19194	0.0762529	0.147928	0.82995	9.8	2	2	1.0603	0.0254288	20.487	2	8.9	3	3	1.0433	0.0184092	3.5519	3	3.2	1	1	1.53081	0.184921		1
	155	Tb927.11.14130;Tb927.10.3840	ribosomal protein L18, putative			20.904	27.9	6.2534e-22	2				1.14703	0.0595729	0.147975	0.829813	13.4	2	2	1.1517	0.0613394	15.847	2	14.5	2	2	0.9663	-0.014888	27.702	2	22.3	3	3	1.35602	0.132267	8.2093	4
	614	Tb927.9.5690	60S acidic ribosomal protein, putative		Q38EY6	11.09	69.9	5.4869e-42	1				1.1139	0.0468471	0.152394	0.817033	55.8	3	3	1.0726	0.0304378	5.4518	3	14.2	1	1	0.99416	-0.00254371		1	14.2	1	1	1.29613	0.112647		1
	590	Tb927.9.11410;Tb927.9.11380	60S ribosomal protein L23, putative			14.962	11.5	0.00041663	2				1.33155	0.124357	0.153579	0.813668	0	0	0				0	5.8	1	1	1.1461	0.0592225		1	5.8	1	1	1.54701	0.189492		1
	525	Tb927.7.840	hypothetical protein, conserved		Q57VT0	14.51	17.7	1.0647e-08	1			X	1.25658	0.0991914	0.155872	0.807232	8.9	1	1	1.0081	0.00350361		1	17.7	3	3	1.1205	0.0494119	14.163	3	8.9	1	1	1.75654	0.244659		1
	108	Tb927.10.12700	pyruvate dehydrogenase E1 alpha subunit, putative		Q388X3	42.511	16.7	1.1926e-17	1				1.14966	0.0605712	0.156544	0.805365	11.9	4	4	1.0118	0.00509468	13.463	5	7.7	4	4	1.0623	0.0262472	16.047	4	9	3	3	1.41375	0.150372	6.5393	3
	524	Tb927.7.7460	hypothetical protein, conserved		Q57TY3	22.358	18.2	8.7916e-11	1				1.16697	0.067059	0.158787	0.799184	12.5	2	2	1.0538	0.0227582	5.7571	3	5.7	1	1	1.0234	0.0100454	0.60554	2	12.5	2	2	1.47358	0.168373	5.1147	2
	561	Tb927.8.6060	2-amino-3-ketobutyrate coenzyme A ligase, putative		Q57YK7	43.734	20.3	1.9934e-64	1			X	1.14466	0.0586778	0.159585	0.797007	20.3	7	7	0.99318	-0.00297203	22.723	9	3.2	1	1	1.0804	0.0335846		1	5.9	2	2	1.39772	0.145421	3.5861	2
	598	Tb927.9.13920;Tb927.9.13880;Tb927.9.13820	kinetoplastid membrane protein KMP-11 (KMP-11)	KMP-11		11.076	51.1	3.3694e-24	3				1.05493	0.0232231	0.163486	0.78652	41.3	4	4	0.98573	-0.00624203	2.8494	5	22.8	2	2	1.0469	0.0199052	1.192	2	9.8	1	1	1.13764	0.0560062		1
	266	Tb927.11.1900	T-complex protein 1, beta subunit, putative		Q386W9	58.057	6	1.4975e-18	1				1.14204	0.0576813	0.166884	0.777586	3.2	1	1	1.0205	0.00881301		1	2.8	1	1	1.0359	0.0153178		1	2.8	1	1	1.40901	0.148913		1
	421	Tb927.5.1820	60S acidic ribosomal protein, putative		Q57ZQ1	10.132	13.1	4.95e-17	1				1.13737	0.0559007	0.168299	0.773917	13.1	1	1	1.0268	0.0114859		1	13.1	1	1	1.026	0.0111474		1	13.1	1	1	1.39659	0.145069		1
	283	Tb927.11.4020	Complex1_LYR-like, putative		Q386B2	19.159	11	1.1852e-07	1				1.25097	0.0972468	0.168372	0.77373	6.1	1	1	1.0975	0.0404045		1	4.9	1	1	1.4259	0.154089		1	0	0	0				0
	278	Tb927.9.9210;Tb927.11.3000	60S ribosomal protein L37, putative			10.1	10.7	1.2556e-07	2				1.22095	0.0866989	0.169116	0.771816	10.7	1	1	1.0858	0.0357498		1	0	0	0				0	10.7	1	1	1.37293	0.137648		1
	153	Tb927.10.3210	delta-1-pyrroline-5-carboxylate dehydrogenase, putative		Q38BS5	62.036	41.4	3.5305e-108	1			X	1.10355	0.0427914	0.169862	0.769904	26.7	11	11	1.054	0.0228406	12.367	11	14.1	8	8	0.99018	-0.00428585	11.074	10	14.4	6	6	1.28771	0.109819	23.795	7
	204	Tb927.11.4300;Tb927.10.9880	60S ribosomal protein L18, putative (RPL18)	RPL18		21.874	22.3	1.9247e-16	2				1.14979	0.060618	0.171793	0.764993	17.6	3	3	1.056	0.0236639	2.9161	4	11.4	2	2	1	0	0.074081	2	6.7	1	1	1.43943	0.15819		1
	179	Tb927.10.6190	aldehyde dehydrogenase, putative (ALDH)	ALDH	Q38AY7	54.033	13.9	1.4817e-30	1				0.946517	-0.0238718	0.171833	0.764894	12.1	4	4	0.91585	-0.0381757	5.7234	6	1.8	1	1	0.97821	-0.0095679		1	0	0	0				0
	237	Tb927.11.14000;Tb927.11.14020	NRBD1 (NRBD1)	NRBD1	Q382D7	28.776	17.2	2.2528e-18	2				1.15763	0.0635711	0.177426	0.750983	4.6	1	1	1.0387	0.0164901	4.1217	2	7.3	2	2	1.0102	0.00440736	3.887	2	9.9	2	2	1.47848	0.169816	13.137	2
	249	Tb927.11.15440	NADH-ubiquinone oxidoreductase complex I subunit, putative (TAP151)	TAP151	Q381P1	23.683	4.9	0.001233	1			X	2.33049	0.367447	0.177766	0.750152	0	0	0				0	4.9	1	1	1.3736	0.13786		1	4.9	1	1	3.95398	0.597034		1
	418	Tb927.5.1580	zinc finger CCCH domain containing protein 13 (ZC3H13)	ZC3H13	Q57VA5	60.305	7.6	3.4832e-11	1				0.709447	-0.14908	0.180065	0.74457	4.6	1	1	0.88221	-0.054428		1	0	0	0				0	3	1	1	0.570516	-0.243732		1
	548	Tb927.8.3150	T-complex protein 1, gamma subunit, putative (TCP-1-gamma)	TCP-1-gamma	Q57YZ8	60.817	6.1	9.7413e-08	1				1.31399	0.118591	0.180316	0.743966	0	0	0				0	2	1	1	1.1045	0.0431657		1	4.1	1	1	1.56321	0.194017		1
	276	Tb927.11.2690	succinyl-coA:3-ketoacid-coenzyme A transferase, mitochondrial precursor, putative		Q386P1	53.096	9.1	3.8255e-25	1			X	1.0885	0.0368274	0.182312	0.739184	5.5	2	2	1.0076	0.00328816	2.7838	2	6.3	4	4	1.0165	0.00710738	3.0932	5	9.1	5	5	1.25918	0.100087	103.27	6
	635	Tb927.9.9290	Polyadenylate-binding protein 1 (Poly(A)-binding protein 1) (PABP 1) (PABP1)	PABP1	Q38E63	63.029	7.1	4.1282e-52	1				1.08676	0.0361328	0.182572	0.738565	3.4	1	1	0.96157	-0.0170191	23.378	2	3.7	2	2	1.0833	0.0347487	3.2958	3	5.1	2	2	1.23216	0.0906687	20.984	3
	446	Tb927.5.960	ATPase family associated with various cellular activities (AAA), putative		Q57W41	37.159	6.6	2.2632e-07	1		X		1.28216	0.107942	0.18362	0.73608	0	0	0				0	2.4	1	1	1.0907	0.0377053		1	4.2	1	1	1.50723	0.178179		1
	101	Tb927.9.6070;Tb927.10.11540	40S ribosomal protein S3, putative (RPS3)	RPS3	Q38EW1	24.216	15.4	3.6853e-28	2				1.14684	0.0595039	0.186567	0.729165	11.2	1	1	1.0746	0.0312468		1	4.2	1	1	0.96922	-0.0135776		1	4.2	1	1	1.44825	0.160843		1
	400	Tb927.5.1610;Tb927.4.3550	60S ribosomal protein L13a, putative			25.711	21.2	9.659e-12	2				1.3393	0.126877	0.188929	0.723701	10.4	2	2	1.6311	0.212481	38.92	2	10.8	3	3	1.0997	0.0412742	20.182	3	0	0	0				0
	32	Tb927.5.4420;Tb05.5K5.70	nucleolar RNA helicase II, putative		Q57Z07	68.786	7.9	1.133e-12	2				1.07482	0.0313346	0.189637	0.722077	2.4	1	1	0.94811	-0.0231413	1.5073	2	3.8	1	1	1.1741	0.0697051		1	4.1	2	2	1.11542	0.04744	19.343	2
	390	Tb927.4.1800;Tb927.4.1790	ribosomal protein L3, mitochondrial, putative		Q581Q1	48.691	18.9	1.451e-51	2				1.0424	0.0180328	0.197173	0.705153	14.7	5	5	1.1258	0.0514612	44.038	6	8.4	2	2	1.0076	0.00328816	12.744	2	6.3	2	2	0.998502	-0.000650954	39.964	2
	479	Tb927.7.1050;Tb927.7.1040	40S ribosomal protein S16, putative			16.998	14.8	4.3254e-12	2				0.956559	-0.0192885	0.200008	0.698952	0	0	0				0	14.8	2	2	0.98793	-0.00527383	8.7202	2	14.8	2	2	0.926183	-0.0333031	70.284	2
	81	Tb927.1.1730	conserved protein, unknown function		Q4GZ46	75.065	5.9	7.9215e-08	1				1.07823	0.0327112	0.20084	0.69715	0	0	0				0	3.9	2	2	1.0205	0.00881301	17.001	2	2	1	1	1.13922	0.0566094	8.0513	2
	94	Tb927.10.11050	hypothetical protein, conserved		Q389N4	35.053	6.4	2.3059e-06	1				0.696298	-0.157205	0.207641	0.682686	3.5	1	1	0.37098	-0.43065		1	2.9	1	1	0.71766	-0.144081		1	3.5	1	1	1.26799	0.103116	22.929	2
	433	Tb927.5.3390	ADG1, pseudogene			13.175	28	1.0023e-38	1			X	0.969687	-0.0133683	0.210332	0.677094	9.3	1	1	0.99317	-0.00297641	2.7855	2	18.6	2	2	0.94676	-0.0237601		1	0	0	0				0
	270	Tb927.11.2260	eukaryotic translation initiation factor 4E, putative (eIF4E)	eIF4E	Q386T3	26.024	6.9	2.4059e-11	1				1.16492	0.0662973	0.213046	0.671526	0	0	0				0	6.9	1	1	1.0324	0.013848		1	6.9	1	1	1.31446	0.118747		1
	478	Tb927.6.950	cysteinyl-tRNA synthetase, putative	CysRS	Q585F2	89.376	6.9	8.2976e-16	1				1.27293	0.104806	0.219447	0.658671	0	0	0				0	3.9	3	3	1.0433	0.0184092	8.3917	3	4.5	3	3	1.55311	0.191202	16.908	3
	186	Tb927.10.7570;Tb11.v5.0774	dihydrolipoamide acetyltransferase E2 subunit, putative		Q38AK7	48.107	8.6	4.1362e-11	2				0.117743	-0.929066	0.222608	0.652459	3.5	1	1	0.0012618	-2.89901		1	5.1	2	2	1.0435	0.0184925	9.4268	2	3.3	1	1	1.23971	0.0933202		1
	366	Tb927.3.3130	Present in the outer mitochondrial membrane proteome 24 (POMP24)	POMP24	Q57ZJ9	178.08	4.1	1.9367e-15	1		X		1.07159	0.0300286	0.223892	0.649962	3.4	4	4	1.0153	0.00659439	10.251	5	0.7	1	1	0.97738	-0.00993655		1	2.1	2	2	1.24002	0.0934279	3.2309	2
	485	Tb927.7.1730;Tb927.7.1750;Tb927.7.1740	60S ribosomal protein L7, putative		Q57V37	27.713	16.5	1.5743e-24	3				1.09314	0.0386748	0.230846	0.636678	11.6	2	2	1.0482	0.0204442	14.338	2	4.5	1	1	0.94479	-0.0246647		1	16.5	3	3	1.319	0.120245	12.051	3
	409	Tb927.4.5050;Tb927.8.7380	dihydrolipoamide dehydrogenase, pseudogene, putative			56.664	4.4	1.0739e-05	2				1.1668	0.0669975	0.233875	0.631017	2.3	1	1	1.015	0.00646604	6.431	2	0	0	0				0	4.4	2	2	1.34131	0.127529	39.712	2
	625	Tb927.9.8420;Tb927.9.8070	60S ribosomal protein L10, putative			24.736	15.5	1.1736e-08	2				1.11845	0.0486159	0.234172	0.630465	3.8	1	1	1.1292	0.0527709		1	11.7	2	2	1.3846	0.141324		1	5.2	1	1	0.894855	-0.0482475		1
	65	Tb927.10.2890;Tb11.v5.0650	enolase		Q38BV6	46.592	7.7	2.2787e-11	2				1.26058	0.10057	0.235277	0.62842	3.5	1	1	1.0207	0.00889811		1	0	0	0				0	4.2	1	1	1.55683	0.192242		1
	142	Tb927.10.6370;Tb927.10.220	60S ribosomal proteins L37, putative			10.458	19.4	1.594e-06	2				1.10794	0.0445146	0.23563	0.62777	19.4	1	1	1.0089	0.00384812		1	0	0	0				0	19.4	1	1	1.21669	0.085181		1
	594	Tb927.9.12630;Tb927.9.12590;Tb927.9.12570;Tb927.9.12610;Tb927.9.12550	glycerol kinase, glycosomal (glk1)	glk1		56.426	31.8	6.109e-101	5				1.12809	0.0523437	0.236952	0.62534	17.4	8	8	1.0262	0.011232	11.932	8	15.8	8	8	0.94532	-0.0244212	19.995	9	18.8	7	7	1.47986	0.17022	3.9104	8
	228	Tb927.11.13050;Tb927.11.13040;Tb927.11.13030;Tb927.11.13020	calmodulin			16.838	13.4	0.0018076	4				1.05372	0.0227268	0.237057	0.625148	7.4	1	1	1.0041	0.00177697		1	6	1	1	1.1058	0.0436766		1	0	0	0				0
	253	Tb927.11.15930	Sybindin-like family, putative		Q381J3	17.511	10.2	0.00086053	1				1.16155	0.0650365	0.238728	0.622096	10.2	1	1	1.0103	0.00445035	3.4645	2	0	0	0				0	10.2	1	1	1.33543	0.125623		1
	379	Tb927.3.5050	60S ribosomal protein L4		Q582N2	41.856	18.7	9.2951e-15	1				1.10173	0.0420759	0.241777	0.616584	11	3	3	1.0408	0.0173673	22.066	3	2.7	1	1	0.93693	-0.0282929		1	5.1	1	1	1.37137	0.137153	1.0073	2
	160	Tb927.10.4130	NDUFA5/B13 subunit, putative		Q38BI7	31.032	17.7	3.7922e-10	1				1.34456	0.128581	0.242015	0.616159	10.2	2	2	1.0146	0.00629486	146.96	3	0	0	0				0	7.5	2	2	1.78183	0.250867	20.614	2
	593	Tb927.9.12510	ATP-dependent DEAD/H RNA helicase, putative (DED1)	DED1	Q38DF6	82.74	4.9	2.85e-08	1				1.19125	0.0760047	0.242534	0.615228	1.9	1	1	0.98916	-0.00473345		1	1.2	1	1	0.95078	-0.02192		1	1.8	1	1	1.79749	0.254668		1
	495	Tb927.7.280	cyclophilin-type peptidyl-prolyl cis-trans isomerase, putative (PPIase)	PPIase	Q57U26	24.302	11.1	3.4631e-05	1				1.16845	0.0676101	0.245302	0.6103	6.2	1	1	0.8308	-0.0805035		1	4.9	1	1	1.2186	0.0858612		1	4.9	1	1	1.5757	0.197473		1
	424	Tb927.5.2080	guanosine monophosphate reductase, putative		Q57ZS7	52.238	10	2.3423e-11	1				1.06282	0.0264618	0.245531	0.609893	5.9	3	3	1.0819	0.0341871	9.7703	3	2.2	1	1	0.92938	-0.0318067		1	1.8	1	1	1.194	0.0770048		1
	330	Tb927.11.9980	2-oxoglutarate dehydrogenase E1 component, putative		Q383T1	112.95	31.7	7.6082e-171	1			X	1.07648	0.0320064	0.24853	0.604621	23.2	17	17	0.98555	-0.00632134	7.9824	19	12.9	11	11	0.98299	-0.0074509	6.7254	11	16.5	13	13	1.28763	0.109791	14.059	15
	100	Tb927.10.11520	hypothetical protein, conserved		Q389I9	13.421	29.9	1.4351e-15	1	TbTim13		X	3.50983	0.545286	0.249505	0.60292	9.4	1	1	11.197	1.0491	34.659	2	20.5	2	2	0.16803	-0.774613	407.35	2	9.4	1	1	22.9811	1.36137		1
	157	Tb927.10.3990	DHH1 (DHH1)	DHH1	Q38BK1	46.468	4.7	1.1185e-05	1				1.15699	0.0633281	0.250947	0.600418	0	0	0				0	2	1	1	0.99913	-0.000378001		1	2.7	1	1	1.33978	0.127034		1
	476	Tb927.6.5130;Tb927.6.5120	60S acidic ribosomal protein P2, putative			10.444	27.1	1.8643e-12	2				0.800428	-0.0966777	0.25095	0.600412	10.3	1	1	1.0132	0.00569518		1	16.8	2	2	1.092	0.0382226	1.966	2	19.6	1	1	0.463499	-0.333951		1
	177	Tb927.10.5840	translation elongation factor 1-beta, putative		Q38B20	21.959	15.9	1.4076e-10	1				1.21364	0.0840887	0.254437	0.594419	7	1	1	1.481	0.170555		1	9	2	1	0.99454	-0.00237775		1	0	0	0				0
	293	Tb927.11.5520	triosephosphate isomerase (TIM)	TIM	Q385L6	26.819	8.8	2.9343e-07	1				1.1227	0.0502633	0.254562	0.594207	4.8	1	1	0.99664	-0.00146169		1	4	1	1				0	8.8	2	2	1.2647	0.101988	22.046	2
	304	Tb927.11.6300	40S ribosomal protein S5, putative		Q385D9	21.386	32.1	8.4293e-14	1				1.11711	0.0480949	0.25731	0.589543	13.7	3	3	0.9958	-0.00182788	20.776	3	12.6	1	1	0.94659	-0.0238381		1	5.8	1	1	1.47894	0.169951		1
	127	Tb927.10.14740;Tb927.10.14620;Tb11.v5.1063	hypothetical protein, conserved		Q388D0	44.177	7.3	1.5304e-06	3				1.19642	0.0778854	0.258632	0.587318	0	0	0				0	2.6	1	1	0.99005	-0.00434287		1	4.7	1	1	1.44582	0.160114	18.812	2
	140	Tb927.10.190;Tb927.9.15360;REV__Tb927.3.5050	40S ribosomal protein S6, putative		Q38CL9	28.44	9.2	3.7667e-08	3				0.62458	-0.204412	0.258869	0.58692	6.4	1	1	0.1885	-0.724689		1	2.8	1	1	0.98655	-0.0058809		1	6.4	1	1	1.31019	0.117333		1
	181	Tb927.10.6640	transmembrane emp24 domain-containing protein		Q38AU2	28.188	4.7	0.0007768	1				1.59079	0.201613	0.25887	0.586918	0	0	0				0	4.7	1	1	0.97373	-0.0115614		1	4.7	1	1	2.59889	0.414788		1
	375	Tb927.3.4890	ubiquinone biosynthesis protein COQ7 homolog, putative		Q582P6	22.874	11.8	1.7226e-05	1				13.2133	1.12101	0.259231	0.586312	0	0	0				0	11.8	2	2	0.85707	-0.0669837	296.68	3	5.4	1	1	203.707	2.30901		1
	44	Tb11.1790;Tb927.2.240;Tb927.2.1080;Tb927.4.250;Tb927.2.1170;Tb927.1.420;Tb927.6.140;Tb11.v5.0567;Tb11.v5.0713	retrotransposon hot spot protein (RHS, pseudogene), putative			64.461	4.6	4.5998e-08	9				1.12064	0.0494666	0.262366	0.581093	0	0	0				0	2.8	2	2	0.99083	-0.00400085	1.2715	2	1.8	1	1	1.26746	0.102934		1
	339	Tb927.2.4110	Mitochondrial-processing peptidase subunit alpha (MPPA)	MPPA	Q586V8	52.064	5.3	1.5888e-05	1				1.15871	0.0639765	0.262543	0.580799	2.8	1	1	0.98798	-0.00525185		1	0	0	0				0	2.6	1	1	1.35895	0.133205		1
	199	Tb927.10.8980	hypothetical protein, conserved		Q38A76	17.598	22.5	1.7684e-12	1			X	0.892079	-0.0495964	0.263486	0.579243	22.5	3	3	0.7878	-0.103584	5.4345	3	0	0	0				0	7.1	1	1	1.01016	0.00439113		1
	126	Tb927.10.14710;Tb927.10.14600	40S ribosomal protein S2, putative (RPS2)	RPS2		28.642	17.3	2.2964e-15	2				1.04413	0.0187555	0.266648	0.574062	6.8	2	2	1.0306	0.0130901	10.521	2	6.8	2	2	0.95134	-0.0216642	6.9328	3	3.8	1	1	1.16102	0.0648405		1
	459	Tb927.6.2790;REV__Tb927.6.2790	L-threonine 3-dehydrogenase, putative		Q583Q5	36.957	41.9	3.543e-92	2			X	1.079	0.0330228	0.26823	0.571492	34.6	7	7	0.98702	-0.00567405	5.9068	8	12.3	3	3	0.96095	-0.0172992	8.9205	2	18.4	5	5	1.32447	0.122042	6.0491	6
	477	Tb927.6.720;Tb927.11.11230	40S ribosomal protein L14, putative		Q583T1	21.443	25.4	2.9507e-17	2				1.09069	0.0377007	0.268243	0.571472	20.1	3	3	0.98395	-0.00702697	3.6829	3	10.6	2	2	0.95664	-0.0192515	1.3383	2	11.1	3	3	1.37842	0.139381	5.5829	3
	92	Tb927.10.10830	RGG-containing protein 2 (RGG2)	RGG2	Q389P7	32.404	8.8	0.001038	1				1.55108	0.190634	0.269833	0.568906	5	1	1	0.94326	-0.0253686		1	0	0	0				0	3.8	1	1	2.55056	0.406636		1
	469	Tb927.6.4370	eukaryotic translation initiation factor 3 subunit 7-like protein		Q587A3	57.974	4.7	2.4424e-05	1				1.1607	0.0647201	0.274908	0.560812	2.4	1	1	0.97496	-0.0110132		1	0	0	0				0	2.4	1	1	1.38183	0.140453		1
	173	Tb927.10.5370;Tb927.10.5360	40S ribosomal protein S10, putative		Q38B66	19.285	13.4	0.00055783	2				1.20093	0.0795181	0.277688	0.556443	0	0	0				0	4.7	1	1	0.96562	-0.0151937		1	8.7	1	1	1.49359	0.17423		1
	297	Tb927.11.5960;Tb927.11.5950	hypothetical protein, conserved		Q385H2	11.278	20.6	2.4629e-08	2				1.091	0.0378259	0.279012	0.554377	0	0	0				0	20.6	1	1	0.98263	-0.00760998		1	20.6	1	1	1.21133	0.0832619		1
	623	Tb927.9.7620;Tb927.9.7590	60S ribosomal protein L11, putative			22.369	16	7.118e-32	2				1.04065	0.0173035	0.279724	0.553271	12.4	2	2	1.0919	0.0381829	7.5105	3	3.6	1	1	0.9918	-0.0035759		1	0	0	0				0
	318	Tb927.11.880	cyclophilin a (CYPA)	CYPA	Q387G2	18.717	17.5	3.7573e-06	1				1.06647	0.0279478	0.28235	0.549212	7.9	1	1	0.98549	-0.00634778	11.007	2	9.6	1	1	1.1541	0.0622434		1	0	0	0				0
	241	Tb927.11.1450	2-oxoglutarate dehydrogenase E1 component, putative		Q387A7	113.38	28.6	5.284e-156	1			X	1.07538	0.0315627	0.284018	0.546654	24.5	17	17	0.96785	-0.0141919	7.929	19	10.4	7	7	0.96411	-0.0158734	12.552	8	11.4	9	9	1.33276	0.124753	19.087	10
	98	Tb927.10.11390	60S ribosomal protein L6, putative		Q389K1	21.185	17.7	1.0891e-06	1				1.16755	0.0672737	0.284475	0.545956	0	0	0				0	13.5	2	2	0.96291	-0.0164143	9.7352	2	13.5	2	2	1.41567	0.150962	4.7435	2
	39	Tb927.6.4980;Tb11.0390;Tb11.0290	40S ribosomal protein S14 (RPS14)	RPS14	Q4FKG9	15.513	25	9.947e-10	3				1.17503	0.0700474	0.284856	0.545375	17.4	2	2	1.1018	0.0421028	3.8209	3	16.7	2	2	0.80478	-0.0943228	29.399	2	17.4	2	2	1.82963	0.262362	26.998	3
	351	Tb927.3.1120	GTP-binding nuclear protein rtb2, putative (rtb2)	rtb2	Q57WZ3	24.406	44.2	4.4496e-62	1				1.06879	0.0288942	0.287747	0.540989	18.4	3	3	1.0089	0.00384812	18.826	3	25.8	3	3	0.93137	-0.0308778	10.139	4	9.2	2	2	1.29931	0.113712	9.5037	2
	183	Tb927.10.7090	Alternative oxidase, mitochondrial (AOX)	AOX	Q38AQ4	37.59	7.9	9.6538e-06	1			X	2.11171	0.324635	0.291476	0.535397	3.6	1	1	4.1994	0.623187	1.6179	2	4.3	1	1	0.22302	-0.651656	48.961	2	3.6	1	1	10.0548	1.00237		1
	168	Tb927.10.4760	Integral membrane protein DUF106, putative		Q38BC5	27.159	9.9	0.0013359	1				1.31423	0.118672	0.291935	0.534714	4.1	1	1	0.91991	-0.0362547		1	0	0	0				0	5.8	1	1	1.87758	0.273599		1
	387	Tb927.4.1540	NAD dependent epimerase/dehydratase family, putative (POMP27)	POMP27	Q581S7	55.24	5.7	8.8328e-05	1		X		1.06545	0.0275338	0.296048	0.528638	3.9	1	1	1.16	0.064458		1	1.8	1	1	0.97861	-0.00939035		1	0	0	0				0
	508	Tb927.7.5680	deoxyribose-phosphate aldolase, putative		Q582I3	30.037	11.1	2.5123e-07	1				1.06316	0.0265978	0.297403	0.526655	3.6	1	1	1.1847	0.0736084		1	7.5	2	2	0.87478	-0.0581012	10.241	2	3.6	1	1	1.15954	0.0642862		1
	159	Tb927.10.4120;Tb927.10.4110	60S ribosomal protein L30 (RPL30)	RPL30	Q38BI8	11.512	39	6.4618e-48	2				1.07811	0.0326627	0.301234	0.521097	29.5	2	2	1.0391	0.0166573	3.5152	3	9.5	1	1	0.88997	-0.0506246		1	9.5	1	1	1.35505	0.131955		1
	51	Tb927.10.5340;Tb927.10.5330;Tb11.v5.1060;Tb11.v5.0243	40S ribosomal protein S18, putative (RPS18)	RPS18		17.51	39.2	3.1268e-41	4				1.09168	0.0380939	0.302863	0.518754	19	3	3	1.1125	0.0463	3.5846	5	28.1	4	4	0.84232	-0.0745229	18.719	5	32.7	5	5	1.38837	0.142505	8.6445	6
	531	Tb927.8.1270	conserved protein		Q57VM8	53.545	6.4	2.6085e-08	1				1.13752	0.055959	0.30457	0.516313	0	0	0				0	6.4	2	2	0.94747	-0.0234345	4.4547	2	2.7	1	1	1.36569	0.135352		1
	567	Tb927.8.6380	hypothetical protein, conserved		Q57YN9	29.908	10.5	3.8153e-11	1				1.07246	0.030381	0.307263	0.512489	6.4	1	1	0.95566	-0.0196966		1	4.1	1	1	0.94978	-0.022377		1	4.1	1	1	1.35899	0.133217		1
	312	Tb927.11.7390	NADH-ubiquinone oxidoreductase complex I, 21 kDa subunit, putative		Q384S6	34.924	19.7	3.1217e-33	1			X	3.65458	0.562837	0.313615	0.503603	12.2	3	3	0.51769	-0.28593	337.12	2	11.9	2	2				0	11.2	2	2	25.7991	1.41161		1
	414	Tb927.5.1210	short-chain dehydrogenase, putative		Q57VE2	33.876	16.1	6.5134e-15	1				1.11746	0.0482325	0.314634	0.502195	10	4	4	0.92535	-0.033694	5.9118	4	2.9	1	1	0.9106	-0.0406724		1	3.2	1	1	1.65601	0.219064		1
	566	Tb927.8.6250	hypothetical protein, conserved		Q57YM6	75.474	5.6	3.1359e-10	1				0.911402	-0.04029	0.316999	0.498943	1.7	1	1	0.71221	-0.147392		1	3.9	3	3	0.84873	-0.0712304	13.282	3	1.4	1	1	1.25243	0.0977523		1
	361	Tb927.3.1890	cytochrome c oxidase assembly protein, putative		Q57ZC2	33.231	13.7	3.0082e-07	1			X	2.23166	0.348627	0.318767	0.496527	4.6	1	1	0.63673	-0.196045		1	0	0	0				0	9.2	2	2	7.82167	0.893299	9.8439	3
	60	Tb927.10.5620;Tb11.v5.0531	fructose-bisphosphate aldolase, glycosomal (ALD)	ALD	Q38B42	41.071	40.1	8.3095e-166	2				1.05574	0.0235584	0.320355	0.494368	32	11	11	0.95959	-0.0179143	28.482	14	26.9	8	8	0.95174	-0.0214817	14.199	11	23.1	7	7	1.28846	0.110071	7.4872	8
	565	Tb927.9.14370;Tb927.8.6180	60S ribosomal protein L26, putative		Q38D25	16.454	14	1.0662e-08	2				0.857129	-0.0669536	0.322218	0.49185	14	3	3	1.0401	0.0170751	37.692	4	6.3	1	1	0.48768	-0.311865		1	13.3	2	2	1.24145	0.0939291	17.129	2
	220	Tb927.11.11390	2OG-Fe(II) oxygenase superfamily, putative		Q383D9	30.964	11	5.0035e-14	1				1.06732	0.0282951	0.323558	0.490048	4.8	1	1	0.9607	-0.0174122		1	0	0	0				0	6.2	1	1	1.18578	0.0740025		1
	36	Tb11.v5.0537;Tb927.11.9920;Tb11.01.1680.v5	polyubiquitin, putative			70.128	34	1.4526e-10	3				1.25079	0.0971842	0.324758	0.488441	0	0	0				0	34	3	3	0.86869	-0.0611352	14.132	4	8.7	1	1	1.80096	0.255504	3.9676	2
	337	Tb927.2.340	retrotransposon hot spot protein 4 (RHS4), putative		D7SGA2	97.84	7.5	4.9016e-17	1				1.11498	0.0472659	0.325949	0.48685	1.3	1	0				0	3.4	3	1	0.93243	-0.0303838	4.1444	2	4.2	3	2	1.33326	0.124916	10.56	3
	279	Tb927.11.3240	T-complex protein 1, zeta subunit, putative (TCP-1-zeta)	TCP-1-zeta	Q386I7	59.579	5.1	1.9748e-06	1				1.15989	0.0644161	0.328066	0.484038	0	0	0				0	3.1	2	2	0.90571	-0.0430108	29.481	2	2	1	1	1.4854	0.171843		1
	552	Tb927.8.3530	glycerol-3-phosphate dehydrogenase [NAD+], glycosomal		Q57YW0	37.805	30.5	5.4913e-104	1				1.06709	0.0281997	0.328233	0.483818	20.6	5	5	0.94926	-0.0226148	6.7631	9	14.7	4	4	0.93341	-0.0299276	6.9174	7	19.2	5	5	1.37133	0.137141	6.2021	5
	302	Tb927.11.6280	pyruvate phosphate dikinase (PPDK)	PPDK	Q385E1	100.45	33.8	4.8478e-157	1			X	1.04237	0.0180211	0.329397	0.482281	25.6	16	16	0.95846	-0.018426	94.218	18	9.4	8	8	0.96444	-0.0157248	13.988	8	13.5	10	10	1.22522	0.0882141	22.751	10
	348	Tb927.2.5240	PRP19-like protein, putative (TbPRP19)	TbPRP19	Q585U7	54.268	7.7	6.2422e-09	1				1.10196	0.0421664	0.332139	0.47868	4.5	1	1	1.0994	0.0411557	1.8095	2	3.1	1	1	0.79027	-0.102225		1	7.7	2	2	1.54017	0.187568	25.226	3
	292	Tb927.11.550	hypothetical protein SCD6.10		Q387J6	31.292	7.5	1.7082e-19	1				1.06673	0.0280527	0.333889	0.476399	4.3	1	1	0.89035	-0.0504392		1	7.5	2	2	0.9939	-0.00265731	6.4968	2	4.3	1	1	1.37169	0.137255	1.0674	2
	373	Tb927.3.4390	dihydrolipoamide dehydrogenase, putative (GCVL-1)	GCVL-1	Q580K3	55.839	4.6	2.0421e-13	1				1.02932	0.0125502	0.33522	0.47467	2.8	1	1	1.0829	0.0345884	8.4976	2	1.8	1	1	0.97839	-0.00948799		1	0	0	0				0
	489	Tb927.7.240;Tb927.7.230	40S ribosomal protein S33, putative			11.17	23.3	1.0918e-05	2				1.03776	0.0160968	0.335884	0.473811	11.7	1	1	1.1079	0.0445006		1	11.7	1	1	0.97206	-0.0123069	1.2585	2	0	0	0				0
	72	Tb927.8.2470;Tb11.v5.0799	hypothetical protein, conserved		Q57XE2	11.223	27.7	5.9828e-08	2			X	1.08106	0.0338513	0.337812	0.471326	16	2	2	1.2429	0.0944362	9.7245	3	11.7	1	1	0.9403	-0.0267336		1	0	0	0				0
	583	Tb927.9.10710	elongation factor 1-alpha, putative		Q38DU6	70.209	4.1	4.2124e-05	1				0.825879	-0.0830834	0.337814	0.471322	2.5	1	1	1.1631	0.0656171		1	1.6	1	1	0.58643	-0.231784		1	0	0	0				0
	64	Tb927.7.2570;Tb11.v5.0611	guide RNA associated protein, GAP2		Q57XL7	52.545	5.5	5.0456e-10	2				1.09567	0.0396794	0.342862	0.46488	0	0	0				0	3	1	1	0.92457	-0.0340602		1	2.5	1	1	1.29843	0.113419		1
	483	Tb927.7.1340;Tb927.7.1320	10 kDa heat shock protein, putative (HSP10)	HSP10		10.67	14	2.8877e-71	2				1.09578	0.039724	0.34538	0.461703	0	0	0				0	14	1	1	0.92147	-0.0355188		1	14	1	1	1.30307	0.114967		1
	134	Tb927.10.15410	glycosomal malate dehydrogenase (gMDH)	gMDH	Q387X2	33.71	29.7	3.2931e-55	1				1.06619	0.0278336	0.346456	0.460352	26.3	6	6	0.92727	-0.0327938	8.8593	6	15.8	3	3	0.92571	-0.033525	15.241	5	19.2	5	5	1.41195	0.14982	6.1064	5
	447	Tb927.6.990;Tb927.6.1060;Tb927.6.1050;Tb927.6.1000;Tb927.6.980;Tb927.6.970;Tb927.6.960;Tb927.6.1020;Tb927.6.1010;Tb927.6.1040;Tb927.6.1030	cysteine peptidase, Clan CA, family C1, Cathepsin L-like (CP)	CP	Q585E8	48.324	8.2	7.3731e-08	11				1.10431	0.0430893	0.346701	0.460044	6.5	2	2	0.8743	-0.0583395	13.841	2	1.8	1	1	0.90262	-0.044495		1	3.3	1	1	1.70648	0.232102		1
	187	Tb927.10.7590	hypothetical protein, conserved		Q38AK5	30.482	9	1.4907e-06	1				1.20719	0.0817774	0.352141	0.453283	0	0	0				0	2.9	1	1	0.82904	-0.0814245		1	6.1	1	1	1.75784	0.244979		1
	114	Tb927.11.9710;Tb927.10.13500	60S ribosomal protein L10a, putative (RPL10A)	RPL10A		24.597	25.2	4.421e-65	2				1.05932	0.0250292	0.356495	0.447946	17.3	4	4	0.93677	-0.028367	20.282	5	15	3	3	0.91298	-0.0395387	3.0937	3	13.6	3	3	1.38993	0.142993	4.4116	3
	472	Tb927.6.4670	MORN repeat-containing protein 1 (MORN1)	TbMORN1	Q587D3	40.686	10.6	1.1386e-10	1				1.09771	0.040488	0.356643	0.447766	7.8	2	2	0.74931	-0.125338	40.445	2	6.4	2	2	1.0984	0.0407605	5.8409	3	3.6	1	1	1.6071	0.206042		1
	609	Tb927.9.3000	cytidine deaminase, putative		Q38FM3	19.171	26.4	3.3375e-12	1				1.03888	0.0165636	0.357066	0.447252	7.7	1	1	0.97449	-0.0112226		1	11.5	2	2	0.92652	-0.0331452	7.9427	2	13.2	2	2	1.24182	0.0940585	6.6062	2
	618	Tb927.9.5900	glutamate dehydrogenase (GDH)	GDH	Q38EX6	112.11	27.4	8.5325e-241	1				1.03123	0.0133575	0.358697	0.445273	18.3	13	13	0.98163	-0.00805218	8.4905	15	11.3	9	9	0.93696	-0.0282789	12.139	10	6.5	5	5	1.19235	0.0764037	10.828	5
	364	Tb927.3.2230	succinyl-CoA synthetase alpha subunit, putative		Q582T6	31.464	24.3	3.3292e-139	1				1.02934	0.0125581	0.362947	0.440157	18.6	4	4	0.96115	-0.0172088	5.6745	8	5.3	1	1	0.95507	-0.0199648		1	10.6	2	2	1.18809	0.0748478	10.523	3
	262	Tb927.11.16730	dihydrolipoyl dehydrogenase (GCVL-2)	GCVL-2	Q381B3	50.433	34	8.4188e-56	1				1.04187	0.0178147	0.36382	0.439114	18	6	6	0.93064	-0.0312183	24.321	7	18.7	6	6	0.95061	-0.0219976	10.596	6	10.1	4	4	1.27838	0.10666	5.4009	5
	563	Tb927.8.6110	3-hydroxy-3-methylglutaryl-CoA synthase, putative (HMGS)	HMGS	Q57YL2	54.669	9.6	4.9299e-12	1			X	1.05504	0.0232682	0.369109	0.432845	3.2	1	1	0.91629	-0.0379671	7.8453	2	3.6	2	2	0.91873	-0.0368121	9.4217	2	2.8	1	1	1.39503	0.144584		1
	223	Tb927.11.11680	2-oxoglutarate dehydrogenase E2 component, putative		Q383B2	41.143	32.4	4.0645e-110	1			X	1.04686	0.0198884	0.369165	0.432779	19.8	6	6	0.95655	-0.0192923	5.7658	9	20.6	7	7	0.90425	-0.0437115	5.8827	8	21.9	6	6	1.32638	0.122669	8.6221	8
	257	Tb927.5.1110;Tb927.11.16280	60S ribosomal protein L2, putative			28.314	13.1	1.1929e-18	2				0.948434	-0.0229929	0.377209	0.423419	8.8	1	1	1.0805	0.0336248	3.5009	3	4.2	1	1	0.83251	-0.0796105		1	0	0	0				0
	492	Tb927.7.2700	NADH-cytochrome b5 reductase, putative (B5R)	B5R	Q57Y80	31.856	22.6	7.515e-24	1				1.03623	0.0154578	0.378425	0.42202	8.4	2	2	1.0242	0.0103848	21.73	2	10.5	3	3	0.87619	-0.0574017	4.8829	4	3.8	1	1	1.23991	0.0933902		1
	537	Tb927.8.1860	pitrilysin-like metalloprotease		Q581Z6	114.53	7.9	3.3024e-12	1				1.04846	0.0205538	0.379575	0.420702	5.6	4	4	1.0101	0.00436437	2.7979	4	0.8	1	1	0.84758	-0.0718193		1	1.5	1	1	1.34622	0.129116		1
	559	Tb927.8.5860	50S ribosomal protein L17, putative		Q57YI7	35.06	5.6	0.01186	1				1.09635	0.0399512	0.382504	0.417364	0	0	0				0	5.6	1	1	0.86433	-0.0633204		1	5.6	1	1	1.39067	0.143223		1
	213	Tb927.11.10910;Tb927.11.10790	40S ribosomal protein SA, putative		Q383I8	27.609	19.7	1.0532e-59	2				0.964034	-0.0159077	0.38338	0.41637	16.4	3	3	1.0606	0.0255516	13.175	4	10.2	2	2	0.87626	-0.057367	12.303	2	0	0	0				0
	393	Tb927.4.2180	60S ribosomal protein L35a, putative		Q584G9	17.021	11.4	6.9558e-10	1				1.03142	0.0134368	0.392128	0.406572	6.7	2	2	0.86427	-0.0633506	20.815	3	4.7	1	1	1.043	0.0182843		1	6.7	2	2	1.21724	0.0853766	15.546	3
	259	Tb927.11.16480	enoyl-CoA hydratase/isomerase family protein, putative		Q381D8	40.234	14.1	6.9186e-28	1				0.955781	-0.0196415	0.393812	0.404711	14.1	4	4	0.94048	-0.0266504	68.106	4	6.4	2	2	0.74704	-0.126656	13.086	2	6.4	2	2	1.24275	0.0943822	17.684	3
	211	Tb927.11.1020	ribokinase, putative		Q387E8	35.288	27.6	8.2066e-86	1				1.04316	0.0183527	0.400626	0.397261	11.7	4	4	0.88694	-0.0521058	4.3921	4	21.3	4	4	0.91422	-0.0389493	11.437	4	24.9	5	5	1.39995	0.146113	22.772	5
	374	Tb927.3.4850	enoyl-CoA hydratase, mitochondrial precursor, putative		Q582Q0	28.605	37.1	2.3037e-161	1				1.03388	0.0144698	0.40097	0.396889	24.3	6	6	0.93591	-0.0287659	17.275	9	8.2	2	2	0.90527	-0.0432219	4.7123	2	20.6	4	4	1.30436	0.115397	18.256	5
	480	Tb927.7.1270;Tb927.7.1250	hypothetical protein, conserved		Q57WS3	35.715	11.9	3.1477e-14	2				1.01834	0.00789279	0.401074	0.396776	11.9	3	3	0.96232	-0.0166805	56.654	3	0	0	0				0	4	1	1	1.07762	0.0324661		1
	582	Tb927.9.10640	synaptojanin (N-terminal domain), putative		Q38DV2	83.045	35.2	4.0521e-236	1				1.0287	0.0122883	0.409503	0.387743	20.4	8	8	0.89148	-0.0498884	8.3814	9	12.5	6	6	0.95902	-0.0181723	14.145	7	10.1	6	6	1.27329	0.104926	6.8903	7
	63	Tb11.v5.0561;Tb927.9.4230;Tb927.9.4210	fatty acyl CoA synthetase, putative			44.797	14.4	1.1536e-13	3				1.03219	0.0137596	0.418509	0.378295	12.4	3	3	0.91452	-0.0388068	15.177	3	2	1	1	1.165	0.0663259		1	0	0	0				0
	439	Tb927.5.4330	dihydrolipoamide branched chain transacylase, putative		Q57Z16	47.651	9.1	5.9553e-27	1				1.02891	0.0123785	0.420342	0.376397	3	2	2	0.86475	-0.0631094	5.7286	3	6.2	3	3	0.96085	-0.0173444	54.343	3	2.3	1	1	1.31096	0.117589		1
	468	Tb927.6.4300;Tb927.6.4280;Tb927.10.6880;Tb11.v5.0516	glyceraldehyde 3-phosphate dehydrogenase, glycosomal (GAPDH)	GAPDH	Q586Z6	39.047	33.7	9.5324e-68	4				1.02257	0.00969481	0.424693	0.371925	21.4	6	6	0.93404	-0.0296345	48.141	8	16.7	5	5	0.91046	-0.0407391	16.416	6	16.7	5	5	1.25736	0.0994581	8.3814	5
	112	Tb927.10.13360	Elongation factor Tu, mitochondrial (EF-Tu)	EF-Tu	Q388R1	51.849	8.9	1.9786e-07	1				1.01731	0.0074522	0.424833	0.371781	7	2	2	0.94729	-0.023517	4.9049	2	1.9	1	1	1.0925	0.0384214		1	0	0	0				0
	410	Tb927.4.590	PQQ-like domain/Protein of unknown function (DUF1620), putative		Q57ZY7	88.024	4.6	2.4025e-12	1				1.02489	0.0106756	0.428176	0.368378	2.8	2	2	0.85334	-0.0688779	8.9549	2	1.8	2	2	0.98271	-0.00757462	1.7867	2	1.2	1	1	1.28375	0.108479		1
	340	Tb927.2.4210	Phosphoenolpyruvate carboxykinase [ATP], glycosomal (PEPCK)	PEPCK	Q586V2	58.564	22.1	3.8222e-61	1				1.01846	0.00794404	0.429117	0.367424	19.8	9	9	0.94266	-0.0256449	18.737	12	5.9	2	2	0.91906	-0.0366561	17.288	3	9.5	3	3	1.21936	0.0861332	116.01	3
	124	Tb927.10.14180	protein transport protein SEC13, putative		Q388I4	41.675	8.3	8.6045e-11	1				1.02395	0.0102768	0.429118	0.367423	3.2	1	1	0.89643	-0.0474836		1	5.1	2	2	0.9266	-0.0331077	2.956	2	3.2	1	1	1.29247	0.111422		1
	578	Tb927.9.10400	hypothetical protein, conserved		Q38DX4	50.645	35.9	1.0939e-36	1				1.02447	0.0105008	0.437484	0.359037	8.3	3	3	0.93783	-0.0278759	23.218	3	30.8	4	4	0.85743	-0.0668013	9.5864	5	30.8	3	3	1.33715	0.12618	7.0751	4
	82	Tb927.1.2400;Tb927.1.2380;Tb927.1.2360;Tb927.1.2340;Tb11.v5.0468	alpha tubulin			49.787	41	2.7684e-73	5				0.98898	-0.00481262	0.441865	0.35471	24.8	7	6	0.97832	-0.00951907	12.465	6	22.2	7	6	0.88584	-0.0526447	7.0261	6	17.7	5	4	1.11616	0.0477259	3.191	4
	314	Tb927.11.7510;Tb927.11.7460	luminal binding protein 1 (BiP), putative (BiP)	BiP		71.434	25.4	1.3032e-93	2				1.02082	0.00895105	0.448131	0.348595	17.6	8	8	0.88017	-0.0554334	10.226	11	12.7	6	6	0.89546	-0.0479538	27.347	6	12.4	5	5	1.34971	0.13024	6.1145	5
	216	Tb927.11.11050	hypothetical protein, conserved		Q383H3	37.475	6	3.7091e-06	1				0.988322	-0.00510147	0.458634	0.338534	3.6	1	1	0.90486	-0.0434186	2.6566	2	2.4	1	1	0.88411	-0.0534937		1	3.6	1	1	1.20672	0.0816079		1
	617	Tb927.9.5890	solanesyl-diphosphate synthase, putative		Q38EX7	39.253	12.5	6.8316e-26	1				1.01246	0.00537832	0.461689	0.335651	12.5	4	4	0.89771	-0.0468639	9.0906	6	3.3	1	1	0.90928	-0.0413024		1	3.3	1	1	1.27146	0.104301		1
	258	Tb927.11.16380	TPR repeat, putative		Q381E8	23.331	7.6	3.0461e-08	1				1.00884	0.00382311	0.467092	0.330598	7.6	1	1	0.95352	-0.0206702		1	7.6	1	1	0.88782	-0.0516751	0.5319	2	7.6	1	1	1.21287	0.0838146		1
	545	Tb927.8.2540	3-ketoacyl-CoA thiolase, putative		Q57XD5	46.244	14.4	4.7905e-19	1				1.00908	0.00392378	0.473853	0.324356	8.7	2	2	0.95386	-0.0205154	5.5812	2	12.8	5	5	0.84498	-0.0731536	12.372	5	5	1	1	1.27479	0.10544		1
	88	Tb927.1.740	phosphatidylinositol-4-phosphate 5-kinase related		Q4GZE4	48.865	34.7	1.6226e-118	1				0.995225	-0.00207859	0.480513	0.318295	34.7	9	9	0.95652	-0.0193059	10.428	11	2.8	1	1	0.87699	-0.0570054		1	14.3	4	4	1.1751	0.0700755	9.3883	5
	182	Tb927.10.6810	guanylate kinase, putative		Q38AS6	29.956	6.8	2.1211e-58	1				0.986405	-0.00594461	0.480741	0.318089	0	0	0				0	6.8	1	1	0.78691	-0.104075	6.9721	2	6.8	1	1	1.23648	0.0921857		1
	57	Tb927.1.2390;Tb927.1.2370;Tb927.1.2350;Tb927.1.2330;Tb11.v5.0469;Tb927.1.2410	beta tubulin			49.704	73.5	0	6				1.00378	0.00163933	0.482893	0.316149	44.3	12	12	0.95649	-0.0193196	9.6648	19	46.2	12	12	0.90438	-0.0436491	11.38	15	41.9	11	11	1.16919	0.0678866	8.108	13
	264	Tb927.11.16760	T-complex protein 1, alpha subunit, putative (TCP-1-alpha)	TCP-1-alpha	Q381B0	54.623	4.2	3.4778e-10	1				1.01158	0.00499815	0.487419	0.312097	2.2	1	1	1.3533	0.131394	1.3601	2	2	1	1	0.75614	-0.121398		1	0	0	0				0
	385	Tb927.4.1020	serine-palmitoyl-CoA transferase, putative		Q580D0	54.128	5.3	8.9657e-05	1				1.00339	0.00146835	0.490983	0.308934	2.4	1	1	0.81406	-0.0893436		1	2.9	1	1	0.96737	-0.0144074		1	2.4	1	1	1.28279	0.108156		1
	394	Tb927.4.2500	eukaryotic translation initiation factor 2-alpha kinase, putative		Q584D7	111.92	20.7	5.7811e-218	1				1.00248	0.00107652	0.49127	0.30868	10.9	8	8	0.89424	-0.0485459	6.6799	10	14.5	13	13	0.92005	-0.0361886	12.66	16	9.7	9	9	1.22451	0.087964	8.3406	10
	445	Tb927.5.940	NADH-dependent fumarate reductase, putative		Q57W39	87.388	6.9	1.2043e-29	1				0.993957	-0.0026323	0.492977	0.307173	3.9	3	1	1.1094	0.0450882	1.8556	2	5.5	4	1	0.55943	-0.252254		1	5.9	4	2	1.58223	0.199269	1.1211	2
	195	Tb927.10.8630	Sucrase/ferredoxin-like, putative		Q38AA9	27.968	8.2	1.2695e-06	1				0.999929	-3.0644e-05	0.499726	0.301268	0	0	0				0	8.2	2	2	0.92113	-0.0356791	52.062	2	3.9	1	1	1.08547	0.0356178		1
	71	Tb927.11.15780;Tb11.v5.0771	hypothetical protein, conserved		Q381K8	10.98	35.7	8.7157e-32	2			X	11.931	1.07668			9.2	1	1	11.931	1.07668		1	0	0	0				0	26.5	1	1				0
	246	Tb927.11.14950	zinc finger protein 2 (ZFP2)	ZFP2	Q381U0	15.767	28.8	7.3372e-07	1				1.2954	0.112405			14.4	1	1				0	0	0	0				0	14.4	1	1	1.2954	0.112405		1
	191	Tb927.10.7870	hypothetical protein, conserved		Q38AH7	22.784	27.7	2.3568e-12	1				16.493	1.2173			27.7	3	3	16.493	1.2173	69.676	3	0	0	0				0	0	0	0				0
	358	Tb927.3.1720	hypothetical protein, conserved		Q57ZD9	11.172	26.6	0.00010997	1			X	4.1589	0.618978			26.6	2	2	4.1589	0.618978	72.491	2	0	0	0				0	0	0	0				0
	110	Tb927.10.12900	Complex 1 protein (LYR family), putative		Q388V6	18.063	26.3	0.0040529	1				1.1764	0.070555			26.3	1	1	1.1764	0.070555		1	0	0	0				0	0	0	0				0
	167	Tb927.10.4740	nucleolar RNA-binding protein, putative		Q38BC7	7.4056	25.4	0.0073664	1				1.1702	0.0682601			25.4	1	1	1.1702	0.0682601	9.5119	2	0	0	0				0	0	0	0				0
	40	Tb927.11.7700;Tb11.0400;Tb11.0300	hypothetical protein			27.629	22.4	1.4493e-15	3				1.8319	0.262902			22.4	4	4	1.8319	0.262902	46.403	4	0	0	0				0	0	0	0				0
	365	Tb927.3.2880	hypothetical protein, conserved		Q57ZM4	12.643	20.2	0.0011307	1			X	1.2889	0.110219			20.2	2	2	1.2889	0.110219	1.9987	2	0	0	0				0	0	0	0				0
	500	Tb927.7.3590	hypothetical protein, conserved		Q57WH4	16.847	17.9	6.5061e-05	1			X	3.4319	0.535535			17.9	2	2	3.4319	0.535535	19.088	2	0	0	0				0	0	0	0				0
	107	Tb927.11.9730;Tb927.10.12680	60S ribosomal protein L34, putative		Q383V6	19.336	17.1	7.2918e-10	2				1.0721	0.0302353			17.1	2	2	1.0721	0.0302353	2.1612	3	0	0	0				0	0	0	0				0
	227	Tb927.11.1270	hypothetical protein, conserved		Q387C5	20.267	16	3.5298e-74	1			X	2.5681	0.409612			16	2	2	2.5681	0.409612	4.1683	2	0	0	0				0	0	0	0				0
	135	Tb927.9.15210;Tb927.10.1590	ribosomal protein L36, putative		Q38CY6	12.457	14.7	0.00064151	2				0.97704	-0.0100877			0	0	0				0	14.7	2	2	0.97704	-0.0100877	4.757	2	0	0	0				0
	416	Tb927.5.1520	ATP-dependent protease ATPase subunit HslU1 (HslU1)	HslU1	Q57VB1	52.53	12.8	7.6159e-13	1				2.4047	0.381061			12.8	4	4	2.4047	0.381061	9.2018	4	0	0	0				0	0	0	0				0
	316	Tb927.11.7900	mitochondrial RNA binding protein 16 (RBP16)	RBP16	Q384M8	15.118	12.8	3.3859e-33	1				1.21194	0.0834829			11.3	1	1				0	0	0	0				0	12.8	2	2	1.21194	0.0834829		1
	286	Tb927.11.4450	ALBA-Domain Protein (ALBA2)	ALBA2	Q385X2	12.757	12.8	0.0022554	1				1.1452	0.0588813			12.8	1	1	1.1452	0.0588813		1	0	0	0				0	0	0	0				0
	84	Tb927.1.3180	40S ribosomal protein S11, putative		Q4GYQ5	20.059	12.6	2.0694e-08	1				1.36953	0.13657			5.7	1	0				0	0	0	0				0	6.9	1	1	1.36953	0.13657	4.597	2
	466	Tb927.6.4130	hypothetical protein, conserved		Q586B1	11.734	12.5	0.00037352	1			X	3.5835	0.554307			0	0	0				0	12.5	1	1	3.5835	0.554307		1	0	0	0				0
	411	Tb927.4.830	cytochrome c oxidase assembly protein PET191, putative		Q580B1	11.341	12.5	0.0027989	1				2.7863	0.445028			0	0	0				0	12.5	1	1	2.7863	0.445028		1	0	0	0				0
	95	Tb927.10.11060	hypothetical protein, conserved		Q389N3	8.8635	12.3	2.3553e-05	1				6.6459	0.822554			0	0	0				0	12.3	1	1	6.6459	0.822554		1	0	0	0				0
	603	Tb927.9.15010	hypothetical protein, conserved		Q38CZ9	23.182	12.3	6.0651e-09	1			X	6.5691	0.817506			12.3	2	2	6.5691	0.817506		1	0	0	0				0	0	0	0				0
	530	Tb927.8.1210	hypothetical protein, conserved		Q57VN3	77.786	12.2	0.0011537	1				1.1454	0.0589572			0	0	0				0	12.2	1	1	1.1454	0.0589572		1	0	0	0				0
	231	Tb927.11.13180	Present in the outer mitochondrial membrane proteome 10 (POMP10)	POMP10	Q382L8	61.21	12.1	5.0474e-17	1		X		1.3093	0.117039			12.1	3	3	1.3093	0.117039	9.4516	3	0	0	0				0	0	0	0				0
	532	Tb927.8.1340;Tb927.8.1330	60S ribosomal protein L7a, putative			30.879	12	2.8492e-64	2				1.0557	0.0235405			12	2	2	1.0557	0.0235405	11.699	2	0	0	0				0	0	0	0				0
	526	Tb927.7.890	electron transfer protein, putative		Q57VT5	19.713	11.8	1.4339e-12	1				0.8291	-0.0813931			11.8	2	2	0.8291	-0.0813931		1	0	0	0				0	0	0	0				0
	200	Tb927.10.9030	Mechanosensitive ion channel, putative		Q38A71	18.026	11.7	0.0014478	1				8.092	0.908056			0	0	0				0	11.7	2	2	8.092	0.908056	22.025	2	0	0	0				0
	203	Tb927.10.9830	hypothetical protein, conserved		Q389Z3	17.194	11.5	1.5472e-34	1			X	1.4559	0.163132			11.5	1	1	1.4559	0.163132	1.1509	2	0	0	0				0	0	0	0				0
	544	Tb927.8.2530	hypothetical protein, conserved		Q57XD6	13.299	11.4	0.0042248	1			X	1.31146	0.117754			0	0	0				0	0	0	0				0	11.4	1	1	1.31146	0.117754	109.59	2
	631	Tb927.9.8710	hypothetical protein, conserved		Q38EA5	19.729	11.2	0.0011285	1			X	15.165	1.18084			11.2	1	1	15.165	1.18084		1	0	0	0				0	0	0	0				0
	481	Tb927.7.1290	Protein of unknown function (DUF2012), putative		Q57WS1	26.998	11.2	0.00016713	1				0.94572	-0.0242374			4.5	1	1	0.94572	-0.0242374		1	0	0	0				0	6.6	1	1				0
	171	Tb927.10.5050	Mitochondrial ATP synthase epsilon chain, putative		Q38B96	8.6908	10.7	0.012433	1			X	1.4155	0.15091			0	0	0				0	10.7	1	1	1.4155	0.15091		1	0	0	0				0
	236	Tb927.11.13990	GDP-L-fucose synthetase, putative		Q382D8	40.659	10.6	7.1256e-15	1				0.90669	-0.0425412			10.6	2	2	0.90669	-0.0425412	5.924	3	0	0	0				0	0	0	0				0
	556	Tb927.8.5120	cytochrome c		Q57UI4	12.3	10.5	0.011243	1				0.95278	-0.0210074			0	0	0				0	10.5	1	1	0.95278	-0.0210074		1	0	0	0				0
	494	Tb927.7.2780	hypothetical protein, conserved		Q57Y88	12.723	10.3	0.0025726	1				1.25437	0.0984273			0	0	0				0	0	0	0				0	10.3	1	1	1.25437	0.0984273		1
	313	Tb927.11.740	eukaryotic translation initiation factor 5A, putative (eIF-5A)	eIF-5A	Q387H6	17.82	10.2	3.7271e-08	1				1.2045	0.0808068			10.2	1	1	1.2045	0.0808068		1	0	0	0				0	0	0	0				0
	116	Tb927.10.13600	hypothetical protein, conserved		Q388N8	18.522	10.1	8.119e-66	1			X	5.6657	0.753254			10.1	1	1	5.6657	0.753254		1	0	0	0				0	0	0	0				0
	224	Tb927.11.11830;Tb927.11.11820	40S ribosomal protein S17, putative			16.222	9.9	6.042e-07	2				1.0439	0.0186589			9.9	1	1	1.0439	0.0186589		1	0	0	0				0	0	0	0				0
	301	Tb927.11.6250	hypothetical protein, conserved		Q385E4	27.599	9.7	2.4961e-26	1			X	1.3799	0.139848			9.7	2	2	1.3799	0.139848	7.398	2	0	0	0				0	0	0	0				0
	260	Tb927.11.16510	hypothetical protein, conserved		Q381D5	16.327	9.6	0.00015866	1			X	2.4604	0.391006			9.6	1	1	2.4604	0.391006	20.069	2	0	0	0				0	0	0	0				0
	467	Tb927.6.4140	paraflagellar rod component, putative (PFC4)	PFC4	Q586B2	13.009	9.6	0.010042	1				1.24349	0.0946413			0	0	0				0	0	0	0				0	9.6	1	1	1.24349	0.0946413		1
	458	Tb927.6.2610	hypothetical protein, conserved		Q584P5	11.414	9.5	0.00017311	1				16.967	1.22961			9.5	1	1	16.967	1.22961		1	0	0	0				0	0	0	0				0
	210	Tb927.11.10140	hypothetical protein, conserved		Q383R5	30.3	9.3	0.00052296	1			X	1.6831	0.22611			9.3	2	2	1.6831	0.22611	13.434	2	0	0	0				0	0	0	0				0
	505	Tb927.7.5180;Tb927.7.5170	60S ribosomal protein L23a, putative		Q57ZH1	18.17	9.1	0.00015087	2				0.9597	-0.0178645			9.1	1	1	0.9597	-0.0178645	1.3759	2	0	0	0				0	0	0	0				0
	162	Tb927.10.4280	ubiquinol-cytochrome c reductase complex 14kD subunit, putative		Q38BH2	24.055	9	7.0543e-13	1			X	3.9789	0.599763			0	0	0				0	9	2	2	3.9789	0.599763	10.681	2	0	0	0				0
	133	Tb927.10.15220	hypothetical protein, conserved		Q387Y9	22.101	8.8	0.0003591	1				5.6808	0.754409			0	0	0				0	8.8	1	1	5.6808	0.754409		1	0	0	0				0
	573	Tb927.8.7040	hypothetical protein, conserved		Q57YR1	21.365	8.5	0.00018582	1			X	1.1036	0.0428117			8.5	1	1	1.1036	0.0428117		1	0	0	0				0	0	0	0				0
	232	Tb927.11.13280	mitochondrial RNA binding protein 2 (GBP25)	GBP25	Q382K8	25.106	8.5	2.4435e-25	1				1.0104	0.00449334			8.5	1	1	1.0104	0.00449334		1	0	0	0				0	0	0	0				0
	147	Tb927.10.2660	hypothetical protein, conserved		Q38BX9	20.788	8.5	0.00013339	1				1.0019	0.000824377			8.5	1	1	1.0019	0.000824377		1	0	0	0				0	0	0	0				0
	389	Tb927.4.1670	cytochrome b5-like Heme/Steroid binding domain containing protein, putative (POMP29)	POMP29	Q581R4	17.389	8.5	0.00096804	1		X		0.92331	-0.0346525			8.5	1	1	0.92331	-0.0346525	12.768	2	0	0	0				0	0	0	0				0
	269	Tb927.11.2160	hypothetical protein, conserved		Q386U3	18.056	8.4	0.00050793	1				7.4748	0.8736			8.4	1	1	7.4748	0.8736		1	0	0	0				0	0	0	0				0
	222	Tb927.11.11520	glycosomal membrane protein (PEX11)	PEX11	Q383C6	24.027	8.3	1.232e-05	1				0.78483	-0.105224			0	0	0				0	8.3	2	2	0.78483	-0.105224	25.956	2	0	0	0				0
	306	Tb927.11.6510;Tb927.11.6500	40S ribosomal protein S21, putative		Q385B8	21.118	8.2	2.5587e-06	2				0.89696	-0.0472269			8.2	1	1	0.89696	-0.0472269		1	0	0	0				0	0	0	0				0
	630	Tb927.9.8680	cytochrome c oxidase assembly factor, putative		Q38EA7	30.64	8.1	1.4149e-06	1			X	7.4336	0.871199			0	0	0				0	8.1	2	2	7.4336	0.871199	17.329	2	0	0	0				0
	233	Tb927.11.13710	hypothetical protein, conserved		Q382G6	20.895	8.1	6.1413e-34	1				3.1883	0.503559			8.1	1	1	3.1883	0.503559		1	0	0	0				0	0	0	0				0
	539	Tb927.8.1910	acetylornithine deacetylase, putative (ArgE)	ArgE	Q581Z1	43.269	7.9	1.559e-08	1				1.1249	0.0511139			7.9	2	2	1.1249	0.0511139	30.052	2	0	0	0				0	0	0	0				0
	41	Tb927.11.18680;Tb11.0845	dynein light chain LC8, putative (DYNLL1)	DYNLL1	Q4FKD8	10.429	7.8	0.00882	2				1.30012	0.113983			0	0	0				0	0	0	0				0	7.8	1	1	1.30012	0.113983		1
	59	Tb927.10.3940;Tb927.10.3930;Tb11.v5.0501	40S ribosomal protein S3A, putative		Q38BK6	29.422	7.8	3.6057e-11	3				1.27966	0.107093			0	0	0				0	0	0	0				0	7.8	2	2	1.27966	0.107093		1
	624	Tb927.9.7830	hypothetical protein, conserved		Q38EH2	22.986	7.6	2.6317e-05	1			X	4.6952	0.671654			4	1	1	4.6952	0.671654		1	0	0	0				0	3.5	1	1				0
	197	Tb927.10.8730	ABC1 family, putative		Q38AA0	50.876	7.5	5.5067e-55	1			X	1.3912	0.14339			7.5	2	2	1.3912	0.14339	13.515	2	0	0	0				0	0	0	0				0
	496	Tb927.7.2940;Tb927.7.2930;Tb927.7.2920;Tb927.7.2910;Tb927.7.2900;Tb927.7.2890;Tb927.7.2880;Tb927.7.2870;Tb927.7.2860;Tb927.7.2850;Tb927.7.2840;Tb927.7.2830;Tb927.7.2820	histone H2A, putative			14.212	7.5	5.2298e-06	13				1.0841	0.0350693			0	0	0				0	7.5	1	1	1.0841	0.0350693		1	0	0	0				0
	484	Tb927.7.1670	Eukaryotic translation initiation factor 4E type 6 (eif4e6)	eif4e6	Q57V43	20.864	7.5	0.0018734	1				0.96456	-0.0156708			7.5	1	1	0.96456	-0.0156708		1	0	0	0				0	0	0	0				0
	242	Tb927.11.14570	LicD family, putative		Q381Y0	46.609	7.5	3.712e-09	1				0.86987	-0.0605456			7.5	2	2	0.86987	-0.0605456	2.0349	2	0	0	0				0	0	0	0				0
	475	Tb927.9.15190;Tb927.6.5040	ribosomal protein L15, putative		Q38CY7	24.401	7.4	2.3004e-05	2				1.0809	0.0337855			7.4	1	1	1.0809	0.0337855		1	0	0	0				0	0	0	0				0
	396	Tb927.4.2740	p25-alpha, putative		D6XFL0	16.327	7.3	0.00072923	1				0.0085208	-2.06952			0	0	0				0	7.3	1	1	0.0085208	-2.06952		1	0	0	0				0
	549	Tb927.8.3260	YceI-like domain containing protein, putative		Q57YY7	22.139	7.2	0.0074148	1			X	6.41478	0.807182			0	0	0				0	0	0	0				0	7.2	1	1	6.41478	0.807182		1
	589	Tb927.9.11280	unspecified product		Q38DP8	35.601	7.2	4.1354e-08	1				1.7006	0.230602			0	0	0				0	7.2	2	2	1.7006	0.230602	12.786	2	0	0	0				0
	562	Tb927.8.6080	Glycerophosphoryl diester phosphodiesterase family, putative (POMP42)	POMP42	Q57YK9	38.08	7.2	0.00016523	1		X		1.4205	0.152441			4.2	1	1	1.4205	0.152441		1	3	1	1				0	0	0	0				0
	395	Tb927.4.2530	hypothetical protein, conserved		Q584D4	16.835	7	3.94e-06	1				0.77008	-0.113464			7	1	1	0.77008	-0.113464		1	0	0	0				0	0	0	0				0
	42	Tb927.4.1100;Tb927.11.680;Tb11.0880	ribosomal protein L21E (60S), putative		Q580D8	18.015	6.9	3.2842e-05	3				1.0264	0.0113166			6.9	1	1	1.0264	0.0113166		1	0	0	0				0	0	0	0				0
	541	Tb927.8.2000	cyclophilin, putative (NCP1)	NCP1	Q581Y2	28.482	6.9	0.00014027	1				0.98158	-0.0080743			0	0	0				0	6.9	2	2	0.98158	-0.0080743	6.8256	2	0	0	0				0
	529	Tb927.8.1030	chaperone protein DNAj, putative		Q57VQ1	33.402	6.8	1.5068e-06	1				8.5539	0.932164			6.8	1	1	8.5539	0.932164		1	0	0	0				0	0	0	0				0
	89	Tb927.1.840	transmembrane protein, putative		Q4GZD4	27.104	6.7	1.0269e-05	1			X	4.5447	0.657505			6.7	1	1	4.5447	0.657505		1	0	0	0				0	0	0	0				0
	513	Tb927.7.6350	NADH-ubiquinone oxidoreductase, mitochondrial, putative		Q582M4	30.925	6.6	1.6647e-06	1				2.22663	0.347647			0	0	0				0	0	0	0				0	6.6	1	1	2.22663	0.347647		1
	391	Tb927.4.1860	ribosomal protein S19, putative		Q583K7	18.846	6.6	0.0010086	1				1.9852	0.297804			6.6	1	1	1.9852	0.297804		1	0	0	0				0	0	0	0				0
	518	Tb927.7.7090	hypothetical protein, conserved		Q57XS9	17.127	6.6	0.0078672	1				1.2997	0.113843			6.6	1	1	1.2997	0.113843		1	0	0	0				0	6.6	1	1				0
	324	Tb927.11.9600	hypothetical protein, conserved		Q383W9	34.241	6.4	0.00022259	1				11.166	1.0479			6.4	2	2	11.166	1.0479	36.608	2	0	0	0				0	0	0	0				0
	53	Tb927.10.6300;Tb11.v5.0276	Ribosomal protein S5, C-terminal domain containing protein, putative		Q38AX6	50.038	6.4	1.1011e-06	2				2.4384	0.387105			0	0	0				0	6.4	3	3	2.4384	0.387105	10.703	3	0	0	0				0
	104	Tb927.10.12330	zinc finger protein family member, putative (ZC3H34)	ZC3H34	Q389B0	22.365	6.4	0.00981	1				1.0344	0.0146885			6.4	1	1	1.0344	0.0146885		1	0	0	0				0	0	0	0				0
	93	Tb927.6.4690;Tb927.10.1100	60S ribosomal protein L9, putative		Q587D5	21.661	6.4	2.2148e-06	2				0.87716	-0.0569212			6.4	1	1	0.87716	-0.0569212		1	0	0	0				0	0	0	0				0
	163	Tb927.10.4550	hypothetical protein, conserved		Q38BE6	18.658	6.4	0.00024331	1				0.862664	-0.0641584			0	0	0				0	0	0	0				0	6.4	1	1	0.862664	-0.0641584		1
	576	Tb927.8.8120	hypothetical protein, conserved		Q57WL8	30.085	6.3	0.0042202	1				1.19219	0.0763468			0	0	0				0	0	0	0				0	6.3	1	1	1.19219	0.0763468		1
	145	Tb927.10.2530	adenylate kinase, putative		Q38BZ2	24.941	6.3	0.010249	1				0.72656	-0.138729			0	0	0				0	6.3	1	1	0.72656	-0.138729		1	0	0	0				0
	209	Tb927.11.10100	hypothetical protein, conserved		Q383R9	18.236	6.2	0.00018863	1				14.181	1.15171			0	0	0				0	6.2	1	1	14.181	1.15171		1	0	0	0				0
	255	Tb927.11.1620	hypothetical protein, conserved		Q386Z2	21.598	6.2	0.0086465	1			X	5.14536	0.711415			0	0	0				0	0	0	0				0	6.2	1	1	5.14536	0.711415		1
	97	Tb927.10.11160	HIRA-interacting protein 5, putative		Q389M3	26.717	6.2	0.011829	1				4.4403	0.647412			0	0	0				0	0	0	0				0	6.2	1	1	4.4403	0.647412		1
	547	Tb927.8.3070	hypothetical protein, conserved		Q57W66	17.047	6.2	0.00059867	1				2.9862	0.475119			0	0	0				0	6.2	1	1	2.9862	0.475119		1	0	0	0				0
	470	Tb927.6.4440	RNA-binding protein 42 (RNA-binding motif protein 42) (RBP42)	RBP42	Q587B0	37.718	6.2	2.408e-20	1				1.0029	0.00125763			6.2	1	1	1.0029	0.00125763		1	0	0	0				0	0	0	0				0
	103	Tb927.10.11930	beta-D-hydroxybutyrate dehydrogenase		Q389E9	27.645	6.2	0.00070687	1				0.72063	-0.142288			6.2	1	1	0.72063	-0.142288		1	0	0	0				0	0	0	0				0
	462	Tb927.6.3870	RNA-binding protein, putative (SGN1)	SGN1	Q585Y5	22.904	6.1	0.00035024	1				0.94613	-0.0240492			0	0	0				0	6.1	1	1	0.94613	-0.0240492		1	0	0	0				0
	334	Tb927.2.2940	hypothetical protein, conserved		Q587G7	32.208	6	0.00017898	1			X	3.8606	0.586655			6	1	1	3.8606	0.586655		1	0	0	0				0	0	0	0				0
	626	Tb927.9.8130;Tb927.9.8100	nascent polypeptide associated complex subunit, putative			20.129	5.9	0.00076295	2				1.2504	0.097049			5.9	1	1	1.2504	0.097049		1	0	0	0				0	0	0	0				0
	118	Tb927.10.13800	hypothetical protein, conserved		Q388L9	34.401	5.9	7.5467e-05	1				1.0149	0.00642325			0	0	0				0	5.9	2	2	1.0149	0.00642325	19.195	2	0	0	0				0
	592	Tb927.9.11600;Tb927.9.11580	Gim5B protein (gim5B)	gim5B	Q38DN0	25.975	5.8	3.1121e-06	2				1.3381	0.126489			5.8	1	1	1.3381	0.126489		1	0	0	0				0	0	0	0				0
	212	Tb927.11.10240	ATP-dependent protease subunit HslV (HsIV)	HsIV	Q383Q5	22.684	5.7	0.0091939	1				1.1822	0.072691			5.7	1	1	1.1822	0.072691		1	0	0	0				0	0	0	0				0
	430	Tb927.5.3140	hypothetical protein, conserved		Q57Z79	25.738	5.6	0.00035279	1				3.8101	0.580937			0	0	0				0	0	0	0				0	5.6	1	1	3.8101	0.580937		1
	130	Tb927.10.14930	Zinc finger CCCH domain-containing protein 39 (ZC3H39)	ZC3H39	Q388B3	31.519	5.6	0.0015066	1				0.90433	-0.0436731			0	0	0				0	5.6	1	1	0.90433	-0.0436731		1	0	0	0				0
	442	Tb927.5.750	hypothetical protein, conserved		Q57VG3	24.837	5.5	0.0011107	1				5.73723	0.758703			0	0	0				0	0	0	0				0	5.5	1	1	5.73723	0.758703		1
	62	Tb11.v5.0559;Tb927.5.910;Tb927.5.900	oligosaccharyl transferase subunit, putative			40.454	5.4	0.0048802	3				1.1971	0.0781304			5.4	1	1	1.1971	0.0781304		1	0	0	0				0	0	0	0				0
	506	Tb927.7.5260	Cytochrome c oxidase biogenesis protein Cmc1 like, putative		Q57ZG3	22.68	5.2	0.010885	1			X	3.13342	0.496019			0	0	0				0	0	0	0				0	5.2	1	1	3.13342	0.496019		1
	384	Tb927.3.940	Complex 1 protein (LYR family), putative		Q57WX7	18.107	5.2	0.0034079	1			X	2.8437	0.453884			0	0	0				0	5.2	1	1	2.8437	0.453884		1	0	0	0				0
	604	Tb927.9.15150;Tb927.9.15110	unspecified product			34.636	5.2	0.00018347	2				1.57248	0.196584			0	0	0				0	0	0	0				0	5.2	1	1	1.57248	0.196584		1
	555	Tb927.8.4930	hypothetical protein, conserved		Q57UV9	33.895	5.2	1.589e-05	1				1.1571	0.0633709			5.2	1	1	1.1571	0.0633709	8.8465	2	0	0	0				0	0	0	0				0
	380	Tb927.3.5340	Hsc70-interacting protein (Hip), putative		Q580U1	42.028	5.2	1.5239e-05	1				1.0595	0.025101			0	0	0				0	5.2	2	2	1.0595	0.025101	6.0126	2	0	0	0				0
	120	Tb927.10.1470;Tb927.10.1400	hypoxanthine-guanine phosphoribosyltransferase (HGPRT)	HGPRT	Q38C93	23.372	5.2	0.00030889	2				0.93007	-0.0314844			5.2	1	1	0.93007	-0.0314844		1	0	0	0				0	0	0	0				0
	581	Tb927.9.10580	3-demethylubiquinone-9 3-methyltransferase, putative		Q38DV8	31.206	5.2	4.7056e-11	1			X	0.77845	-0.108769			5.2	1	1	0.77845	-0.108769		1	0	0	0				0	0	0	0				0
	239	Tb927.11.14100	DRBD4 (DRBD4)	DRBD4	Q382C7	54.707	5.1	3.1883e-05	1				0.97833	-0.00951463			5.1	2	2	0.97833	-0.00951463	6.8162	3	0	0	0				0	0	0	0				0
	457	Tb927.6.2550	RNA-binding protein, putative (TRRM2)	TRRM2	Q584Q1	79.849	5	8.4879e-11	1				0.99734	-0.00115676			5	2	2	0.99734	-0.00115676	9.6729	2	0	0	0				0	0	0	0				0
	591	Tb927.9.11560	hypothetical protein, conserved		Q38DN2	36.042	4.9	3.2391e-18	1				8.745	0.94176			4.9	1	1	8.745	0.94176		1	0	0	0				0	0	0	0				0
	354	Tb927.3.1410	cytochrome oxidase subunit VII (COXVII)	COXVII	Q57XX4	19.264	4.8	3.1496e-05	1			X	2.3437	0.369902			4.8	1	1	2.3437	0.369902		1	0	0	0				0	0	0	0				0
	438	Tb927.5.4020	hypothetical protein		Q57Z47	29.347	4.8	0.0019966	1				1.2577	0.0995771			4.8	1	1	1.2577	0.0995771		1	0	0	0				0	0	0	0				0
	407	Tb927.4.4910;Tb927.8.7530	3,2-trans-enoyl-CoA isomerase, mitochondrial precursor, putative		Q584L4	45.333	4.8	0.00034676	2				1.0306	0.0130901			0	0	0				0	4.8	2	2	1.0306	0.0130901	9.8413	2	0	0	0				0
	87	Tb927.1.5000	hypothetical protein, conserved		Q4GY80	30.458	4.8	0.008733	1				0.96159	-0.0170101			0	0	0				0	4.8	1	1	0.96159	-0.0170101		1	0	0	0				0
	450	Tb927.6.1550	Leucine-rich repeat, ribonuclease inhibitor subtype domain-containing protein (POMP30)	POMP30	Q585Q5	38.864	4.8	0.0014366	1		X		0.89347	-0.04892			0	0	0				0	4.8	2	2	0.89347	-0.04892	2.57	2	0	0	0				0
	117	Tb927.10.13620	NADH-ubiquinone oxidoreductase complex I subunit,FT putative		Q388N6	54.791	4.7	3.5938e-08	1			X	3.97804	0.599669			0	0	0				0	2.3	1	1				0	4.7	2	2	3.97804	0.599669	128.13	2
	534	Tb927.8.1580	hypothetical protein, conserved		Q580G5	31.532	4.7	0.0024451	1				1.5211	0.182158			4.7	1	1	1.5211	0.182158		1	0	0	0				0	0	0	0				0
	343	Tb927.2.470;Tb927.4.220	retrotransposon hot spot protein 4 (RHS4), putative		Q584M7	98.316	4.7	2.8124e-11	2				1.2809	0.107515			1.3	1	1	1.2809	0.107515		1	2	2	0				0	1.4	1	0				0
	392	Tb927.4.2040;Tb927.4.2030	ALBA-Domain Protein (ALBA3)	ALBA3	Q583I9	20.808	4.7	9.7496e-08	2				1.0336	0.0143525			0	0	0				0	4.7	1	1	1.0336	0.0143525		1	0	0	0				0
	420	Tb927.5.1780	hypothetical protein, conserved		Q57ZP7	48.192	4.7	0.00056212	1				0.89571	-0.0478326			4.7	1	1	0.89571	-0.0478326	9.4318	2	0	0	0				0	0	0	0				0
	452	Tb927.6.1860	conserved protein		Q585M5	30.977	4.7	0.0017708	1				0.88579	-0.0526692			0	0	0				0	4.7	1	1	0.88579	-0.0526692		1	0	0	0				0
	417	Tb927.5.1530	Flavin-binding monooxygenase-like, putative		Q57VB0	59.943	4.6	3.2083e-05	1				5.27259	0.722024			0	0	0				0	2.2	1	1				0	4.6	2	2	5.27259	0.722024	126.48	2
	512	Tb927.7.6200	chaperone protein DNAj, putative		Q57VJ1	31.594	4.6	0.00027274	1			X	4.8233	0.683344			4.6	1	1	4.8233	0.683344		1	0	0	0				0	0	0	0				0
	570	Tb927.8.6520	hypothetical protein, conserved		Q57TW1	48.547	4.6	4.1043e-21	1				4.7541	0.677068			4.6	1	1	4.7541	0.677068		1	0	0	0				0	0	0	0				0
	574	Tb927.8.750	nucleolar RNA-binding protein, putative		Q57YF6	39.761	4.6	7.4229e-05	1				1.2949	0.112236			4.6	1	1	1.2949	0.112236		1	0	0	0				0	0	0	0				0
	83	Tb927.1.3070	hypothetical protein, conserved		Q4GYR6	44.99	4.6	0.0050496	1				1.29026	0.110676			0	0	0				0	0	0	0				0	4.6	1	1	1.29026	0.110676		1
	106	Tb927.10.12540	NADH-ubiquinone oxidoreductase complex I subunit, putative (NDUFS1)	NDUFS1	Q388Y9	33.754	4.6	0.003728	1			X	1.1525	0.0616409			0	0	0				0	4.6	1	1	1.1525	0.0616409		1	0	0	0				0
	132	Tb927.2.5910;Tb927.10.15120	40S ribosomal protein S13, putative			17.309	4.6	0.0092149	2				1.0034	0.0014741			0	0	0				0	4.6	1	1	1.0034	0.0014741		1	0	0	0				0
	632	Tb927.9.8740	RNA-binding protein (DRBD3)	DRBD3	Q38EA2	36.984	4.6	1.1523e-05	1				0.96567	-0.0151713			0	0	0				0	4.6	1	1	0.96567	-0.0151713		1	0	0	0				0
	520	Tb927.7.7230	nitroreductase (NTR)	NTR	Q57XU3	35.522	4.4	0.00038691	1			X	3.1302	0.495572			4.4	1	1	3.1302	0.495572	107.52	2	0	0	0				0	0	0	0				0
	341	Tb927.2.4240	GTP binding protein, putative		Q586V0	40.685	4.4	0.0047313	1				0.80969	-0.0916812			4.4	1	1	0.80969	-0.0916812		1	0	0	0				0	0	0	0				0
	386	Tb927.4.1360	aldose 1-epimerase, putative		Q581U5	32.547	4.4	0.00063395	1				0.78235	-0.106599			4.4	1	1	0.78235	-0.106599		1	0	0	0				0	0	0	0				0
	516	Tb927.7.6990	hypothetical protein, conserved		Q57XR9	32.721	4.3	2.1042e-11	1			X	6.5814	0.818318			4.3	1	1	6.5814	0.818318	0.8738	2	0	0	0				0	0	0	0				0
	300	Tb927.11.6210	sterol 14-alpha-demethylase (CYP51)	CYP51	Q385E8	54.372	4.2	8.5527e-05	1				0.85298	-0.0690612			0	0	0				0	4.2	2	2	0.85298	-0.0690612	7.4907	3	0	0	0				0
	349	Tb927.2.5800	sedoheptulose-1,7-bisphosphatase (SBPase)	SBPase	Q586C9	35.502	4.2	1.5915e-16	1				0.8111	-0.0909256			4.2	1	1	0.8111	-0.0909256		1	0	0	0				0	0	0	0				0
	432	Tb927.5.3350	iron superoxide dismutase, putative		Q57Z58	26.824	4.2	0.010254	1				0.71292	-0.146959			0	0	0				0	4.2	1	1	0.71292	-0.146959		1	0	0	0				0
	271	Tb927.11.2410	hypothetical protein, conserved			24.58	4.1	2.4584e-07	1				1.3013	0.114379			0	0	0				0	0	0	0				0	4.1	1	1	1.3013	0.114379		1
	378	Tb927.3.5040	hypothetical protein, conserved		Q582N3	61.875	4.1	0.0067226	1				0.90933	-0.0412785			4.1	1	1	0.90933	-0.0412785		1	0	0	0				0	0	0	0				0
	77	Tb11.v5.1042;Tb927.10.3570	RNA-editing complex protein, putative			38.279	4	0.0077805	2				1.1498	0.0606223			0	0	0				0	4	1	1	1.1498	0.0606223		1	0	0	0				0
	449	Tb927.6.1470	hypothetical protein, conserved		Q585R3	27.521	4	3.8342e-06	1				0.79836	-0.0978012			4	1	1	0.79836	-0.0978012		1	0	0	0				0	0	0	0				0
	109	Tb927.10.12840	mitochondrial carrier protein (MCP12)	MCP12	Q388W2	33.131	3.9	1.2007e-06	1			X	2.79133	0.445811	0.0222675	1.65233	0	0	0				0	3.9	1	1	2.9995	0.477049	14.479	2	3.9	1	1	2.59761	0.414573		1
	143	Tb927.10.2240	hypothetical protein, conserved		Q38C20	66.352	3.9	3.1736e-06	1				1.02613	0.0112005	0.0129094	1.88909	1.9	1	1	1.0272	0.011655	6.3828	2	0	0	0				0	2	1	1	1.02505	0.010746		1
	497	Tb927.7.3050	hypothetical protein, conserved		Q57YB5	131.58	3.9	4.058e-20	1				1.28168	0.107779	0.161988	0.790517	2.7	2	2	1.3801	0.139911	1.1787	2	1.1	1	1	0.89237	-0.049455		1	2.7	2	2	1.70955	0.232881	11.285	2
	397	Tb927.4.3300	metallo-peptidase, Clan MA(E) Family M41		Q584A7	78.872	3.8	7.7116e-32	1			X	4.53707	0.656775	0.00068788	3.16249	2.2	1	1	4.7199	0.673933		1	1.5	1	1	4.8723	0.687734		1	2.2	1	1	4.06124	0.608659		1
	150	Tb927.10.2810	hypothetical protein, conserved		Q38BW4	38.589	3.8	0.014715	1				1.1773	0.0708871			3.8	1	1	1.1773	0.0708871		1	0	0	0				0	0	0	0				0
	205	Tb927.10.9900	ABC1 protein, putative		Q389Y6	62.856	3.7	2.3874e-08	1			X	8.1067	0.908844			3.7	2	2	8.1067	0.908844	16.432	2	0	0	0				0	0	0	0				0
	471	Tb927.6.4540	3-hydroxy-3-methylglutaryl-CoA reductase, putative		Q587C0	45.944	3.7	2.1279e-07	1				1.48787	0.172566			0	0	0				0	0	0	0				0	3.7	1	1	1.48787	0.172566		1
	634	Tb927.9.8880;Tb927.9.8850	actin B			41.895	3.7	0.010938	2				1.21653	0.0851229			0	0	0				0	0	0	0				0	3.7	1	1	1.21653	0.0851229		1
	265	Tb927.11.1890	WD domain, G-beta repeat, putative		Q386X0	36.025	3.7	0.0010494	1				1.0732	0.0306807			0	0	0				0	3.7	1	1	1.0732	0.0306807		1	0	0	0				0
	501	Tb927.7.3810	'Cold-shock' DNA-binding domain containing protein, putative		Q57UC8	41.685	3.7	0.0028846	1				0.88598	-0.0525761			0	0	0				0	3.7	1	1	0.88598	-0.0525761		1	0	0	0				0
	144	Tb927.10.2290	chaperone protein DNAj, putative		Q38C15	46.795	3.6	0.0002835	1				2.9575	0.470925			0	0	0				0	3.6	1	1	2.9575	0.470925		1	0	0	0				0
	487	Tb927.7.2120	hypothetical protein, conserved		Q57UZ9	46.084	3.6	0.00059497	1				1.84816	0.266739			0	0	0				0	0	0	0				0	3.6	1	1	1.84816	0.266739		1
	363	Tb927.3.2150	protein phosphatase 2C, putative		Q57Z96	40.009	3.6	0.00040686	1				1.48659	0.172191			0	0	0				0	0	0	0				0	3.6	1	1	1.48659	0.172191		1
	67	Tb927.10.8230;Tb11.v5.0668	protein disulfide isomerase 2 (PDI2)	PDI2	Q38AE1	55.579	3.6	1.1573e-06	2				0.92843	-0.0322508			3.6	1	1	0.92843	-0.0322508		1	0	0	0				0	0	0	0				0
	138	Tb927.10.1730	hypothetical protein, conserved		Q38C69	39.265	3.6	0.0074783	1				0.85811	-0.066457			3.6	1	1	0.85811	-0.066457		1	0	0	0				0	0	0	0				0
	287	Tb927.11.4680	SURF1 family, putative		Q385U9	40.02	3.5	0.00054466	1			X	8.19386	0.913488	0.0176283	1.75379	3.5	1	1	7.292	0.862847		1	0	0	0				0	3.5	1	1	9.20726	0.96413		1
	460	Tb927.6.3630	sphingosine 1-phosphate lyase, putative (SPL)	SPL	Q585W1	59.525	3.5	5.1622e-05	1		X		1.74029	0.240622	0.013824	1.85937	0	0	0				0	1.5	1	1	1.7827	0.251078		1	2	1	1	1.69889	0.230165		1
	455	Tb927.6.2230	RGG protein (RGG1)	RGG1	Q584T3	86.64	3.5	0.00013662	1				1.03929	0.0167374	0.430228	0.366301	0	0	0				0	3.5	2	2	0.87419	-0.0583942	10.129	3	2.1	1	1	1.23557	0.091869		1
	165	Tb927.10.4640	eukaryotic translation initiation factor 3 subunit L, putative (EIF3L)	EIF3L	Q38BD7	55.649	3.5	3.1217e-06	1				1.86818	0.271419			0	0	0				0	0	0	0				0	3.5	1	1	1.86818	0.271419		1
	247	Tb927.11.15040	Chaperonin HSP60, mitochondrial (HSP60)	Cpn60	Q381T1	64.159	3.5	3.3459e-05	1				1.081	0.0338257			0	0	0				0	3.5	2	2	1.081	0.0338257	16.537	2	0	0	0				0
	50	Tb927.5.295b;Tb11.v5.0214;Tb11.v5.0326	retrotransposon hotspot (RHS) protein 1			95.127	3.4	2.665e-06	3				1.23129	0.0903596	0.00357299	2.44697	1.4	1	1	1.2165	0.0851121		1	1.9	2	2	1.2036	0.0804822	1.2504	2	1.4	1	1	1.27492	0.105485		1
	73	Tb11.v5.0807;Tb927.9.13510	ribonuclease, putative			64.261	3.4	2.8987e-05	2				1.11471	0.0471604	0.220739	0.65612	1.6	1	1	1.0185	0.00796103		1	1.8	1	1	1.22	0.0863598		1	0	0	0				0
	577	Tb927.8.900	splicing factor TSR1 (TSR1)	TSR1	Q57YE1	37.469	3.4	0.010755	1				1.57791	0.198082			0	0	0				0	0	0	0				0	3.4	1	1	1.57791	0.198082		1
	621	Tb927.9.7170	Mitochondrial 39-S ribosomal protein L47 (MRP-L47), putative		Q38EM7	53.98	3.4	5.9854e-08	1				1.4473	0.16056			0	0	0				0	0	0	0				0	3.4	1	1	1.4473	0.16056		1
	194	Tb927.10.8190	CCT-theta, putative	TCP-1-theta	Q38AE5	58.081	3.4	0.0014215	1				1.141	0.0572856			0	0	0				0	3.4	2	2	1.141	0.0572856	44.066	2	0	0	0				0
	388	Tb927.4.1590.2;Tb927.4.1590.1	Present in the outer mitochondrial membrane proteome 28 (POMP28)	POMP28		39.655	3.4	0.00039191	2				1.06719	0.0282419			0	0	0				0	0	0	0				0	3.4	1	1	1.06719	0.0282419		1
	636	Tb927.9.9630	TPR repeat/Tetratricopeptide repeat, putative		Q38E33	38.92	3.4	0.0011113	1				1.0418	0.0177844			0	0	0				0	3.4	1	1	1.0418	0.0177844		1	0	0	0				0
	611	Tb927.9.3760	poly(A) export protein, putative (TbGLE2)	TbGLE2	Q38FF7	38.351	3.4	0.0004554	1				0.94722	-0.0235491			3.4	1	1	0.94722	-0.0235491	4.509	2	0	0	0				0	0	0	0				0
	245	Tb927.11.14780	phosphomannose isomerase, putative		Q381V7	46.482	3.4	2.5698e-21	1				0.92206	-0.0352408			3.4	2	2	0.92206	-0.0352408	4.1307	3	0	0	0				0	0	0	0				0
	436	Tb927.5.3490	hypothetical protein, conserved		Q57UB7	32.716	3.3	0.002588	1				1.10423	0.0430606	0.314966	0.501737	3.3	1	1	0.94956	-0.0224776	22.317	2	3.3	1	1	1.2841	0.108599		1	0	0	0				0
	226	Tb927.11.12540	leucine-rich repeat protein (LRRP), putative		Q382S6,Q382S7	115.21	3.3	1.0682e-08	1				0.984362	-0.00684526	0.453355	0.343561	2.1	2	2	1.0953	0.0395331	15.395	2	1.2	1	1	0.88466	-0.0532236		1	0	0	0				0
	296	Tb927.11.5820	Inhibitor of apoptosis-promoting Bax1, putative		Q385I6	32.267	3.3	0.010382	1			X	4.7305	0.674907			0	0	0				0	3.3	1	1	4.7305	0.674907		1	0	0	0				0
	522	Tb927.7.7410	oxidoreductase, putative		Q57TX8	35.787	3.3	0.0028095	1			X	1.7144	0.234112			3.3	1	1	1.7144	0.234112		1	0	0	0				0	0	0	0				0
	185	Tb927.10.7500	fibrillarin (NOP1)	NOP1	Q38AL4	31.643	3.3	0.00080878	1				1.53832	0.187047			0	0	0				0	0	0	0				0	3.3	1	1	1.53832	0.187047		1
	546	Tb927.8.2670	Putative S-adenosyl-L-methionine-dependent methyltransferase, putative		Q57XC2	49.125	3.3	0.00092266	1				1.0946	0.0392554			3.3	1	1	1.0946	0.0392554	1.4574	2	0	0	0				0	0	0	0				0
	105	Tb927.10.12500;Tb927.10.12510	P-type H+-ATPase, putative		Q388Z3	100.23	3.3	9.3232e-11	2				0.89369	-0.0488131			3.3	2	2	0.89369	-0.0488131	3.9087	2	0	0	0				0	0	0	0				0
	437	Tb927.5.3800	glutamine hydrolysing (not ammonia-dependent) carbomoyl phosphate synthase, putative		Q57U86	204.09	3.2	2.4166e-28	1				1.37392	0.137961	0.0270095	1.56848	1.4	2	2	1.3537	0.131522	3.0823	3	1.1	2	2	1.2121	0.0835385	10.866	2	1.3	2	2	1.5806	0.198823	6.4162	2
	422	Tb927.5.2030	hypothetical protein, conserved		Q57ZS2	45.543	3.2	0.00026993	1			X	15.656	1.19468			0	0	0				0	3.2	1	1	15.656	1.19468	37.338	2	0	0	0				0
	451	Tb927.6.1630	hypothetical protein, conserved		Q585P7	39.208	3.2	0.00040678	1				4.8125	0.682371			3.2	1	1	4.8125	0.682371		1	0	0	0				0	0	0	0				0
	568	Tb927.8.6410	short-chain dehydrogenase, putative		Q57YP2	52.913	3.2	0.0074895	1			X	3.114	0.493319			0	0	0				0	3.2	1	1	3.114	0.493319		1	0	0	0				0
	503	Tb927.7.3910	hypothetical protein, conserved		Q57UM1	57.602	3.2	0.0073344	1			X	2.9609	0.471424			3.2	1	1	2.9609	0.471424		1	0	0	0				0	0	0	0				0
	586	Tb927.9.11120	Chromosome passenger complex (CPC) protein INCENP N terminal, putative		Q38DR3	72.949	3.2	5.1341e-05	1				2.0947	0.321122			0	0	0				0	3.2	2	2	2.0947	0.321122	3.2853	2	0	0	0				0
	482	Tb927.7.1300	protein disulfide isomerase, putative		Q57WS0	41.939	3.2	0.012087	1				1.0096	0.00414934			3.2	1	1	1.0096	0.00414934		1	0	0	0				0	0	0	0				0
	207	Tb927.11.10020	short-chain dehydrogenase, putative		Q383S7	33.958	3.2	0.0094042	1		X		0.97939	-0.00904433			0	0	0				0	3.2	1	1	0.97939	-0.00904433		1	0	0	0				0
	320	Tb927.11.900	isocitrate dehydrogenase, putative (IDH)	IDH	Q387G0	46.77	3.1	8.8407e-05	1				1.31657	0.119444	0.164005	0.785143	0	0	0				0	3.1	1	1	1.1267	0.0518083		1	3.1	1	1	1.53844	0.18708		1
	54	Tb11.v5.0333;Tb927.10.8530;Tb927.10.8520;Tb927.10.8510;Tb927.10.8500;Tb927.10.8490;Tb11.v5.0332;Tb11.v5.0331	THT1 - hexose transporter, putative, fragment			34.276	3.1	0.0053039	8				1.13598	0.0553693	0.294446	0.530994	0	0	0				0	3.1	1	1	0.95916	-0.0181089		1	3.1	1	1	1.34539	0.128848		1
	35	Tb10.v4.0218	expression site-associated gene (ESAG) protein, putative			35.957	3.1	0.0060582	1				8.82145	0.94554			0	0	0				0	0	0	0				0	3.1	1	1	8.82145	0.94554		1
	248	Tb927.11.15110	Vitamin B6 photo-protection and homoeostasis, putative		Q381S4	64.186	3.1	0.0051933	1				5.0054	0.699439			3.1	1	1	5.0054	0.699439		1	0	0	0				0	0	0	0				0
	463	Tb927.6.3930	hypothetical protein, conserved		Q585Z1	49.246	3.1	0.014731	1				1.41195	0.14982			0	0	0				0	0	0	0				0	3.1	1	1	1.41195	0.14982		1
	52	Tb927.11.7250;Tb11.v5.0257	hypothetical protein, conserved		Q384U0	53.363	3	0.00072063	2			X	4.0175	0.603956			3	1	1	4.0175	0.603956		1	0	0	0				0	0	0	0				0
	607	Tb927.9.2320	methyltransferase domain containing protein, putative (POMP1)	POMP1	Q38FT0	41.498	3	0.0005242	1		X		1.3217	0.121133			0	0	0				0	3	1	1	1.3217	0.121133		1	0	0	0				0
	527	Tb927.7.900	hypothetical protein, conserved		Q57VT6	64.798	2.9	9.8634e-06	1				1.07198	0.0301864	0.385197	0.414317	0	0	0				0	2.9	1	1	0.89156	-0.0498494		1	2.9	1	1	1.28891	0.110222		1
	45	Tb927.7.4590;Tb11.v5.0146	chaperone protein DNAj, putative		Q57X75	61.674	2.9	0.00066108	2				10.577	1.02436			0	0	0				0	0	0	0				0	2.9	1	1	10.577	1.02436		1
	99	Tb927.10.11420	hypothetical protein, conserved		Q389J8	80.889	2.9	0.0015923	1				2.45182	0.389489			0	0	0				0	0	0	0				0	2.9	1	1	2.45182	0.389489		1
	123	Tb927.10.14150	nuclear segregation protein, putative		Q388I7	55.311	2.9	0.0017572	1				1.2184	0.0857899			0	0	0				0	2.9	1	1	1.2184	0.0857899		1	0	0	0				0
	75	Tb11.v5.1020	retrotransposon hot spot (RHS) protein, putative			62.306	2.9	0.0053125	1				1.21834	0.0857679			0	0	0				0	0	0	0				0	2.9	1	1	1.21834	0.0857679		1
	585	Tb927.9.11050	4E-interacting protein, putative		Q38DR9	58.54	2.9	0.0034671	1				1.1328	0.0541532			0	0	0				0	2.9	1	1	1.1328	0.0541532		1	0	0	0				0
	136	Tb927.10.16120	inosine-5'-monophosphate dehydrogenase		Q387Q3	48.481	2.9	0.0048905	1				1.1011	0.0418268			2.9	1	1	1.1011	0.0418268		1	0	0	0				0	0	0	0				0
	443	Tb927.5.770	hypothetical protein, conserved		Q57W22	76.378	2.8	0.00084039	1				1.64788	0.216926			0	0	0				0	0	0	0				0	2.8	1	1	1.64788	0.216926		1
	137	Tb927.10.170	pseudouridine synthase, Cbf5p		Q38CM1	48.285	2.8	0.0013814	1				1.0382	0.016281			0	0	0				0	2.8	1	1	1.0382	0.016281		1	0	0	0				0
	448	Tb927.6.1200	hypothetical protein, conserved		Q585C7	52.96	2.8	0.00054123	1				0.96843	-0.0139318			2.8	1	1	0.96843	-0.0139318	3.3685	2	0	0	0				0	0	0	0				0
	206	Tb927.10.9960	hypothetical protein, conserved		Q389Y0	50.168	2.8	0.0010219	1				0.8561	-0.0674755			0	0	0				0	2.8	1	1	0.8561	-0.0674755		1	0	0	0				0
	370	Tb927.3.3580	heat shock protein 90, putative (LPG3)	LPG3	Q57W94	87.766	2.7	2.4037e-06	1				0.9044	-0.0436393	0.233771	0.63121	1.4	1	1	0.99029	-0.00423761		1	1.3	1	1	0.82596	-0.083041		1	0	0	0				0
	69	Tb927.9.15380;Tb11.v5.0686	NADH-ubiquinone oxidoreductase complex I subunit, putative		Q38CX2	42.585	2.7	0.00012072	2			X	7.37191	0.86758			0	0	0				0	0	0	0				0	2.7	1	1	7.37191	0.86758		1
	319	Tb927.11.8870	DEAD-box ATP-dependent RNA helicase, mitochondrial (MHEL61)	KREH1	Q384E1	60.659	2.7	3.6857e-05	1				1.77327	0.248775			0	0	0				0	0	0	0				0	2.7	1	1	1.77327	0.248775		1
	633	Tb927.9.8780	tRNA nucleotidyltransferase, putative		Q38E99	58.645	2.7	0.0075086	1				1.47297	0.168194			0	0	0				0	0	0	0				0	2.7	1	1	1.47297	0.168194		1
	372	Tb927.3.3740	Zinc-finger double-stranded RNA-binding, putative		Q57WB0	69.176	2.7	0.0040733	1				1.39311	0.143984			0	0	0				0	0	0	0				0	2.7	1	1	1.39311	0.143984		1
	235	Tb927.11.13970	Pab1p-dependent poly(A) ribonuclease subunit, putative		Q382E0	56.627	2.7	0.0025142	1				1.17505	0.0700551			0	0	0				0	0	0	0				0	2.7	1	1	1.17505	0.0700551		1
	261	Tb927.11.1670	cysteine desulfurase		Q386Y7	48.151	2.7	0.00054572	1				0.9151	-0.0385314			2.7	1	1	0.9151	-0.0385314		1	0	0	0				0	0	0	0				0
	426	Tb927.5.2780	mitochondrial DNA polymerase beta		D6XGL4	46.102	2.7	0.00032038	1			X	0.76238	-0.117829			0	0	0				0	2.7	1	1	0.76238	-0.117829		1	0	0	0				0
	425	Tb927.5.2150	hypothetical protein, conserved		Q582F0	60.078	2.6	0.0009352	1			X	2.91399	0.464489	0.0167925	1.77488	2.6	1	1	3.0833	0.489016		1	0	0	0				0	2.6	1	1	2.75399	0.439962		1
	131	Tb927.10.1510	NOT1 (NOT1)	NOT1	Q38C90	259.12	2.6	1.5353e-33	1				1.13122	0.0535453	0.159527	0.797167	0.9	1	1	1.0434	0.0184508		1	2.1	3	3	1.0173	0.00744904	5.036	4	1.4	2	2	1.36375	0.134736	1.1492	2
	569	Tb927.8.6420	beta-ketoacyl-ACP reductase 2 (KAR2)	KAR2	Q57YP3	55.286	2.6	0.004963	1				3.9271	0.594072			2.6	1	1	3.9271	0.594072		1	0	0	0				0	0	0	0				0
	597	Tb927.9.13580	hypothetical protein, conserved		Q38D71	48.929	2.6	0.00072644	1			X	3.8475	0.585179			0	0	0				0	2.6	1	1	3.8475	0.585179		1	0	0	0				0
	68	Tb927.10.2770;Tb11.v5.0684	eukaryotic translation initiation factor 5, putative		Q38BW8	42.945	2.6	0.0004349	2				1.3774	0.13906			0	0	0				0	2.6	1	1	1.3774	0.13906		1	0	0	0				0
	156	Tb927.10.3890	phosphatidylinositol-4-phosphate 5-kinase, putative (PIP5KII-alpha)	PIP5KII-alpha	Q38BL1	92.247	2.6	5.7844e-05	1				1.1587	0.063971			2.6	1	1	1.1587	0.063971		1	0	0	0				0	0	0	0				0
	332	Tb927.2.2470	Kinetoplastid RNA editing protein 1 (KREPA1)	KREPA1	Q586L9	81.293	2.6	0.0095273	1				1.0287	0.0122887			2.6	1	1	1.0287	0.0122887		1	0	0	0				0	0	0	0				0
	599	Tb927.9.13990	RNA-binding protein, putative (DRBD2)	DRBD2	Q38D54	34.618	2.6	0.011023	1				0.92749	-0.0326908			0	0	0				0	2.6	1	1	0.92749	-0.0326908		1	0	0	0				0
	435	Tb927.5.3450	eukaryotic translation initiation factor eIF2A, putative		Q57UC1	57.992	2.5	0.00268	1				1.15945	0.0642537	0.326024	0.486751	2.5	1	1	0.90916	-0.0413597		1	0	0	0				0	2.5	1	1	1.47866	0.169867		1
	579	Tb927.9.10470	hypothetical protein, conserved		Q38DW9	46.829	2.5	0.00027442	1			X	7.6667	0.884608			2.5	1	1	7.6667	0.884608		1	0	0	0				0	0	0	0				0
	347	Tb927.2.5160	chaperone protein DNAj, putative		Q585V4	44.327	2.5	0.0022661	1				2.87134	0.458084			0	0	0				0	0	0	0				0	2.5	1	1	2.87134	0.458084		1
	405	Tb927.8.7980;Tb927.4.4380	Vacuolar proton pyrophosphatase 2, putative (VP2)	TVP1	Q57U47	86.003	2.5	0.00050221	2				1.0117	0.00505175			0	0	0				0	2.5	2	2	1.0117	0.00505175	1.2594	2	0	0	0				0
	620	Tb927.9.6290;Tb927.9.6230;Tb927.9.6170	arginine kinase (AK)	AK	Q38EU9	40.196	2.5	0.0032894	3				0.83945	-0.0760052			0	0	0				0	2.5	1	1	0.83945	-0.0760052		1	0	0	0				0
	464	Tb927.6.4000	small glutamine-rich tetratricopeptide repeat protein, putative (SGT)	SGT	Q585Z8	45.966	2.4	0.0014073	1				3.12752	0.495201	0.0630354	1.20042	0	0	0				0	2.4	1	1	2.4879	0.395833		1	2.4	1	1	3.93159	0.594568		1
	38	Tb11.02.5390b;Tb11.02.5390	mRNA processing protein, putative			120.71	2.4	4.8358e-05	2				1.10923	0.0450231	0.324871	0.488289	0	0	0				0	2.4	2	2	0.93674	-0.0283809	13.258	2	1.4	1	1	1.31349	0.118427		1
	48	Tb927.10.5930;Tb927.10.5950;Tb927.10.5940;Tb11.v5.0190	protein kinase, putative			54.749	2.4	0.0029606	4				1.53245	0.185386			0	0	0				0	0	0	0				0	2.4	1	1	1.53245	0.185386		1
	572	Tb927.8.6650	RNA-binding protein, putative (DRBD12)	DRBD12	Q57TU8	71.652	2.4	0.0017145	1				1.0419	0.017826			2.4	1	1	1.0419	0.017826		1	0	0	0				0	0	0	0				0
	121	Tb927.10.14000	aconitase (ACO)	ACO	Q388J9	98.314	2.3	3.0441e-06	1				0.915314	-0.0384298	0.246137	0.608824	1	1	1	0.99788	-0.000921682		1	1.3	1	1	0.83958	-0.0759379		1	0	0	0				0
	403	Tb927.4.4300	conserved protein		Q57Y34	63.065	2.3	0.00065218	1			X	6.8055	0.83286			0	0	0				0	0	0	0				0	2.3	1	1	6.8055	0.83286		1
	369	Tb927.3.3460	hypothetical protein, conserved		Q57XJ6	53.228	2.3	0.0014657	1			X	1.7273	0.237368			0	0	0				0	2.3	1	1	1.7273	0.237368		1	0	0	0				0
	288	Tb927.11.4900	WD40/YVTN repeat-like-containing protein		Q385S8	61.857	2.3	0.014006	1				1.3551	0.131971			2.3	1	1	1.3551	0.131971		1	0	0	0				0	0	0	0				0
	152	Tb927.10.3130	myotubularin-associated protein, putative		Q38BT3	87.066	2.3	0.0084165	1				1.10925	0.0450295			0	0	0				0	0	0	0				0	2.3	1	1	1.10925	0.0450295		1
	113	Tb927.10.13430	citrate synthase, putative		Q388Q5	53.584	2.3	4.123e-10	1				0.95466	-0.0201513			2.3	1	1	0.95466	-0.0201513		1	0	0	0				0	0	0	0				0
	323	Tb927.11.9590	S-adenosylhomocysteine hydrolase, putative		Q383X0	48.447	2.3	0.012734	1				0.56095	-0.251076			2.3	1	1	0.56095	-0.251076		1	0	0	0				0	0	0	0				0
	356	Tb927.3.1620	ER-golgi trafficking TRAPP I complex 85 kDa subunit, putative		Q57ZE9	174.37	2.2	5.6353e-07	1				1.13244	0.0540136	0.276291	0.558634	0	0	0				0	2.2	3	3	0.9778	-0.00974997	11.223	4	0.9	1	1	1.31153	0.117777		1
	521	Tb927.7.740	chaperone protein DNAj, putative		Q57VS0	61.973	2.2	0.00044861	1				9.3472	0.970682			2.2	1	1	9.3472	0.970682		1	0	0	0				0	0	0	0				0
	240	Tb927.11.14250	T-complex protein 1, epsilon subunit, putative (TCP-1-epsilon)	TCP-1-epsilon	Q382B2	59.381	2.2	0.0010785	1				1.3669	0.135737			2.2	1	1	1.3669	0.135737		1	0	0	0				0	0	0	0				0
	289	Tb927.11.5050	fumarate hydratase, class I (FHm)	FHm	Q385R3	61.344	2.2	0.00074088	1				1.2027	0.0801573			2.2	1	1	1.2027	0.0801573	21.611	2	0	0	0				0	0	0	0				0
	510	Tb927.7.5990;Tb927.7.5970;Tb927.7.5950;Tb927.7.5930;Tb927.7.5940	protein associated with differentiation 7, putative (PAD7)	PAD7		65.42	2.2	0.011508	5				0.91846	-0.0369398			0	0	0				0	2.2	1	1	0.91846	-0.0369398		1	0	0	0				0
	434	Tb927.5.3400	calcium-translocating P-type ATPase		Q57Z55	110.32	2.1	0.00064691	1				0.687523	-0.162713	0.0269196	1.56993	1	1	1	0.70971	-0.148919		1	1.1	1	1	0.66603	-0.176506		1	0	0	0				0
	536	Tb927.8.1770	hypothetical protein, conserved		Q582A5	59.483	2.1	0.0011792	1				4.0664	0.60921			2.1	1	1	4.0664	0.60921		1	0	0	0				0	0	0	0				0
	329	Tb927.11.9890	signal recognition particle receptor alpha subunit, putative		Q383U0	63.526	2.1	2.0356e-06	1				1.34944	0.130152			2.1	1	1				0	0	0	0				0	2.1	1	1	1.34944	0.130152		1
	290	Tb927.11.5300	Kinesin-13 3, putative (KIN13-3)	Kif13-3	Q385N8	62.524	2.1	0.00038697	1				1.0082	0.00354669			2.1	1	1	1.0082	0.00354669	1.829	2	0	0	0				0	0	0	0				0
	280	Tb927.11.3270	squalene monooxygenase, putative		Q386I4	63.81	2.1	0.0010881	1				0.84012	-0.0756587			0	0	0				0	2.1	1	1	0.84012	-0.0756587		1	0	0	0				0
	321	Tb927.11.9560	oxidoreductase, putative		Q383X3	58.621	2	5.7673e-07	1			X	3.3963	0.531006	0.0555403	1.25539	0	0	0				0	2	1	1	2.7378	0.437402		1	2	1	1	4.21319	0.624611		1
	196	Tb927.10.8720	CCR4-NOT transcription complex subunit 10, putative		Q38AA1	61.501	2	0.0011235	1				1.0268	0.0114859			0	0	0				0	2	1	1	1.0268	0.0114859		1	0	0	0				0
	66	Tb11.v5.0659;Tb927.8.4820	MIF4G domain containing protein, putative			48.877	2	0.00053304	2				0.98592	-0.00615832			0	0	0				0	2	1	1	0.98592	-0.00615832		1	0	0	0				0
	151	Tb927.10.3100	glycerol-3-phosphate acyltransferase, putative		Q38BT6	78.194	1.9	0.00031256	1				1.13481	0.0549213	0.226742	0.644467	1.9	1	1	1.0174	0.00749173		1	0	0	0				0	1.9	1	1	1.26576	0.102351		1
	58	Tb927.10.660;Tb11.v5.0500	2-oxoisovalerate dehydrogenase alpha subunit, putative		Q38CH4	46.369	1.9	0.0011687	2				1.0789	0.0329812			0	0	0				0	1.9	1	1	1.0789	0.0329812		1	0	0	0				0
	90	Tb927.10.1060	T-complex protein 1, delta subunit, putative (TCP-1-delta)	TCP-1-delta	Q38CD4	58.361	1.9	0.0093246	1				0.98926	-0.00468955			0	0	0				0	1.9	1	1	0.98926	-0.00468955		1	0	0	0				0
	564	Tb927.8.6170	transketolase, putative (TK)	TK	Q57YL8	72.609	1.9	0.015262	1				0.96799	-0.0141291			0	0	0				0	1.9	1	1	0.96799	-0.0141291		1	0	0	0				0
	336	Tb927.2.3030	ATP-dependent Clp protease subunit, heat shock protein 78 (HSP78), putative		Q587G1	90.664	1.8	3.4679e-05	1				1.0206	0.00885556			1.8	1	1	1.0206	0.00885556	2.4798	2	0	0	0				0	0	0	0				0
	272	Tb927.11.2470	metallo-peptidase, Clan MF, Family M17		Q386R3	60.585	1.8	0.0046947	1				0.93763	-0.0279685			0	0	0				0	1.8	1	1	0.93763	-0.0279685		1	0	0	0				0
	275	Tb927.11.2680	ATP synthase regulation protein NCA2, putative		Q386P2	80.025	1.7	0.012773	1				58.535	1.76742			1.7	1	1	58.535	1.76742		1	0	0	0				0	0	0	0				0
	273	Tb927.11.2530	Mitochondrial SSU ribosomal protein, putative		Q386Q7	84.864	1.7	6.3945e-05	1				1.79746	0.25466			0	0	0				0	0	0	0				0	1.7	1	1	1.79746	0.25466		1
	615	Tb927.9.5730	nucleosome assembly protein-like protein		Q38EY2	47.584	1.7	0.00019943	1				1.0062	0.00268431			0	0	0				0	1.7	1	1	1.0062	0.00268431		1	0	0	0				0
	613	Tb927.9.5520	ubiquitin carboxyl-terminal hydrolase, putative		Q38F03	151.16	1.6	0.00064412	1				1.88775	0.275945			0	0	0				0	0	0	0				0	1.6	2	2	1.88775	0.275945	6.1493	2
	511	Tb927.7.6090	hypothetical protein, conserved		Q57VK2	88.162	1.6	0.0067223	1				1.38777	0.142318			0	0	0				0	0	0	0				0	1.6	1	1	1.38777	0.142318		1
	154	Tb927.10.3650	NADH-dependent fumarate reductase, putative		Q38BN4	133.53	1.6	9.777e-06	1				1.0241	0.0103424			1.6	2	1	1.0241	0.0103424	13.745	2	0.6	1	0				0	0	0	0				0
	428	Tb927.5.2950	Repeat of unknown function (DUF1126), putative		Q57ZX1	88.256	1.5	0.00083836	1				1.0673	0.0282865			0	0	0				0	1.5	1	1	1.0673	0.0282865		1	0	0	0				0
	606	Tb927.9.1700	btb/poz domain containing protein, putative		Q38FX9	67.667	1.5	0.0028145	1				0.9887	-0.00493547			0	0	0				0	1.5	1	1	0.9887	-0.00493547		1	0	0	0				0
	299	Tb927.11.620;Tb927.10.9000	Raptor N-terminal CASPase like domain containing protein, putative		Q387I9	146.61	1.4	0.00020488	2				1.19317	0.0767034	0.311572	0.506441	0	0	0				0	0.5	1	1	0.91755	-0.0373703		1	0.9	1	1	1.55159	0.190777		1
	102	Tb927.10.11760	pumilio/PUF RNA binding protein 6 (PUF6)	PUF6	Q389G5	93.062	1.4	0.0063187	1				1.0627	0.0264107			0	0	0				0	1.4	1	1	1.0627	0.0264107		1	0	0	0				0
	507	Tb927.7.5290	hypothetical protein, conserved		Q57ZG0	81.281	1.3	0.0026915	1				2.7859	0.444966			0	0	0				0	1.3	1	1	2.7859	0.444966		1	0	0	0				0
	473	Tb927.6.4770	protein mkt1, putative (MKT1)	MKT1	Q587E3	83.306	1.2	0.011666	1				1.0722	0.0302758			0	0	0				0	1.2	1	1	1.0722	0.0302758		1	0	0	0				0
	499	Tb927.7.3550	hypothetical protein, conserved		Q57WH0	138.16	1	0.0011515	1				0.839913	-0.0757659			0	0	0				0	0	0	0				0	1	1	1	0.839913	-0.0757659		1
	193	Tb927.10.8170	nuclear pore complex protein (NUP155), putative		Q38AE7	144.37	0.9	0.0028131	1				1.05143	0.021779	0.425605	0.370993	0	0	0				0	0.9	1	1	0.85172	-0.0697032		1	0.9	1	1	1.29796	0.113261		1
	188	Tb927.10.7610	hypothetical protein, conserved		Q38AK3	165.1	0.8	0.012668	1			X	1.16531	0.0664405	0.364803	0.437941	0.8	1	1	0.83087	-0.0804669		1	0	0	0				0	0.8	1	1	1.63436	0.213348		1
	342	Tb927.2.4400	hypothetical protein, conserved		Q586P5	136.9	0.8	0.0069501	1				2.0293	0.307346			0	0	0				0	0.8	1	1	2.0293	0.307346		1	0	0	0				0
	328	Tb927.11.980	serine peptidase, Clan SP, family S59, putative (Nup158)	TbNup158	Q387F2	158.38	0.7	0.00058494	1				1.01779	0.0076586			0	0	0				0	0	0	0				0	0.7	1	1	1.01779	0.0076586		1
	96	Tb927.10.11140	hypothetical protein, conserved		Q389M5	167.52	0.6	0.014404	1				1.1058	0.0436766			0	0	0				0	0.6	1	1	1.1058	0.0436766		1	0	0	0				0
	542	Tb927.8.2160	multidrug resistance protein A (PGPA)	PGPA	Q581W6	174.68	0.6	3.8175e-06	1				1.0026	0.0011277			0	0	0				0	0.6	1	1	1.0026	0.0011277		1	0	0	0				0
	575	Tb927.8.7990	Thioredoxin-like/Protein of unknown function (DUF3638)/Protein of unknown function (DUF3645), putative		Q57U46	550.54	0.3	0.0083129	1				0.97901	-0.00921287			0	0	0				0	0.3	1	1	0.97901	-0.00921287		1	0	0	0				0
	412	Tb927.4.870	dynein heavy chain, putative		Q580B5	527.12	0.2	0.00039861	1				70.592	1.84876			0	0	0				0	0.2	1	1	70.592	1.84876		1	0	0	0				0

## Sheet: Supp. Table 4 - TbTim13 IP
	Supplementary Table 4: Complete list of proteins detected in SILAC-MS analysis of TbTim13 IP
													Data determined across Replicates 1 - 3							Replicate 1							Replicate 2							Replicate 3
	Protein Group ID	Protein IDs (TriTrypDB 8.1)	Product Description	Gene Name	UniProt ID as provided by TriTrypDB 8.1	Mol. Weight [kDa]	Sequence Coverage [%]	Q-Value	# of Proteins in Protein Group	ATOM and putative TIM components	OM proteome	IM cluster	Fold Enrichment	Mean log10 TbTim13-HA/Control	p-Value	-log10 p-Value	Sequence Coverage [%]	Peptides	Unique Peptides	Ratio TbTim13-HA/Control	log10 Ratio TbTim13-HA/Control	Ratio Variability [%]	Ratio Count	Sequence Coverage [%]	Peptides	Unique Peptides	Ratio TbTim13-HA/Control	log10 Ratio TbTim13-HA/Control	Ratio Variability [%]	Ratio Count	Sequence Coverage [%]	Peptides	Unique Peptides	Ratio TbTim13-HA/Control	log10 Ratio TbTim13-HA/Control	Ratio Variability [%]	Ratio Count
	Proteins with a fold enrichment ≥ 2, a p-value < 0.05 and a sequence coverage ≥ 4
	746	Tb927.8.1420	acyl-CoA dehydrogenase, mitochondrial precursor, putative		Q580I1	55.982	64.7	0	1	ACAD		X	45.6795	1.65972	0.00411278	2.38586	48.7	16	16	107.376	2.03091	20.734	3	46.4	15	15	24.447	1.38823	178.49	7	46.4	16	16	24.206	1.38392	13.07	5
	818	Tb927.9.11220	hypothetical protein, conserved		Q38DQ3	41.551	52.5	0	1	TbTim42		X	43.5228	1.63872	0.0103441	1.98531	49.7	15	15	91.5499	1.96166	61.891	15	39.6	13	13	33.881	1.52996	14.778	9	37.6	13	13	30.729	1.48755	49.361	8
	672	Tb927.7.2200	Tim10/DDP family zinc finger, putative		Q57XQ4	8.8073	46.2	0	1	Tim9		X	40.3899	1.60627	0.00475014	2.32329	46.2	4	4	89.9281	1.9539	95.015	5	46.2	4	4	22.11	1.34459	3.7822	3	46.2	4	4	24.807	1.39457	15.121	4
	592	Tb927.5.3340	Tim10/DDP family zinc finger, putative		Q57Z59	11.094	65.3	0	1	TbTim11		X	40.3242	1.60557	0.00149513	2.82532	48.4	3	3	35.4748	1.54992	104.4	3	51.6	3	3	28.705	1.45796	65.243	3	34.7	2	2	28.423	1.45367	95.369	3
	477	Tb927.3.1600	Tim10/DDP family zinc finger, putative		Q57ZF1	11.872	66.7	0	1	Tim10			39.9042	1.60102	0.00877585	2.05671	66.7	6	6	83.1255	1.91973	161.07	8	51	5	5	30.171	1.47959	9.4162	6	50	4	4	26.272	1.41949	24.491	6
	400	Tb927.11.5390	hypothetical protein, conserved		Q385M9	9.795	50.6	0	1	Tim8-13		X	38.9949	1.59101	0.0117207	1.93105	50.6	3	3	129.645	2.11275	130.97	4	50.6	3	3	28.871	1.46046	41.883	3	50.6	3	3	22.026	1.34294	45.71	4
	750	Tb927.8.1740	hypothetical protein, conserved		Q582A8	62.143	52.8	0	1	TbTim62		X	36.6735	1.56435	0.0076158	2.11828	48	20	20	122.167	2.08695	12.892	6	39.5	16	16	22.065	1.3437	189.5	10	41.4	17	17	21.997	1.34236	184.97	8
	548	Tb927.4.3430	hypothetical protein, conserved		Q585K7	12.369	33	0	1			X	35.786	1.55371	0.0100061	1.99973	33	4	4	45.7834	1.66071	126.83	5	23.9	2	2	27.118	1.43326	200.47	3	33	4	4	52.812	1.72273	83.53	8
	128	Tb927.10.11520	hypothetical protein, conserved		Q389I9	13.421	55.6	0	1	TbTim13		X	30.7031	1.48718	0.000222651	3.65238	38.5	6	6	47.5443	1.6771	89.419	7	55.6	7	7	17.841	1.25142	69.071	9	55.6	8	8	27.646	1.44163	18.23	5
	423	Tb927.11.7390	NADH-ubiquinone oxidoreductase complex I, 21 kDa subunit, putative		Q384S6	34.924	4.7	0	1			X	20.7501	1.31702	0.027094	1.56713	4.7	1	1	4.34499	0.637989		1	4.7	1	1	1.8771	0.273487		1	4.7	1	1	1.8544	0.268203		1
	312	Tb927.11.13290	mitochondrial import inner membrane translocase subunit tim17 (Tim17)	Tim17	Q382K7	16.296	47.4	0	1	TbTim17			17.6487	1.24671	0.00767149	2.11512	24.3	3	3	4.76236	0.677822	214.94	5	47.4	5	5	41.8	1.62118	45.997	3	5.3	1	1	44.881	1.65206		1
	901	Tb927.9.8260	rhomboid-like protein		Q38ED9	36.786	15.2	0	1	TimRhom I		X	13.6635	1.13556	0.00485717	2.31362	9.1	2	2	31.7249	1.5014	100.67	3	4.6	1	1	9.3187	0.969355	12.985	3	10.6	2	2	8.4764	0.928211	1.8371	3
	345	Tb927.11.1620	hypothetical protein, conserved		Q386Z2	21.598	22.9	0	1			X	13.5828	1.13299	0.0127656	1.89396	15.6	3	3	33.4504	1.5244	135.68	3	12	2	2	9.6341	0.983811	89.431	2	22.9	4	4	17.058	1.23193	44.207	4
	149	Tb927.10.13830	chaperone protein DNAj, putative		Q388L6	27.234	25.4	0	1			X	11.9219	1.07634	0.0124645	1.90433	22.5	4	4	22.919	1.36019	89.769	5	8.8	2	2	10.144	1.00621	22.896	2	14.2	3	3	10.972	1.04029	15.247	4
	772	Tb927.8.4150	hypothetical protein, conserved		Q581D5	33.246	13.3	0	1	TimRhom II		X	9.53848	0.979479	0.00175924	2.75467	13	2	2	26.3964	1.42154	14.698	3	13.3	3	3	8.4851	0.928657	8.5853	3	13	3	3	7.5654	0.878832	7.5162	3
	276	Tb927.11.1010	chaperone protein DNAj, putative		Q387E9	41.739	18.1	0	1			X	3.90696	0.591839	0.0321182	1.49325	14.3	3	3	5.43301	0.735041	44.262	3	7.5	2	2	2.0766	0.317353	31.881	2	0	0	0				0
	521	Tb927.3.750	SET domain containing protein, putative		Q57WV8	37.79	5.4	0	1			X	3.30771	0.519527	0.0278186	1.55566	5.4	1	1	3.98168	0.600067		1	5.4	1	1	2.0508	0.311923		1	0	0	0				0
	404	Tb927.11.570	DnaJ domain containing protein, putative		Q387J4	21.079	17.1	0	1			X	2.90087	0.462529	0.0390765	1.40808	17.1	1	1	4.15489	0.61856		1	17.1	1	1	1.9943	0.29979		1	17.1	1	1	2.2038	0.343172		1
	528	Tb927.4.1540	NAD dependent epimerase/dehydratase family, putative (POMP27)	POMP27	Q581S7	55.24	6.9	0	1		X		2.63334	0.420508	0.0259944	1.58512	6.9	2	2	10.72	1.03019	292.14	2	3.9	1	1	0.7575	-0.120617		1	3.9	1	1	0.88877	-0.0512106		1
	Further proteins quantified
	669	Tb927.7.2160	hypothetical protein, conserved		Q57XQ8	37.233	14.7	0	1				1.7209	0.235756	0.0387506	1.41172	3.8	2	2	0.344507	-0.462802	19.593	2	11.4	3	3	2.5036	0.398565	29.216	3	14.7	5	5	2.4795	0.394364	27.526	5
	683	Tb927.7.280	cyclophilin-type peptidyl-prolyl cis-trans isomerase, putative (PPIase)	PPIase	Q57U26	24.302	20	0	1				1.68113	0.225601	0.0102661	1.9886	15.1	3	3	1.46755	0.166591	7.9205	4	20	4	4	0.68056	-0.167134	12.07	5	15.1	3	3	0.79266	-0.100913	14.013	4
	526	Tb927.4.1420	hypothetical protein, conserved		Q581T9	15.664	15.7	0	1				1.37767	0.139144	0.00614723	2.21132	7.5	1	1	1.46477	0.16577		1	15.7	2	2	0.59079	-0.228567	16.654	2	15.7	2	2	0.80532	-0.0940315	5.0793	2
	142	Tb927.10.12930	hypothetical protein, conserved		Q388V3	23.985	4.8	0	1				0.737183	-0.132424	0.0134798	1.87032	0	0	0				0	4.8	1	1	2.6418	0.4219		1	0	0	0				0
	318	Tb927.11.13750;Tb927.8.890;Tb927.8.4610	Ras-related protein Rab4 (RAB4)	RAB4	Q382G2	22.057	5.6	0.0099448	3				0.71243	-0.147258	0.0227419	1.64317	0	0	0				0	0	0	0				0	5.6	1	1	0.66025	-0.180292		1
	640	Tb927.6.4230	hypothetical protein, conserved		Q586Z0	55.213	5	0	1				0.628482	-0.201707	0.0381597	1.41839	0	0	0				0	5	3	3	0.52364	-0.280967	5.6003	3	2.4	2	2	0.67699	-0.169418		1
	810	Tb927.9.10470	hypothetical protein, conserved		Q38DW9	46.829	7.4	0	1			X	2.0526	0.312305	0.0548955	1.26046	7.4	1	1	4.55934	0.658902		1	7.4	1	1	0.85939	-0.0658097		1	7.4	1	1	1.2988	0.113542		1
	261	Tb927.10.8940	flagellum targeting protein kharon1, putative (KH1)	KH1	Q38A80	45.398	19.7	0	1			X	1.39905	0.145832	0.0605262	1.21806	9	3	3	1.79866	0.254949	11.312	3	14.8	4	4	0.53237	-0.273786	12.361	4	11.7	4	4	0.66999	-0.173932	12.22	3
	443	Tb927.11.9350	phosphonopyruvate decarboxylase-like protein, putative		Q383Z4	42.313	4	0.0089686	1				0.72404	-0.140237	0.0617973	1.20903	4	1	1	1.82472	0.261196		1	0	0	0				0	0	0	0				0
	661	Tb927.7.130	expression site-associated gene (ESAG, pseudogene), putative			29.441	7.8	0	1				0.62631	-0.20321	0.0708427	1.1497	0	0	0				0	3.7	1	1	0.61972	-0.207804		1	4.1	1	1				0
	141	Tb927.10.12840	mitochondrial carrier protein (MCP12)	MCP12	Q388W2	33.131	11.8	0	1			X	2.10403	0.323053	0.0810655	1.09116	11.8	4	4	3.44305	0.536944	18.376	4	6.6	2	2	1.508	0.178401	5.5821	2	9.5	3	3	1.6656	0.221571	5.1153	3
	119	Tb927.10.1070	cdc2-related kinase 1, putative (CRK1)	CRK1	Q38CD3	34.35	18.6	0	1		X		1.46081	0.164594	0.0857363	1.06684	12.3	3	3	1.32242	0.121369	5.8298	3	13.3	4	4	0.73586	-0.133205	9.2838	3	10.3	4	4	0.94593	-0.024141	6.3357	3
	748	Tb927.8.1490	Protein of unknown function (DUF1674), putative		Q580H4	11.249	13.6	0	1				0.883343	-0.0538705	0.0919109	1.03663	0	0	0				0	13.6	1	1	0.56338	-0.249199		1	13.6	1	1	0.69627	-0.157222		1
	98	Tb927.1.1730	conserved protein, unknown function		Q4GZ46	75.065	23.2	0	1				1.78608	0.2519	0.10835	0.965172	21.9	10	10	1.65161	0.217907	7.1678	12	20.5	9	9	0.62395	-0.20485	7.4099	11	23.2	11	11	0.76869	-0.114249	7.8415	13
	777	Tb927.8.5030	trafficking protein particle complex subunit 3, putative		Q57UH5	20.947	10.4	0	1				2.61467	0.417418	0.113153	0.946335	4.7	1	1	1.4544	0.162683		1	0	0	0				0	10.4	2	2	2.1934	0.341118	128.72	2
	767	Tb927.8.3300	hypothetical protein, conserved		Q57YY3	77.891	9.8	0	1				1.53123	0.18504	0.118713	0.925502	8.4	5	5	1.77239	0.248559	2.4464	5	5.1	3	3	0.57752	-0.238433	2.328	3	6.5	4	4	0.69452	-0.158315	11.971	3
	165	Tb927.10.15220	hypothetical protein, conserved		Q387Y9	22.101	8.8	0	1				3.3589	0.526197	0.120265	0.919859	8.8	1	1	3.7358	0.572384		1	0	0	0				0	8.8	1	1	1.83	0.262451		1
	71	Tb927.10.15370;Tb11.v5.0480	DNA-directed RNA polymerases I and III subunit RPAC1, putative (RPC40)	RPC40	Q387X6	37.377	4.7	0	2				0.872909	-0.0590312	0.121404	0.915766	4.7	1	1	1.91961	0.283212		1	4.7	1	1	0.37225	-0.429165		1	4.7	1	1	0.60704	-0.216783		1
	104	Tb927.1.2550;Tb927.1.2530;Tb927.1.2510;Tb927.1.2490;Tb927.1.2470;Tb927.1.2450;Tb927.1.2430	histone H3, putative			14.75	19.5	0	7				1.09594	0.0397864	0.142992	0.844689	19.5	1	1	1.06555	0.027575		1	0	0	0				0	19.5	1	1	0.6935	-0.158954		1
	379	Tb927.11.3460	hypothetical protein, conserved		Q386G5	32.116	4.7	0	1				0.87334	-0.0588166	0.160368	0.794883	0	0	0				0	4.7	1	1	0.82293	-0.0846371		1	4.7	1	1	0.77629	-0.109976		1
	349	Tb927.11.16380	TPR repeat, putative		Q381E8	23.331	11.8	0	1				0.83151	-0.0801326	0.161523	0.791766	11.8	2	2	1.55919	0.192898		1	11.8	2	2	0.38929	-0.409727	65.327	2	7.6	1	1	0.7461	-0.127203		1
	541	Tb927.4.2530	hypothetical protein, conserved		Q584D4	16.835	7	0	1				0.915788	-0.038205	0.165066	0.782342	0	0	0				0	7	1	1	0.58992	-0.229207		1	7	1	1	0.68013	-0.167408		1
	275	Tb927.11.10070	Bromodomain, putative		Q383S2	25.415	12.7	0	1				0.918035	-0.0371407	0.167029	0.777208	0	0	0				0	12.7	1	1	0.62789	-0.202116		1	12.7	1	1	0.82661	-0.0826993		1
	581	Tb927.5.2070	hypothetical protein, conserved		Q57ZS6	68.756	20.3	0	1				1.64249	0.215502	0.172235	0.763878	20.3	13	13	1.62367	0.210497	9.2531	18	20.3	12	12	0.61263	-0.212802	7.1375	17	20.3	13	13	0.80849	-0.0923253	12.363	17
	52	Tb927.11.7700;Tb11.0400;Tb11.0300	hypothetical protein			27.629	18.7	0	3				1.58166	0.199113	0.183615	0.736092	18.7	3	3	1.9056	0.280031	21.753	4	18.7	3	3	0.83449	-0.0785789	7.0354	3	4.6	1	1	1.0455	0.019324		1
	192	Tb927.10.3260;Tb11.v5.0825	Long-chain-fatty-acid--CoA ligase 5 (EC 6.2.1.3) (Long-chain acyl-CoA synthetase 5) (LACS 5), putative		Q38BS1	78.983	8.5	0	2				1.06112	0.0257662	0.184168	0.734786	7	4	4	1.86773	0.271314	39.331	4	6.1	3	3	0.485	-0.314258	22.245	3	5.1	3	3	0.52783	-0.277506	23.262	3
	579	Tb927.5.1780	hypothetical protein, conserved		Q57ZP7	48.192	4.7	0	1				1.1587	0.0639698	0.184436	0.734154	4.7	1	1	1.4214	0.152717	14.387	2	4.7	1	1	0.65503	-0.183739	4.7348	2	4.7	1	1	0.78783	-0.103567	8.284	2
	67	Tb927.11.7290;Tb11.v5.0254	pantothenate kinase subunit, putative		Q384T6	162.1	7.4	0	2				1.0571	0.0241146	0.18513	0.732523	6.6	8	8	6.88089	0.837645	61.119	6	3.7	4	4	0.22121	-0.655195	16.931	4	6.6	8	8	0.27653	-0.558258	8.404	7
	294	Tb927.11.11470	hypothetical protein, conserved		Q383D1	32.022	7.4	0	1				0.837829	-0.0768444	0.186673	0.728919	7.4	2	2	1.02438	0.0104612	57.698	2	7.4	2	2	0.63423	-0.197753	3.5772	2	7.4	2	2	0.8849	-0.0531058	6.9424	2
	766	Tb927.8.3150	T-complex protein 1, gamma subunit, putative (TCP-1-gamma)	TCP-1-gamma	Q57YZ8	60.817	23	0	1				1.17337	0.0694337	0.195251	0.709406	21.8	7	7	1.17604	0.0704227	6.2846	7	23	8	8	0.76647	-0.115505	12.098	8	23	8	8	0.91679	-0.0377301	6.3172	8
	495	Tb927.3.3330	heat shock protein 20, putative		Q57V53	15.842	39	0	1				1.72006	0.235545	0.196376	0.706911	39	4	4	4.16216	0.619319	5.877	3	31.9	3	3	1.5839	0.199728	15.438	3	31.9	3	3	1.4129	0.150111	16.275	3
	688	Tb927.7.320	hypothetical protein, conserved (TbRBP8)	TbRBP8	Q57U22	20.27	7.8	0	1				1.66446	0.221274	0.19711	0.705291	7.8	1	1	1.85908	0.269298		1	0	0	0				0	7.8	1	1	1.0129	0.00556657		1
	233	Tb927.10.7090	Alternative oxidase, mitochondrial (AOX)	AOX	Q38AQ4	37.59	7	0	1			X	1.36877	0.136331	0.20632	0.685459	7	2	2	1.18121	0.0723269	100.35	2	3.6	1	1	1.2868	0.109511		1	7	2	2	1.8016	0.255658	25.062	2
	552	Tb927.4.3690	Iron/manganese superoxide dismutases, C-terminal domain containing protein, putative		Q585I1	48.527	10.3	0	1				0.846689	-0.0722759	0.207618	0.682735	10.3	3	3	1.75128	0.243356	9.0989	3	10.3	3	3	0.53853	-0.26879	14.156	3	7.3	2	2	0.67371	-0.171527	0.96473	2
	595	Tb927.5.3400	calcium-translocating P-type ATPase		Q57Z55	110.32	7	0	1				0.863481	-0.063747	0.210271	0.67722	4.9	4	4	1.54007	0.187541	25.748	4	5.7	5	5	0.55782	-0.253506	39.942	4	7	6	6	0.69997	-0.154921	8.5521	6
	761	Tb927.8.2540	3-ketoacyl-CoA thiolase, putative		Q57XD5	46.244	33.6	0	1				0.811202	-0.090871	0.21033	0.677098	20.8	6	6	2.26331	0.354745	7.531	6	15.3	4	4	0.47419	-0.324048	9.2394	4	28.5	7	7	0.61086	-0.214058	10.343	7
	797	Tb927.8.6750	translationally controlled tumor protein (TCTP), putative		Q57TT8	19.265	21.8	0	1				0.945431	-0.0243702	0.217491	0.662559	0	0	0				0	17.1	1	1	0.67077	-0.173426		1	21.8	2	2	0.95355	-0.0206565	1.4818	2
	278	Tb927.11.10240	ATP-dependent protease subunit HslV (HsIV)	HsIV	Q383Q5	22.684	15.8	0	1				1.25049	0.0970816	0.22224	0.653178	15.8	3	3	1.35953	0.133388	8.5769	3	10.5	2	2	0.75701	-0.120898	4.278	2	15.8	3	3	0.80827	-0.0924435	15.137	3
	499	Tb927.3.3660	NADH-ubiquinone oxidoreductase complex I subunit, putative		Q57WA2	29.594	15.2	0	1			X	1.21609	0.0849661	0.22271	0.652261	15.2	4	4	1.51041	0.179096	5.0514	3	8.7	2	2	0.77978	-0.108028	4.2854	2	15.2	4	4	1.0146	0.00629486	10.937	4
	336	Tb927.11.15820	superoxide dismutase, putative		Q381K4	36.047	4.9	0	1			X	1.21493	0.084551	0.223219	0.65127	4.9	1	1	1.36455	0.134991		1	4.9	1	1	0.86056	-0.0652188		1	4.9	1	1	0.99044	-0.00417183		1
	454	Tb927.2.2140	hypothetical protein, conserved		Q586J6	12.703	12	0	1				1.52669	0.183751	0.225851	0.646177	12	1	1	2.15806	0.334063		1	12	1	1	0.8207	-0.0858156		1	12	1	1	0.9894	-0.00462809		1
	725	Tb927.7.6660	chaperone protein DNAj, putative		Q57Y63	29.887	14	0	1			X	1.31677	0.119509	0.230419	0.637481	14	3	3	2.37823	0.376255	53.539	3	10.5	2	2	0.86674	-0.0621112	3.9856	2	14	3	3	1.1076	0.0443829	3.1217	3
	327	Tb927.11.14700	hypothetical protein, conserved		Q381W5	61.94	11.9	0	1				1.15472	0.0624751	0.236306	0.626524	11.9	5	5	2.04023	0.30968	7.2115	4	7.7	3	3	0.56363	-0.249006	8.5232	4	9.3	4	4	0.73678	-0.132662	9.2802	5
	723	Tb927.7.640	hypothetical protein, conserved		Q57VR0	37.365	13.8	0	1			X	1.26445	0.101903	0.237808	0.623773	11.1	3	3	2.40674	0.381429	5.6143	3	9.9	3	3	0.73026	-0.136522	11.718	3	13.8	4	4	0.95192	-0.0213995	13.031	4
	609	Tb927.6.990;Tb927.6.1060;Tb927.6.1050;Tb927.6.1000;Tb927.6.980;Tb927.6.970;Tb927.6.960;Tb927.6.1020;Tb927.6.1010;Tb927.6.1040;Tb927.6.1030	cysteine peptidase, Clan CA, family C1, Cathepsin L-like (CP)	CP	Q585E8	48.324	8.2	0	11				0.581708	-0.235295	0.24012	0.619572	8.2	3	3	1.9068	0.280304	5.7861	3	5.1	2	2	0.51595	-0.287392	1.7958	2	8.2	3	3	0.74252	-0.129292	18.578	3
	229	Tb927.10.6610	chaperone protein DNAj, putative		Q38AU5	31.198	4.4	0	1				0.917201	-0.0375353	0.241659	0.616797	0	0	0				0	4.4	1	1	0.6795	-0.167811		1	4.4	1	1	0.7715	-0.112664		1
	140	Tb927.10.12700	pyruvate dehydrogenase E1 alpha subunit, putative		Q388X3	42.511	22	0	1				0.84265	-0.074353	0.245053	0.61074	19	6	6	1.42784	0.154679	11.093	6	19.3	6	6	0.58985	-0.229258	12.498	6	22	7	7	0.73945	-0.131091	8.2908	7
	714	Tb927.7.5940	Protein Associated with Differentiation (PAD2)	PAD2	Q582K9	67.151	9.1	0	1				0.924995	-0.0338604	0.25939	0.586046	9.1	3	1	1.9558	0.291324		1	7.3	2	1	0.43985	-0.356695		1	9.1	3	1	0.64869	-0.187963		1
	835	Tb927.9.1340	Myosin-like protein (TbMlp-2)	TbMlp-2	Q38G07	92.363	4.1	0	1				0.828072	-0.0819321	0.25994	0.585127	3.1	2	2	1.5192	0.181616	21.371	2	2.5	2	2	0.60835	-0.215846	28.519	2	3.1	2	2	0.80486	-0.0942797	15.413	2
	572	Tb927.5.1210	short-chain dehydrogenase, putative		Q57VE2	33.876	20.6	0	1				0.884141	-0.0534783	0.260655	0.583934	20.6	7	7	2.16291	0.335039	6.3471	7	17.4	6	6	0.4977	-0.303032	5.3403	5	20.6	7	7	0.61781	-0.209145	3.8987	7
	544	Tb927.4.3060	hypothetical protein, conserved		Q583Y3	17.732	10.8	0	1				0.908851	-0.0415072	0.261353	0.582772	10.8	2	2	1.61723	0.208773	13.759	2	6.1	1	1	0.5263	-0.278767		1	10.8	2	2	0.68927	-0.161611	0.35268	2
	466	Tb927.2.4445	hypothetical protein, conserved		Q586P9	15.441	38.3	0	1			X	1.93251	0.286122	0.261396	0.582701	38.3	3	3	12.3833	1.09284	106.53	2	18	1	1	8.8329	0.946103		1	27.1	2	2	7.9341	0.899498	0.70618	2
	257	Tb927.10.8630	Sucrase/ferredoxin-like, putative		Q38AA9	27.968	29.4	0	1				0.848853	-0.0711673	0.262791	0.580389	25.1	5	5	1.23819	0.0927876	9.5078	5	29.4	6	6	0.67731	-0.169213	7.7999	7	29.4	6	6	0.79014	-0.102296	9.3445	6
	711	Tb927.7.5680	deoxyribose-phosphate aldolase, putative		Q582I3	30.037	28.2	0	1				0.871819	-0.0595736	0.263792	0.578738	24.6	6	6	1.53853	0.187107	7.9741	6	20.7	5	5	0.56879	-0.245048	6.6244	5	13.6	3	3	0.77222	-0.112259	9.7269	4
	512	Tb927.3.4920	LETM1 and EF-hand domain-containing protein 1, putative			42.737	11.6	0	1			X	1.48021	0.170323	0.269914	0.568774	7.9	2	2	2.15624	0.333697	21.231	2	11.6	3	3	0.90825	-0.0417946	9.4557	3	11.6	3	3	1.0323	0.0138059	6.8711	3
	424	Tb927.11.740	eukaryotic translation initiation factor 5A, putative (eIF-5A)	eIF-5A	Q387H6	17.82	40.4	0	1				0.868035	-0.061463	0.27	0.568636	30.7	3	3	1.3039	0.115244	8.1799	4	40.4	5	5	0.64502	-0.190427	13.325	6	30.7	3	3	0.80689	-0.0931857	10.081	4
	96	Tb927.1.120;Tb11.v5.0800;Tb927.6.5170;Tb927.4.220;Tb11.v5.0495;Tb09.v4.0067;Tb11.v5.1020;Tb927.6.5160;Tb927.2.1100;Tb927.2.480	retrotransposon hot spot protein 4 (RHS4), putative		Q8IFI8	98.024	9.6	0	10				1.25594	0.0989692	0.270153	0.56839	9.6	9	1	1.57503	0.197288	8.4562	2	7.4	6	1	0.68664	-0.163271	0.31379	2	8.8	8	1	0.85537	-0.067846	5.1165	2
	836	Tb927.9.1350	hypothetical protein, conserved		Q38G06	59.813	11	0	1				0.842273	-0.0745474	0.270556	0.567742	9.3	4	4	1.40434	0.147471	7.7855	3	6	3	3	0.67268	-0.172191	10.736	3	5.2	3	3	0.78544	-0.104887	19.487	3
	408	Tb927.11.620;Tb927.10.9000	Raptor N-terminal CASPase like domain containing protein, putative		Q387I9	146.61	6.8	0	2				0.886462	-0.05234	0.271354	0.566464	5.3	6	6	1.44716	0.160516	8.0411	6	6.1	6	6	0.64053	-0.193461	14.48	7	5.3	6	6	0.71773	-0.144039	12.261	6
	612	Tb927.6.1200	hypothetical protein, conserved		Q585C7	52.96	12.2	0	1				0.896756	-0.0473256	0.272424	0.564755	12.2	3	3	1.53707	0.186693	12.788	3	6.4	2	2	0.58256	-0.234659	13.444	2	3.6	1	1	0.73915	-0.131267		1
	228	Tb927.10.6510;Tb927.10.6400	chaperonin HSP60, mitochondrial precursor (HSP60)	HSP60		59.503	70.5	0	2				0.858878	-0.0660686	0.278165	0.555697	63.2	27	27	1.70204	0.23097	18.04	40	67.6	28	28	0.57746	-0.238478	12.967	37	60.3	24	24	0.73942	-0.131109	11.115	37
	668	Tb927.7.2120	hypothetical protein, conserved		Q57UZ9	46.084	10.8	0	1				0.877938	-0.0565363	0.2799	0.552997	8.2	2	2	1.349	0.130012	6.3119	3	7.2	2	2	0.6495	-0.187421	14.354	3	7.2	2	2	0.78697	-0.104042	8.7285	3
	702	Tb927.7.460	protein farnesyltransferase beta subunit (TbPFT)	TbPFT	Q57U08	65.418	6.5	0	1				1.18466	0.0735921	0.281355	0.550746	6.5	3	3	1.14758	0.0597824	6.0201	3	6.5	3	3	0.77727	-0.109428	13.523	3	4.4	2	2	1.4622	0.165007	43.903	2
	151	Tb927.10.1390	hypoxanthine-guanine phosphoribosyltransferase, putative		Q38CA1	26.36	8.1	0	1				0.915933	-0.0381361	0.28161	0.550352	3.4	1	1	1.21211	0.0835408		1	4.7	1	1	0.57662	-0.23911		1	8.1	2	2	0.87512	-0.0579324	13.744	2
	883	Tb927.9.6290;Tb927.9.6230;Tb927.9.6170	arginine kinase (AK)	AK	Q38EU9	40.196	11.5	0	3				0.900422	-0.0455541	0.282333	0.549238	11.5	3	3	1.44244	0.159098	26.85	3	5.3	1	1	0.53619	-0.270681	16.009	2	11.5	3	3	0.83517	-0.0782251	8.6323	3
	485	Tb927.3.1840	3-oxo-5-alpha-steroid 4-dehydrogenase, putative		Q57ZC7	33.355	8.7	0	1		X		0.86205	-0.0644674	0.286303	0.543174	8.7	3	3	1.73479	0.239246	10.161	3	5.7	2	2	0.55682	-0.254285	3.3066	2	8.7	3	3	0.76267	-0.117663	13.673	3
	93	Tb927.11.3600;Tb927.11.3590;Tb11.v5.1059	40S ribosomal protein S4, putative			30.644	29.7	0	3				0.767932	-0.114677	0.28887	0.539298	26.4	7	7	1.52149	0.182269	7.0466	8	15.8	4	4	0.71638	-0.144857	3.3246	6	29.7	8	8	0.80444	-0.0945063	5.0952	10
	115	Tb927.1.750	Metal-binding domain-containing protein		Q4GZE3	132.69	19.6	0	1				0.886012	-0.0525606	0.293169	0.532882	19.6	1	1	1.49345	0.174191	13.251	2	19.6	1	1	0.65782	-0.181893		1	19.6	1	1	0.71852	-0.143561	4.299	2
	354	Tb927.11.16730	dihydrolipoyl dehydrogenase (GCVL-2)	GCVL-2	Q381B3	50.433	32.7	0	1				0.871942	-0.0595124	0.294412	0.531044	32.7	12	12	1.58557	0.200184	9.2042	16	26.8	10	10	0.60114	-0.221024	7.0981	15	29.8	11	11	0.77619	-0.110032	5.1224	15
	613	Tb927.6.1440	hypothetical protein, conserved		Q585A3	29.996	4.3	0	1				1.20561	0.0812064	0.296119	0.528534	4.3	1	1	1.61985	0.209476		1	0	0	0				0	4.3	1	1	0.87407	-0.0584538		1
	510	Tb927.3.4850	enoyl-CoA hydratase, mitochondrial precursor, putative		Q582Q0	28.605	54.3	0	1				1.11375	0.046788	0.296946	0.527323	49.1	11	11	1.47645	0.169219	8.0478	15	50.9	11	11	0.66216	-0.179037	10.775	17	49.8	11	11	0.85152	-0.0698051	10.251	12
	853	Tb927.9.1850;Tb927.9.1810	60S ribosomal protein L35, putative			15.144	8.7	0	2				0.710486	-0.148445	0.297696	0.526227	8.7	1	1	1.72194	0.236018		1	0	0	0				0	8.7	1	1	0.78361	-0.1059		1
	139	Tb927.11.9730;Tb927.10.12680	60S ribosomal protein L34, putative		Q383V6	19.336	21.8	0	2				0.878774	-0.0561227	0.298578	0.524942	21.8	3	3	1.36277	0.134422	26.687	3	21.8	3	3	0.69946	-0.155237	22.257	3	21.8	3	3	0.75247	-0.123511	9.8728	3
	621	Tb927.6.2140	hypothetical protein, conserved		Q584U2	28.771	4.1	0	1				1.07246	0.0303822	0.300485	0.522177	4.1	1	1	1.63873	0.214506		1	4.1	1	1	0.56195	-0.250302		1	4.1	1	1	0.80622	-0.0935464		1
	509	Tb927.3.4790;Tb927.3.4750	Aminopeptidase M1, putative			97.251	7	0	2				1.04734	0.020089	0.30086	0.521635	5.6	4	4	1.25301	0.0979536	1.352	4	7	5	5	0.65091	-0.186479	7.0258	5	7	5	5	0.80193	-0.0958635	5.8685	5
	173	Tb927.9.15360;Tb927.10.190	40S ribosomal protein S6, putative		Q38CX3	28.476	6.4	0	2				0.819117	-0.0866541	0.301596	0.520575	6.4	1	1	1.38194	0.140489		1	6.4	1	1	0.76634	-0.115579		1	6.4	1	1	0.83451	-0.0785685		1
	314	Tb927.11.13580	ubiquinone biosynthesis protein-like protein		Q382H9	27.93	5.6	0	1				0.859628	-0.0656893	0.304676	0.516162	5.6	1	1	1.90288	0.279411		1	5.6	1	1	0.4801	-0.318668		1	5.6	1	1	0.5655	-0.247567		1
	172	Tb927.10.180	ATP synthase F1 subunit gamma protein, putative (ATPF1G)	ATPF1G	Q38CM0	34.37	26.9	0	1				0.853971	-0.068557	0.306009	0.514266	26.9	6	6	1.55145	0.190737	9.4886	6	21.6	4	4	0.62278	-0.205665	4.9152	5	26.9	6	6	0.80795	-0.0926155	8.2563	6
	45	Tb927.7.2140;Tb07.11L3.90	zinc finger protein family member, putative (ZC3H18)	ZC3H18	D6XKD1	40.864	17.6	0	2				0.839204	-0.0761326	0.30754	0.512098	17.6	4	4	1.15201	0.0614553	6.7388	4	17.6	4	4	0.72398	-0.140273	2.1981	4	17.6	4	4	0.95782	-0.0187161	14.185	4
	198	Tb927.11.14130;Tb927.10.3840	ribosomal protein L18, putative			20.904	46.4	0	2				0.825624	-0.0832175	0.308188	0.511184	46.4	8	8	1.51897	0.18155	7.1439	8	27.9	4	4	0.70089	-0.15435	1.1542	5	46.4	8	8	0.82533	-0.0833724	6.3171	8
	842	Tb927.9.13990	RNA-binding protein, putative (DRBD2)	DRBD2	Q38D54	34.618	7.9	0	1				1.08507	0.035456	0.308565	0.510654	3.6	1	1	1.48549	0.171869		1	3.6	1	1	0.77321	-0.111703		1	7.9	2	2	0.68143	-0.166579	49.307	2
	107	Tb927.1.3010	mRNA processing protein, putative		Q4GYS2	40.813	9.9	0	1				0.885831	-0.0526491	0.309846	0.508854	9.9	3	3	1.3381	0.126488	24.111	3	7.3	2	2	0.56313	-0.249391	45.012	2	3	1	1	0.98434	-0.00685487		1
	822	Tb927.9.11600;Tb927.9.11580	Gim5B protein (gim5B)	gim5B	Q38DN0	25.975	18.3	0	2				1.12121	0.0496859	0.310012	0.508622	18.3	3	3	1.57389	0.196973	5.4966	3	18.3	3	3	0.6924	-0.159643	21.474	3	18.3	3	3	0.83686	-0.0773472	8.714	3
	639	Tb927.6.4140	paraflagellar rod component, putative (PFC4)	PFC4	Q586B2	13.009	9.6	0	1				0.913016	-0.0395218	0.311599	0.506403	9.6	1	1	1.46237	0.165058	18.911	2	9.6	1	1	0.6099	-0.214741	12.112	2	9.6	1	1	0.75326	-0.123055		1
	49	Tb11.v5.0537;Tb927.11.9920;Tb11.01.1680.v5	polyubiquitin, putative			70.128	34	0	3				1.07574	0.0317075	0.31172	0.506235	34	3	3	1.66583	0.221632	4.9704	3	34	3	3	0.64175	-0.192634	5.4845	3	34	3	3	0.70879	-0.149482	12.19	3
	738	Tb927.7.890	electron transfer protein, putative		Q57VT5	19.713	11.8	0	1				0.883452	-0.0538169	0.314099	0.502934	11.8	2	2	1.77365	0.248867		1	11.8	2	2	0.58231	-0.234846		1	11.8	2	2	0.7208	-0.142185		1
	122	Tb927.6.4690;Tb927.10.1100	60S ribosomal protein L9, putative		Q587D5	21.661	15	0	2				0.826009	-0.083015	0.31477	0.502007	15	2	2	2.02577	0.30659	3.3901	2	6.4	1	1	0.49694	-0.303696		1	6.4	1	1	0.56344	-0.249152		1
	147	Tb927.10.13760	hypothetical protein, conserved		Q388M3	19.764	6.5	0	1				0.944778	-0.0246701	0.316059	0.500231	6.5	1	1	1.34257	0.127937		1	6.5	1	1	0.63364	-0.198157		1	6.5	1	1	0.70239	-0.153422		1
	598	Tb927.5.3630	hypothetical protein, conserved		Q57UA3	44.693	10.2	0	1				0.844057	-0.0736284	0.31851	0.496877	5.8	2	2	2.04169	0.30999	19.511	3	6.6	3	3	0.57353	-0.241444	12.095	3	2.2	1	1	0.73288	-0.134967	9.2939	2
	586	Tb927.5.2890	AAA domain (dynein-related subfamily)/von Willebrand factor type A domain containing protein, putative		Q57ZW5	236.85	4.6	0	1				0.90552	-0.043102	0.32009	0.494728	4.1	7	7	2.22262	0.346865	9.0933	7	3.9	7	7	0.48805	-0.311536	12.435	9	3.5	6	6	0.63619	-0.196413	14.896	8
	419	Tb927.11.6980	hypothetical protein, conserved		Q384X3	68.158	15.8	0	1				0.841802	-0.0747899	0.320462	0.494223	12.7	8	8	1.55601	0.192012	10.111	7	6.9	4	4	0.65764	-0.182012	15.924	5	12.5	7	7	0.83052	-0.0806499	4.7334	6
	515	Tb927.3.5090	tryparedoxin 2, putative (TXN2)	TXN2	Q582M8	22.18	7.6	0	1				0.442639	-0.35395	0.320713	0.493883	7.6	1	1	1.70701	0.232236		1	7.6	1	1	0.71241	-0.14727		1	7.6	1	1	0.74709	-0.126627		1
	395	Tb927.11.510;Tb927.11.500	RNA-binding protein, UBP2 (UBP2)	UBP2	Q387K0	19.559	5.7	0	2				0.829568	-0.0811482	0.32123	0.493184	5.7	1	1	1.7563	0.244598		1	0	0	0				0	0	0	0				0
	146	Tb927.10.1370	hypothetical protein, conserved		Q38CA3	31.24	9.5	0	1				1.19665	0.0779672	0.321411	0.492939	9.5	1	1	2.19539	0.341512		1	0	0	0				0	9.5	1	1	0.71382	-0.146411		1
	838	Tb927.9.13540	hypothetical protein, conserved		Q38D73	41.261	10.6	0	1				1.24711	0.0959065	0.321489	0.492833	3.6	1	1	1.68421	0.226396		1	7	1	1	0.59276	-0.227121		1	7	1	1	1.1173	0.0481698		1
	216	Tb927.10.5590	protein phosphatase 2C, putative		Q38B45	66.75	4.5	0	1				1.11095	0.045694	0.321894	0.492287	2.7	1	1	1.4637	0.165452		1	4.5	2	2	0.5943	-0.225994	6.884	2	1.8	1	1	0.88392	-0.053587		1
	429	Tb927.11.7780	Mitochondrial import receptor subunit ATOM46 (ATOM46)	ATOM46	Q384P0	46.237	13.6	0	1	ATOM46	X		1.35348	0.131452	0.322118	0.491986	13.6	3	3	2.37869	0.376337	10.187	3	9.8	2	2	0.80499	-0.0942095	1.9186	2	9.8	2	2	0.92649	-0.0331593	7.727	2
	152	Tb927.10.1470;Tb927.10.1400	hypoxanthine-guanine phosphoribosyltransferase (HGPRT)	HGPRT	Q38C93	23.372	20	0	2				0.872982	-0.0589946	0.323656	0.489916	12.4	2	2	1.40371	0.147276	5.9698	3	12.9	2	2	0.69108	-0.160472	6.9816	3	12.9	2	2	0.81328	-0.0897599	10.873	3
	889	Tb927.9.7060	hypothetical protein, conserved		Q38EN6	32.799	4	0	1				1.18909	0.0752144	0.325284	0.487738	4	1	1	1.54557	0.189089		1	4	1	1	0.61947	-0.20798		1	4	1	1	1.978	0.296226		1
	560	Tb927.4.460	Alkylated DNA repair protein (alkB homolog), putative		Q57US9	37.656	4.3	0	1				0.837141	-0.0772015	0.325865	0.486962	4.3	1	1	1.1415	0.0574761		1	4.3	1	1	0.82644	-0.0827887		1	0	0	0				0
	447	Tb927.11.9720	40S ribosomal protein S27, putative		Q383V7	9.6302	43	0	1				1.09319	0.0386973	0.326072	0.486686	43	3	3	1.54892	0.19003	2.9425	3	43	3	3	0.68504	-0.164284	7.4463	3	43	3	3	0.77383	-0.111354	4.0982	3
	522	Tb927.3.860	Acyl carrier protein, mitochondrial (ACP)	ACP	Q57WW9	16.531	21.6	0	1				0.895141	-0.0481085	0.326136	0.486602	21.6	3	3	1.74621	0.242096	8.551	5	21.6	2	2	0.55796	-0.253397	44.027	4	21.6	3	3	0.77161	-0.112602	12.64	7
	212	Tb927.10.5050	Mitochondrial ATP synthase epsilon chain, putative		Q38B96	8.6908	29.3	0	1				0.839137	-0.0761673	0.327573	0.484692	29.3	2	2	1.34626	0.129128	5.9386	3	10.7	1	1	0.73512	-0.133642		1	29.3	2	2	0.94807	-0.0231596	10.136	3
	607	Tb927.5.940	NADH-dependent fumarate reductase, putative		Q57W39	87.388	19.6	0	1				0.942293	-0.0258141	0.327807	0.484381	19.6	10	2	1.52749	0.183978	19.075	2	16.5	8	1	0.51932	-0.284565		1	15.9	8	2	0.752	-0.123782	22.483	2
	95	Tb927.1.1050;Tb11.v5.0536	Metallo-dependent phosphatase-like domain-containing protein		Q4GZB3	126.7	4.7	0	2				0.926203	-0.0332938	0.329699	0.481883	4.7	5	5	2.0424	0.310141	15.787	4	3	3	3	0.50195	-0.29934	5.7815	3	1.6	2	2	0.57237	-0.242323	15.282	2
	749	Tb927.8.1570	Uncharacterised protein family (UPF0172), putative		Q580G6	28.825	9.9	0	1				0.938417	-0.0276041	0.329783	0.481772	9.9	2	2	1.75861	0.24517	4.4842	2	9.9	2	2	0.5784	-0.237772	1.7354	2	9.9	2	2	0.62735	-0.20249	3.4421	2
	226	Tb927.10.6360	hypothetical protein, conserved		Q38AX0	55.524	6.6	0	1				1.08889	0.0369822	0.329942	0.481562	2.5	1	1	1.70425	0.231532		1	6.6	2	2	0.62065	-0.207153	8.0094	2	4.1	1	1	0.78975	-0.10251		1
	232	Tb927.10.6970;Tb927.10.6940	serine peptidase, Clan SC, Family S9B		Q38AR6	93.683	5.8	0	2				0.875832	-0.0575794	0.33238	0.478365	4.7	3	3	1.26339	0.101538	4.0512	5	5.8	4	4	0.7484	-0.125866	15.237	6	5.8	4	4	0.84618	-0.0725372	6.5429	5
	694	Tb927.7.3820	hypothetical protein, conserved		Q57UC9	71.793	16.4	0	1				0.831968	-0.0798934	0.332738	0.477898	14.1	7	7	1.30745	0.116424	11.888	8	10.9	5	5	0.76526	-0.116191	5.2964	6	16.4	8	8	0.96704	-0.0145556	6.408	8
	494	Tb927.3.3320;Tb927.3.3310	60S ribosomal protein L13, putative		Q57V54	25.427	20.2	0	2				0.895104	-0.0481265	0.33276	0.477869	16.1	4	4	1.63257	0.212873	9.0879	7	11.5	3	3	0.66694	-0.175913	12.862	5	20.2	5	5	0.69445	-0.158359	9.4749	8
	493	Tb927.3.3130	Present in the outer mitochondrial membrane proteome 24 (POMP24)	POMP24	Q57ZJ9	178.08	6.6	0	1		X		0.8714	-0.0597823	0.333701	0.476643	6.6	7	7	1.80352	0.256122	9.4894	9	6.6	7	7	0.59861	-0.222856	10.429	9	6.6	7	7	0.75997	-0.119204	11.049	9
	786	Tb927.8.6030;Tb927.9.14000	60S ribosomal protein L12, putative		Q57YK4	17.564	16.5	0	2				1.11983	0.0491532	0.334223	0.475963	16.5	2	2	1.57493	0.19726	14.911	2	9.1	1	1	0.77659	-0.109808		1	16.5	2	2	0.78395	-0.105712	12.49	2
	450	Tb927.11.9940	hypothetical protein, conserved		Q383T5	20.599	16.7	0	1				0.915557	-0.0383147	0.33646	0.473067	16.7	3	3	1.53891	0.187214	6.3972	4	10.2	2	2	0.65403	-0.184402	36.184	3	16.7	3	3	0.70405	-0.152396	26.925	3
	569	Tb927.5.1060	metallo-peptidase, Clan ME, Family M16		Q57W51	54.122	45	0	1			X	1.1899	0.0755109	0.33662	0.47286	45	16	16	1.57833	0.198199	6.2484	21	33.3	12	12	0.69117	-0.160415	7.1004	16	43.4	14	14	0.84343	-0.073951	10.158	19
	263	Tb927.10.8980	hypothetical protein, conserved		Q38A76	17.598	7.1	0.0035129	1				0.881943	-0.0545593	0.337089	0.472256	7.1	1	1	1.45119	0.161724		1	7.1	1	1	0.68828	-0.162235		1	7.1	1	1	0.80892	-0.0920944		1
	902	Tb927.9.8410	chaperone protein DNAj, putative		Q38EC6	35.594	15.6	0	1				1.15134	0.0612036	0.338192	0.470836	15.6	4	4	1.59762	0.203474	3.9948	4	15.6	4	4	0.64659	-0.189371	2.4147	4	11.7	3	3	0.78682	-0.104125	8.7753	4
	242	Tb927.10.7590	hypothetical protein, conserved		Q38AK5	30.482	21.5	0	1				0.917107	-0.03758	0.338211	0.470812	21.5	6	6	1.56715	0.195111	6.9655	8	21.5	6	6	0.59255	-0.227275	6.2774	7	21.5	6	6	0.75256	-0.123459	6.2169	7
	133	Tb927.10.11930	beta-D-hydroxybutyrate dehydrogenase		Q389E9	27.645	35.4	0	1				1.09258	0.0384537	0.338983	0.469821	35.4	7	7	2.07361	0.316728	9.0763	9	35.4	7	7	0.46935	-0.328503	6.2635	8	20.4	5	5	0.60782	-0.216225	3.6502	6
	614	Tb927.6.1470	hypothetical protein, conserved		Q585R3	27.521	16.6	0	1				1.15566	0.0628295	0.340708	0.467617	16.6	4	4	1.46606	0.166152	20.578	3	5.4	1	1	0.64995	-0.18712		1	12.6	3	3	0.87103	-0.0599669	8.519	3
	682	Tb927.7.2780	hypothetical protein, conserved		Q57Y88	12.723	10.3	0	1				1.18714	0.0745023	0.34096	0.467296	10.3	1	1	1.28637	0.109367		1	10.3	1	1	1.4	0.146128		1	10.3	1	1	1.4519	0.161937		1
	775	Tb927.8.4660;Tb11.v5.0863	hypothetical protein, conserved		Q57UY5	117.96	8	0	2				0.88514	-0.052988	0.341602	0.466479	6.4	5	5	1.60233	0.204753	8.4008	5	8	7	7	0.64661	-0.189358	8.1637	7	7.1	6	6	0.76758	-0.114876	7.3571	6
	841	Tb927.9.13920;Tb927.9.13880;Tb927.9.13820	kinetoplastid membrane protein KMP-11 (KMP-11)	KMP-11		11.076	70.7	0	3				0.871476	-0.0597447	0.341936	0.466055	70.7	10	10	1.52376	0.182917	11.06	23	70.7	8	8	0.67483	-0.170806	9.8289	18	70.7	10	10	0.83305	-0.0793289	6.6784	22
	453	Tb927.2.1740	hypothetical protein, conserved		Q585S3	23.172	6.8	0	1				0.92835	-0.0322885	0.342233	0.465678	6.8	1	1	0.86881	-0.0610753		1	6.8	1	1	0.80065	-0.0965573		1	6.8	1	1	0.99088	-0.00397894		1
	799	Tb927.8.7040	hypothetical protein, conserved		Q57YR1	21.365	23.3	0	1				0.85809	-0.066467	0.342683	0.465108	23.3	3	3	1.44697	0.160459	8.9217	3	14.3	2	2	0.71866	-0.143477	14.11	2	23.3	3	3	0.86407	-0.0634511	3.7313	3
	662	Tb927.7.1340;Tb927.7.1320	10 kDa heat shock protein, putative (HSP10)	HSP10		10.67	49	0	2				0.910052	-0.0409339	0.343536	0.464027	49	4	4	1.42197	0.15289	61.378	4	42	3	3	0.64569	-0.189976	1.6008	3	37	3	3	0.8074	-0.0929113	1.0658	3
	773	Tb927.8.4380	Archaic translocase of outer membrane 12 kDa subunit (ATOM12)	ATOM12	Q57VZ7	11.86	40	0	1	ATOM12	X		0.828473	-0.0817219	0.343859	0.463619	40	2	2	1.94099	0.288024		1	28.6	1	1	0.72869	-0.137457		1	28.6	1	1	0.80583	-0.0937566		1
	417	Tb927.11.6630	3-methylcrotonoyl-CoA carboxylase beta subunit, putative		Q385A6	66.531	15.8	0	1				0.894404	-0.0484662	0.345642	0.461374	14.1	7	7	2.07241	0.316476	21.125	7	13.7	8	8	0.55089	-0.258935	18.884	10	15.8	8	8	0.68844	-0.162134	19.823	9
	48	Tb927.10.10280;Tb10.v4.0053;Tb10.v4.0052;Tb927.10.10360	microtubule-associated protein, putative		Q389U9	267.6	82.7	0	4				0.852332	-0.0693913	0.345952	0.460984	56.7	3	3	2.31294	0.364165	8.2452	3	64.5	4	4	0.55529	-0.25548	3.993	4	56.7	3	3	0.73239	-0.135258	9.9088	3
	346	Tb927.11.16220	hypothetical protein, conserved		Q381G4	22.002	19.8	0	1				0.886592	-0.0522761	0.347874	0.458578	19.8	3	3	1.91916	0.283112	28.393	4	19.8	3	3	0.57008	-0.244064	8.4653	4	19.8	3	3	0.73178	-0.135619	10.698	3
	800	Tb927.8.7380;Tb927.4.5050	dihydrolipoamide dehydrogenase, point mutation		Q57YU0	60.014	11.2	0	2				0.908616	-0.0416195	0.348135	0.458253	11.2	6	6	1.57085	0.196133	18.714	6	8.6	5	5	0.63487	-0.197315	11.547	5	8.6	5	5	0.75754	-0.120594	15.326	5
	211	Tb927.10.5030;Tb927.7.3680	ubiquitin/ribosomal protein S27a, putative		Q38B98	16.705	27.2	0	2				0.87768	-0.0566638	0.348427	0.457888	27.2	3	3	1.51936	0.181662	11.33	4	27.2	3	3	0.70452	-0.152107	6.3768	4	27.2	3	3	0.8145	-0.0891089	11.612	4
	80	Tb927.10.2890;Tb11.v5.0650	enolase		Q38BV6	46.592	29.1	0	2				0.890387	-0.050421	0.349372	0.456712	21.7	7	7	1.26672	0.102681	4.9388	6	21.7	7	7	0.72121	-0.141938	16.01	7	29.1	9	9	0.89995	-0.0457816	18.273	10
	830	Tb927.9.12510	ATP-dependent DEAD/H RNA helicase, putative (DED1)	DED1	Q38DF6	82.74	7.6	0	1				0.881664	-0.0546969	0.349499	0.456554	7.6	4	4	1.49089	0.173446	7.6783	4	5	2	2	0.68899	-0.161787	12.245	2	7.6	4	4	0.83741	-0.0770619	8.548	4
	846	Tb927.9.15150;Tb927.9.15110	unspecified product			34.636	8.1	0	2				0.933238	-0.0300075	0.349651	0.456366	8.1	2	2	1.78645	0.25199		1	8.1	2	2	0.64288	-0.19187	4.4375	2	8.1	2	2	0.58162	-0.235361	35.734	2
	373	Tb927.11.2690	succinyl-coA:3-ketoacid-coenzyme A transferase, mitochondrial precursor, putative		Q386P1	53.096	20.1	0	1				0.905311	-0.0432024	0.350221	0.455657	15.4	7	7	1.50261	0.176845	11.551	6	15.6	6	6	0.66807	-0.175178	4.952	6	11	5	5	0.76517	-0.116242	10.581	5
	480	Tb927.3.1690	hypothetical protein, conserved		Q57ZE2	17.154	6.9	0	1				0.877539	-0.0567334	0.350258	0.455612	6.9	1	1	1.57863	0.198281	4.131	2	6.9	1	1	0.66139	-0.179542	11.06	2	6.9	1	1	0.82159	-0.0853449	16.846	2
	687	Tb927.7.3050	hypothetical protein, conserved		Q57YB5	131.58	5.6	0	1				0.901856	-0.044863	0.350798	0.454943	4.4	3	3	1.82452	0.261148	21.605	3	5.6	4	4	0.5781	-0.237997	19.071	4	5.6	4	4	0.73542	-0.133465	4.986	4
	154	Tb927.10.14150;Tb11.v5.0606	nuclear segregation protein, putative		Q388I7	55.311	6.9	0	2				0.926643	-0.0330876	0.351476	0.454105	6.9	3	3	1.48427	0.171514	33.776	3	5	2	2	0.62421	-0.204669	3.7127	2	6.9	3	3	0.77141	-0.112715	15.498	3
	796	Tb927.8.6650	RNA-binding protein, putative (DRBD12)	DRBD12	Q57TU8	71.652	8.1	0	1				0.884604	-0.0532511	0.351499	0.454076	8.1	4	4	1.59005	0.201411	5.3437	5	5.6	3	3	0.62191	-0.206272	17.068	4	6.5	4	4	0.82469	-0.0837093	6.6898	5
	735	Tb927.7.7460	hypothetical protein, conserved		Q57TY3	22.358	34.4	0	1				0.869312	-0.0608245	0.352249	0.45315	25	3	3	1.45153	0.161825	8.073	3	29.2	4	4	0.73506	-0.133677	10.805	4	30.2	4	4	0.87291	-0.0590305	5.247	3
	872	Tb927.9.5040;Tb927.9.5100	cAMP-specific phosphodiesterase (PDEB1)	PDEB1	Q38F46	103.65	8.5	0	2				0.90268	-0.0444661	0.352331	0.45305	7.6	6	6	1.41461	0.150636	6.8069	6	8.5	7	7	0.65975	-0.180621	8.6675	7	7.6	6	6	0.83324	-0.0792299	8.8343	6
	851	Tb927.9.1700	btb/poz domain containing protein, putative		Q38FX9	67.667	18	0	1				0.894081	-0.0486233	0.35472	0.450115	18	7	7	1.49752	0.175373	11.584	8	18	7	7	0.66393	-0.177878	12.982	7	13.3	5	5	0.81832	-0.0870768	25.505	6
	464	Tb927.2.4210	Phosphoenolpyruvate carboxykinase [ATP], glycosomal (PEPCK)	PEPCK	Q586V2	58.564	39.8	0	1				0.881375	-0.0548393	0.35503	0.449735	37.5	14	14	1.50541	0.177655	14.271	15	22.1	9	9	0.68966	-0.161365	18.679	11	28.6	11	11	0.83201	-0.0798715	16.442	11
	193	Tb927.10.3290	hypothetical protein, conserved		Q38BR8	30.83	15	0	1				1.14351	0.0582386	0.35569	0.448928	15	2	2	1.80365	0.256153	1.706	2	15	2	2	0.76476	-0.116475	10.478	2	0	0	0				0
	374	Tb927.11.2750	Present in the outer mitochondrial membrane proteome 12 (POMP12)	POMP12	Q386N5	52.991	42.9	0	1		X		0.90504	-0.0433323	0.356195	0.448312	42.9	9	9	1.53179	0.1852	19.271	12	40	7	7	0.65806	-0.181735	26.355	8	42.1	8	8	0.76959	-0.113741	9.3954	11
	549	Tb927.5.1610;Tb927.4.3550	60S ribosomal protein L13a, putative			25.711	21.6	0	2				0.867834	-0.0615631	0.356458	0.447991	21.6	5	5	1.67384	0.223713	4.5651	6	21.6	5	5	0.69424	-0.15849	3.741	5	17.1	4	4	0.83563	-0.077986	6.111	5
	259	Tb927.10.8720	CCR4-NOT transcription complex subunit 10, putative		Q38AA1	61.501	4.3	0	1				0.827778	-0.0820862	0.357338	0.446921	2.3	1	1	1.51773	0.181194		1	0	0	0				0	2	1	1	0.86241	-0.0642862		1
	591	Tb927.5.3090	hypothetical protein, conserved		Q57Z84	11.655	54.5	0	1				0.891535	-0.0498617	0.357849	0.4463	54.5	4	4	1.61776	0.208913	4.0364	5	43.6	3	3	0.6766	-0.169668	15.151	3	35.6	3	3	0.78375	-0.105822	15.012	4
	432	Tb927.11.8040	hypothetical protein, conserved		Q384L5	22.255	5.4	0	1				1.2214	0.0868583	0.35786	0.446287	5.4	1	1	1.70902	0.232748	12.206	2	5.4	1	1	0.7438	-0.128544	2.9908	2	5.4	1	1	0.95728	-0.018961	10.877	2
	268	Tb927.10.9430	phosphoribosylpyrophosphate synthetase, putative (PRS)	PRS	Q38A32	40.477	6.1	0	1				1.14407	0.0584537	0.358524	0.445482	6.1	2	2	1.48458	0.171604	13.216	2	3.7	1	1	0.69548	-0.157715		1	6.1	2	2	0.81293	-0.0899468	18.201	2
	754	Tb927.8.1910	acetylornithine deacetylase, putative (ArgE)	ArgE	Q581Z1	43.269	28.9	0	1				0.923279	-0.0346669	0.359286	0.44456	26.4	9	9	1.18325	0.0730765	6.2262	11	20.3	6	6	0.69602	-0.157378	5.7065	8	22.8	8	8	0.88642	-0.0523605	35.136	9
	120	Tb927.10.10830	RGG-containing protein 2 (RGG2)	RGG2	Q389P7	32.404	7.8	0	1				0.931476	-0.0308284	0.359959	0.443747	3.8	1	1	1.63591	0.21376		1	7.8	2	2	0.52943	-0.276191	17.183	3	7.8	2	2	0.81832	-0.0870768	11.098	2
	213	Tb927.10.5140	mitogen-activated protein kinase 2, putative (MPK2)	MPK2	Q38B88	49.74	7.9	0	1				0.864834	-0.0630674	0.360963	0.442537	2.7	1	1	1.46748	0.166572		1	5.2	1	1	0.80845	-0.0923468		1	7.9	2	2	0.87712	-0.056941	3.2916	2
	760	Tb927.8.2240	Tryptophanyl-tRNA synthetase 2	TrpRS-2	Q581V8	52.902	5.1	0	1				1.19296	0.0766274	0.362363	0.440856	2.1	1	1	1.69059	0.228038		1	5.1	2	2	0.56002	-0.251796		1	2.1	1	1	1.1147	0.047158		1
	116	Tb927.1.860	transmembrane protein, putative		Q4GZD2	29.562	17.5	0	1				0.917992	-0.037161	0.362427	0.44078	17.5	3	3	1.74465	0.241709	4.1831	3	14.6	2	2	0.54989	-0.259724	6.9795	2	17.5	3	3	0.7652	-0.116225	6.1764	3
	517	Tb927.3.5370	hypothetical protein, conserved		Q580T8	34.254	8.3	0	1				0.925908	-0.0334324	0.362975	0.440123	8.3	2	2	1.26485	0.102038	5.3414	2	4.2	1	1	0.67628	-0.169873		1	8.3	2	2	0.86802	-0.0614703	2.7858	2
	58	Tb927.7.4970;Tb11.v5.0178	glutamine synthetase, putative (GS)	GS	Q57ZJ2	42.433	70.3	0	2				0.924632	-0.0340311	0.363018	0.440072	70.3	17	17	1.31036	0.11739	11.157	24	64.3	15	15	0.68257	-0.165853	7.9755	20	49.6	13	13	0.82628	-0.0828728	11.288	22
	525	Tb927.4.1360	aldose 1-epimerase, putative		Q581U5	32.547	4.4	0	1				0.904995	-0.0433539	0.363139	0.439927	4.4	1	1	1.40013	0.146168		1	4.4	1	1	0.62699	-0.202739		1	4.4	1	1	0.88608	-0.0525271		1
	653	Tb927.6.950	cysteinyl-tRNA synthetase, putative	CysRS	Q585F2	89.376	37.3	0	1				0.891062	-0.0500918	0.36361	0.439365	36.3	26	26	1.41209	0.149862	12.797	26	23.8	19	19	0.73352	-0.134588	9.8505	21	25.1	23	23	0.83824	-0.0766316	17.524	25
	248	Tb927.10.8030	hypothetical protein, conserved		Q38AG1	28.834	52.9	0	1				0.90324	-0.0441967	0.363753	0.439193	52.9	13	13	1.62106	0.209799	4.9983	18	46.7	11	11	0.60633	-0.217291	8.2745	13	42	11	11	0.77926	-0.108318	11.971	16
	737	Tb927.7.870	hypothetical protein, conserved		Q57VT3	40.532	5.2	0	1				0.936815	-0.0283463	0.364423	0.438394	5.2	2	2	2.06701	0.315343	4.4459	2	5.2	2	2	0.50605	-0.295807	1.095	2	5.2	2	2	0.66154	-0.179444	4.1928	2
	182	Tb927.10.2660	hypothetical protein, conserved		Q38BX9	20.788	8.5	0	1				0.937282	-0.0281298	0.36468	0.438088	8.5	1	1	1.77176	0.248405		1	8.5	1	1	0.59495	-0.22552		1	8.5	1	1	0.67567	-0.170265		1
	755	Tb927.8.1960	hypothetical protein, conserved		Q581Y6	48.425	10.4	0	1				0.868891	-0.0610345	0.364971	0.437742	10.4	4	4	1.65352	0.21841	3.8308	4	7.6	3	3	0.76031	-0.119009	8.1609	3	6.9	3	3	0.82775	-0.0821008	4.0056	3
	915	Tb927.9.9840	lipoic acid containing carrier protein, putative (GCVH)	GCVH	Q38E17	15.216	7.2	0	1				0.862469	-0.0642565	0.365118	0.437567	7.2	1	1	1.73253	0.238681		1	7.2	1	1	0.63528	-0.197035		1	0	0	0				0
	412	Tb927.11.6300	40S ribosomal protein S5, putative		Q385D9	21.386	16.8	0	1				0.883891	-0.0536011	0.365386	0.437248	16.8	3	3	1.57072	0.196099	22.092	3	11.1	2	2	0.74275	-0.129157	8.0624	3	11.1	2	2	0.79318	-0.100628	10.049	3
	272	Tb927.10.9830	hypothetical protein, conserved		Q389Z3	17.194	25.5	0	1				0.909913	-0.041	0.365545	0.437059	25.5	3	3	1.55838	0.192675	23.337	4	11.5	1	1	0.63692	-0.195915	9.7483	2	11.5	2	2	0.80766	-0.0927714	22.899	3
	753	Tb927.8.1860	pitrilysin-like metalloprotease		Q581Z6	114.53	35	0	1				0.941593	-0.0261369	0.36594	0.43659	32.6	30	30	1.6275	0.211521	8.252	33	26.1	24	24	0.5815	-0.23545	14.586	27	26.3	25	25	0.72967	-0.136874	11.433	27
	174	Tb927.10.1950	leucine-rich repeat protein (LRRP), putative		Q38C48	77.026	4.5	0	1				0.905205	-0.0432529	0.366086	0.436417	2.5	2	2	1.42586	0.154078	7.1467	2	3.4	2	2	0.6071	-0.21674	16.86	2	4.5	3	3	0.85625	-0.0673994	8.1117	3
	415	Tb927.11.6510;Tb927.11.6500	40S ribosomal protein S21, putative		Q385B8	21.118	16	0	2				0.909196	-0.0413423	0.366103	0.436397	16	2	2	1.52239	0.182527	2.9449	3	16	2	2	0.66403	-0.177812	21.702	3	16	2	2	0.77502	-0.110687	3.3566	3
	481	Tb927.3.1730	hypothetical protein, conserved		Q57ZD8	25.482	6.1	0	1				0.91229	-0.0398672	0.366264	0.436206	6.1	1	1	1.52996	0.184681		1	6.1	1	1	0.60689	-0.21689		1	6.1	1	1	0.83349	-0.0790996		1
	881	Tb927.9.5960	succinate dehydrogenase, putative		Q38EW9	21.281	17.6	0	1				0.863455	-0.0637605	0.367391	0.434871	17.6	3	3	1.49513	0.174678	19.639	3	10.6	2	2	0.71624	-0.144941	23.235	2	10.6	2	2	1.0981	0.0406419	9.5802	2
	91	Tb927.11.11330;Tb11.v5.1035;Tb11.v5.1034;Tb927.11.11290	heat shock protein 70		Q383E5	71.408	46.3	0	4				0.913378	-0.0393492	0.368474	0.433593	46.1	25	23	1.66246	0.22075	10.762	28	31.3	16	14	0.63433	-0.197685	9.4145	14	36.2	21	19	0.74413	-0.128351	9.4499	23
	365	Tb927.11.2060;Tb927.11.2050	60S acidic ribosomal protein P0, putative			34.627	34	0	2				0.915014	-0.0385723	0.368915	0.433073	34	7	7	1.47636	0.169193	10.696	8	28.1	5	5	0.6827	-0.16577	10.016	6	34	7	7	0.78302	-0.106227	12.447	8
	184	Tb927.3.1370;Tb927.10.2840	40S ribosomal protein S25, putative			12.56	20.4	0	2				1.28838	0.110042	0.368918	0.43307	14.2	1	1	1.32364	0.121771		1	14.2	1	1	0.88099	-0.055029		1	6.2	1	1	0.1688	-0.772628		1
	756	Tb927.8.1990	peroxidoxin (TRYP2)	TRYP2	D6XKT6	25.631	36.3	0	1				0.911123	-0.040423	0.369955	0.431851	36.3	8	8	1.49642	0.175055	72.938	8	33.2	7	7	0.63835	-0.194941	76.705	7	36.3	8	8	0.8312	-0.0802945	2.5062	7
	138	Tb927.10.12620	Protein of unknown function (DUF3648), putative		Q388Y1	121.24	5.7	0	1				0.900112	-0.0457034	0.370654	0.431032	4.9	4	4	1.52544	0.183394	18.776	5	4.2	4	4	0.71527	-0.14553	13.397	4	3.5	3	3	0.78777	-0.103601	3.1931	4
	671	Tb927.7.2190	translocon-associated protein (TRAP), alpha subunit, putative		Q57XQ5	29.242	13.9	0	1				0.929343	-0.0318239	0.371097	0.430513	13.9	4	4	1.60997	0.206817	12.72	4	13.9	3	3	0.60041	-0.221552	13.447	3	13.9	4	4	0.75479	-0.122174	16.598	4
	361	Tb927.11.1710	guide RNA-binding protein of 21 kDa (gBP21)	GBP21	Q386Y3	23.253	7.8	0	1				0.92937	-0.0318112	0.371586	0.429941	7.8	1	1	1.56755	0.19522		1	7.8	1	1	0.59992	-0.221907		1	7.8	1	1	0.77815	-0.108937		1
	788	Tb927.8.6110	3-hydroxy-3-methylglutaryl-CoA synthase, putative (HMGS)	HMGS	Q57YL2	54.669	20.2	0	1				0.850057	-0.0705522	0.371661	0.429853	13.8	4	4	1.90589	0.280097	6.7736	4	15	4	4	0.54706	-0.261965	11.489	5	20.2	6	6	0.64857	-0.188043	8.3982	5
	575	Tb927.5.1520	ATP-dependent protease ATPase subunit HslU1 (HslU1)	HslU1	Q57VB1	52.53	16	0	1				0.881719	-0.0546699	0.371674	0.429838	16	6	6	1.69863	0.230099	14.098	5	10.9	3	3	0.73368	-0.134493	12.287	3	5.5	3	3	0.81118	-0.0908828	9.0672	3
	414	Tb927.11.6440	hypothetical protein, conserved		Q385C5	48.841	19.7	0	1				0.901124	-0.0452153	0.37211	0.429329	16.1	7	7	1.62248	0.21018	13.626	10	9.5	5	5	0.67765	-0.168995	5.7201	7	19.7	8	8	0.78019	-0.1078	6.282	10
	906	Tb927.9.9060	Lsm12 protein, putative		Q38E83	21.06	4.2	0	1				0.899102	-0.0461912	0.372201	0.429222	4.2	1	1	1.4533	0.162355		1	4.2	1	1	0.69773	-0.156313		1	4.2	1	1	0.87176	-0.0596031		1
	839	Tb927.9.13630	hypothetical protein, conserved		Q38D66	40.44	5.6	0	1				0.919592	-0.0364049	0.372964	0.428333	5.6	2	2	1.32744	0.123015	6.5241	2	3	1	1	0.63824	-0.195016		1	5.6	2	2	0.9131	-0.0394817	8.2685	2
	866	Tb927.9.4210;Tb927.9.4230;Tb11.v5.0561;Tb927.9.4200	fatty acyl CoA synthetase 3 (ACS3)	ACS3	Q38FB8	77.853	13.4	0	4				1.05164	0.0218667	0.373734	0.427437	12	7	7	1.87906	0.273941	6.3877	6	9.8	6	6	0.57331	-0.24161	14.724	6	11.3	8	8	0.69861	-0.155765	9.654	7
	360	Tb927.11.16970	protein phosphatase 4, putative		Q380Z0	34.432	7.6	0	1				0.92402	-0.0343185	0.373841	0.427313	7.6	2	2	0.95057	-0.0220157	20.959	2	7.6	2	2	0.80125	-0.096232	4.376	2	7.6	2	2	1.0084	0.00363284	20.607	2
	309	Tb927.11.13190;Tb927.11.13090	elongation factor 1 gamma, putative		Q382L7	46.275	37.1	0	2				0.913315	-0.0393792	0.37395	0.427186	30.7	9	9	1.32463	0.122093	10.389	11	24.5	6	6	0.67634	-0.169835	8.8757	8	23.5	7	7	0.896	-0.047692	12.281	9
	347	Tb927.5.1110;Tb927.11.16280	60S ribosomal protein L2, putative			28.314	23.1	0	2				0.915941	-0.0381323	0.374479	0.426573	23.1	4	4	1.47684	0.169334	8.4792	8	18.1	3	3	0.69838	-0.155908	9.6345	5	23.1	4	4	0.76292	-0.117521	12.953	7
	656	Tb927.7.1200	Protein of unknown function (DUF525), putative		Q57WT0	48.808	19.3	0	1				1.07165	0.0300548	0.375246	0.425683	13.4	5	5	1.36314	0.134541	8.9678	5	19.3	6	6	0.73325	-0.134748	12.287	6	11.1	4	4	0.87696	-0.0570202	10.717	4
	716	Tb927.7.6180	hypothetical protein, conserved		Q57VJ3	29.957	5	0	1				0.906073	-0.0428368	0.375271	0.425655	5	1	1	1.24025	0.0935087		1	5	1	1	0.74642	-0.127017		1	5	1	1	0.90814	-0.0418472		1
	324	Tb927.11.14250	T-complex protein 1, epsilon subunit, putative (TCP-1-epsilon)	TCP-1-epsilon	Q382B2	59.381	14.3	0	1				0.905098	-0.0433046	0.37551	0.425378	7.6	2	2	1.29303	0.111607	5.9869	2	14.3	4	4	0.74419	-0.128316	8.4063	4	12.3	4	4	0.89292	-0.0491874	8.8103	3
	433	Tb927.11.8200	ribosomal protein S26, putative		Q384J9	12.806	17.1	0	1				0.90114	-0.0452077	0.375708	0.425149	17.1	2	2	1.45936	0.164164	3.7639	2	9.9	1	1	0.70077	-0.154424	3.2343	2	17.1	2	2	0.86068	-0.0651583	7.4338	2
	637	Tb927.6.4090	chaperonin HSP60, mitochondrial precursor, putative (HSP60)	HSP60	Q586A7	58.37	10.4	0	1				0.919674	-0.0363662	0.376686	0.424021	8.7	4	4	1.63425	0.21332	4.3961	4	5	2	2	0.56872	-0.245101	16.911	2	10.4	5	5	0.82553	-0.0832671	13.971	6
	215	Tb927.10.5400	hypothetical protein, conserved		Q38B63	63.396	4	0	1				0.867591	-0.0616848	0.376709	0.423994	4	2	2	1.44569	0.160076	25.618	2	0	0	0				0	4	2	2	0.81818	-0.0871511	9.985	2
	367	Tb927.11.2250	hypothetical protein, conserved		Q386T4	26.94	17.4	0	1				1.10955	0.0451462	0.377037	0.423616	13.7	2	2	1.42774	0.154648	1.4051	4	0	0	0				0	17.4	3	3	0.85165	-0.0697388	6.1438	4
	696	Tb927.7.3940	mitochondrial carrier protein (MCP16)	MCP16	Q57UM4	36.34	5.1	0	1			X	1.22575	0.0884024	0.377045	0.423607	5.1	1	1	2.10305	0.322849		1	5.1	1	1	0.73621	-0.132998		1	5.1	1	1	0.96575	-0.0151353		1
	376	Tb927.9.9210;Tb927.11.3000	60S ribosomal protein L37, putative			10.1	10.7	0	2				1.20447	0.0807964	0.377079	0.423567	10.7	1	1	1.68606	0.226872		1	10.7	1	1	0.66989	-0.173997		1	10.7	1	1	1.1511	0.0611131	9.419	2
	371	Tb927.11.2530	Mitochondrial SSU ribosomal protein, putative		Q386Q7	84.864	6	0	1				0.891268	-0.0499919	0.377149	0.423487	6	3	3	1.60364	0.205108	32.33	3	6	3	3	0.67779	-0.168905	19.72	3	4.6	2	2	0.85828	-0.066371	18.703	2
	710	Tb927.7.5630	hypothetical protein, conserved		Q582H8	73.156	4.8	0	1				0.90866	-0.0415984	0.377265	0.423353	4.8	2	2	1.88345	0.274955	12.533	2	4.8	2	2	0.60885	-0.21549	2.6889	2	4.8	2	2	0.73986	-0.13085	0.26252	2
	469	Tb927.2.5160	chaperone protein DNAj, putative		Q585V4	44.327	15.5	0	1				1.1364	0.0555299	0.378186	0.422294	15.5	4	4	1.35294	0.131279	24.135	7	10	3	3	0.74044	-0.13051	2.3793	4	15.5	4	4	0.87654	-0.0572283	2.4268	6
	647	Tb927.6.4990	ATP synthase, epsilon chain, putative		Q586H1	20.147	39.6	0	1				0.900251	-0.0456362	0.379056	0.421297	39.6	8	8	1.50222	0.176734	16.997	8	39.6	8	8	0.69705	-0.156736	4.9668	8	37.4	7	7	0.86833	-0.0613152	7.0421	8
	352	Tb927.11.1670	cysteine desulfurase		Q386Y7	48.151	5.9	0	1				0.881112	-0.0549689	0.379497	0.420791	3.2	1	1	1.69291	0.228633		1	5.9	2	2	0.62992	-0.200715	7.6606	2	0	0	0				0
	401	Tb927.11.540	multidrug resistance protein, mitochondrial, putative (ABCT)	ABCB10	Q387J7	76.244	12	0	1		X		0.934104	-0.0296047	0.379505	0.420782	9.4	4	4	1.57117	0.196222	15.391	5	10.1	4	4	0.61495	-0.21116	7.0608	5	9.4	4	4	0.77379	-0.111377	24.095	5
	386	Tb927.11.4130	ubiquitin-like protein, putative		Q386A3	67.282	5.2	0.0012019	1				1.09272	0.0385083	0.379512	0.420775	5.2	1	1	1.42967	0.155237	2.9704	2	5.2	1	1	0.84018	-0.0756277	2.648	2	5.2	1	1	0.91526	-0.0384555	14.079	2
	129	Tb927.9.6070;Tb927.10.11540	40S ribosomal protein S3, putative (RPS3)	RPS3	Q38EW1	24.216	27.1	0	2				0.915816	-0.0381916	0.379607	0.420665	27.1	6	6	1.51092	0.17924	10.46	6	19.2	4	4	0.67095	-0.17331	10.793	4	18.2	4	4	0.81629	-0.0881555	6.6967	3
	813	Tb927.9.10580	3-demethylubiquinone-9 3-methyltransferase, putative		Q38DV8	31.206	24.3	0	1			X	0.930163	-0.0314407	0.379713	0.420544	19.8	5	5	1.57361	0.196898	21.19	5	20.8	5	5	0.62221	-0.206063	6.6634	4	19.8	5	5	0.74232	-0.129409	14.29	6
	179	Tb927.10.2290	chaperone protein DNAj, putative		Q38C15	46.795	6.2	0	1				0.88897	-0.0511128	0.37993	0.420297	6.2	1	1	1.39251	0.143797		1	6.2	1	1	0.78907	-0.102884		1	6.2	1	1	0.9501	-0.0222307		1
	169	Tb927.10.15640	WD domain, G-beta repeat, putative		Q387V0	73.508	11.6	0	1				0.91054	-0.0407009	0.380286	0.41989	11.6	6	6	1.33372	0.125066	15.143	9	10.1	5	5	0.73603	-0.133104	7.8834	8	11.6	6	6	0.86998	-0.0604907	14.134	9
	307	Tb927.11.13140	cytochrome oxidase subunit X (COXX)	COXX	Q382M2	13.672	16.4	0	1				0.881141	-0.0549546	0.380708	0.419409	6.9	1	1	1.76066	0.245675		1	16.4	2	2	0.66858	-0.174847	5.2578	2	16.4	2	2	0.95149	-0.0215958	5.9682	2
	396	Tb927.11.5040	leucine-rich repeat protein (LRRP), putative		Q385R4	48.562	6.1	0	1				0.801883	-0.095889	0.380855	0.419241	2.5	1	1	1.46746	0.166566		1	6.1	2	2	3.4758	0.541055	238.69	2	2.5	1	1	0.86873	-0.0611152		1
	536	Tb927.4.2320	hypothetical protein, conserved		Q584F5	15.722	11.1	0	1				0.945619	-0.0242836	0.380896	0.419194	11.1	1	1	1.63862	0.214478		1	11.1	1	1	0.55084	-0.258975		1	11.1	1	1	0.78437	-0.105479		1
	783	Tb927.8.5680	Pyridoxal-dependent decarboxylase conserved domain containing protein, putative		Q57X14	66.873	5.1	0	1				0.904432	-0.0436241	0.381143	0.418913	5.1	3	3	1.91022	0.281083	27.845	4	2.3	2	2	0.56287	-0.249592	11.494	3	5.1	3	3	0.82789	-0.0820274	14.54	3
	762	Tb927.8.2670	Putative S-adenosyl-L-methionine-dependent methyltransferase, putative		Q57XC2	49.125	5.8	0	1				0.918983	-0.0366924	0.381525	0.418477	2.6	1	1	1.80333	0.256075	10.801	2	5.8	2	2	0.59954	-0.222182	1.7266	3	5.8	2	2	0.76078	-0.118741	3.9817	3
	161	Tb927.10.14860	Complex 1 protein (LYR family), putative		Q388C0	83.434	11.1	0	1				0.900072	-0.0457229	0.381847	0.418111	9.7	6	6	1.32814	0.123245	11.799	7	9.7	6	6	0.68948	-0.161478	13.954	7	11.1	7	7	1.0234	0.0100454	11.822	6
	158	Tb927.10.14710;Tb927.10.14600	40S ribosomal protein S2, putative (RPS2)	RPS2		28.642	17.3	0	2				0.907601	-0.042105	0.382003	0.417933	11.7	3	3	1.41052	0.149378	10.085	3	13.5	3	3	0.79823	-0.097872	6.3354	3	11.7	3	3	0.78393	-0.105723	6.4351	3
	709	Tb927.7.5480	dihydrofolate reductase-thymidylate synthase (DHFR-TS)	DHFR-TS	Q582G3	58.85	6.5	0	1				0.921622	-0.035447	0.382514	0.417352	6.5	3	3	1.58841	0.200963	11.875	4	6.5	3	3	0.62057	-0.207209	8.3484	4	6.5	3	3	0.81949	-0.0864563	8.8841	4
	356	Tb927.11.16750	hypothetical protein, conserved		Q381B1	25.871	5.6	0	1			X	1.23452	0.0914993	0.382541	0.417322	5.6	1	1	2.33274	0.367867	10.376	2	5.6	1	1	1.6163	0.208522	6.3222	2	5.6	1	1	1.3517	0.13088	7.0592	2
	468	Tb927.2.4710	RNA-binding protein, putative (TRRM1)	TRRM1	Q586R7	49.983	6.6	0	1				0.892233	-0.0495216	0.383227	0.416544	6.6	2	2	1.40645	0.148124	25.131	2	2.7	1	1	0.87758	-0.0567133		1	6.6	2	2	0.84447	-0.0734158	8.2262	2
	75	Tb927.10.10970;Tb927.10.10960;Tb927.10.10950;Tb927.10.10940;Tb927.10.10930;Tb927.10.10920;Tb927.10.10910;Tb927.10.10900;Tb927.10.10890;Tb11.v5.0543;Tb927.10.10980	heat shock protein, putative			80.793	15.5	0	11				1.04951	0.0209879	0.383247	0.416522	14.1	10	10	1.32991	0.123823	25.166	10	11.4	8	8	0.67966	-0.167708	24.693	8	15.5	11	11	0.83931	-0.0760776	17.083	12
	826	Tb927.9.12150	transport protein particle (TRAPP) subunit, putative		Q38DI4	23.01	11.4	0	1				0.910922	-0.040519	0.383308	0.416452	11.4	2	2	1.49109	0.173504	8.8668	2	5	1	1	0.71778	-0.144009		1	11.4	2	2	0.81416	-0.0892902	30.029	2
	537	Tb927.4.2360	hypothetical protein, conserved		Q584F1	35.65	5	0.0057405	1				0.921572	-0.0354708	0.383699	0.416009	5	1	1	1.31556	0.119112		1	5	1	1	0.66385	-0.17793		1	0	0	0				0
	222	Tb927.10.6070	universal minicircle sequence binding protein 1 (UMSBP1)	UMSBP1	Q38AZ9	14.566	56.4	0	1				0.923213	-0.0346983	0.383728	0.415976	56.4	6	5	1.55412	0.191485	6.5469	10	46.4	5	4	0.67793	-0.168815	5.4197	9	56.4	6	5	0.7687	-0.114243	7.3668	10
	136	Tb927.10.12500;Tb927.10.12510	P-type H+-ATPase, putative		Q388Z3	100.23	5.9	0	2				0.910768	-0.0405921	0.384067	0.415594	4.5	3	3	1.60989	0.206797	21.829	3	3.5	2	2	0.67572	-0.170233	15.796	2	4.5	3	3	0.81087	-0.0910488	51.261	3
	776	Tb927.8.4810	prohibitin 1 (PHB1)	PHB1	Q57UX1	31.429	20.9	0	1			X	1.16161	0.0650591	0.384253	0.415383	17.3	5	5	1.84071	0.264984	7.0999	5	18.1	5	5	0.65344	-0.184794	4.4356	4	17.3	5	5	0.84199	-0.0746931	4.6061	5
	319	Tb927.11.13890	AKAP7 2'5' RNA ligase-like domain containing protein, putative		Q382E8	30.693	5.6	0.0035253	1				0.91613	-0.0380431	0.384466	0.415142	5.6	1	1	2.20536	0.34348		1	5.6	1	1	0.59207	-0.227627		1	5.6	1	1	0.61304	-0.212511		1
	462	Tb927.2.3800	guide RNA associated protein 1 (GAP1)	GAP1	Q586X1	55.46	9.3	0	1				1.10269	0.0424544	0.384851	0.414708	9.3	3	3	1.66581	0.221624	6.9201	2	4.7	2	2	0.62111	-0.206831	11.153	2	9.3	3	3	0.75325	-0.123061	9.5855	2
	547	Tb927.4.3410	selenoprotein, putative		Q585K9	85.794	4.2	0	1				0.917114	-0.0375768	0.38501	0.414528	4.2	3	3	1.05958	0.0251338	11.86	3	4.2	3	3	0.87705	-0.0569756	3.8165	3	4.2	3	3	0.90935	-0.0412689	2.38	3
	898	Tb927.9.8420;Tb927.9.8070	60S ribosomal protein L10, putative			24.736	19.2	0	2				1.10954	0.0451425	0.385116	0.414408	10.8	2	2	1.60128	0.204468	6.0374	2	11.7	2	2	0.61405	-0.211796	2.4938	2	19.2	4	4	0.81048	-0.0912577	11.566	4
	667	Tb927.7.210	proline dehydrogenase		Q57U33	63.858	21.6	0	1				0.877734	-0.056637	0.385166	0.414352	19.4	8	8	1.76675	0.247176	7.2633	7	10.3	5	5	0.75104	-0.124337	9.5222	6	20.1	8	8	0.9833	-0.00731396	11.222	9
	178	Tb927.10.2240	hypothetical protein, conserved		Q38C20	66.352	9	0	1				0.916027	-0.0380917	0.385185	0.414331	9	5	5	1.58516	0.200074	7.5519	7	9	5	5	0.66106	-0.179759	14.257	8	7.1	4	4	0.79908	-0.0974097	8.5655	7
	531	Tb927.4.1800;Tb927.4.1790	ribosomal protein L3, mitochondrial, putative		Q581Q1	48.691	31.9	0	2				0.910993	-0.0404849	0.385218	0.414294	30.3	12	12	1.55036	0.190434	8.4288	12	22.4	8	8	0.71586	-0.145172	9.4367	8	27.7	12	12	0.7961	-0.0990324	7.7616	11
	202	Tb927.10.4130	NDUFA5/B13 subunit, putative		Q38BI7	31.032	26.8	0	1				1.06154	0.0259379	0.385308	0.414192	18.9	4	4	1.90661	0.280263	20.87	4	12.5	3	3	0.54102	-0.266787	22.357	3	20.4	5	5	0.78105	-0.107321	10.295	5
	801	Tb927.8.7530	3,2-trans-enoyl-CoA isomerase, mitochondrial precursor, putative		Q57V74	39.776	12.3	0	1				0.930681	-0.0311993	0.385435	0.414049	12.3	4	3	1.62559	0.211012	35.604	4	12.3	4	3	0.59898	-0.222588	26.021	4	12.3	4	3	0.78959	-0.102598	20.774	4
	894	Tb927.9.7470	purine nucleoside transporter (NT10)	NT10	Q38EK0	50.675	6.5	0	1				0.924128	-0.034268	0.38568	0.413772	6.5	1	1	2.15712	0.333875		1	6.5	1	1	0.51708	-0.286442		1	6.5	1	1	0.72523	-0.139524		1
	649	Tb927.9.15190;Tb927.6.5040	ribosomal protein L15, putative		Q38CY7	24.401	15.7	0	2				1.17446	0.0698392	0.385843	0.41359	15.7	3	3	1.64174	0.215304	28.872	4	10.8	2	2	0.69987	-0.154983	47.848	3	7.4	1	1	1.0076	0.00328816	37.793	2
	856	Tb927.9.3000	cytidine deaminase, putative		Q38FM3	19.171	57.7	0	1				0.925085	-0.0338184	0.385886	0.413541	57.7	6	6	1.60816	0.206328	5.6892	6	42.3	5	5	0.6249	-0.204189	16.786	5	57.7	6	6	0.80106	-0.096335	15.85	6
	642	Tb927.6.4430	homoserine kinase, putative (HK)	HK	Q587A9	35.649	8.7	0	1				0.940478	-0.0266514	0.385949	0.41347	5.1	1	1	1.12208	0.0500248		1	8.7	2	2	0.7294	-0.137034	8.8478	3	5.1	1	1	0.91725	-0.0375123		1
	747	Tb927.8.1480	RAVE protein 1 C terminal, putative		Q580H5	267.76	4.2	0	1				1.15861	0.0639381	0.386185	0.413205	3.1	6	6	1.1713	0.0686693	12.794	7	3.3	6	6	0.863	-0.0639892	9.7575	6	3.4	6	6	0.99966	-0.000147685	3.5305	7
	645	Tb927.6.4670	MORN repeat-containing protein 1 (MORN1)	TbMORN1	Q587D3	40.686	37.2	0	1				1.07202	0.0302024	0.386207	0.413179	27.1	12	12	1.23553	0.0918529	11.198	14	33.8	11	11	0.77604	-0.110116	11.877	13	26.8	10	10	0.94183	-0.0260275	15.509	12
	310	Tb927.11.13230	MSP (Major sperm protein) domain containing protein, putative		Q382L3	23.909	7.9	0	1				0.868221	-0.0613695	0.386268	0.413111	7.9	2	2	1.69494	0.229155	2.7955	3	0	0	0				0	7.9	2	2	0.75558	-0.12172	9.5347	3
	634	Tb927.6.3800;Tb927.6.3750;Tb927.6.3740	heat shock 70 kDa protein, mitochondrial precursor, putative			71.474	67.7	0	3	mtHsp70			0.92635	-0.0332251	0.386368	0.412999	48.4	31	31	1.79449	0.253942	10.531	45	58.1	30	30	0.59008	-0.229089	8.4432	45	62.4	35	35	0.7438	-0.128544	6.6609	44
	864	Tb927.9.3770	hypothetical protein, conserved		Q38FF6	23.95	5.5	0	1				0.934912	-0.0292291	0.387427	0.41181	5.5	1	1	1.68353	0.226221		1	5.5	1	1	0.49715	-0.303513		1	0	0	0				0
	282	Tb927.11.10910;Tb927.11.10790	40S ribosomal protein SA, putative		Q383I8	27.609	14.3	0	2				1.09143	0.0379962	0.387452	0.411782	14.3	3	3	1.48028	0.170343	14.942	3	11.5	2	2	0.76714	-0.115125	1.7458	2	14.3	3	3	0.85257	-0.06927	14.706	3
	264	Tb927.10.900	hypothetical protein, conserved		Q38CF0	19.158	17	0	1				0.903082	-0.0442729	0.387598	0.411618	17	2	2	1.65997	0.220101	49.664	3	10.5	1	1	0.75023	-0.124806		1	6.4	1	1	0.7559	-0.121536	3.0266	2
	143	Tb927.10.1310	Domain of unknown function (DUF4042), putative		Q38CA9	102.74	4.1	0	1				0.899072	-0.0462056	0.387895	0.411286	1.5	1	1	1.39233	0.143743	16.459	2	4.1	2	2	0.8065	-0.0933956	25.967	3	1.5	1	1	0.88703	-0.0520617	21.687	2
	808	Tb927.9.10310	mitochondrial carrier protein (MCP11)	MCP11	Q38DX9	34.295	11.7	0	1			X	1.37343	0.137806	0.388004	0.411164	9.1	2	2	2.62978	0.419919	9.4219	2	7.3	2	2	1.3586	0.133092	0.016117	2	9.1	2	2	1.3999	0.146097	2.9673	2
	823	Tb927.9.11720	Iron-sulfur cluster assembly protein		Q38DM2	19.436	34.4	0	1				0.905571	-0.0430774	0.388005	0.411163	34.4	4	4	1.47702	0.169386	17.885	4	27.8	3	3	0.645	-0.19044	28.244	3	17.2	2	2	0.97045	-0.0130268	4.8937	2
	148	Tb927.10.13800	hypothetical protein, conserved		Q388L9	34.401	21.1	0	1				0.908481	-0.0416843	0.388658	0.410432	7.4	2	2	1.61337	0.207734	16.356	2	13.6	2	2	0.70932	-0.149158	20.488	2	21.1	4	4	0.80335	-0.0950952	8.1076	4
	145	Tb927.11.9710;Tb927.10.13500	60S ribosomal protein L10a, putative (RPL10A)	RPL10A		24.597	28.5	0	2				0.91125	-0.0403627	0.388752	0.410327	28.5	6	6	1.55768	0.192479	7.9788	7	21.5	5	5	0.70217	-0.153558	7.9761	6	28.5	6	6	0.82015	-0.0861067	9.2636	6
	359	Tb927.11.16870	NADH dehydrogenase subunit NI8M, putative		Q380Z9	18.805	15.2	0	1				0.72315	-0.140771	0.388873	0.410192	15.2	2	2	1.51934	0.181655	4.4921	3	15.2	2	2	0.80057	-0.0966007	10.176	3	15.2	2	2	0.88986	-0.0506783	6.4219	3
	455	Tb927.2.2520;Tb927.2.2510	Mitochondrial outer membrane protein porin 2 (VDAC2)	VDAC_2		29.189	33.3	0	2				1.1757	0.0702974	0.389581	0.409402	26.3	6	6	1.64177	0.215311	3.8828	5	18.9	4	4	0.7784	-0.108797	3.1977	4	19.6	5	5	0.93722	-0.0281585	8.1443	6
	900	Tb927.9.8210	Peptide deformylase 2 (PDF2)	PDF2	Q38EE2	42.101	9.8	0	1				0.921883	-0.0353241	0.389888	0.40906	9.8	3	3	1.55318	0.191222	5.9549	3	9.8	3	3	0.6539	-0.184489	10.173	3	9.8	3	3	0.83064	-0.0805872	13.748	3
	854	Tb927.9.2270	hypothetical protein, conserved		Q38FT5	78.354	16	0	1				0.911032	-0.0404665	0.389912	0.409034	16	6	6	1.42771	0.154641	21.564	6	16	6	6	0.68798	-0.162424	16.405	6	16	6	6	0.9457	-0.0242466	29.79	6
	114	Tb927.1.740	phosphatidylinositol-4-phosphate 5-kinase related		Q4GZE4	48.865	64.8	0	1				0.93883	-0.0274129	0.390198	0.408715	60.5	19	19	1.61935	0.209342	9.8005	28	61.4	21	21	0.60381	-0.2191	9.4531	28	60.9	21	21	0.76684	-0.115295	9.5416	26
	306	Tb927.11.13050;Tb927.11.13040;Tb927.11.13030;Tb927.11.13020	calmodulin			16.838	55.7	0	4				0.90215	-0.0447213	0.390337	0.40856	43.6	5	5	1.5345	0.185966	10.924	4	44.3	6	6	0.73705	-0.132503	14.208	5	47	6	6	0.87312	-0.0589261	17.178	5
	295	Tb927.11.11520	glycosomal membrane protein (PEX11)	PEX11	Q383C6	24.027	11.5	0	1				0.925796	-0.0334845	0.390378	0.408515	8.3	2	2	1.39408	0.144287	6.3673	2	11.5	3	3	0.70202	-0.153651	12.202	3	11.5	3	3	0.83498	-0.0783239	12.859	3
	339	Tb927.11.15930	Sybindin-like family, putative		Q381J3	17.511	10.2	0	1				0.909375	-0.0412568	0.390548	0.408325	10.2	2	2	1.4206	0.152471	11.705	3	10.2	1	1	0.71327	-0.146746	11.74	2	10.2	2	2	0.91552	-0.0383322	11.333	3
	458	Tb927.2.2970	mitochondrial carrier protein (MCP13)	MCP13	Q587G5	33.962	7.4	0	1			X	1.82724	0.261797	0.391018	0.407804	7.4	2	2	8.02568	0.904482	21.875	2	3.8	1	1	2.5087	0.399449		1	3.5	1	1	2.962	0.471585		1
	470	Tb927.2.5240	PRP19-like protein, putative (TbPRP19)	TbPRP19	Q585U7	54.268	18.7	0	1				0.905495	-0.0431141	0.391035	0.407785	18.7	7	7	1.19499	0.0773628	8.3572	9	16.5	6	6	0.82712	-0.0824315	10.116	8	17.3	6	6	0.94389	-0.0250786	20.005	8
	425	Tb927.11.7420	phosphoadenosine phosphosulfate reductase-like protein		Q384S3	36.057	4	0	1				0.918115	-0.0371028	0.391315	0.407473	4	1	1	1.15887	0.0640345		1	0	0	0				0	4	1	1	0.77549	-0.110424		1
	487	Tb927.3.2230	succinyl-CoA synthetase alpha subunit, putative		Q582T6	31.464	44.9	0	1				1.1031	0.0426132	0.39154	0.407224	35.2	8	8	1.34555	0.1289	19.028	13	24.3	6	6	0.71727	-0.144317	17.745	10	39.5	9	9	0.82247	-0.0848799	8.5905	10
	411	Tb927.11.6280	pyruvate phosphate dikinase (PPDK)	PPDK	Q385E1	100.45	42.5	0	1			X	0.93139	-0.0308684	0.391723	0.407021	40.6	29	29	1.51648	0.180838	10.612	31	31.1	21	21	0.64439	-0.190851	9.2388	26	36.7	27	27	0.80766	-0.0927714	9.0885	32
	834	Tb927.9.13040	hypothetical protein, conserved		Q38DB6	46.219	12.5	0	1				0.932631	-0.0302903	0.39186	0.406869	12.5	3	3	1.47373	0.168418	6.026	3	9.9	2	2	0.67568	-0.170259	0.54398	2	12.5	3	3	0.78614	-0.1045	4.7106	3
	479	Tb927.3.1680	hypothetical protein, conserved		Q57ZE3	35.191	9.1	0	1				0.95068	-0.0219655	0.392547	0.406108	5	1	1	1.5513	0.190696	4.9474	2	9.1	2	2	0.59125	-0.228229	3.0162	3	5	1	1	0.77136	-0.112743	1.0315	2
	895	Tb927.9.7620;Tb927.9.7590	60S ribosomal protein L11, putative			22.369	24.2	0	2				0.938284	-0.0276655	0.392918	0.405698	24.2	5	5	1.53433	0.185919	4.4804	5	16	3	3	0.62745	-0.202421	4.3692	3	24.2	5	5	0.78415	-0.105601	8.1926	5
	219	Tb927.10.5820	predicted RanGDP binding protein		Q38B22	109.23	9.2	0	1				0.939254	-0.0272172	0.393239	0.405344	8.2	6	6	1.76969	0.247898	4.819	6	7.9	6	6	0.58036	-0.236303	10.971	6	6.8	5	5	0.75013	-0.124863	4.8134	4
	66	Tb927.10.5340;Tb927.10.5330;Tb11.v5.1060;Tb11.v5.0243	40S ribosomal protein S18, putative (RPS18)	RPS18		17.51	38.6	0	4				1.06118	0.0257877	0.393272	0.405307	38.6	7	7	1.52868	0.184316	7.8716	7	33.3	6	6	0.70725	-0.150427	2.1531	6	38.6	7	7	0.76959	-0.113741	3.113	7
	435	Tb927.11.880	cyclophilin a (CYPA)	CYPA	Q387G2	18.717	17.5	0	1				0.948055	-0.0231665	0.394132	0.404358	17.5	2	2	1.11299	0.0464916	10.08	3	17.5	2	2	0.71172	-0.147691	3.8392	3	17.5	2	2	0.88999	-0.0506149	2.5901	3
	391	Tb927.11.4450	ALBA-Domain Protein (ALBA2)	ALBA2	Q385X2	12.757	24.8	0	1				0.911671	-0.0401616	0.394445	0.404014	24.8	3	3	1.26817	0.103176	4.1273	3	24.8	2	2	0.78964	-0.102571	3.4962	2	24.8	3	3	0.95802	-0.0186254	9.6266	3
	629	Tb927.6.2640	importin alpha subunit, putative (TbKap60)	TbKap60	Q583S0	58.065	4.3	0	1				0.92599	-0.0333937	0.394466	0.403991	4.3	2	2	1.29715	0.112991	37.442	2	2.3	1	1	0.81347	-0.0896585		1	4.3	2	2	0.78033	-0.107722	21.121	2
	79	Tb11.v5.0621;Tb927.9.14240	hypothetical protein, conserved			76.672	7.2	0	2				0.911509	-0.040239	0.394477	0.403979	7.2	5	5	1.453	0.162266	29.291	6	5.5	4	4	0.63684	-0.19597	33.853	4	3.4	3	3	1.0317	0.0135534	26.318	3
	888	Tb927.9.7020	hypothetical protein, conserved		Q38EP0	24.783	14.2	0	1				1.052	0.0220158	0.394529	0.403921	9.3	2	2	1.73786	0.240015	13.412	2	14.2	3	3	0.60487	-0.218338	15.556	3	14.2	3	3	0.66832	-0.175016	12.461	3
	532	Tb927.4.1860	ribosomal protein S19, putative		Q583K7	18.846	17.4	0	1				0.920772	-0.0358481	0.394901	0.403512	10.8	2	2	1.5915	0.201805	2.2328	2	5.4	1	1	0.66506	-0.177139		1	17.4	3	3	0.82086	-0.0857309	4.4631	3
	475	Tb927.3.1380	ATP synthase subunit beta, mitochondrial (ATPB)	ATPB	Q57XX1	55.775	60.5	0	1			X	1.11556	0.0474945	0.395064	0.403333	56.5	22	22	1.61064	0.206999	14.58	26	40.7	16	16	0.65685	-0.182534	15.787	20	56.1	20	20	0.80935	-0.0918636	9.1278	30
	641	Tb927.6.4300;Tb927.6.4280;Tb927.10.6880;Tb11.v5.0516	glyceraldehyde 3-phosphate dehydrogenase, glycosomal (GAPDH)	GAPDH	Q586Z6	39.047	47.4	0	4				0.92956	-0.0317228	0.395228	0.403153	47.4	16	16	1.46735	0.166534	10.772	21	47.4	14	14	0.66309	-0.178428	11.369	18	46	15	15	0.82324	-0.0844735	12.4	20
	260	Tb927.10.8730	ABC1 family, putative		Q38AA0	50.876	9.7	0	1				0.903073	-0.0442773	0.395425	0.402936	9.7	3	3	2.19236	0.340911	7.7058	4	7.2	2	2	0.67792	-0.168822	4.8246	2	9.7	3	3	0.74483	-0.127943	14.217	4
	678	Tb927.7.2660	zinc finger protein family member, putative (ZC3H20)	ZC3H20	Q57XK8	43.757	18	0	1				0.919355	-0.0365169	0.395604	0.402739	13.3	4	3	2.03161	0.307841	7.5604	3	12.3	4	2	0.62111	-0.206831	3.8446	2	5.4	2	2	0.69634	-0.157179	4.1919	2
	483	Tb927.3.1810	hypothetical protein, conserved		Q57ZD0	36.117	19.3	0	1				0.914949	-0.0386031	0.395814	0.402509	19.3	4	4	1.26603	0.102444	7.3781	4	9.5	2	2	0.80453	-0.0944578	19.848	2	19.3	4	4	0.90333	-0.0441536	6.4176	4
	721	Tb927.7.6340	hypothetical protein, conserved		Q582M5	48.093	4.1	0	1				0.903162	-0.0442342	0.396025	0.402277	2.5	1	1	1.55111	0.190642		1	4.1	2	2	0.78472	-0.105285	19.706	2	4.1	2	2	0.8559	-0.067577	15.697	2
	712	Tb927.7.5820	Monooxygenase, putative		Q582J7	55.086	15	0	1			X	0.980879	-0.00838446	0.396292	0.401985	15	6	6	1.68045	0.225425	14.46	6	3.9	2	2	0.50547	-0.296305	3.9667	2	8.9	4	4	0.66442	-0.177557	6.368	4
	337	Tb927.11.15850	kinteoplast poly(A) polymerase complex 1 subunit		Q381K1	86.756	7.6	0	1				1.15374	0.0621075	0.396313	0.401961	7.6	5	5	2.00638	0.302413	7.8078	6	6.4	4	4	0.67709	-0.169354	6.711	5	5.6	4	4	0.80007	-0.096872	10.408	5
	457	Tb927.2.2590	hypothetical protein, conserved		Q587H8	12.316	14.3	0	1				0.879969	-0.0555327	0.396486	0.401773	14.3	1	1	1.52546	0.183401		1	14.3	1	1	0.86495	-0.063009		1	14.3	1	1	1.1669	0.0670336		1
	271	Tb927.10.9810	hypothetical protein, conserved		Q389Z5	33.886	4.7	0	1				0.900324	-0.0456013	0.396547	0.401706	4.7	1	1	1.57508	0.197302		1	4.7	1	1	0.74551	-0.127547		1	4.7	1	1	0.97682	-0.0101855		1
	326	Tb927.11.14570	LicD family, putative		Q381Y0	46.609	30	0	1				0.91905	-0.0366607	0.396921	0.401295	27.5	8	8	1.3796	0.139752	13.827	7	17.6	5	5	0.71524	-0.145548	19.317	5	20	6	6	0.90583	-0.0429533	6.6717	5
	70	Tb927.1.2390;Tb927.1.2370;Tb927.1.2350;Tb927.1.2330;Tb11.v5.0469;Tb927.1.2410	beta tubulin			49.704	82.6	0	6				0.942013	-0.0259431	0.396924	0.401293	82.4	25	25	1.57161	0.196345	10.117	54	80.5	26	26	0.62371	-0.205017	12.831	49	82.4	25	25	0.77129	-0.112782	11.067	54
	703	Tb927.7.5180;Tb927.7.5170	60S ribosomal protein L23a, putative		Q57ZH1	18.17	9.1	0	2				0.923591	-0.0345203	0.397127	0.401071	9.1	1	1	1.74298	0.241292		1	9.1	1	1	0.65702	-0.182421		1	9.1	1	1	0.74988	-0.125008		1
	144	Tb927.10.1340	hypothetical protein, conserved		Q38CA6	60.644	10.5	0	1				0.948761	-0.022843	0.397179	0.401013	9.2	6	6	1.86679	0.271095	7.5221	9	9.2	5	5	0.58207	-0.235025	4.7313	7	9.1	6	6	0.68152	-0.166521	11.352	9
	787	Tb927.8.6060	2-amino-3-ketobutyrate coenzyme A ligase, putative		Q57YK7	43.734	20.8	0	1			X	0.923787	-0.0344283	0.397438	0.400731	11.1	3	3	1.63199	0.212717	5.6404	3	8.7	3	3	0.65834	-0.18155	13.854	4	15.6	5	5	0.81021	-0.0914024	22.891	5
	742	Tb927.8.1060	malonyl-CoA decarboxylase, mitochondrial precursor, putative		Q57VP8	82.379	7	0	1				0.925924	-0.0334247	0.397716	0.400427	5.7	4	4	1.50114	0.176421	14.106	4	4.7	4	4	0.65613	-0.18301	2.906	4	3.6	3	3	0.87307	-0.0589509	13.785	3
	806	Tb927.8.920	ubiquitin-conjugating enzyme E2, putative (PEX4)	PEX4	Q57YD9	18.992	7	0.0023641	1				0.916098	-0.038058	0.39809	0.400019	7	1	1	1.81841	0.259693		1	7	1	1	0.52191	-0.282404		1	0	0	0				0
	372	Tb927.11.2650	heat shock protein 84, putative		Q386P5	84.2	25.1	0	1				0.952517	-0.0211273	0.398176	0.399925	20.3	12	12	1.64258	0.215525	11.777	14	21.6	13	13	0.60372	-0.219164	11.617	13	18.7	11	11	0.73531	-0.13353	13.057	11
	782	Tb927.8.5640	hypothetical protein, conserved		Q57X18	37.089	9.6	0	1			X	1.12129	0.0497188	0.398809	0.399235	9.6	2	2	1.47876	0.169899	9.6892	2	9.6	2	2	0.63394	-0.197952	8.5918	2	9.6	2	2	0.95124	-0.0217099	3.8943	2
	357	Tb927.11.16760	T-complex protein 1, alpha subunit, putative (TCP-1-alpha)	TCP-1-alpha	Q381B0	54.623	11.1	0	1				0.917575	-0.0373583	0.39935	0.398646	11.1	5	5	1.32405	0.121904	7.8123	4	8.5	4	4	0.79922	-0.0973337	48.077	4	11.1	5	5	0.88629	-0.0524242	4.7077	5
	476	Tb927.3.1410	cytochrome oxidase subunit VII (COXVII)	COXVII	Q57XX4	19.264	6.7	0	1				0.86872	-0.0611204	0.399368	0.398626	6.7	1	1	3.68378	0.566294		1	6.7	1	1	0.43631	-0.360205	33.107	2	6.7	1	1	1.1706	0.0684085		1
	206	Tb927.10.4570;Tb927.10.4560	elongation factor 2			94.333	18.6	0	2				1.06689	0.0281179	0.399859	0.398093	16.4	10	10	1.38101	0.140195	19.674	11	17.5	11	11	0.67049	-0.173608	18.565	12	17.5	11	11	0.77452	-0.110967	9.1651	13
	78	Tb11.v5.0619;Tb927.1.3450	COG4 transport protein, putative			80.827	6.5	0	2				0.906314	-0.0427212	0.400153	0.397773	4.2	3	3	2.32889	0.367148	6.9827	4	3.7	2	2	0.66399	-0.177838	16.191	2	6.5	4	4	0.7247	-0.139842	31.283	5
	283	Tb927.11.10960	2OG-Fe(II) oxygenase superfamily, putative		Q383I2	71.772	11.5	0	1				0.924776	-0.0339633	0.400296	0.397619	10.5	5	5	1.65651	0.219193	9.5145	6	11.5	6	6	0.64954	-0.187394	6.1067	7	7.2	4	4	0.81761	-0.0874538	6.167	5
	134	Tb927.10.12030	hypothetical protein, conserved		Q389D9	27.19	6	0	1				0.935517	-0.0289481	0.400543	0.397351	6	2	2	1.55572	0.191931	15.091	3	6	2	2	0.64729	-0.188901	0.054025	2	6	2	2	0.80034	-0.0967255	10.664	3
	904	Tb927.9.8780	tRNA nucleotidyltransferase, putative		Q38E99	58.645	5.5	0	1				0.915483	-0.0383497	0.400987	0.396869	5.5	2	2	1.26764	0.102995	17.432	3	2.1	1	1	0.84034	-0.075545	1.7858	2	5.5	2	2	0.87269	-0.05914	7.3973	3
	627	Tb927.6.2520	hypothetical protein, conserved		Q584Q4	90.968	5.9	0	1				0.924805	-0.03395	0.401296	0.396535	4.6	2	2	1.29791	0.113244	7.5689	3	4.6	2	2	0.73149	-0.135792	6.3173	3	5.9	3	3	0.92885	-0.0320544	5.7217	4
	491	Tb927.3.2770	hypothetical protein, conserved		Q57ZN5	125.64	9.2	0	1				0.930782	-0.031152	0.401707	0.396091	6	7	7	1.6541	0.218561	7.6828	8	8.4	8	8	0.61392	-0.211888	11.775	9	6	7	7	0.79154	-0.101527	8.4646	9
	358	Tb927.11.16860	mitochondrial RNA binding protein (MRB8620)	MRB8620	Q381A0	53.077	4.8	0	1				0.920782	-0.0358432	0.401927	0.395853	4.8	2	2	1.48593	0.171998	13.316	2	4.8	2	2	0.76908	-0.114028	25.297	2	2.7	1	1	0.81623	-0.0881874		1
	321	Tb927.11.14000;Tb927.11.14020	NRBD1 (NRBD1)	NRBD1	Q382D7	28.776	17.2	0	2				0.933785	-0.0297532	0.402053	0.395717	17.2	4	4	1.40681	0.148234	7.7341	5	17.2	4	4	0.74455	-0.128106	3.2275	5	17.2	4	4	0.79108	-0.10178	9.4614	5
	329	Tb927.11.14780	phosphomannose isomerase, putative		Q381V7	46.482	6.4	0	1				1.07257	0.0304246	0.402091	0.395675	6.4	3	3	1.65818	0.219632	25.347	3	3.4	2	2	0.69274	-0.15943	8.4372	2	6.1	2	2	0.71308	-0.146862	43.075	2
	461	Tb927.2.3610	hypothetical protein, conserved		Q586X8	16.06	21.5	0	1			X	1.12501	0.0511573	0.402098	0.395669	21.5	2	2	1.53428	0.185906	17.113	2	21.5	2	2	0.71635	-0.144875	3.9963	2	21.5	2	2	0.84458	-0.0733592	5.4288	2
	899	Tb927.9.8130;Tb927.9.8100	nascent polypeptide associated complex subunit, putative			20.129	30.3	0	2				0.922745	-0.0349183	0.402131	0.395633	24.5	2	2	1.58977	0.201336	30.423	2	22.9	2	2	0.73392	-0.134351	26.613	2	17	1	1	0.77955	-0.108156		1
	467	Tb927.2.4540	Small nuclear ribonucleoprotein-associated protein B (snRNP-B) (Sm protein B) (Sm-B) (SmB), putative (TbSmB)	TbSmB	Q586Q6	12.331	10.1	0	1				0.915528	-0.0383283	0.40248	0.395255	10.1	1	1	1.56799	0.195343		1	10.1	1	1	0.80378	-0.0948628		1	10.1	1	1	0.78155	-0.107043		1
	871	Tb927.9.4680	ATP-dependent DEAD box helicase, putative		Q38F76	45.361	9.9	0	1				0.969233	-0.013572	0.402651	0.395071	9.9	2	2	1.17339	0.0694432	28.566	2	5.9	1	1	0.72587	-0.139141		1	5.9	1	1	0.71264	-0.14713		1
	837	Tb927.9.13510;Tb11.v5.0807	Poly(A)-specific ribonuclease PARN-3 (parn3)	parn3	Q38D76	70.77	16.7	0	2				0.909282	-0.0413012	0.402832	0.394876	16.7	9	9	1.1878	0.0747446	9.4785	8	16.7	8	8	0.88025	-0.055394	15.71	9	8.5	6	6	1.0069	0.00298634	11.677	5
	594	Tb927.5.3390	ADG1, pseudogene			13.175	25.4	0	1			X	0.93816	-0.0277233	0.403482	0.394176	25.4	4	4	1.44227	0.159047	6.3036	4	25.4	4	4	0.65092	-0.186472	9.3016	4	25.4	3	3	0.83267	-0.0795271	6.5575	3
	205	Tb927.10.430	peroxidase, putative		Q38CJ5	41.585	8.8	0	1			X	0.927109	-0.0328692	0.403537	0.394116	8.8	1	1	1.256	0.0989887		1	8.8	1	1	0.72001	-0.142661		1	8.8	1	1	0.98598	-0.00613189		1
	255	Tb927.10.8420	target of rapamycin (TOR) kinase 1 (TOR1)	TOR1	Q38AC2	271.39	5.7	0	1				1.12491	0.0511184	0.403574	0.394077	4.7	8	8	1.24538	0.0953007	10.824	9	4.7	8	8	0.81325	-0.0897759	10.533	9	5.3	9	9	0.9212	-0.0356461	7.551	10
	496	Tb927.3.3460	hypothetical protein, conserved		Q57XJ6	53.228	19.7	0	1				0.919819	-0.0362975	0.403693	0.393948	16.8	5	5	1.63036	0.212285	15.257	6	19.7	6	6	0.70287	-0.153125	7.176	6	13.3	4	4	0.84315	-0.0740952	8.8531	4
	587	Tb927.5.2930	hypothetical protein, conserved		Q57ZW9	43.308	41.6	0	1			X	0.931821	-0.0306674	0.404002	0.393617	36.8	14	14	1.64088	0.215076	14.1	14	31.6	11	11	0.63971	-0.194017	15.974	13	39.5	14	14	0.80371	-0.0949006	8.5928	14
	421	Tb927.11.7150	NGG1 interacting factor 3-like		Q384V6	30.459	50.9	0	1				0.928958	-0.0320039	0.404434	0.393152	32.4	8	8	0.998203	-0.000781027	8.5536	10	45.9	9	9	0.86397	-0.0635013	13.302	11	19.2	5	5	1.0162	0.00697919	8.882	6
	821	Tb927.9.11560	hypothetical protein, conserved		Q38DN2	36.042	9.5	0	1				1.28962	0.110463	0.40447	0.393114	9.5	3	3	1.45408	0.162588	82.12	3	9.5	3	3	1.7422	0.241098	102.25	4	5.8	2	2	1.8755	0.273117	85.521	2
	63	Tb927.10.6060;Tb11.v5.0199	universal minicircle sequence binding protein 2 (UMSBP2)	UMSBP2	Q38B00	21.836	58.2	0	2				1.08631	0.0359538	0.404697	0.39287	58.2	6	5	1.628	0.211655	5.7701	7	58.2	6	5	0.74267	-0.129204	30.805	7	58.2	6	5	0.90383	-0.0439132	3.6022	7
	308	Tb927.11.13180	Present in the outer mitochondrial membrane proteome 10 (POMP10)	POMP10	Q382L8	61.21	12	0	1		X		0.926488	-0.0331604	0.404789	0.392771	12	4	4	1.69955	0.230335	6.7907	5	7.7	2	2	0.65524	-0.1836	0.51139	2	7	4	4	0.809	-0.0920515	6.8944	5
	201	Tb927.10.4120;Tb927.10.4110	60S ribosomal protein L30 (RPL30)	RPL30	Q38BI8	11.512	39	0	2				0.904724	-0.0434839	0.404795	0.392765	39	3	3	1.6553	0.218877	6.2135	3	39	3	3	0.69275	-0.159423	10.57	3	0	0	0				0
	576	Tb927.5.1580	zinc finger CCCH domain containing protein 13 (ZC3H13)	ZC3H13	Q57VA5	60.305	4.6	0	1				1.11539	0.047425	0.404913	0.392638	4.6	1	1	2.00156	0.301369		1	4.6	1	1	0.6789	-0.168194		1	4.6	1	1	0.65923	-0.180963		1
	743	Tb927.8.1210	hypothetical protein, conserved		Q57VN3	77.786	12.2	0	1				0.91363	-0.0392297	0.404959	0.392589	12.2	1	1	1.23445	0.0914721		1	12.2	1	1	0.8469	-0.0721679		1	12.2	1	1	1.0086	0.00371896		1
	422	Tb927.11.7200	GRIP domain containing protein, putative		Q384V2	69.423	6	0	1				0.930611	-0.0312319	0.405475	0.392036	6	3	3	1.61951	0.209384	32.747	3	6	3	3	0.64748	-0.188774	21.313	3	6	3	3	0.83192	-0.0799184	2.511	3
	74	Tb927.10.5620;Tb11.v5.0531	fructose-bisphosphate aldolase, glycosomal (ALD)	ALD	Q38B42	41.071	75.3	0	2				0.932128	-0.0305244	0.405479	0.392031	69.4	22	22	1.39334	0.144057	13.026	23	63.2	19	19	0.72341	-0.140615	11.284	20	69.9	20	20	0.86476	-0.0631044	10.151	22
	430	Tb927.11.7900	mitochondrial RNA binding protein 16 (RBP16)	RBP16	Q384M8	15.118	19.9	0	1				0.933179	-0.0300353	0.405508	0.392	19.9	2	2	1.16355	0.0657844		1	8.5	1	1	0.77447	-0.110995		1	8.5	1	1	0.92239	-0.0350854		1
	177	Tb927.10.6370;Tb927.10.220	60S ribosomal proteins L37, putative			10.458	28	0	2				0.922369	-0.0350953	0.405882	0.3916	28	2	2	1.50766	0.178303	1.6509	2	28	2	2	0.77057	-0.113188	14.991	2	28	2	2	0.82405	-0.0840464	9.1699	2
	77	Tb927.7.2570;Tb11.v5.0611	guide RNA associated protein, GAP2		Q57XL7	52.545	16.7	0	2				0.936092	-0.0286814	0.406089	0.391379	16.7	6	6	1.59747	0.203433	7.7527	8	16.7	6	6	0.63616	-0.196434	8.6951	8	16.3	5	5	0.80794	-0.0926209	7.6007	8
	863	Tb927.9.3760	poly(A) export protein, putative (TbGLE2)	TbGLE2	Q38FF7	38.351	16.6	0	1				0.900617	-0.04546	0.406654	0.390775	16.6	4	4	1.17312	0.0693413	18.382	4	10.9	3	3	0.9653	-0.0153377	2.8215	3	10.9	3	3	1.1624	0.0653556	14.048	3
	913	Tb927.9.9630	TPR repeat/Tetratricopeptide repeat, putative		Q38E33	38.92	7	0	1				1.06199	0.0261186	0.406869	0.390546	5.1	2	2	1.32869	0.123424	26.55	2	0	0	0				0	7	3	3	0.71951	-0.142963	10.185	3
	601	Tb927.5.4020	hypothetical protein		Q57Z47	29.347	11	0	1				0.940545	-0.0266206	0.407526	0.389845	11	2	2	1.4686	0.166904	0.87988	2	11	2	2	0.67124	-0.173122	0.59451	2	11	2	2	0.7977	-0.0981604	22.34	2
	350	Tb927.11.16480	enoyl-CoA hydratase/isomerase family protein, putative		Q381D8	40.234	16.9	0	1				0.927124	-0.0328621	0.407662	0.3897	16.9	5	5	1.5344	0.185939	8.6019	7	16.9	5	5	0.68759	-0.16267	5.7335	7	16.9	5	5	0.85292	-0.0690917	9.0208	7
	245	Tb927.10.7620	mitochondrial ATP-dependent zinc metallopeptidase, putative		Q38AK2	71.088	17	0	1			X	1.06761	0.0284143	0.407685	0.389675	9.6	5	5	1.94311	0.288496	7.7711	6	15.4	6	6	0.66116	-0.179693	7.4295	7	7.3	4	4	0.78414	-0.105606	14.664	5
	765	Tb927.8.3100	coronin, putative (CRN12)	CRN12	Q57W63	57.312	5.4	0	1				0.961344	-0.0171213	0.407932	0.389413	2.7	1	1	1.02382	0.0102255		1	5.4	2	2	0.77489	-0.11076	8.3223	2	5.4	2	2	0.83838	-0.0765591	16.791	2
	194	Tb927.10.3580	hypothetical protein, conserved		Q38BP1	35.612	4	0	1				0.883701	-0.0536947	0.408085	0.389249	4	1	1	1.85467	0.268266		1	0	0	0				0	4	1	1	0.80436	-0.0945495		1
	214	Tb927.10.520	hypothetical protein, conserved		Q38CI8	46.781	14.6	0	1			X	0.948787	-0.0228311	0.40844	0.388871	14.6	5	5	1.46617	0.166184	18.423	5	7.1	3	3	0.64125	-0.192973	47.566	4	9.6	4	4	0.81031	-0.0913488	8.423	4
	599	Tb927.5.3800	glutamine hydrolysing (not ammonia-dependent) carbomoyl phosphate synthase, putative		Q57U86	204.09	31.4	0	1				0.918223	-0.0370519	0.408453	0.388858	22.7	34	34	1.13264	0.0540934	12.043	38	29.8	39	39	0.90137	-0.0450969	9.8429	45	22.8	33	33	1.0069	0.00298634	17.607	37
	759	Tb927.8.2160	multidrug resistance protein A (PGPA)	PGPA	Q581W6	174.68	13.7	0	1				1.08758	0.0364624	0.408697	0.388598	13.7	18	18	1.31858	0.120107	12.476	20	11.1	14	14	0.68116	-0.166751	17.634	14	11.3	15	15	0.87628	-0.0573571	17.966	16
	798	Tb927.8.6900	transport protein particle (TRAPP) component, putative		Q57TS3	23.536	25.1	0	1				1.12507	0.0511781	0.408708	0.388587	25.1	3	3	1.2574	0.0994745	30.249	3	11.4	1	1	0.79229	-0.101116		1	25.1	3	3	0.97027	-0.0131074	16.294	3
	431	Tb927.11.7920	hypothetical protein, conserved		Q384M7	47.989	4.1	0	1				0.925272	-0.0337305	0.408759	0.388533	4.1	1	1	1.66475	0.22135	6.1995	2	4.1	1	1	0.64003	-0.1938	14.673	2	4.1	1	1	0.88384	-0.0536263	5.4636	2
	385	Tb927.11.4020	Complex1_LYR-like, putative		Q386B2	19.159	6.1	0	1				0.941301	-0.0262716	0.409143	0.388125	6.1	1	1	1.82652	0.261624	2.9579	2	6.1	1	1	0.57696	-0.238854	3.5894	2	6.1	1	1	0.77644	-0.109892	17.201	2
	387	Tb927.11.4140	hypothetical protein, conserved		Q386A2	24.007	4.7	0	1				0.93977	-0.0269783	0.409205	0.388059	4.7	1	1	1.3153	0.119026		1	4.7	1	1	0.67205	-0.172598		1	4.7	1	1	0.90803	-0.0418998		1
	160	Tb927.10.14840;Tb927.10.14830;Tb927.10.14820	Mitochondrial ADP/ATP carrier protein 5a, putative (MCP5a)	MCP5a		34.074	43.6	0	3				0.749429	-0.125269	0.409675	0.38756	43.6	11	11	5.4603	0.737217	16.519	14	26.7	7	7	2.0602	0.313909	128.74	8	36.5	10	10	2.17	0.33646	10.94	14
	817	Tb927.9.10770	Polyadenylate-binding protein 2 (Poly(A)-binding protein 2) (Poly(A)-binding protein II) (PABII) (Polyadenylate-binding nuclear protein 1) (Nuclear poly(A)-binding protein 1) (PABP2), putative (PABP2)	PABP2	Q38DU2	62.147	37.1	0	1				0.936405	-0.0285363	0.41006	0.387153	37.1	17	17	1.47706	0.169399	7.2095	21	29.9	14	14	0.71972	-0.142836	34.494	19	35.7	16	16	0.81318	-0.0898133	5.952	19
	84	Tb11.v5.0697;Tb927.3.2090	Xaa-Pro aminopeptidase, putative			68.035	14.9	0	2				0.948548	-0.0229409	0.410189	0.387016	13	6	6	1.28715	0.109629	9.4441	5	13	6	6	0.70093	-0.154325	5.5453	6	12.6	6	6	0.85498	-0.068044	6.1083	6
	630	Tb927.6.2790;REV__Tb927.6.2790	L-threonine 3-dehydrogenase, putative		Q583Q5	36.957	55.1	0	2			X	0.940717	-0.0265411	0.410232	0.386971	55.1	12	12	1.5229	0.182673	7.3599	11	46.4	10	10	0.64636	-0.189526	5.0822	10	35.5	9	9	0.82196	-0.0851493	8.6096	10
	416	Tb927.11.6590;Tb11.v5.0360	metallo-peptidase, Clan MF, Family M17		Q385B0	55.359	15.5	0	2				0.93884	-0.0274083	0.410243	0.386958	8.4	4	4	1.26083	0.100656	4.2448	5	13.8	4	4	0.74853	-0.125791	10.692	5	5.8	3	3	0.88359	-0.0537492	2.563	4
	254	Tb927.10.8320	cytochrome oxidase subunit IX, putative (COXIX)	COXIX	Q38AD2	13.786	6.5	0	1				0.90961	-0.0411447	0.410267	0.386934	6.5	1	1	1.52182	0.182362		1	6.5	1	1	0.87056	-0.0602013		1	6.5	1	1	0.94	-0.0268721		1
	768	Tb927.8.3380	electron transfer protein, putative		Q57YX5	27.259	19.4	0	1				0.916735	-0.0377561	0.410302	0.386896	7.9	2	2	1.59821	0.203634	16.455	2	19.4	3	3	0.72292	-0.14091	2.8086	3	15.3	2	2	0.95237	-0.0211943	0.9448	2
	897	Tb927.9.7830	hypothetical protein, conserved		Q38EH2	22.986	4	0	1			X	1.16817	0.0675045	0.411054	0.386101	4	1	1	1.69248	0.228523		1	4	1	1	0.77559	-0.110368		1	4	1	1	1.102	0.0421816		1
	890	Tb927.9.7080	hypothetical protein, conserved		Q38EN4	13.925	24.6	0	1				0.930253	-0.0313987	0.411094	0.386059	24.6	2	2	1.46047	0.164493	6.8077	3	14.3	1	1	0.76769	-0.114814		1	24.6	2	2	0.80979	-0.0916276	8.2059	3
	874	Tb927.9.5520	ubiquitin carboxyl-terminal hydrolase, putative		Q38F03	151.16	8.4	0	1				0.93132	-0.0309009	0.411189	0.385959	7.3	9	9	1.12198	0.0499858	16.933	10	6.9	8	8	0.83455	-0.0785476	14.265	9	7.3	9	9	0.95565	-0.0197011	18.073	12
	267	Tb927.10.9390	Macrocin-O-methyltransferase (TylF), putative		Q38A36	36.684	12.2	0	1				0.921058	-0.0357129	0.411389	0.385748	5.8	3	3	1.55933	0.192939	10.092	3	9.5	2	2	0.73686	-0.132615	36.536	2	5.8	3	3	0.87461	-0.0581856	12.639	3
	745	Tb927.8.1340;Tb927.8.1330	60S ribosomal protein L7a, putative			30.879	33.3	0	2				1.0555	0.0234594	0.411894	0.385215	33.3	7	7	1.60777	0.206224	4.5769	9	33.3	7	7	0.68984	-0.161252	6.1472	8	33.3	7	7	0.74216	-0.129502	7.0912	8
	573	Tb927.5.1470	NADH-cytochrome b5 reductase, putative (B5R)	B5R	Q57VB6	32.756	12.6	0	1				0.943295	-0.0253526	0.412115	0.384982	12.6	3	3	1.35237	0.131097	21.301	3	7.8	2	2	0.70121	-0.154152	17.864	2	12.6	3	3	0.85949	-0.0657592	12.795	3
	117	Tb927.10.10010	60S acidic ribosomal protein, putative		Q389X5	25.628	4.9	0	1				0.890851	-0.050195	0.412228	0.384863	4.9	1	1	2.24095	0.350432		1	0	0	0				0	4.9	1	1	0.64269	-0.191998		1
	844	Tb927.9.14160	rieske iron-sulfur protein, mitochondrial precursor (RISP)	RISP	Q38D40	33.655	47.1	0	1			X	0.958958	-0.0182006	0.412285	0.384803	47.1	11	11	2.10748	0.323764	9.5524	12	40.7	9	9	0.51388	-0.289138	9.5693	10	36	8	8	0.66028	-0.180272	7.3077	9
	109	Tb927.1.3180	40S ribosomal protein S11, putative		Q4GYQ5	20.059	6.9	0	1				1.09772	0.0404903	0.412426	0.384654	6.9	1	1	1.43123	0.155709		1	6.9	1	1	0.70128	-0.154109		1	6.9	1	1	0.84532	-0.0729789		1
	550	Tb927.4.3590;Tb927.4.3570	translation elongation factor 1-beta, putative		Q585J1	24.334	30.5	0	2				0.929944	-0.0315434	0.41279	0.384271	23.9	4	2	1.31517	0.118981	1.3148	2	30.5	5	3	0.7897	-0.102538	11.491	3	19.9	3	2	0.88787	-0.0516506	6.8705	2
	523	Tb927.4.1020	serine-palmitoyl-CoA transferase, putative		Q580D0	54.128	10.8	0	1				0.944145	-0.0249614	0.41298	0.384071	10.8	4	4	1.46492	0.165815	13.952	5	10.8	4	4	0.64489	-0.190514	8.2407	5	8.2	3	3	0.85022	-0.0704687	16.536	3
	529	Tb927.4.1590.1;Tb927.4.1590.2	Present in the outer mitochondrial membrane proteome 28 (POMP28)	POMP28		48.07	27.9	0	2				0.93045	-0.0313068	0.413199	0.38384	26	8	8	1.73349	0.238922	12.172	8	24.2	6	6	0.53631	-0.270584	9.6488	6	27.9	9	9	0.7056	-0.151441	7.6582	7
	867	Tb927.9.4310	tricarboxylate carrier, putative		Q38FB0	35.625	5.8	0	1			X	1.24097	0.0937613	0.413893	0.383112	5.8	2	2	2.40657	0.381398	25.814	2	0	0	0				0	5.8	2	2	1.011	0.00475116	0.70813	2
	460	Tb927.2.340;Tb11.v5.0295;Tb11.0820;Tb927.1.70	retrotransposon hot spot protein 4 (RHS4), putative		D7SGA2	97.84	9.6	0	4				0.965162	-0.0153998	0.41478	0.382182	8.6	8	2	1.34153	0.127599	20.468	2	7.2	6	2	0.69551	-0.157697	9.0361	2	8.4	8	2	0.74499	-0.12785	0.23709	2
	89	Tb11.v5.0902;Tb927.10.6700	hypothetical protein, conserved			44.395	4.7	0	2				0.934279	-0.0295234	0.414831	0.382129	4.7	1	1	1.59721	0.203363	4.3276	2	4.7	1	1	0.6555	-0.183427	0.10082	2	4.7	1	1	0.85559	-0.0677343	4.6329	2
	565	Tb927.4.5130	KH domain/Domain of unknown function (DUF1771)/Smr domain containing protein, putative		Q584J3	28.811	13.2	0	1				0.934807	-0.0292778	0.414916	0.38204	13.2	3	3	1.88605	0.275552	21.508	4	9.4	2	2	0.60268	-0.219913	6.597	3	4.5	1	1	0.80108	-0.0963241	4.2767	2
	375	Tb927.11.2950	Nucleoporin (TbNup89)	TbNup89	Q386L6	89.154	7.7	0	1				1.12035	0.0493532	0.415472	0.381458	6.3	4	4	1.47228	0.16799	6.7347	4	6.3	4	4	0.79268	-0.100902	13.598	4	6	4	4	0.85346	-0.0688168	2.474	3
	459	Tb927.2.3030	ATP-dependent Clp protease subunit, heat shock protein 78 (HSP78), putative		Q587G1	90.664	4.4	0	1				0.951013	-0.0218137	0.415595	0.381329	4.4	3	3	1.61522	0.208232	5.0976	3	3.1	2	2	0.59105	-0.228376	4.2033	2	4.4	3	3	0.8125	-0.0901766	6.7818	3
	124	Tb927.10.11050	hypothetical protein, conserved		Q389N4	35.053	15.1	0	1				1.04464	0.0189665	0.415757	0.381161	15.1	5	5	1.95894	0.292021	8.3046	6	12.2	4	4	0.5326	-0.273599	11.141	5	12.2	4	4	0.72784	-0.137964	6.9366	5
	752	Tb927.8.1850	mitochondrial calcium uptake 1		Q581Z7	45.709	12.2	0	1		X		1.20365	0.0805003	0.41601	0.380896	10	3	3	2.43683	0.386824	46.91	3	12.2	4	4	0.85992	-0.065542	24.657	4	12.2	4	4	1.2238	0.0877104	33.46	4
	603	Tb927.5.520	stomatin-like protein, putative		Q57VW1	55.979	41.1	0	1			X	0.950624	-0.021991	0.416203	0.380695	32.6	16	16	1.73001	0.23805	12.134	19	29.6	14	14	0.59475	-0.225666	12.326	15	29.9	16	16	0.75242	-0.12354	58.971	19
	127	Tb927.10.11390	60S ribosomal protein L6, putative		Q389K1	21.185	30.7	0	1				1.10595	0.0437336	0.416208	0.38069	25	7	7	1.61773	0.208906	10.062	8	24	5	5	0.70032	-0.154703	19.155	5	30.2	7	7	0.79901	-0.0974478	7.1282	7
	351	Tb927.11.16550	Zinc finger protein, C3H1 type-like (ZC3H46)	ZC3H46	Q381D1	56.434	8.2	0	1				0.937401	-0.0280745	0.41672	0.380155	6.3	2	2	1.22181	0.0870025	2.768	2	6.3	2	2	0.73199	-0.135495	9.2623	2	8.2	3	3	0.99341	-0.00287147	19.465	3
	398	Tb927.11.5220	chaperone protein DNAj, putative		Q385P6	84.81	7.6	0	1				0.936396	-0.0285406	0.416938	0.379928	7.6	4	4	1.63319	0.213036	5.5885	5	7.6	4	4	0.64896	-0.187782	30.806	4	7.6	4	4	0.84839	-0.0714045	9.4323	5
	664	Tb927.7.1670	Eukaryotic translation initiation factor 4E type 6 (eif4e6)	eif4e6	Q57V43	20.864	15.1	0	1				0.956145	-0.0194763	0.417134	0.379724	15.1	2	2	1.2341	0.0913488	33.561	3	15.1	2	2	0.72243	-0.141204	3.638	2	15.1	2	2	0.85367	-0.06871	15.589	2
	719	Tb927.7.6260	TPR repeat, putative		Q57VI5	36.454	6.2	0	1				0.962495	-0.0166015	0.417252	0.379601	6.2	2	2	1.7733	0.248783	7.6421	3	6.2	2	2	0.52075	-0.283371	4.964	2	6.2	2	2	0.74084	-0.130276	6.1153	3
	298	Tb927.11.11680	2-oxoglutarate dehydrogenase E2 component, putative		Q383B2	41.143	55.6	0	1			X	0.953942	-0.020478	0.417335	0.379516	55.6	18	18	1.55383	0.191404	17.944	23	40.7	13	13	0.62292	-0.205568	11.194	17	55.6	18	18	0.78092	-0.107393	14.515	24
	162	Tb927.10.14930	Zinc finger CCCH domain-containing protein 39 (ZC3H39)	ZC3H39	Q388B3	31.519	9.8	0	1				0.922695	-0.0349417	0.41753	0.379312	9.8	2	2	1.35553	0.132108	2.2285	2	9.8	2	2	0.81355	-0.0896158	20.403	2	9.8	2	2	0.99804	-0.000852052	7.3416	2
	730	Tb927.7.710	heat shock 70 kDa protein, putative (HSP70)	HSP70	Q57VR7	70.211	17.2	0	1				0.953998	-0.0204524	0.417813	0.379018	17.2	7	5	1.64363	0.215804	10.515	4	14.7	6	4	0.62706	-0.202691	5.9459	4	14.7	6	4	0.74957	-0.125188	22.433	4
	646	Tb927.6.4770	protein mkt1, putative (MKT1)	MKT1	Q587E3	83.306	7.5	0	1				0.930567	-0.0312522	0.417879	0.37895	6.1	4	4	1.7225	0.23616	24.008	4	4.9	3	3	0.6476	-0.188693	9.9873	3	7.5	5	5	0.87938	-0.0558234	10.15	5
	699	Tb927.7.4210	hypothetical protein, conserved		Q57UQ1	13.418	9.5	0	1				0.95524	-0.0198876	0.418361	0.378449	9.5	1	1	2.4376	0.386962		1	9.5	1	1	0.49444	-0.305886		1	9.5	1	1	0.63413	-0.197822		1
	858	Tb927.9.3170	cytochrome oxidase subunit V (COXV)	COXV	Q38FK9	22.229	22.4	0	1				0.912332	-0.0398472	0.418473	0.378332	22.4	4	4	1.03468	0.0148071	53.599	4	10.2	2	2	1.1182	0.0485195	8.646	3	15.8	3	3	1.194	0.0770043	11.693	4
	489	Tb927.3.2670	hypothetical protein, conserved		Q582X9	28.84	7.1	0.0012034	1				0.92142	-0.0355425	0.418593	0.378208	7.1	1	1	1.88469	0.275241		1	7.1	1	1	0.71783	-0.143978		1	7.1	1	1	0.86471	-0.0631295		1
	251	Tb927.10.8190	CCT-theta, putative	TCP-1-theta	Q38AE5	58.081	12.1	0	1				0.93565	-0.0288864	0.418932	0.377856	12.1	4	4	1.28761	0.109786	19.406	5	7.8	2	2	0.86346	-0.0637578	18.138	3	5.4	2	2	0.85387	-0.0686082	31.995	3
	497	Tb927.3.3540	Nucleoporin (TbNup53b)	TbNup53b	Q57XK4	52.878	4.9	0.0034965	1				0.968169	-0.0140489	0.419242	0.377535	4.9	1	1	1.29004	0.110603		1	4.9	1	1	0.75191	-0.123834		1	4.9	1	1	0.71705	-0.144451		1
	910	Tb927.9.9450	zinc finger protein family member, putative (ZC3H28)	ZC3H28	Q38E49	114.75	6.1	0	1				0.947718	-0.0233207	0.420084	0.376663	4.5	3	3	1.53452	0.185972	6.5938	4	5	3	3	0.63609	-0.196481	4.9876	3	4.5	3	3	0.8374	-0.077067	7.8792	4
	285	Tb927.11.11050	hypothetical protein, conserved		Q383H3	37.475	18.9	0	1				1.11214	0.046159	0.420341	0.376398	18.9	6	6	1.42254	0.153063	8.3051	7	15.3	5	5	0.72798	-0.137881	5.4538	6	18.9	6	6	0.93462	-0.0293649	10.591	7
	47	Tb927.10.4310;Tb10.v4.0045	prohibitin 2, putative (PHB2)	PHB2	Q4FKP3	32.215	37.6	0	2			X	0.932721	-0.0302483	0.421687	0.37501	37.6	8	8	1.83952	0.264705	20.381	9	23.1	5	5	0.64832	-0.188211	25.972	6	32.5	7	7	0.84712	-0.0720551	12.197	7
	602	Tb927.5.4330	dihydrolipoamide branched chain transacylase, putative		Q57Z16	47.651	59.2	0	1				0.959653	-0.0178858	0.421834	0.374858	59.2	26	26	1.59223	0.202006	26.813	41	51.7	21	21	0.60946	-0.215055	9.6152	32	54.4	24	24	0.77976	-0.108039	12.294	41
	223	Tb927.10.6190	aldehyde dehydrogenase, putative (ALDH)	ALDH	Q38AY7	54.033	29.4	0	1				0.944151	-0.0249584	0.421926	0.374764	25	9	9	1.57813	0.198144	8.9165	13	22.3	8	8	0.63615	-0.19644	7.5486	10	27.6	9	9	0.82049	-0.0859267	9.618	12
	514	Tb927.3.5050	60S ribosomal protein L4		Q582N2	41.856	23.8	0	1				0.942544	-0.0256983	0.422201	0.374481	19.5	8	8	1.70364	0.231377	4.4029	8	21.4	9	9	0.66251	-0.178808	12.13	8	19.3	9	9	0.78851	-0.103193	10.468	7
	189	Tb927.10.3130	myotubularin-associated protein, putative		Q38BT3	87.066	4.1	0	1				0.938892	-0.0273845	0.422756	0.37391	4.1	2	2	1.51233	0.179647	26.427	2	2.3	1	1	0.74841	-0.12586		1	4.1	2	2	0.8185	-0.0869813	5.9778	2
	273	Tb927.11.4300;Tb927.10.9880	60S ribosomal protein L18, putative (RPL18)	RPL18		21.874	38.3	0	2				0.947344	-0.0234922	0.422979	0.373681	38.3	6	6	1.54254	0.188237	12.565	9	15.5	3	3	0.6881	-0.162348	11.146	7	26.9	5	5	0.80103	-0.0963512	12.516	9
	733	Tb927.7.7410	oxidoreductase, putative		Q57TX8	35.787	12.5	0	1			X	0.93537	-0.0290168	0.423543	0.373103	9.9	3	3	1.75911	0.245292	13.468	4	8.1	3	3	0.68019	-0.16737	11.956	3	8.1	3	3	0.82157	-0.0853554	11.568	3
	795	Tb927.8.6580	Succinate dehydrogenase [ubiquinone] flavoprotein subunit, mitochondrial (SDH1)	SDH1	Q57TV5	66.88	14.4	0	1			X	0.952612	-0.0210837	0.423631	0.373012	12.3	6	6	1.43281	0.156188	2.6387	6	10.8	5	5	0.67943	-0.167855	9.8269	5	14.4	7	7	0.83329	-0.0792038	23.027	7
	292	Tb927.11.11390	2OG-Fe(II) oxygenase superfamily, putative		Q383D9	30.964	16.9	0	1				0.924875	-0.0339169	0.423701	0.37294	16.9	4	4	1.03543	0.0151218	6.4186	5	16.9	4	4	0.98508	-0.0065285	11.828	5	16.9	4	4	1.1714	0.0687052	7.1383	5
	769	Tb927.8.3530	glycerol-3-phosphate dehydrogenase [NAD+], glycosomal		Q57YW0	37.805	34.2	0	1				0.947355	-0.0234874	0.423702	0.372939	34.2	9	9	1.41834	0.15178	12.879	11	29.4	8	8	0.69437	-0.158409	14.29	9	34.2	9	9	0.87228	-0.0593441	13.172	10
	137	Tb927.10.12540	NADH-ubiquinone oxidoreductase complex I subunit, putative (NDUFS1)	NDUFS1	Q388Y9	33.754	15.5	0	1			X	1.10454	0.0431822	0.423919	0.372717	15.5	3	3	1.49165	0.173666	17.396	3	15.5	3	3	0.73571	-0.133293	13.055	3	15.5	3	3	0.86893	-0.0610152	20.303	3
	353	Tb927.11.16710	hypothetical protein, conserved		Q381B5	13.612	10.2	0	1			X	1.20352	0.0804518	0.424574	0.372047	10.2	1	1	2.19553	0.34154		1	0	0	0				0	10.2	1	1	1.0616	0.0259609		1
	340	Tb927.11.15940	hypothetical protein, conserved		Q381J2	105.13	11.4	0	1				1.03248	0.0138802	0.424701	0.371917	11.4	10	10	1.37112	0.137076	7.3005	8	8.5	7	7	0.67424	-0.171185	5.5109	7	7.4	7	7	0.81143	-0.0907489	12.567	8
	338	Tb927.11.15910	iron superoxide dismutase		Q381J5	22.048	18.7	0	1				0.945248	-0.0244543	0.424757	0.37186	14.1	2	2	1.31072	0.11751	13.267	2	7.1	1	1	0.6421	-0.192397		1	11.6	2	1	0.99179	-0.00358027		1
	809	Tb927.9.10400	hypothetical protein, conserved		Q38DX4	50.645	10.5	0	1				0.977127	-0.0100491	0.424844	0.37177	10.3	4	4	2.0158	0.304448	18.005	6	10.5	5	5	0.50051	-0.300587	14.743	7	10.3	4	4	0.64868	-0.187969	7.9463	6
	736	Tb927.7.840	hypothetical protein, conserved		Q57VT0	14.51	8.9	0	1			X	0.9657	-0.0151576	0.425311	0.371293	8.9	1	1	1.71916	0.235316		1	8.9	1	1	0.564	-0.248721		1	8.9	1	1	0.76427	-0.116753		1
	320	Tb927.11.13990	GDP-L-fucose synthetase, putative		Q382D8	40.659	19	0	1				0.950797	-0.0219121	0.425879	0.370714	19	5	5	1.60192	0.204641	10.422	6	15.4	4	4	0.63778	-0.195329	9.1601	5	11.7	4	4	0.82816	-0.0818857	9.6341	5
	420	Tb927.11.7140	cell cycle sequence binding phosphoprotein (RBP45), putative		Q384V7	35.476	4.5	0.0012121	1				0.949717	-0.0224057	0.426091	0.370497	4.5	1	1	1.51316	0.179884		1	4.5	1	1	0.61287	-0.212632		1	4.5	1	1	0.91072	-0.0406151		1
	407	Tb927.11.6170	protein transport protein SEC31, putative		Q385F2	131.1	5	0	1				0.947218	-0.0235499	0.426263	0.370322	5	4	4	1.39059	0.143199	19.311	4	5	4	4	0.76189	-0.118108	6.1443	3	5	4	4	0.82505	-0.0835197	15.912	4
	616	Tb927.6.1550	Leucine-rich repeat, ribonuclease inhibitor subtype domain-containing protein (POMP30)	POMP30	Q585Q5	38.864	4.8	0	1		X		1.03236	0.0138304	0.426503	0.370078	2.3	1	1	1.73485	0.239261		1	4.8	2	2	0.59046	-0.22881	9.9194	2	2.3	1	1	0.6934	-0.159016		1
	540	Tb927.4.2500	eukaryotic translation initiation factor 2-alpha kinase, putative		Q584D7	111.92	34	0	1				1.06698	0.0281544	0.426757	0.36982	34	25	25	1.80691	0.256937	9.2718	29	31.8	22	22	0.5842	-0.233438	13.42	31	29	20	20	0.73067	-0.136279	12.363	22
	784	Tb927.8.5860	50S ribosomal protein L17, putative		Q57YI7	35.06	5.6	0	1				1.04678	0.0198565	0.426874	0.3697	5.6	1	1	1.64704	0.216704		1	5.6	1	1	0.66789	-0.175295		1	5.6	1	1	0.80662	-0.093331		1
	390	Tb927.11.4320	Uncharacterized ACR, COG1678, putative		Q385Y5	51.878	41.9	0	1				0.952371	-0.0211937	0.427437	0.369128	41.9	14	14	1.62848	0.211782	11.502	14	31.8	11	11	0.62704	-0.202705	13.032	11	33.7	11	11	0.81053	-0.0912309	8.8902	11
	690	Tb927.7.330	Thioesterase-like superfamily, putative		Q57U21	21.139	5.2	0	1				0.919791	-0.0363111	0.427875	0.368683	5.2	1	1	1.56128	0.193481		1	0	0	0				0	5.2	1	1	0.82714	-0.082421		1
	303	Tb927.11.12540	leucine-rich repeat protein (LRRP), putative		Q382S6,Q382S7	115.21	11.2	0	1				1.05891	0.0248603	0.428723	0.367823	8.9	6	6	1.43484	0.156805	7.026	5	7.3	6	6	0.62868	-0.20157	14.642	5	4	3	3	0.83318	-0.0792612	2.9585	3
	262	Tb927.10.8950;Tb927.10.8970	kinetoplast DNA-associated protein, putative		Q38A79	14.183	10.3	0	2				0.955143	-0.0199316	0.428825	0.36772	10.3	1	1	1.47048	0.167459		1	10.3	1	1	0.68093	-0.166898		1	10.3	1	1	0.8177	-0.087406		1
	118	Tb927.10.1060	T-complex protein 1, delta subunit, putative (TCP-1-delta)	TCP-1-delta	Q38CD4	58.361	12.9	0	1				0.945821	-0.0241911	0.428865	0.36768	9.3	3	3	1.33772	0.126366	7.3597	3	9.3	3	3	0.80394	-0.0947764	3.7547	3	12.9	5	5	0.83741	-0.0770619	10.886	4
	792	Tb927.8.6380	hypothetical protein, conserved		Q57YN9	29.908	13.9	0	1				0.928559	-0.0321905	0.429891	0.366642	6.4	1	1	1.8672	0.271192		1	13.9	2	2	0.64748	-0.188774		1	0	0	0				0
	370	Tb927.11.2410	hypothetical protein, conserved			24.58	20.3	0	1				0.944901	-0.0246138	0.430066	0.366464	20.3	4	4	1.74359	0.241444	10.644	5	12.2	2	2	0.65702	-0.182421	2.6533	3	20.3	4	4	0.81573	-0.0884536	5.6366	5
	666	Tb927.7.1790	Adenine phosphoribosyltransferase, putative		Q57V31	25.624	17.4	0	1			X	1.08759	0.0364639	0.430536	0.365991	10.9	1	1	1.16256	0.0654157		1	10.9	1	1	0.73942	-0.131109		1	17.4	2	2	1.0408	0.0173673	12.825	2
	436	Tb927.11.8870	DEAD-box ATP-dependent RNA helicase, mitochondrial (MHEL61)	KREH1	Q384E1	60.659	6.4	0	1				1.01729	0.00744567	0.430726	0.365799	3.7	1	1	1.89541	0.277703		1	3.7	1	1	0.53272	-0.273501		1	6.4	2	2	0.64676	-0.189257	20.884	2
	403	Tb927.11.5600	Archaic Translocase of outer membrane 14 kDa subunit (ATOM14)	ATOM14	Q385K8	13.577	9.2	0	1	ATOM14	X		0.913664	-0.0392135	0.430945	0.365579	9.2	1	1	2.45525	0.390096		1	9.2	1	1	0.78062	-0.10756		1	9.2	1	1	0.97209	-0.0122935		1
	820	Tb927.9.11270	T-complex protein 1, eta subunit, putative (TCP-1-eta)	TCP-1-eta	Q38DP9	61.471	8.8	0	1				0.936169	-0.0286459	0.431055	0.365467	6.7	3	3	1.38452	0.1413	23.045	3	4.9	2	2	0.86361	-0.0636823	10.686	2	7	3	3	0.96682	-0.0146544	13.63	2
	293	Tb927.11.11460	Mitochondrial import receptor subunit ATOM69 (ATOM69)	ATOM69	Q383D2	68.998	22.8	0	1	ATOM69	X		0.922859	-0.0348644	0.431359	0.365161	22.8	11	11	2.16067	0.334588	9.9087	13	19.1	9	9	0.75029	-0.124771	7.0137	10	15.1	8	8	0.98596	-0.0061407	9.9499	10
	92	Tb927.10.2110;Tb927.10.2100;Tb11.v5.1046;Tb927.10.2090	elongation factor 1-alpha (TEF1)	TEF1		49.105	55.7	0	4				0.950162	-0.0222021	0.431519	0.365	53	13	13	1.45469	0.162772	15.124	23	45	12	12	0.72468	-0.139854	19.014	24	43.9	12	12	0.84348	-0.0739252	19.208	22
	224	Tb927.10.6200	hypothetical protein, conserved		Q38AY6	12.255	6.7	0.0057537	1				1.07608	0.0318465	0.431569	0.36495	6.7	1	1	1.50852	0.178552		1	0	0	0				0	6.7	1	1	1.0366	0.0156112		1
	451	Tb927.11.9980	2-oxoglutarate dehydrogenase E1 component, putative		Q383T1	112.95	51.4	0	1			X	1.06827	0.0286817	0.431685	0.364833	46.6	35	35	1.54185	0.188043	10.002	50	44.9	34	34	0.62642	-0.203134	10.45	43	43.7	33	33	0.8157	-0.0884695	11.208	46
	708	Tb927.7.5330	hypothetical protein, conserved		Q57ZF6	82.999	5.8	0	1				0.963275	-0.0162499	0.431785	0.364733	5.8	2	2	1.75731	0.24485	33.874	2	5.8	2	2	0.54547	-0.263229	20.285	2	5.8	2	2	0.78873	-0.103072	11.857	2
	167	Tb927.10.15420	methyltransferase domain containing protein, putative		Q387X1	44.361	21.5	0	1				0.958356	-0.0184731	0.43181	0.364707	17.2	5	5	1.51602	0.180706	4.4103	5	14.9	4	4	0.69215	-0.1598	11.418	4	16.4	6	6	0.75793	-0.120371	22.198	6
	203	Tb927.10.4240	hypothetical protein, conserved		Q38BH6	14.753	8.3	0	1			X	0.95532	-0.0198512	0.432085	0.364431	8.3	1	1	1.49689	0.175191		1	8.3	1	1	0.61557	-0.210723		1	8.3	1	1	0.91339	-0.0393437		1
	110	Tb927.1.4100	cytochrome oxidase subunit IV (COXIV)	COXIV	Q4GYG7	40.534	20.4	0	1				0.930504	-0.0312817	0.432534	0.36398	20.4	6	6	1.49338	0.174172	8.3148	7	18.1	5	5	0.83261	-0.0795584	10.088	6	17	5	5	1.0507	0.0214787	6.6618	6
	471	Tb927.2.5800	sedoheptulose-1,7-bisphosphatase (SBPase)	SBPase	Q586C9	35.502	23.5	0	1				1.03209	0.013718	0.432846	0.363666	23.5	6	6	1.63693	0.21403	3.2672	5	23.5	6	6	0.63487	-0.197315	6.7491	6	19	5	5	0.7512	-0.124244	5.9564	4
	171	Tb927.10.1730	hypothetical protein, conserved		Q38C69	39.265	38.7	0	1				0.949585	-0.022466	0.433111	0.363401	32.2	7	7	1.15626	0.0630542	6.96	7	25.2	7	7	0.78893	-0.102962	12.648	5	27.2	7	7	0.99814	-0.00080854	10.097	8
	504	Tb927.3.4270	hypothetical protein, conserved		Q580L5	99.496	5.2	0	1				0.950184	-0.0221924	0.433541	0.36297	3.8	2	2	1.51238	0.179661	3.5406	2	5.2	3	3	0.77374	-0.111405	7.0349	3	5.2	3	3	0.78552	-0.104843	9.8197	3
	832	Tb927.9.12730	chaperone protein DNAj, putative		Q38DE1	48.592	21.7	0	1			X	0.959724	-0.0178536	0.433675	0.362836	14.9	5	5	1.83834	0.264425	6.9902	5	16	5	5	0.55201	-0.258053	17.693	4	11.5	4	4	0.77961	-0.108123	9.0474	5
	659	Tb927.7.1270;Tb927.7.1250	hypothetical protein, conserved		Q57WS3	35.715	33.5	0	2				0.968707	-0.0138077	0.433773	0.362737	29	7	7	1.42403	0.153521	8.0761	9	33.5	8	8	0.65475	-0.183924	12.201	9	29	6	6	0.78887	-0.102995	9.4103	7
	582	Tb927.5.2080	guanosine monophosphate reductase, putative		Q57ZS7	52.238	22.2	0	1				0.960533	-0.0174879	0.434372	0.362138	19.6	7	7	1.58609	0.200329	10.12	7	12.6	5	5	0.65593	-0.183143	16.378	4	17.7	7	7	0.76596	-0.115794	96.151	6
	196	Tb927.10.3650	NADH-dependent fumarate reductase, putative		Q38BN4	133.53	6	0	1				0.957125	-0.0190312	0.434408	0.362103	6	3	3	1.78667	0.252045	16.148	3	6	3	3	0.68771	-0.162595	9.5547	3	6	3	3	0.68556	-0.163955	26.818	3
	665	Tb927.7.1730;Tb927.7.1750;Tb927.7.1740	60S ribosomal protein L7, putative		Q57V37	27.713	32.2	0	3				0.960073	-0.0176957	0.434683	0.361827	32.2	8	8	1.50564	0.177721	24.794	10	28.9	7	7	0.68395	-0.164976	15.321	9	28.1	7	7	0.79067	-0.102005	12.521	10
	503	Tb927.3.4130	hypothetical protein, conserved		Q580M9	23.04	4.7	0.0079186	1				1.12004	0.0492324	0.434762	0.361749	4.7	1	1	1.60699	0.206014		1	4.7	1	1	0.76112	-0.118547		1	0	0	0				0
	180	Tb927.10.2530	adenylate kinase, putative		Q38BZ2	24.941	31.5	0	1				0.97597	-0.0105635	0.435007	0.361504	31.5	5	5	1.48511	0.171759	13.617	5	16.7	3	3	0.57124	-0.243181	9.7853	3	16.7	4	4	0.81596	-0.0883311	9.2745	4
	892	Tb927.9.7190	oxidoreductase, putative		Q38EM5	49.92	9.7	0	1			X	0.961607	-0.0170025	0.435127	0.361383	9.7	5	5	1.48619	0.172075	4.8207	5	7.6	4	4	0.66611	-0.176454	16.834	4	7.6	4	4	0.80154	-0.0960748	3.0188	4
	304	Tb927.11.1270	hypothetical protein, conserved		Q387C5	20.267	9.5	0	1			X	1.06793	0.0285424	0.435264	0.361247	9.5	1	1	1.99366	0.299651		1	9.5	1	1	0.72822	-0.137737		1	9.5	1	1	1.1689	0.0677774		1
	513	Tb927.3.5040	hypothetical protein, conserved		Q582N3	61.875	14.2	0	1				0.958996	-0.0181833	0.435266	0.361246	11.5	4	4	1.44409	0.159593	13.276	6	4.1	1	1	0.65611	-0.183023	0.2238	2	8.7	3	3	0.87815	-0.0564313	12.351	5
	46	Tb927.10.4330;Tb11.v5.1012;Tb10.v4.0043	2-oxoisovalerate dehydrogenase beta subunit, mitochondrial precursor, putative		Q4FKP5	40.222	52.4	0	3				0.96525	-0.0153601	0.435419	0.361092	52.4	11	11	1.4381	0.15779	11.477	13	50.3	10	10	0.65512	-0.183679	8.1055	9	39.1	8	8	0.8088	-0.0921589	8.3342	10
	909	Tb927.9.9290	Polyadenylate-binding protein 1 (Poly(A)-binding protein 1) (PABP 1) (PABP1)	PABP1	Q38E63	63.029	16.1	0	1				0.955118	-0.0199428	0.435491	0.361021	16.1	7	7	1.4076	0.148479	10.966	9	14.5	6	6	0.70934	-0.149146	27.843	8	11.7	5	5	0.85476	-0.0681558	8.5121	7
	557	Tb927.4.4310	Nucleoporin (TbNup64)	TbNup64	Q57Y35	64.234	23.9	0	1				0.957802	-0.0187242	0.435769	0.360744	23.9	13	12	1.87406	0.272784	12.083	12	22.6	12	11	0.58192	-0.235137	9.9329	12	19.4	10	9	0.76986	-0.113588	6.1665	10
	507	Tb927.3.4500;Tb11.v5.0629	Fumarate hydratase class I, cytosolic (FHc)	FHc	Q580J2	62.262	9.2	0	2				1.01825	0.00785589	0.43616	0.360354	9.2	4	4	1.64414	0.215939	8.9078	4	7.3	3	3	0.57008	-0.244064	12.497	3	6.7	3	3	0.63041	-0.200377	5.8245	3
	533	Tb927.4.1980	hypothetical protein, conserved		Q583J5	91.11	6.4	0	1				0.937426	-0.0280628	0.436512	0.360004	6.4	3	3	2.17519	0.337497	14.897	3	1.6	1	1	0.47604	-0.322357		1	2.9	2	2	0.68277	-0.165726	2.9314	2
	269	Tb927.10.9440	NADH dehydrogenase (54 NDH2)	54 NDH2	Q38A31	54.351	7.1	0	1				0.914291	-0.0389154	0.436585	0.359931	7.1	3	3	2.88434	0.460046	1.3401	3	5.3	2	2	0.95506	-0.0199693	12.768	2	3.5	2	2	1.0597	0.0251829	1.9309	2
	561	Tb927.4.4910	3,2-trans-enoyl-CoA isomerase, mitochondrial precursor, putative		Q584L4	45.333	5	0	1				0.986278	-0.00600056	0.436723	0.359794	5	2	1	1.79057	0.252992	9.2275	2	5	2	1	0.45472	-0.342256		1	5	2	1	0.69839	-0.155902	8.3019	2
	729	Tb927.7.7090	hypothetical protein, conserved		Q57XS9	17.127	16.4	0	1				0.929813	-0.0316043	0.436981	0.359538	16.4	2	2	1.5017	0.176584	10.89	3	16.4	2	2	0.90294	-0.0443411	7.5754	3	16.4	2	2	1.1914	0.0760576	3.5962	3
	94	Tb927.10.14740;Tb927.10.14620;Tb11.v5.1063	hypothetical protein, conserved		Q388D0	44.177	6.5	0	3				0.94442	-0.0248348	0.43708	0.359439	3.1	1	1	2.00533	0.302187		1	3.4	1	1	0.7195	-0.142969		1	3.1	1	1	0.78531	-0.104959		1
	831	Tb927.9.12630;Tb927.9.12590;Tb927.9.12570;Tb927.9.12550;Tb927.9.12610	glycerol kinase, glycosomal (glk1)	glk1		56.426	52.7	0	5				0.954212	-0.0203549	0.437462	0.35906	48	18	18	1.47345	0.168335	8.3516	21	35.9	16	16	0.70607	-0.151152	10.625	16	35	15	15	0.86158	-0.0647044	6.1583	16
	501	Tb927.3.3890	hypothetical protein, conserved		Q57WC5	36.68	24.1	0	1			X	0.934525	-0.029409	0.437776	0.358748	11.2	3	3	1.79491	0.254043	15.08	3	8.4	2	2	0.5696	-0.24443	1.7935	2	24.1	5	5	0.71381	-0.146417	9.7249	6
	727	Tb927.7.6990	hypothetical protein, conserved		Q57XR9	32.721	4.3	0.004635	1			X	1.05369	0.022711	0.43795	0.358576	4.3	1	1	1.84723	0.266522		1	4.3	1	1	0.68709	-0.162986		1	4.3	1	1	1.0065	0.00281378		1
	238	Tb927.10.7410	succinyl-CoA ligase [GDP-forming] beta-chain, putative		Q38AM2	44.905	12.6	0	1				0.973339	-0.0117359	0.43853	0.358001	7.2	3	3	1.54345	0.188492	17.018	3	10.3	4	4	0.61193	-0.213298	10.47	4	12.6	5	5	0.77214	-0.112304	3.614	5
	183	Tb927.9.15420;Tb927.10.270	60S ribosomal protein L32		Q38CW9	15.353	9.8	0	2				0.9573	-0.0189521	0.438956	0.357579	9.8	1	1	1.53212	0.185293		1	9.8	1	1	0.65616	-0.18299		1	9.8	1	1	0.8667	-0.0621312		1
	812	Tb927.9.10560	Present in the outer mitochondrial membrane proteome 6 (POMP6)	POMP6	Q38DW0	19.035	19	0	1		X		1.07943	0.0331939	0.439796	0.356748	19	2	2	2.30894	0.363412	21.234	2	0	0	0				0	4.8	1	1	0.94893	-0.0227658		1
	247	Tb927.10.770	RF-1 domain containing protein, putative		Q38CG3	69.121	6	0	1			X	0.928497	-0.0322193	0.439817	0.356728	6	3	3	1.83901	0.264585	8.455	3	2.8	1	1	0.95858	-0.0183716		1	6	3	3	1.0202	0.00868532	8.9675	3
	325	Tb927.11.1450	2-oxoglutarate dehydrogenase E1 component, putative		Q387A7	113.38	50.9	0	1			X	0.964963	-0.0154895	0.440223	0.356327	44.4	36	36	1.552	0.190892	12.016	44	42.4	30	30	0.63666	-0.196092	10.431	37	36.4	28	28	0.79784	-0.0980842	12.803	33
	774	Tb927.8.4540	PAB1-binding protein , putative (PBP1)	PBP1	Q57UZ7	59.599	14.5	0	1				0.956345	-0.0193855	0.440394	0.356159	14.5	5	5	1.39163	0.143525	12.574	5	12.5	4	4	0.72662	-0.138693	2.6094	6	14.5	5	5	0.88938	-0.0509126	7.4515	7
	663	Tb927.7.1610	6-phosphofructo-2-kinase/fructose-2,6-biphosphatase, putative		Q57WN9	72.353	6.8	0	1				0.95482	-0.0200785	0.440899	0.355661	6.8	2	2	1.38872	0.142613	26.891	2	6.8	2	2	0.79172	-0.101428	17.088	2	6.8	2	2	0.84446	-0.0734209	3.869	2
	410	Tb927.11.6250	hypothetical protein, conserved		Q385E4	27.599	22.7	0	1			X	0.965209	-0.0153786	0.441298	0.355268	22.7	5	5	1.56723	0.195132	6.6157	5	19.7	4	4	0.6343	-0.197705	8.7952	4	22.7	5	5	0.79558	-0.0993161	6.9045	4
	875	Tb927.9.5690	60S acidic ribosomal protein, putative		Q38EY6	11.09	45.1	0	1				0.9555	-0.0197693	0.441573	0.354998	45.1	2	2	1.55499	0.191728	6.0428	2	45.1	2	2	0.70633	-0.150992	1.5852	2	45.1	2	2	0.83723	-0.0771552	1.1553	2
	190	Tb927.10.3200	U2 splicing auxiliary factor, putative (U2AF35)	U2AF35	Q38BS6	29.114	4.9	0	1				0.964183	-0.0158406	0.441701	0.354872	4.9	1	1	1.4664	0.166254		1	4.9	1	1	0.61175	-0.213426		1	4.9	1	1	0.89891	-0.0462838		1
	333	Tb927.11.15230	cytosolic coat protein, putative		Q381R2	25.564	5.7	0	1				0.943379	-0.0253136	0.441948	0.354629	5.7	1	1	1.49131	0.173569		1	5.7	1	1	0.65974	-0.180627		1	5.7	1	1	1.2541	0.0983322		1
	633	Tb927.6.3680	Present in the outer mitochondrial membrane proteome 31 (POMP31)	POMP31	Q585W6	27.875	6.9	0	1		X		0.931758	-0.0306971	0.442396	0.354188	6.9	2	2	2.27025	0.356074	19.489	4	6.9	2	2	0.77943	-0.108223	27.536	4	6.5	1	1	0.95015	-0.0222078	10.2	3
	130	Tb927.10.11570	hypothetical protein, conserved		Q389I4	78.596	4.3	0	1				0.958666	-0.0183328	0.44264	0.353949	4.2	3	3	1.48452	0.171585	94.283	3	2.6	3	3	0.79659	-0.0987651	23.01	3	2.9	3	3	0.74833	-0.125907	3.0185	3
	626	Tb927.6.2420	p22 protein precursor		Q584R4	25.349	25.1	0	1				0.972765	-0.0119922	0.442878	0.353716	22	3	3	1.65755	0.219467	2.4954	3	22	3	3	0.59284	-0.227063	9.7971	4	25.1	4	4	0.74331	-0.12883	6.4599	4
	660	Tb927.7.1290	Protein of unknown function (DUF2012), putative		Q57WS1	26.998	11.2	0	1				1.01783	0.0076744	0.442986	0.35361	11.2	2	2	1.98255	0.297225	1.5265	2	11.2	3	3	0.5298	-0.275888	19.864	3	6.6	1	1	0.64024	-0.193657		1
	256	Tb927.10.8430	40S ribosomal protein S12, putative		Q38AC1	16.061	12.7	0	1				0.971278	-0.0126563	0.443168	0.353431	12.7	1	1	1.46173	0.164868		1	12.7	1	1	0.76476	-0.116475		1	12.7	1	1	0.5287	-0.276791		1
	187	Tb927.10.3040	hypothetical protein, conserved		Q38BU1	15.505	7.4	0.0023697	1				0.917498	-0.0373951	0.443589	0.353019	7.4	1	1	2.03318	0.308176		1	0	0	0				0	7.4	1	1	1.1682	0.0675172		1
	790	Tb927.8.6250	hypothetical protein, conserved		Q57YM6	75.474	27.5	0	1				1.0729	0.0305577	0.443918	0.352697	27.5	18	18	1.56213	0.193718	10.89	22	25.2	15	15	0.68402	-0.164931	9.9632	19	27.5	18	18	0.84081	-0.0753021	10.611	22
	220	Tb927.10.5840	translation elongation factor 1-beta, putative		Q38B20	21.959	20.4	0	1				0.959043	-0.0181618	0.444403	0.352223	20.4	4	2	1.32857	0.123384	22.653	2	20.4	4	2	0.74821	-0.125976	19.572	2	15.9	3	2	0.91447	-0.0388305	15.125	2
	157	Tb927.11.4820;Tb927.10.14580	60S ribosomal protein L17, putative			19.105	5.4	0	2				0.940336	-0.026717	0.44484	0.351796	5.4	1	1	1.58786	0.200811		1	0	0	0				0	5.4	1	1	0.79182	-0.101374		1
	153	Tb927.10.14040	vacuolar ATP synthase subunit c, putative		Q388J5	43.414	13.9	0	1				0.968316	-0.0139828	0.445091	0.351551	10.3	2	2	1.29762	0.113148	16.449	2	13.9	3	3	0.72996	-0.136701	24.589	3	10.3	2	2	0.84002	-0.0757104	5.4868	2
	164	Tb927.10.1510	NOT1 (NOT1)	NOT1	Q38C90	259.12	7	0	1				0.962526	-0.0165875	0.445122	0.351521	6.4	10	10	1.51366	0.180029	10.536	9	6.4	10	10	0.66769	-0.175425	45.785	11	5.8	9	9	0.80303	-0.0952682	7.2614	11
	542	Tb927.4.2740	p25-alpha, putative		D6XFL0	16.327	8	0	1				0.958183	-0.0185516	0.446686	0.349998	8	1	1	1.45616	0.163208		1	8	2	2	0.67401	-0.171334	8.5877	2	8	2	2	0.96108	-0.0172405	19.128	2
	827	Tb927.9.12240;Tb927.9.12200	60S ribosomal subunit protein L31, putative			21.692	7.4	0	2				1.0544	0.0230074	0.447607	0.349103	7.4	3	3	1.6611	0.220396	13.707	4	0	0	0				0	7.4	3	3	0.73446	-0.134032	16.584	4
	402	Tb927.11.550	hypothetical protein SCD6.10		Q387J6	31.292	7.9	0	1				0.964431	-0.0157286	0.447781	0.348935	7.9	2	2	1.50399	0.177244	2.1456	2	4.3	1	1	0.68686	-0.163132	12.814	2	7.9	2	2	0.84734	-0.0719423	2.6988	3
	452	Tb927.2.1680;Tb927.2.1560	peptidyl-prolyl cis-trans isomerase, putative		Q585R9	21.165	4.6	0.0068104	2				0.918456	-0.0369417	0.447926	0.348793	4.6	1	1	2.27801	0.357555		1	4.6	1	1	0.47122	-0.326776		1	4.6	1	1	0.79868	-0.0976272		1
	289	Tb927.6.720;Tb927.11.11230	40S ribosomal protein L14, putative		Q583T1	21.443	14.8	0	2				0.960124	-0.0176727	0.448015	0.348708	14.8	4	4	1.66859	0.222348	10.388	4	11.1	3	3	0.69423	-0.158497	0.60192	3	14.3	3	3	0.78966	-0.10256	0.54667	2
	564	Tb927.4.5110	kinetoplastid kinetochore protein 8 (kkt8)	kkt8	Q584J5	44.568	5	0	1				0.965441	-0.0152744	0.448435	0.3483	5	2	2	2.30563	0.362791	57.167	2	3	1	1	0.52233	-0.282055		1	5	2	2	0.70919	-0.149237	51.791	2
	865	Tb927.9.3990;Tb927.9.3920	ribosomal protein S7, putative		Q38FD9	23.841	25.7	0	2				0.960932	-0.0173074	0.449008	0.347746	25.7	5	5	1.5013	0.176467	49.04	6	20.8	3	3	0.75839	-0.120107	14.587	3	25.7	5	5	0.82578	-0.0831356	9.1214	6
	204	Tb927.10.4280	ubiquinol-cytochrome c reductase complex 14kD subunit, putative		Q38BH2	24.055	9	0	1			X	0.964928	-0.015505	0.449392	0.347375	9	2	2	2.37034	0.374811	7.7019	2	9	2	2	0.60447	-0.218625	3.1001	2	9	2	2	0.61323	-0.212377	24.755	2
	170	Tb927.9.15210;Tb927.10.1590	ribosomal protein L36, putative		Q38CY6	12.457	20.2	0	2				0.966168	-0.0149473	0.449815	0.346966	12.8	2	2	1.59783	0.20353	4.4491	2	6.4	1	1	0.67042	-0.173653		1	13.8	2	2	0.81652	-0.0880332	5.0697	2
	111	Tb927.1.4720	SET domain containing protein, putative		Q4GYA6	69.335	4.6	0	1				0.992254	-0.00337711	0.450168	0.346626	4.6	1	1	1.19831	0.0785685		1	4.6	1	1	0.75692	-0.12095		1	4.6	1	1	0.58853	-0.230231		1
	732	Tb927.7.7330	hypothetical protein, conserved		Q57TX0	47.401	4.9	0	1			X	1.07085	0.0297267	0.450381	0.34642	2.4	1	1	1.70972	0.232926	5.5471	2	2.4	1	1	0.67588	-0.17013		1	4.9	2	2	0.81613	-0.0882407	6.4007	3
	508	Tb927.3.470	variant surface glycoprotein (VSG, pseudogene), putative			54.038	4.1	0	1				0.970245	-0.0131185	0.450617	0.346193	1.6	1	1	1.32942	0.123661		1	2.6	1	1	0.63786	-0.195275		1	1.6	1	1	0.75546	-0.121789		1
	344	Tb927.11.16130	nucleoside diphosphate kinase (NDPK)	NDPK	Q381H3	16.857	15.7	0	1				1.04457	0.0189368	0.450697	0.346116	15.7	2	2	1.4613	0.164741	17.6	2	0	0	0				0	9.2	1	1	0.84245	-0.0744559		1
	578	Tb927.5.1760	Isoprenylcysteine alpha-carbonyl methylesterase, putative		Q57ZP5	72.635	4.4	0	1				1.00924	0.00399428	0.450927	0.345894	4.4	2	2	2.83254	0.452176	34.148	2	2.6	1	1	0.35713	-0.447174		1	4.4	2	2	0.58239	-0.234786	0.76404	2
	802	Tb927.8.7770	aldehyde dehydrogenase family, putative		Q57U66	60.341	20.2	0	1				0.972932	-0.0119175	0.451049	0.345777	12.7	5	5	1.45516	0.162911	11.651	5	18.8	7	7	0.63863	-0.194751	8.0633	6	13.1	5	5	0.8139	-0.089429	10.153	4
	163	Tb927.10.14950	Zinc finger CCCH domain-containing protein 40 (ZC3H40)	ZC3H40	Q388B1	46.194	9	0	1				0.963978	-0.0159328	0.451091	0.345736	9	3	3	1.26989	0.103766	28.485	3	6	2	2	0.77591	-0.110189	1.5247	2	9	3	3	0.91248	-0.0397766	7.3912	3
	681	Tb927.7.2700	NADH-cytochrome b5 reductase, putative (B5R)	B5R	Q57Y80	31.856	31.7	0	1				0.968786	-0.0137723	0.451129	0.3457	31.7	8	8	1.35525	0.13202	4.9332	10	31.7	8	8	0.68622	-0.163537	4.3457	11	26.8	7	7	0.88977	-0.0507222	5.6544	11
	608	Tb927.5.960;Tb927.3.3280	ATPase family associated with various cellular activities (AAA), putative		Q57W41	37.159	45.1	0	2		X		0.978848	-0.00928476	0.45114	0.345689	45.1	11	11	1.53806	0.186973	13.038	10	27.8	8	8	0.60341	-0.219387	13.359	8	35.5	9	9	0.78844	-0.103231	7.855	8
	159	Tb927.10.14660	hypothetical protein, conserved		Q388D7	43.861	7.4	0	1				1.03239	0.0138433	0.451764	0.345089	7.4	2	2	1.08345	0.0348077	4.5593	2	7.4	2	2	0.84359	-0.0738686	1.8884	2	7.4	2	2	0.98398	-0.00701373	7.5409	2
	903	Tb927.9.8740	RNA-binding protein (DRBD3)	DRBD3	Q38EA2	36.984	8.6	0	1				0.966143	-0.0149587	0.452882	0.344015	8.6	2	2	1.42298	0.153199	28.557	3	4.6	1	1	0.69259	-0.159524	6.0361	2	8.6	2	2	0.91293	-0.0395625	6.4778	3
	849	Tb927.9.1590	hypothetical protein, conserved		Q38FY8	15.734	22.1	0	1				1.03851	0.0164107	0.452989	0.343912	22.1	2	2	2.19366	0.341169	14.311	2	22.1	2	2	0.6233	-0.205303	13.128	2	22.1	2	2	0.78627	-0.104428	1.8824	2
	279	Tb927.11.10510	ubiquinone biosynthesis methyltransferase, putative		Q383M8	32.094	8	0	1			X	0.955106	-0.0199485	0.453093	0.343813	8	2	2	1.72203	0.236041	10.547	2	4.2	1	1	0.76589	-0.115834		1	8	2	2	0.97054	-0.0129866	4.3464	2
	166	Tb927.10.15410	glycosomal malate dehydrogenase (gMDH)	gMDH	Q387X2	33.71	26.9	0	1				1.02674	0.0114588	0.453167	0.343742	24.5	8	8	1.46619	0.16619	4.9911	9	16.7	7	7	0.67499	-0.170703	3.9436	6	17.3	6	6	0.85041	-0.0703716	5.7771	6
	516	Tb927.3.5340	Hsc70-interacting protein (Hip), putative		Q580U1	42.028	14.3	0	1				1.02188	0.00940025	0.453177	0.343732	12	6	6	1.16244	0.0653703	12.982	6	12	6	6	0.75025	-0.124794	16.582	7	11.7	6	6	0.88108	-0.0549847	10.948	6
	69	Tb11.v5.0399;Tb927.10.9650	hypothetical protein, conserved			121.09	4.4	0	2				0.914859	-0.0386458	0.453882	0.343057	4.4	4	4	1.65703	0.21933	6.0187	4	4.4	4	4	0.62772	-0.202234	5.8843	4	4.4	4	4	0.92941	-0.0317927	9.3642	4
	554	Tb927.4.3800;Tb11.v5.0905	hypothetical protein, conserved		Q583H4	35.891	16.5	0	2				1.02844	0.0121805	0.453977	0.342966	13.7	2	2	1.86171	0.269913	10.881	2	16.5	3	3	0.5917	-0.227898	10.574	3	13.7	2	2	0.74855	-0.125779	3.3801	2
	617	Tb927.6.1700	hypothetical protein, conserved		Q585P1	22.082	5.8	0	1				1.04921	0.0208634	0.454327	0.342632	5.8	1	1	1.8162	0.259164		1	5.8	1	1	0.91155	-0.0402195		1	5.8	1	1	1.0832	0.0347087		1
	231	Tb927.10.6810	guanylate kinase, putative		Q38AS6	29.956	19.3	0	1				0.982818	-0.00752673	0.454831	0.34215	19.3	4	4	1.73995	0.240536	22.706	4	14.8	3	3	0.74341	-0.128772	23.087	3	19.3	4	4	0.54332	-0.264944	65.783	4
	793	Tb927.8.6490	protein kinase, putative		Q57TW4	119.35	5.2	0	1				0.967353	-0.014415	0.455032	0.341958	5.2	5	5	1.60406	0.205219	4.2162	6	4.4	4	4	0.67684	-0.169514	16.501	4	5.2	5	5	0.84665	-0.0722961	7.4932	6
	539	Tb927.4.2450	thioredoxin, putative		Q584E2	44.49	11.2	0	1				1.03598	0.015352	0.455089	0.341903	11.2	2	2	1.6578	0.219531	3.0378	2	6.6	1	1	0.68869	-0.161976		1	6.6	1	1	0.86991	-0.0605257		1
	814	Tb927.9.10630	hypothetical protein, conserved		Q38DV3	28.977	39.8	0	1				0.972309	-0.0121957	0.455241	0.341759	39.8	9	9	1.72557	0.236932	5.2753	11	39.8	9	9	0.62206	-0.206168	7.8929	12	26.7	7	7	0.77712	-0.109512	13.054	10
	406	Tb927.11.6100	hypothetical protein, conserved		Q385F8	33.374	4.3	0	1				1.04252	0.0180862	0.455298	0.341704	4.3	1	1	1.63934	0.21467	8.4512	2	0	0	0				0	4.3	1	1	0.77191	-0.112433	3.6575	2
	291	Tb927.11.11380	hypothetical protein, conserved		Q383E0	61.504	15.1	0	1				1.02068	0.00889094	0.455756	0.341268	13.6	6	6	1.69811	0.229966	5.7157	7	11.5	5	5	0.61071	-0.214165	6.1572	6	15.1	7	7	0.73997	-0.130786	8.4956	8
	438	Tb927.11.8970	ribose 5-phosphate isomerase, putative		Q384D1	16.957	7.7	0.0012092	1				0.975283	-0.0108692	0.456231	0.340815	7.7	1	1	1.53763	0.186853		1	7.7	1	1	0.54861	-0.260736		1	0	0	0				0
	728	Tb927.7.7080	mitochondrial glycoprotein-like protein		Q57XS8	41.205	9.7	0	1			X	1.06028	0.0254197	0.456941	0.34014	6.5	1	1	2.01841	0.305009		1	9.7	2	2	0.57521	-0.240174	9.6232	2	9.7	2	2	0.79945	-0.0972087	4.2402	2
	243	Tb927.10.760	hypothetical protein, conserved		Q38CG4	29.887	14.2	0	1				0.978984	-0.00922442	0.457342	0.339759	9.5	2	2	1.6247	0.210772	33.922	2	9.5	2	2	0.58066	-0.236078	58.555	2	14.2	3	3	0.78718	-0.103926	19.517	3
	908	Tb927.9.9150	GTP-binding protein, putative		Q38E75	50.353	7.1	0	1				0.965816	-0.0151055	0.45761	0.339504	7.1	3	3	1.657	0.219323	18.452	3	7.1	3	3	0.67228	-0.17245	20.369	3	7.1	3	3	0.88511	-0.0530028	4.9663	3
	380	Tb927.11.3530	Complex1_LYR-like, putative		Q386F8	26.464	4.4	0	1				0.989667	-0.00451094	0.458274	0.338875	4.4	1	1	1.59619	0.203086	11.152	2	4.4	1	1	0.5278	-0.277531		1	4.4	1	1	0.74997	-0.124956	3.1009	2
	697	Tb927.7.3950	RNA-editing complex protein (KRET1)	KRET1	Q57UM5	107.38	13.8	0	1				0.975716	-0.0106764	0.459011	0.338177	10.7	7	7	1.67473	0.223946	13.702	8	8.5	6	6	0.64755	-0.188727	23.384	7	8.9	6	6	0.71761	-0.144112	34.99	5
	209	Tb927.10.4760	Integral membrane protein DUF106, putative		Q38BC5	27.159	4.1	0.0078829	1				0.990452	-0.00416636	0.459027	0.338162	4.1	1	1	1.68441	0.226448		1	4.1	1	1	0.49216	-0.307894		1	4.1	1	1	0.69465	-0.158234		1
	859	Tb927.9.3280	acidocalcisomal exopolyphosphatase		Q38FJ8	42.865	19.6	0	1				0.976575	-0.0102943	0.459113	0.338081	19.6	6	6	1.33207	0.124528	8.9503	6	14.6	4	4	0.68576	-0.163828	9.5907	4	13.8	4	4	0.86538	-0.0627931	8.4882	4
	673	Tb927.7.240;Tb927.7.230	40S ribosomal protein S33, putative			11.17	11.7	0	2				0.974844	-0.0110648	0.459391	0.337818	11.7	1	1	1.48918	0.172948		1	11.7	1	1	0.70896	-0.149378		1	11.7	1	1	0.78998	-0.102384		1
	484	Tb927.3.1820	mitochondrial RNA binding complex 1 subunit (MRB1820)	MRB1820	Q57ZC9	25.432	21.2	0	1				0.957804	-0.0187231	0.459745	0.337483	7.8	1	1	1.89602	0.277843		1	13.5	2	2	1.3069	0.116242	125.31	2	6.9	1	1	0.61473	-0.211316		1
	426	Tb927.11.7510;Tb927.11.7460	luminal binding protein 1 (BiP), putative (BiP)	BiP		71.434	46.2	0	2				0.978598	-0.00939584	0.459992	0.33725	40.7	22	22	1.69958	0.230342	15.886	26	36.4	18	18	0.5842	-0.233438	12.422	22	40.1	22	22	0.73949	-0.131068	9.972	25
	553	Tb927.4.3740	flagellar attachment zone protein (FAZ1)	FAZ1	Q585H6	192.57	18.4	0	1				0.96853	-0.0138871	0.460275	0.336982	17.6	2	2	1.76252	0.246134	14.48	2	17.9	2	2	0.68076	-0.167006	7.2756	2	18.4	3	3	0.8357	-0.0779496	6.8876	3
	482	Tb927.3.1790	pyruvate dehydrogenase E1 beta subunit, putative		Q57ZD2	37.566	33.9	0	1				0.988857	-0.00486651	0.460567	0.336707	33.9	9	9	1.78843	0.252472	25.798	9	29.6	7	7	0.5677	-0.245881	7.6927	6	22.4	7	7	0.65027	-0.186906	20.75	7
	685	Tb927.7.3020;Tb927.7.2980	Nitroreductase family, putative		Q57YB2	21.208	26.3	0	2				0.972622	-0.0120558	0.460674	0.336606	26.3	4	4	1.87726	0.273525	13.398	4	13.2	2	2	0.64377	-0.191269	9.5932	2	18.9	3	3	0.73528	-0.133547	17.931	4
	383	Tb927.11.3900	glycosyltransferase family-like protein, putative		Q386C4	31.198	34.5	0	1				0.977074	-0.0100727	0.461129	0.336177	28.4	7	7	1.61101	0.207097	4.9682	8	30.2	8	8	0.65722	-0.182289	13.339	10	24	6	6	0.77154	-0.112642	9.564	7
	530	Tb927.4.1670	cytochrome b5-like Heme/Steroid binding domain containing protein, putative (POMP29)	POMP29	Q581R4	17.389	8.5	0.001199	1		X		0.97236	-0.0121729	0.461363	0.335957	8.5	1	1	1.80346	0.256106		1	8.5	1	1	0.65819	-0.181649		1	8.5	1	1	0.76859	-0.114305		1
	299	Tb927.11.11830;Tb927.11.11820	40S ribosomal protein S17, putative			16.222	29.6	0	2				0.974181	-0.0113605	0.461449	0.335877	29.6	4	4	1.40952	0.149072	6.3885	4	16.9	2	2	0.71581	-0.145202	1.1184	2	29.6	4	4	0.80287	-0.0953548	6.4025	4
	181	Tb927.10.2560	mitochondrial malate dehydrogenase (mMDH)	mMDH	Q38BY9	33.188	37.1	0	1			X	0.970727	-0.0129027	0.461691	0.335649	27	5	5	1.42745	0.154561	12.675	7	8.5	2	2	0.7268	-0.138585	1.7261	3	21.1	5	5	0.92506	-0.0338301	11.228	6
	217	Tb927.10.560	40S ribosomal proteins S11, putative		Q38CI4	20.087	6.9	0	1				0.972306	-0.0121969	0.461704	0.335637	6.9	1	1	1.55676	0.192222	34.15	2	6.9	1	1	0.71486	-0.145779	7.6028	2	6.9	1	1	0.81043	-0.0912845	12.285	2
	290	Tb927.11.11370;Tb927.11.11360	receptor for activated C kinase 1 (RACK1)	RACK1		34.69	22	0	2				0.974476	-0.0112288	0.461935	0.33542	16.7	6	6	1.50864	0.178585	13.967	7	19.2	6	6	0.75186	-0.123863	8.0145	7	22	7	7	0.77755	-0.109272	12.749	8
	240	Tb927.10.7500	fibrillarin (NOP1)	NOP1	Q38AL4	31.643	9.3	0	1				0.961955	-0.0168453	0.462083	0.33528	9.3	2	2	1.52732	0.183931	27.148	2	0	0	0				0	4.7	1	1	0.78895	-0.102951		1
	878	Tb927.9.5840;Tb927.9.5750	unspecified product	TRYP1		22.424	40.2	0	2				0.975492	-0.0107761	0.462193	0.335177	40.2	7	7	1.11479	0.047193	7.5679	9	40.2	9	9	0.811	-0.0909791	16.326	11	40.2	9	9	0.94402	-0.0250188	7.1381	11
	277	Tb927.11.1020	ribokinase, putative		Q387E8	35.288	67.6	0	1				0.974369	-0.0112764	0.463138	0.33429	59.8	10	10	1.4609	0.16462	9.0468	15	58.9	10	10	0.7169	-0.144541	14.316	13	67.6	11	11	0.84617	-0.0725424	14.403	16
	288	Tb927.11.11120	hypothetical protein, conserved		Q383G6	22.452	5.6	0	1				0.986264	-0.00600667	0.464534	0.332983	5.6	1	1	1.45887	0.164018		1	5.6	1	1	0.61541	-0.210835		1	5.6	1	1	0.77242	-0.112146		1
	57	Tb927.7.4770;Tb11.v5.0160	cyclophilin-type peptidyl-prolyl cis-trans isomerase, putative (PPIase)	PPIase	Q57X93	18.59	47.4	0	2				0.986161	-0.00605229	0.46457	0.332949	47.4	7	7	1.73313	0.238832	19.937	12	40.5	6	6	0.54043	-0.267261	29.629	7	47.4	7	7	0.6906	-0.160773	11.317	12
	210	Tb927.10.4880	hypothetical protein, conserved		Q38BB3	25.965	11.6	0	1			X	0.963986	-0.0159295	0.464599	0.332921	11.6	2	2	1.6128	0.20758	5.3652	3	11.6	2	2	0.8199	-0.0862391	2.4634	2	11.6	2	2	1.0659	0.0277165	8.66	2
	330	Tb927.11.15020	iron superoxide dismutase (TbSODB)	TbSODB	Q381T3	23.28	9.6	0.0035294	1				0.969879	-0.0132826	0.465575	0.332011	5.3	1	1	1.38316	0.140874	5.9907	2	5.3	1	1	0.96274	-0.016491		1	9.6	2	1	0.86765	-0.0616554	6.8978	2
	249	Tb927.10.8060	SET domain containing protein, putative		Q38AF8	51.643	8.5	0	1				0.977676	-0.00980501	0.466224	0.331406	7	3	3	1.28879	0.110183	4.9672	3	8.5	4	4	0.70533	-0.151608	3.64	4	5.5	2	2	0.9374	-0.0280751	16.766	2
	505	Tb927.3.4390	dihydrolipoamide dehydrogenase, putative (GCVL-1)	GCVL-1	Q580K3	55.839	22.2	0	1				0.979658	-0.00892532	0.466258	0.331373	14.3	7	7	1.36741	0.135898	7.9326	7	19.4	9	9	0.67416	-0.171237	24.358	9	15.6	7	7	0.89607	-0.0476581	2.4221	6
	571	Tb927.5.1140	choline/ethanolamine kinase (C/EK1)	C/EK1	Q57W59	73.294	9.4	0	1				0.982361	-0.00772885	0.46639	0.331251	9.4	5	5	1.33826	0.12654	9.7139	8	9.3	4	4	0.67501	-0.17069	20.188	6	9.4	5	5	0.83435	-0.0786517	11.861	8
	236	Tb927.10.7380	hypothetical protein, conserved		Q38AM5	39.706	12	0	1				0.957789	-0.0187303	0.466423	0.33122	12	1	1	1.4533	0.162355		1	0	0	0				0	12	1	1	1.1741	0.0697051		1
	54	Tb927.4.1100;Tb927.11.680;Tb11.0880	ribosomal protein L21E (60S), putative		Q580D8	18.015	15.7	0	3				0.986843	-0.00575189	0.466576	0.331078	15.7	2	2	1.54576	0.189143	11.466	2	15.7	2	2	0.63412	-0.197829	18.674	2	6.9	1	1	0.69919	-0.155405		1
	684	Tb927.7.2960	Present in the outer mitochondrial membrane proteome 33 (POMP33)	POMP33	Q57YA6	51.602	4.4	0	1		X		1.0387	0.0164893	0.466887	0.330788	4.4	2	2	2.111	0.324487	3.6428	2	2.4	1	1	0.90471	-0.0434906		1	2	1	1	1.0932	0.0386996		1
	108	Tb927.1.3070	hypothetical protein, conserved		Q4GYR6	44.99	12.8	0	1				0.969255	-0.0135617	0.467864	0.32988	6.1	1	1	1.43201	0.155946		1	12.8	2	2	0.92414	-0.0342622	20.923	2	6.1	1	1	0.96535	-0.0153152		1
	636	Tb927.6.4000	small glutamine-rich tetratricopeptide repeat protein, putative (SGT)	SGT	Q585Z8	45.966	13	0	1				0.976655	-0.010259	0.467979	0.329774	13	5	5	1.63671	0.213973	7.1367	4	13	4	4	0.71225	-0.147368	7.4196	4	13	4	4	0.79913	-0.0973826	7.2275	4
	235	Tb927.10.7340;Tb927.10.7330	40S ribosomal protein S24E, putative			15.683	9.5	0	2				0.977111	-0.010056	0.468201	0.329568	9.5	1	1	1.59898	0.203842		1	9.5	1	1	0.68581	-0.163796		1	9.5	1	1	0.82239	-0.0849222		1
	870	Tb927.9.4520	Mitochondrial-processing peptidase subunit beta (MPPB)	MPPB	Q38F91	53.689	4	0	1				1.03446	0.0147157	0.468248	0.329524	4	2	2	2.59175	0.413593	9.9516	2	0	0	0				0	2.3	1	1	0.55887	-0.252689		1
	362	Tb927.11.1890	WD domain, G-beta repeat, putative		Q386X0	36.025	17.2	0	1				0.963754	-0.0160337	0.468827	0.328987	17.2	6	6	1.29421	0.112006	17.5	6	17.2	6	6	0.70576	-0.151343	12.521	6	14.1	5	5	0.84022	-0.075607	10.992	5
	815	Tb927.9.10640	synaptojanin (N-terminal domain), putative		Q38DV2	83.045	27.3	0	1				0.980279	-0.00865019	0.468855	0.328962	14.2	11	11	1.89333	0.277226	8.3494	13	18.8	10	10	0.57497	-0.240355	7.5786	11	20	13	13	0.68972	-0.161327	14.691	16
	445	Tb927.11.9590	S-adenosylhomocysteine hydrolase, putative		Q383X0	48.447	4.3	0	1				0.980719	-0.00845549	0.469136	0.328702	1.8	1	1	1.12686	0.0518708		1	2.5	1	1	0.69039	-0.160906		1	1.8	1	1	1.0213	0.00915333		1
	218	Tb927.8.1110;Tb927.10.5610	40S ribosomal protein S9, putative			22.051	18.9	0	2				1.04912	0.0208232	0.469668	0.328209	18.9	4	4	1.4821	0.170876	15.239	4	15.3	3	3	0.71943	-0.143011	4.6748	3	7.9	2	2	0.96968	-0.0133716	23.671	2
	363	Tb927.11.1900	T-complex protein 1, beta subunit, putative		Q386W9	58.057	7.8	0	1				0.975505	-0.0107704	0.470146	0.327767	7.8	3	3	1.11411	0.0469268	4.4445	3	7.8	3	3	0.85634	-0.0673538	3.0708	3	4.5	2	2	1.0056	0.00242526	1.9847	2
	191	Tb927.10.3210	delta-1-pyrroline-5-carboxylate dehydrogenase, putative		Q38BS5	62.036	47.8	0	1			X	1.01391	0.00599841	0.470278	0.327646	36.7	17	17	1.5174	0.181101	7.4441	20	36.5	14	14	0.62654	-0.203051	6.8426	17	43.9	18	18	0.80849	-0.0923253	8.4018	21
	72	Tb927.10.660;Tb11.v5.0500	2-oxoisovalerate dehydrogenase alpha subunit, putative		Q38CH4	46.369	77.6	0	2				1.01595	0.00687381	0.470528	0.327414	69.2	21	21	1.44578	0.160101	10.836	27	73.1	20	20	0.66283	-0.178598	7.9423	25	63.5	17	17	0.82951	-0.0811784	12.987	22
	241	Tb927.10.7570;Tb11.v5.0774	dihydrolipoamide acetyltransferase E2 subunit, putative		Q38AK7	48.107	5.1	0	2				0.982649	-0.00760153	0.470919	0.327054	5.1	2	2	1.68702	0.227121	10.635	2	5.1	2	2	0.58343	-0.234011	11.268	2	5.1	2	2	0.66405	-0.177799	6.782	2
	628	Tb927.6.2600	Protein of unknown function (DUF1077), putative		Q584P6	16.11	10.5	0	1				0.982212	-0.00779488	0.47094	0.327035	10.5	1	1	2.07155	0.316296		1	10.5	1	1	0.63528	-0.197035		1	10.5	1	1	0.63086	-0.200067		1
	316	Tb927.11.13600	DnaJ domain containing protein, putative		Q382H7	40.402	4.8	0	1				1.02816	0.0120625	0.470973	0.327004	4.8	1	1	1.67766	0.224703		1	0	0	0				0	4.8	1	1	0.75449	-0.122347		1
	789	Tb927.9.14370;Tb927.8.6180	60S ribosomal protein L26, putative		Q38D25	16.454	14	0	2				0.983135	-0.00738682	0.472912	0.32522	14	3	3	1.65967	0.220021	11.214	4	14	3	3	0.65	-0.187087	4.0709	5	14	3	3	0.7747	-0.110866	25.656	4
	610	Tb927.6.1090	proteasome regulatory ATPase subunit 3 (RPT3)	RPT3	D6XHJ3	44.859	6.2	0	1				0.980061	-0.00874687	0.473014	0.325126	3.5	1	1	1.12076	0.0495134		1	6.2	2	2	0.90279	-0.0444133	5.2705	2	3.5	1	1	0.94088	-0.0264658		1
	524	Tb927.4.1280	Tetratricopeptide repeat, putative		Q581V3	43.863	7.5	0	1				0.986899	-0.00572725	0.474864	0.323431	7.5	2	2	1.44762	0.160654	6.2481	2	7.5	2	2	0.69206	-0.159856	26.104	2	3.5	1	1	0.76469	-0.116515		1
	780	Tb927.8.5310	Polyketide cyclase / dehydrase and lipid transport, putative		Q57UK3	37.608	4.9	0	1				0.989067	-0.00477427	0.474961	0.323342	4.9	1	1	1.78339	0.251246		1	4.9	1	1	0.54504	-0.263572		1	4.9	1	1	0.7393	-0.131179		1
	862	Tb927.9.3640	hypothetical protein, conserved		Q38FG8	22.632	17.7	0	1				0.98639	-0.00595144	0.475495	0.322854	17.7	4	4	2.01666	0.304632	13.966	5	17.7	4	4	0.52058	-0.283513	15.072	5	17.7	4	4	0.74122	-0.130053	20.405	5
	378	Tb927.11.3240	T-complex protein 1, zeta subunit, putative (TCP-1-zeta)	TCP-1-zeta	Q386I7	59.579	9.7	0	1				1.01585	0.00683116	0.475912	0.322474	9.7	4	4	1.29502	0.112276	10.489	5	9.7	4	4	0.72504	-0.139638	7.3306	5	7.2	3	3	0.86075	-0.065123	8.86	4
	604	Tb927.5.530	hypothetical protein, conserved		Q57VW0	71.4	4.7	0	1			X	0.985575	-0.00631041	0.475957	0.322432	4.7	2	2	2.00469	0.302047	20.997	2	4.7	2	2	0.5401	-0.267526	8.1662	2	4.7	2	2	0.76794	-0.114673	4.4747	2
	722	Tb927.7.6350	NADH-ubiquinone oxidoreductase, mitochondrial, putative		Q582M4	30.925	7	0	1				0.980228	-0.00867299	0.476648	0.321802	7	2	2	1.72233	0.236115	14.986	3	7	2	2	0.66519	-0.177054	13.16	3	7	2	2	0.88013	-0.0554532	11.56	3
	208	Tb927.10.4740	nucleolar RNA-binding protein, putative		Q38BC7	7.4056	25.4	0.0035006	1				0.977756	-0.00976946	0.476694	0.32176	25.4	1	1	1.77208	0.248482		1	25.4	1	1	0.64768	-0.18864		1	25.4	1	1	0.64169	-0.192675		1
	880	Tb927.9.5900	glutamate dehydrogenase (GDH)	GDH	Q38EX6	112.11	54.5	0	1				0.984653	-0.00671661	0.47717	0.321326	48	36	36	1.57062	0.196072	9.401	44	38.3	28	28	0.62617	-0.203308	10.977	35	49.4	35	35	0.80424	-0.0946143	10.011	48
	230	Tb927.10.6640	transmembrane emp24 domain-containing protein		Q38AU2	28.188	4.7	0	1				1.01374	0.00592669	0.477491	0.321035	4.7	1	1	1.3762	0.138681		1	4.7	1	1	0.69465	-0.158234		1	4.7	1	1	0.90807	-0.0418807		1
	389	Tb927.11.4200	mannose-specific lectin, putative		Q385Z7	62.272	4.2	0	1				1.0211	0.0090669	0.478157	0.32043	4.2	1	1	1.63007	0.212207		1	0	0	0				0	4.2	1	1	0.77644	-0.109892		1
	693	Tb927.7.3810	'Cold-shock' DNA-binding domain containing protein, putative		Q57UC8	41.685	11.3	0	1				0.986083	-0.00608646	0.478856	0.319795	11.3	3	3	1.61629	0.20852	16.69	2	11.3	3	3	0.63411	-0.197835	1.7956	2	8.4	2	2	0.86357	-0.0637025		1
	654	Tb927.7.1050;Tb927.7.1040	40S ribosomal protein S16, putative			16.998	20.1	0	2				1.03266	0.0139592	0.479331	0.319365	20.1	3	3	1.47754	0.16954	6.5069	3	20.1	3	3	0.76845	-0.114384	16.256	3	20.1	3	3	0.86405	-0.0634611	3.1707	3
	51	Tb927.6.4980;Tb11.0390;Tb11.0290	40S ribosomal protein S14 (RPS14)	RPS14	Q4FKG9	15.513	25	0	3				0.989174	-0.00472742	0.480326	0.318464	25	3	3	1.49367	0.174256	1.6705	3	25	3	3	0.68211	-0.166146	3.992	3	25	3	3	0.76175	-0.118188	8.9709	3
	155	Tb927.10.14180	protein transport protein SEC13, putative		Q388I4	41.675	35.6	0	1				0.986188	-0.0060401	0.480457	0.318345	35.6	11	11	1.42969	0.155243	72.692	9	25.9	8	8	0.72285	-0.140952	6.1135	7	28.9	9	9	0.87665	-0.0571738	5.9456	7
	698	Tb927.7.4170	fatty acid elongase, putative		Q57UP7	30.493	13.3	0	1				1.01603	0.00690801	0.480974	0.317878	5.5	1	1	1.92219	0.283796		1	5.5	1	1	0.56156	-0.250604		1	13.3	2	2	1.086	0.0358298	46.737	2
	758	Tb927.8.2020	agmatinase, putative		Q581Y0	36.517	8.2	0	1				0.988437	-0.00505112	0.481082	0.317781	8.2	2	2	1.71677	0.234712		1	4.5	1	1	0.56739	-0.246118		1	4.5	1	1	0.85524	-0.067912		1
	511	Tb927.3.4890	ubiquinone biosynthesis protein COQ7 homolog, putative		Q582P6	22.874	6.4	0	1				0.989272	-0.00468427	0.481302	0.317583	6.4	1	1	1.5065	0.177969		1	6.4	1	1	0.63393	-0.197959		1	6.4	1	1	0.85091	-0.0701164		1
	861	Tb927.9.3540	hypothetical protein, conserved		Q38FH7	13.711	8.5	0	1				1.01657	0.00713926	0.482514	0.31649	8.5	1	1	1.9195	0.283187		1	8.5	1	1	0.71688	-0.144554		1	8.5	1	1	0.99267	-0.0031951		1
	123	Tb927.10.11030	Archaic translocase of outer membrane 11 kDa subunit (ATOM11)	ATOM11	Q389N6	11.261	11	0.0089286	1	ATOM11	X		0.979811	-0.00885773	0.483501	0.315602	11	1	1	2.49576	0.397202		1	11	1	1	0.8334	-0.0791465		1	11	1	1	1.0026	0.0011277		1
	618	Tb927.6.1840	Diacylglycerol kinase catalytic domain containing protein, putative		Q585M7	36.741	4.1	0	1				1.00827	0.00357718	0.484476	0.314727	4.1	1	1	1.44269	0.159173		1	4.1	1	1	0.6522	-0.185619		1	4.1	1	1	0.76041	-0.118952		1
	816	Tb927.9.10710	elongation factor 1-alpha, putative		Q38DU6	70.209	4.1	0	1				1.00348	0.0015108	0.486061	0.31331	2.5	1	1	1.31084	0.117549		1	4.1	2	2	0.63727	-0.195677	8.2202	2	4.1	2	2	0.75844	-0.120079	24.897	2
	150	Tb927.10.13850	ATP12 chaperone protein, putative		Q388L4	43.008	6.6	0	1				0.974191	-0.0113559	0.486672	0.312764	2.9	1	1	1.28735	0.109696		1	6.6	2	2	0.75674	-0.121053		1	6.6	2	2	1.1951	0.0774042		1
	912	Tb927.9.9550	hypothetical protein, conserved		Q38E40	24.509	12.3	0	1				0.990252	-0.00425446	0.487074	0.312405	6.6	1	1	1.61695	0.208695		1	6.6	1	1	0.65246	-0.185446		1	12.3	2	2	0.91244	-0.0397957	0.86303	2
	622	Tb927.6.2170	co-chaperone GrpE, putative		Q584T9	23.877	14	0	1				0.993645	-0.00276862	0.488803	0.310866	14	3	3	1.71383	0.233967	10.975	3	14	3	3	0.6174	-0.209433	13.294	3	14	3	3	0.76687	-0.115278	12.514	3
	135	Tb927.10.12330	zinc finger protein family member, putative (ZC3H34)	ZC3H34	Q389B0	22.365	15.8	0	1				1.00343	0.0014856	0.490504	0.309358	15.8	2	2	1.63602	0.213788	29.117	2	15.8	2	2	0.5806	-0.236123	0.66803	2	15.8	2	2	0.69161	-0.160139	9.0033	2
	596	Tb927.5.3410	hypothetical protein, conserved		Q57UC5	30.982	8	0	1				1.00469	0.00203087	0.490841	0.309059	8	2	2	1.15619	0.0630291	1.6864	2	3.8	1	1	0.74272	-0.129175		1	4.2	1	1	0.74973	-0.125095		1
	734	Tb927.7.7430;Tb927.7.7420	ATP synthase F1, alpha subunit (ATPF1A)	ATPF1A		63.502	29.1	0	2				0.995068	-0.00214743	0.4921	0.307947	24.7	13	13	1.52819	0.184177	9.4525	12	17	9	9	0.67806	-0.168732	5.8111	8	24	13	13	0.8205	-0.0859214	10.382	13
	384	Tb927.11.3980	metallo-peptidase, Clan ME, Family M16		Q386B6	57.037	40.9	0	1			X	0.993607	-0.0027854	0.492153	0.3079	30.5	13	13	1.74508	0.241815	14.554	14	31.5	12	12	0.64787	-0.188512	73.245	14	18.7	9	9	0.90025	-0.0456369	12.529	11
	287	Tb927.11.11090	Nucleoporin (TbNup140)	TbNup140	Q383G9	140.36	4.1	0	1				0.994975	-0.00218777	0.492174	0.307881	2.6	4	4	1.57468	0.197192	8.8514	4	3.1	4	4	0.65988	-0.180535	15.6	4	2.6	4	4	0.8479	-0.0716554	11.496	5
	879	Tb927.9.5890	solanesyl-diphosphate synthase, putative		Q38EX7	39.253	29.8	0	1				0.99682	-0.00138313	0.492336	0.307738	20.9	6	6	1.65128	0.217821	19.055	8	18.9	6	6	0.58037	-0.236295	25.687	9	25.3	6	6	0.76852	-0.114345	8.2581	7
	405	Tb927.11.600	hypothetical protein, conserved		Q387J1	12.081	28.3	0	1			X	1.0059	0.00255535	0.492861	0.307275	28.3	2	2	1.94224	0.288302	22.789	2	28.3	2	2	0.64635	-0.189532	24.788	2	28.3	2	2	0.83685	-0.0773524	4.9988	2
	399	Tb927.11.5300	Kinesin-13 3, putative (KIN13-3)	Kif13-3	Q385N8	62.524	9.9	0	1				0.988771	-0.00490427	0.493165	0.307008	9.2	6	6	1.39819	0.145566	21.406	6	9.9	7	7	0.74332	-0.128824	9.8675	7	9	6	6	0.92486	-0.033924	18.687	4
	397	Tb927.11.5170	ubiquitin activating enzyme, putative		Q385Q1	30.017	10.5	0	1				0.990909	-0.00396612	0.493216	0.306963	3.6	1	1	1.17716	0.0708366		1	6.9	1	1	0.77237	-0.112175		1	10.5	2	2	0.92571	-0.033525	14.643	2
	446	Tb927.11.9700	Nascent polypeptide-associated complex subunit beta, putative		Q383V9	11.406	21.8	0	1				0.995815	-0.00182117	0.493312	0.306878	21.8	3	3	1.39119	0.143386	11.836	3	21.8	3	3	0.71034	-0.148534	10.068	3	21.8	2	2	0.86428	-0.0633455	0.35878	2
	500	Tb927.3.370	variant surface glycoprotein (VSG, atypical), putative		Q57TR5	59.591	4.1	0	1				0.995306	-0.00204328	0.493769	0.306476	1.3	1	1	1.08435	0.0351702		1	4.1	2	2	0.86988	-0.0605407	3.8903	2	4.1	2	2	1.0005	0.000217093	6.4458	2
	102	Tb927.1.2400;Tb927.1.2380;Tb927.1.2360;Tb927.1.2340;Tb11.v5.0468	alpha tubulin			49.787	76.5	0	5				1.00253	0.0010955	0.495097	0.30531	57	18	18	1.54307	0.188385	9.0269	25	66.1	18	18	0.62066	-0.207146	8.5212	22	71	19	19	0.77419	-0.111152	11.774	27
	679	Tb927.7.2670	zinc finger protein family member, putative (ZC3H21)	ZC3H21	Q57Y77	49.686	50.1	0	1				1.00363	0.00157417	0.495159	0.305256	41.9	16	15	1.52765	0.184024	21.318	14	46.6	16	14	0.73028	-0.136511	11.238	14	28.4	11	11	0.88317	-0.0539557	6.186	10
	819	Tb927.9.11230	calmodulin-like protein, putative		Q38DQ2	15.86	6.4	0	1				1.00423	0.00183231	0.495214	0.305207	6.4	1	1	1.30174	0.114526		1	0	0	0				0	6.4	1	1	0.8744	-0.0582899		1
	492	Tb927.3.2880	hypothetical protein, conserved		Q57ZM4	12.643	26.9	0	1			X	1.00351	0.00152216	0.495335	0.305101	26.9	2	2	1.51089	0.179234	7.9697	2	26.9	2	2	0.73758	-0.132191	11.508	2	26.9	2	2	0.86657	-0.0621963	0.90354	2
	185	Tb927.10.2970	hypothetical protein, conserved		Q38BU8	13.79	8.7	0	1				1.00341	0.00147964	0.496148	0.304388	8.7	1	1	1.46918	0.167076		1	8.7	1	1	0.79165	-0.101467		1	8.7	1	1	1.0285	0.0122043		1
	840	Tb927.9.1380	hypothetical protein, conserved		Q38G04	42.439	16.9	0	1				1.00277	0.00120267	0.496532	0.304053	13.2	5	5	1.68725	0.22718	21.214	4	12.4	4	4	0.7041	-0.152366	12.158	4	14.5	5	5	0.85542	-0.0678206	16.712	5
	563	Tb927.4.4990;Tb927.8.7430	ubiquinol-cytochrome c reductase, putative		Q584K6	8.3125	47.9	0	2				0.998685	-0.000571605	0.497237	0.303437	47.9	3	3	1.74822	0.242596	11.979	3	35.2	2	2	0.59564	-0.225016	13.597	2	33.8	2	2	0.73237	-0.135269	2.2573	2
	606	Tb927.5.930;Tb11.v5.0613	NADH-dependent fumarate reductase (FRDg)	FRDg	Q57W38	123.69	22.7	0	2				1.00164	0.000712727	0.497441	0.303258	20.1	15	7	1.55352	0.191316	5.2898	7	15.4	11	4	0.67056	-0.173562	5.3706	5	17.7	12	6	0.84215	-0.0746105	9.2245	6
	156	Tb927.10.14550	ATP-dependent DEAD/H RNA helicase, putative		Q388E8	71.366	20.8	0	1			X	0.998674	-0.000576464	0.497596	0.303123	20.8	10	10	1.40651	0.148143	39.902	9	14.2	7	7	0.67909	-0.168073	13.752	7	13.2	7	7	0.84398	-0.0736678	17.738	8
	473	Tb927.3.1120	GTP-binding nuclear protein rtb2, putative (rtb2)	rtb2	Q57WZ3	24.406	14.7	0	1				0.998389	-0.000700409	0.497886	0.30287	14.7	3	3	1.3303	0.12395	34.577	4	14.7	4	4	0.6574	-0.18217	4.5545	4	10.1	3	3	0.79622	-0.0989669	6.2632	4
	643	Tb927.6.4440	RNA-binding protein 42 (RNA-binding motif protein 42) (RBP42)	RBP42	Q587B0	37.718	10.2	0	1				1.0009	0.000392688	0.498894	0.301992	10.2	2	2	1.49862	0.175692	9.1763	3	6.2	1	1	0.71288	-0.146984		1	10.2	2	2	1.0182	0.00783309	13.536	3
	914	Tb927.9.9660	Mitochondrial import receptor subunit ATOM40 (ATOM40)	ATOM40	Q38E31	38.295	21.1	0	1	ATOM40	X		1.00088	0.000380569	0.499639	0.301344	21.1	6	6	2.28964	0.359767	7.2451	9	18.2	5	5	0.76591	-0.115822	8.5997	8	21.1	6	6	0.97714	-0.0100432	7.886	9
	534	Tb927.4.2180	60S ribosomal protein L35a, putative		Q584G9	17.021	30.9	0	1				1.46975	0.167242			30.2	5	5	1.69251	0.22853	39.559	6	14.1	2	2	0.61892	-0.208365	33.336	4	28.9	5	5	0.76927	-0.113921	35.73	7
	577	Tb927.5.1710	ribonucleoprotein p18, mitochondrial precursor, putative		Q57ZP0	21.226	30.3	0	1				1.25346	0.0981114			30.3	4	4	2.0389	0.309396	4.061	5	30.3	4	4	0.50526	-0.296485	8.7763	4	14.9	2	2	0.66144	-0.17951	7.7922	2
	311	Tb927.11.13280	mitochondrial RNA binding protein 2 (GBP25)	GBP25	Q382K8	25.106	25	0	1				1.35663	0.132462			25	5	5	1.52574	0.18348	10.456	6	16.5	3	3	0.62517	-0.204002	9.1171	3	16.5	4	4	0.78655	-0.104274	10.191	6
	724	Tb927.7.6420	hypothetical protein, conserved		Q582L7	14.427	13.8	0.0079275	1				0.7894	-0.102703			13.8	1	1	1.36601	0.135453		1	0	0	0				0	0	0	0				0
	620	Tb927.6.2010	AMP-binding enzyme, putative		Q584V5	58.952	11.3	0	1				1.36601	0.135453			9.8	5	5	1.46531	0.165929	9.0831	4	6.1	3	3	0.69226	-0.159731	5.3296	3	7.6	4	4	0.74268	-0.129198	11.925	3
	300	Tb927.11.12040	hypothetical protein, conserved		Q382X7	12.331	10.3	0.0035047	1				0.80802	-0.0925779			0	0	0				0	0	0	0				0	10.3	1	1	0.98563	-0.00628609		1
	556	Tb927.4.4190	C2 domain containing protein, putative		Q57Y23	17.352	10.2	0	1				0.63608	-0.196488			0	0	0				0	10.2	1	1	0.71279	-0.147038		1	0	0	0				0
	624	Tb927.6.2220	hypothetical protein, conserved		Q584T4	14.871	10.1	0	1				0.57999	-0.236579			10.1	1	1	1.40507	0.147697		1	0	0	0				0	0	0	0				0
	322	Tb927.11.14090	hypothetical protein, conserved		Q382C8	51.674	9.4	0	1				1.40507	0.147697			9.4	3	3	1.44523	0.159938	12.851	2	9.4	3	3	0.64273	-0.191971	14.029	3	9.4	3	3	0.82725	-0.0823632	1.9433	2
	498	Tb927.3.3630	Elongation factor Ts, mitochondrial, putative (EF-Ts)	EF-Ts	Q57W99	29.732	8.8	0	1				0.88618	-0.0524781			0	0	0				0	8.8	1	1	1.0412	0.0175342		1	0	0	0				0
	893	Tb927.9.7200	hypothetical protein, conserved		Q38EM4	33.696	8.3	0	1				0.79713	-0.0984708			4.8	1	1				0	0	0	0				0	8.3	2	2	1.0858	0.0357498		1
	615	Tb927.6.1520	Aquaglyceroporin 1 (AQP1)	AQP1	Q585Q8	35.066	8.1	0.0079365	1				0.66025	-0.180292			8.1	1	1	1.25346	0.0981114		1	0	0	0				0	0	0	0				0
	829	Tb927.9.12500	Present in the outer mitochondrial membrane proteome 7 (POMP7)	POMP7	Q38DF7	58.24	6.9	0	1		X		2.34148	0.369491			6.9	3	3	2.93367	0.467411	2.5251	3	0	0	0				0	4	2	2	0.56691	-0.246486	8.6371	2
	885	Tb927.9.6380;Tb927.9.6360	hypothetical protein, conserved		Q38EU3	52.682	6.1	0	2				0.86181	-0.0645885			0	0	0				0	0	0	0				0	6.1	1	1	0.48925	-0.310469		1
	907	Tb927.9.9120	tRNA (guanine-N(7)-)-methyltransferase, putative		Q38E77	28	6.1	0	1				0.7027	-0.15323			0	0	0				0	6.1	1	1	0.90255	-0.0445287		1	0	0	0				0
	168	Tb927.10.15490	GDP-mannose 4,6 dehydratase, putative		Q387W4	40.548	5.2	0	1				2.6418	0.4219			5.2	1	1	2.2416	0.350558		1	0	0	0				0	0	0	0				0
	73	Tb927.10.15470;Tb11.v5.0507	hypothetical protein, conserved		Q387W6	54.397	4.6	0.0089385	2				1.0412	0.0175342			0	0	0				0	4.6	1	1	0.83925	-0.0761087		1	0	0	0				0
	718	Tb927.7.6200	chaperone protein DNAj, putative		Q57VJ1	31.594	4.6	0	1				0.68763	-0.162645			4.6	1	1	1.99402	0.299729		1	0	0	0				0	0	0	0				0
	757	Tb927.8.2000	cyclophilin, putative (NCP1)	NCP1	Q581Y2	28.482	4.6	0	1				0.61972	-0.207804			0	0	0				0	4.6	1	1	0.65836	-0.181537		1	0	0	0				0
	239	Tb927.10.7430	GTP-binding protein, putative		Q38AM0	51.559	4	0	1				1.99402	0.299729			4	2	2	1.70143	0.230815	8.2514	3	0	0	0				0	2.1	1	1	0.73772	-0.132108	7.4233	2
	474	Tb927.3.1240	serine/threonine-protein phosphatase		Q57XV7	36.243	4	0	1				0.10833	-0.965251			0	0	0				0	4	1	1	0.64196	-0.192492		1	0	0	0				0
	195	Tb927.10.3640	nuclear transmembrane protein, putative (NP)	NP	Q38BN5	31.534	3.9	0	1				1.71016	0.233036	0.0651486	1.1861	3.9	1	1	1.29611	0.112642		1	0	0	0				0	3.9	1	1	1.809	0.257439		1
	589	Tb927.5.2960	phosphoribosylpyrophosphate synthetase, putative (PRS)	PRS	Q57ZX2	41.855	3.9	0.005767	1				1.30626	0.11603	0.120913	0.917528	3.9	1	1	1.07565	0.0316712		1	3.9	1	1	0.96213	-0.0167662		1	3.9	1	1	0.76474	-0.116486		1
	60	Tb927.7.5080;Tb11.v5.0188	ATP-NAD kinase-like protein		Q57ZI1	79.822	3.9	0	2				1.05003	0.0212033	0.430787	0.365738	1.5	1	1	1.53111	0.185007		1	1.5	1	1	0.68878	-0.161919		1	3.9	2	2	0.88613	-0.0525026	15.513	2
	551	Tb927.4.3680	protein phosphatase 2C, putative		Q585I2	29.99	3.9	0	1				1.01337	0.00576655	0.480934	0.317915	3.9	1	1	1.71227	0.233572		1	3.9	1	1	0.60674	-0.216997		1	3.9	1	1	0.90658	-0.0425939		1
	771	Tb927.8.4140	hypothetical protein, conserved		Q581D4	47.021	3.9	0	1				0.980185	-0.00869214	0.474828	0.323464	3.9	1	1	1.18614	0.0741364		1	3.9	1	1	0.75158	-0.124025		1	3.9	1	1	1.0758	0.0317315		1
	600	Tb927.5.3810	orotidine-5-phosphate decarboxylase/orotate phosphoribosyltransferase, putative		Q57U85	49.955	3.9	0.007874	1				0.720431	-0.142408	0.126374	0.898344	3.9	1	1	1.46975	0.167242		1	0	0	0				0	0	0	0				0
	207	Tb927.10.470	choline dehydrogenase, putative		Q38CJ1	56.921	3.8	0	1			X	1.0067	0.00289806	0.494259	0.306045	2.1	1	1	2.03869	0.309352	1.7406	2	2.1	1	1	0.86221	-0.0643869	19.626	2	3.8	2	2	1.0757	0.0316912	5.2546	3
	478	Tb927.3.1620	ER-golgi trafficking TRAPP I complex 85 kDa subunit, putative		Q57ZE9	174.37	3.8	0	1				0.959569	-0.0179236	0.440098	0.356451	3.8	3	3	1.21489	0.0845368	7.1082	5	0.9	1	1	0.79514	-0.0995564	4.6111	3	2.8	2	2	0.89744	-0.0469946	8.4526	4
	877	Tb927.9.5730	nucleosome assembly protein-like protein		Q38EY2	47.584	3.8	0	1				0.932778	-0.0302216	0.402636	0.395087	3.8	2	2	1.26552	0.102268	1.9455	2	2.1	1	1	0.75906	-0.119724		1	3.8	2	2	0.86905	-0.0609552	7.5585	2
	43	Tb927.5.4420;Tb05.5K5.70	nucleolar RNA helicase II, putative		Q57Z07	68.786	3.8	0	2				0.900585	-0.0454753	0.384528	0.415073	3.8	1	1	1.50639	0.177937		1	3.8	1	1	0.73697	-0.13255		1	3.8	1	1	0.85355	-0.068771		1
	811	Tb927.9.10500	HAD hydrolase, TIGR01456 family/HAD hydrolase, family IIA, putative		Q38DW6	59.455	3.8	0	1				0.892491	-0.0493963	0.38715	0.412121	3.8	1	1	1.70007	0.230468		1	3.8	1	1	0.65193	-0.185799		1	3.8	1	1	1.0032	0.00138752		1
	199	Tb927.10.3890	phosphatidylinositol-4-phosphate 5-kinase, putative (PIP5KII-alpha)	PIP5KII-alpha	Q38BL1	92.247	3.8	0	1				0.862193	-0.0643955	0.32148	0.492846	3.8	2	2	0.990589	-0.00410632	35.922	2	3.8	2	2	0.802	-0.0958256	5.9713	2	1.2	1	1	0.97389	-0.0114901		1
	88	Tb11.v5.0875;Tb927.10.1490	hypothetical protein, conserved			64.452	3.7	0	2				1.18461	0.0735769	0.360318	0.443314	3.7	1	1	1.32874	0.123442		1	3.7	1	1	0.81896	-0.0867373		1	3.7	1	1	0.91022	-0.0408536		1
	538	Tb927.4.2410	Glycosyl hydrolase family 65 central catalytic domain/Haloacid dehalogenase-like hydrolase, putative		Q584E6	128.37	3.7	0	1				1.13167	0.0537179	0.405421	0.392094	3.7	3	3	1.08324	0.034723	8.0813	4	3.7	3	3	0.92022	-0.0361083	12.836	3	2.5	2	2	0.98598	-0.00613189	2.8356	3
	342	Tb927.11.15990	nucleoporin Nup109 (TbNup109)	TbNup109	Q381I7	108.72	3.7	0	1				1.09954	0.0412091	0.443563	0.353045	2.6	2	2	1.55855	0.192722	3.5041	2	1.1	1	1	0.93859	-0.0275241		1	3.7	3	3	0.84133	-0.0750336	13.952	3
	301	Tb927.11.1250	Mitochondrial SSU ribosomal protein, putative		Q387C7	98.264	3.7	0	1				0.965393	-0.0152957	0.441044	0.355518	3.7	2	2	1.58811	0.20088	11.145	3	3.7	2	2	0.61503	-0.211104	3.0098	3	1.9	1	1	0.79477	-0.0997585	10.233	2
	428	Tb927.11.760	protein phosphatase 2C, putative		Q387H4	45.599	3.7	0	1				0.965254	-0.0153582	0.337717	0.471447	3.7	2	2	1.1045	0.0431643	7.8442	2	0	0	0				0	3.7	1	1	0.61774	-0.209194		1
	828	Tb927.9.12400	protein kinase, putative		Q38DG5	148.15	3.7	0	1				0.928705	-0.0321223	0.39229	0.406393	2.4	3	3	2.08264	0.318614	7.423	3	2.3	3	3	0.58149	-0.235458	14.5	3	3.1	4	4	0.66379	-0.177969	20.855	3
	720	Tb927.7.6270	peptidase t, putative		Q57VI4	44.647	3.7	0	1				0.890011	-0.0506047	0.230968	0.636449	3.7	1	1	1.34814	0.129737		1	3.7	1	1	0.65366	-0.184648		1	3.7	1	1	0.64434	-0.190885		1
	65	Tb927.5.295b;Tb11.v5.0214;Tb11.v5.0326	retrotransposon hotspot (RHS) protein 1			95.127	3.6	0	3				1.11234	0.0462389	0.355803	0.44879	1.1	1	1	0.486855	-0.3126		1	2.5	2	2	0.65763	-0.182018	3.8912	2	2.5	2	2	0.77535	-0.110502	1.7481	2
	448	Tb927.11.980	serine peptidase, Clan SP, family S59, putative (Nup158)	TbNup158	Q387F2	158.38	3.6	0	1				0.984281	-0.00688085	0.47378	0.324424	3	4	4	1.49312	0.174094	25.306	5	2.1	3	3	0.65467	-0.183978	16.822	4	2.4	3	3	0.83915	-0.0761604	20.213	4
	427	Tb927.11.7590	hypothetical protein, conserved		Q384P7	110.17	3.6	0	1				0.967622	-0.0142941	0.443043	0.353554	3.6	2	2	1.7082	0.23254	0.018147	2	3.6	2	2	0.57444	-0.240755	3.434	2	3.6	2	2	0.7963	-0.0989233	1.4309	2
	770	Tb927.8.3810	hypothetical protein, conserved		Q581A1	43.58	3.6	0	1				0.917079	-0.0375933	0.412702	0.384364	0	0	0				0	3.6	1	1	0.82047	-0.0859373		1	3.6	1	1	1.3476	0.129561		1
	81	Tb927.10.8230;Tb11.v5.0668	protein disulfide isomerase 2 (PDI2)	PDI2	Q38AE1	55.579	3.6	0	2				0.886348	-0.0523958	0.312142	0.505648	3.6	1	1	1.86947	0.271719		1	3.6	1	1	0.58254	-0.234674		1	3.6	1	1	0.67691	-0.169469		1
	824	Tb927.9.11900	acyl transferase-like protein		Q38DK4	60.778	3.6	0	1				0.884499	-0.0533024	0.401392	0.396432	3.6	2	2	1.38498	0.141445	32.759	2	2	1	1	0.87914	-0.055942		1	2	1	1	1.2933	0.111699		1
	686	Tb927.7.3030;Tb927.7.2990	hypothetical protein, conserved			35.572	3.6	0	2				0.874151	-0.0584135	0.3718	0.429691	3.6	1	1	1.28067	0.107438		1	3.6	1	1	0.86863	-0.0611652		1	3.6	1	1	1.0142	0.00612361		1
	675	Tb927.7.2390	hypothetical protein, conserved		Q57XN5	102.86	3.6	0	1				0.864431	-0.0632696	0.330662	0.480615	1.7	1	1	1.61007	0.206845		1	3.6	2	2	0.62908	-0.201294	15.139	2	3.6	2	2	0.7757	-0.110306	7.4712	2
	53	Tb11.0870	hypothetical protein			74.943	3.6	0	1				0.799758	-0.0970414	0.212264	0.673123	0	0	0				0	0	0	0				0	3.6	1	1	0.51591	-0.287426		1
[truncated: 198 more rows]
