# Supplementary material for: The non-canonical mitochondrial inner membrane presequence translocase of trypanosomatids contains two essential rhomboid-like proteins
Source: Nat Commun. 2016 Dec 19;7:13707. doi: 10.1038/ncomms13707 (PMC5187411; doi:10.1038/ncomms13707)
Supplement: Supplementary Data 3 — Complete list of proteins detected in SILAC-MS analysis of TbTim42 IP [file ncomms13707-s4.xlsx]

## Sheet: Supp. Table 3 - TbTim42 IP
	Supplementary Data 3: Complete list of proteins detected in SILAC-MS analysis of TbTim42 IP
													Data determined across Replicates 1 - 3							Replicate 1							Replicate 2							Replicate 3
	Protein Group ID	Protein IDs (TriTrypDB 7.0 & 8.1)	Product Description	Gene Name	UniProt ID as provided by TriTrypDB 8.1	Mol. Weight [kDa]	Sequence Coverage [%]	Posterior Error Probability	# of Proteins in Protein Group	ATOM and putative TIM components	OM proteome	IM cluster	Fold Enrichment	Mean log10 TbTim42-HA/Control	p-Value	-log10 p-Value	Sequence Coverage [%]	Peptides	Unique Peptides	Ratio TbTim42-HA/Control	log10 Ratio TbTim42-HA/Control	Ratio Variability [%]	Ratio Count	Sequence Coverage [%]	Peptides	Unique Peptides	Ratio TbTim42-HA/Control	log10 Ratio TbTim42-HA/Control	Ratio Variability [%]	Ratio Count	Sequence Coverage [%]	Peptides	Unique Peptides	Ratio TbTim42-HA/Control	log10 Ratio TbTim42-HA/Control	Ratio Variability [%]	Ratio Count
	Proteins with a fold enrichment ≥ 2, a p-value < 0.05 and a sequence coverage ≥ 4
	587	Tb927.9.11220	hypothetical protein, conserved		Q38DQ3	41.551	62.9	0	1	TbTim42		X	40.3413	1.60575	0.000330735	3.48052	46.3	13	13	43.107	1.63455	87.662	14	38.8	13	13	45.544	1.65843	130.22	15	30.3	12	12	33.4403	1.52427	104.18	16
	528	Tb927.8.1010	chaperone protein DNAj, putative		Q57VQ3	55.325	6.7	2.0031e-25	1				29.5257	1.4702	0.0378917	1.42146	6.7	2	2	19.695	1.29436	26.746	2	0	0	0				0	6.7	2	2	44.2635	1.64605	120.57	3
	208	Tb927.11.1010	chaperone protein DNAj, putative		Q387E9	41.739	19.7	4.5131e-31	1			X	26.256	1.41923	0.0103549	1.98485	19.7	6	6	14.18	1.15168	25.794	8	3	1	1	18.981	1.27832		1	3	1	1	67.2495	1.82769		1
	551	Tb927.8.3450	hypothetical protein, conserved		Q57YW8	16.536	10	0.00022108	1				17.5732	1.24485	0.0330383	1.48098	0	0	0				0	10	1	1	13.037	1.11518		1	10	1	1	23.6877	1.37452		1
	533	Tb927.8.1420	acyl-CoA dehydrogenase, mitochondrial precursor, putative		Q580I1	55.982	42	9.2052e-158	1	ACAD		X	13.3856	1.12664	0.00397327	2.40085	32.2	10	10	13.022	1.11468	130.01	9	32.2	10	10	9.0767	0.957928	56.457	9	25.8	8	8	20.2914	1.30731	58.939	9
	327	Tb927.11.9750	Protein of unknown function (DUF498/DUF598), putative		Q383V4	72.849	4.1	1.2781e-07	1			X	12.8876	1.11017	0.0101132	1.99511	0	0	0				0	1.6	1	1	11.882	1.07489		1	4.1	3	3	13.9784	1.14546	85.222	3
	291	Tb927.11.5390	hypothetical protein, conserved		Q385M9	9.795	31.3	7.8304e-10	1	Tim8-13		X	12.6751	1.10295	0.0121636	1.91494	31.3	2	2	11.415	1.05748	31.549	3	31.3	2	2	6.6792	0.824724	72.44	2	14.5	1	1	26.7087	1.42665		1
	190	Tb927.10.770	RF-1 domain containing protein, putative		Q38CG3	69.121	19.9	3.1655e-125	1			X	11.5218	1.06152	0.000377043	3.42361	14.9	7	7	12.924	1.1114	70.659	6	7.6	4	4	10.242	1.01038	80.004	6	5.2	2	2	11.5552	1.06278	164.21	2
	441	Tb927.5.560	hypothetical protein, conserved		Q57VV7	57.756	24.5	4.4681e-129	1				11.1152	1.04592	0.0142011	1.84768	13.2	5	5	6.427	0.808008	76.86	3	4.5	2	2	25.07	1.39915	35.692	2	12.2	4	4	8.52297	0.930591	107.54	4
	535	Tb927.8.1740	hypothetical protein, conserved		Q582A8	62.143	35.1	5.7224e-179	1	TbTim62		X	11.0337	1.04272	0.00644543	2.19075	11.8	5	5	6.6776	0.82462	89.548	7	20.4	8	8	11.666	1.06692	51.506	11	29.5	10	10	17.2432	1.23662	96.482	8
	335	Tb927.2.2970	mitochondrial carrier protein (MCP13)	MCP13	Q587G5	33.962	13.5	6.0097e-15	1			X	10.5591	1.02363	0.0397229	1.40096	7.4	2	2	2.713	0.43345	82.255	2	7.4	2	2	14.832	1.1712	54.1	4	6.4	2	2	29.2569	1.46623	10.633	2
	346	Tb927.2.5140	hypothetical protein, conserved		Q585V6	17.408	7.4	0.00012797	1				10.0054	1.00023	0.0459703	1.33752	0	0	0				0	7.4	1	1	7.1576	0.854767		1	7.4	1	1	13.9862	1.1457		1
	350	Tb927.2.5930	hypothetical protein, conserved		Q586C1	60.489	6.1	2.5574e-06	1			X	9.80889	0.99162	0.0237046	1.62517	0	0	0				0	3.1	1	1	8.2725	0.917637		1	6.1	2	2	11.6306	1.0656	39.375	2
	111	Tb927.10.12930	hypothetical protein, conserved		Q388V3	23.985	31.9	4.3224e-29	1				9.15227	0.961529	0.0278657	1.55493	12.6	2	2	3.2526	0.512231	290.31	2	4.8	1	1	20.752	1.31706		1	19.3	2	2	11.3578	1.0553		1
	402	Tb927.4.4210	ATP-dependent zinc metalloprotease AFG3-like, putative		Q57Y25	96.221	10.8	1.3232e-132	1			X	9.09559	0.958831	0.00410998	2.38616	5.9	3	3	6.3745	0.804446	15.206	3	3.5	2	2	9.2207	0.964764	21.766	3	9.4	5	5	12.8021	1.10728	61.713	4
	115	Tb927.10.13510	zinc metallopeptidase, putative		Q388P7	62.779	4.6	4.8611e-14	1			X	9.07522	0.957857	0.0254534	1.59426	0	0	0				0	4.6	2	2	7.605	0.881099	9.4341	2	2.5	1	1	10.8297	1.03461		1
	174	Tb927.10.5500	hypothetical protein, conserved		Q38B54	41.419	11.8	2.2237e-23	1			X	9.04969	0.956634	0.0134661	1.87076	8.4	2	2	9.9341	0.997129	30.077	2	0	0	0				0	6.9	2	2	8.24402	0.916139		1
	322	Tb927.11.9570	hypothetical protein, conserved		Q383X2	32.962	15.1	3.3106e-09	1				8.65895	0.937465	0.00306722	2.51326	0	0	0				0	6.7	2	2	8.4807	0.928432	118.94	2	8.4	1	1	8.84095	0.946499		1
	461	Tb927.6.3800;Tb927.6.3750;Tb927.6.3740	heat shock 70 kDa protein, mitochondrial precursor, putative			71.474	66.5	0	3	mtHsp70			8.52384	0.930635	0.00464518	2.333	44.6	30	29	6.269	0.797198	38.256	43	54.2	28	28	7.7961	0.891877	63.789	35	56.2	29	29	12.6715	1.10283	70.635	49
	431	Tb927.5.3340	Tim10/DDP family zinc finger, putative		Q57Z59	11.094	34.7	5.4152e-102	1	TbTim11		X	8.34191	0.921266	0.0230157	1.63798	12.6	1	1	12.715	1.10432		1	22.1	1	1	3.254	0.512418		1	22.1	1	1	14.0302	1.14706		1
	43	Tb11.1420;Tb11.1370;Tb927.11.1850	hypothetical protein			50.917	15.2	3.1086e-25	3				7.66964	0.884775	0.00342518	2.46532	9.3	4	4	6.1111	0.786119	38.232	4	3.2	1	1	10.684	1.02873		1	9.3	3	3	6.90989	0.839471	38.967	3
	234	Tb927.11.13830	DnaJ domain containing protein, putative		Q382F4	36.135	4.8	1.2363e-07	1			X	7.58277	0.879828	0.0216883	1.66377	4.8	1	1	6.6037	0.819787		1	0	0	0				0	4.8	1	1	8.70701	0.939869		1
	504	Tb927.7.4310	pyridine nucleotide-disulphide oxidoreductase, putative		Q57UR1	53.736	5	1.2242e-06	1				7.3563	0.86666	0.0146723	1.8335	2.5	1	1	7.2189	0.858471		1	2.5	1	1	4.054	0.607884		1	2.5	1	1	13.6027	1.13362		1
	201	Tb927.10.9440	NADH dehydrogenase (54 NDH2)	54 NDH2	Q38A31	54.351	17.5	1.5648e-49	1			X	7.12531	0.852804	0.0027706	2.55743	4.5	2	2	8.0196	0.904153	11.177	2	9.8	3	3	5.3219	0.726067	100.65	3	15.3	5	5	8.47601	0.928192	64.276	4
	406	Tb927.4.4630	hypothetical protein, conserved		Q583E8	18.467	6.7	0.00026974	1				6.91688	0.83991	0.0097932	2.00908	0	0	0				0	6.7	1	1	6.5172	0.814061		1	6.7	1	1	7.34107	0.865759		1
	244	Tb927.11.14730	Metalloprotease M41 FtsH, putative		Q381W2	74.475	14.6	3.8663e-34	1			X	6.76248	0.830106	0.0125001	1.90309	4	2	2	6.2234	0.794028	29.47	2	8.4	4	4	11.96	1.07773	19.168	3	8.1	4	4	4.15489	0.61856	90.815	4
	86	Tb927.1.4230	hypothetical protein, conserved		Q4GYF5	49.86	17.1	3.8951e-14	1				6.6559	0.823207	0.0459081	1.33811	9.2	2	2	2.7673	0.442056	120.2	2	4.9	2	2	21.92	1.34084	96.212	2	3.1	1	1	4.86098	0.686723		1
	128	Tb927.10.14840;Tb927.10.14830;Tb927.10.14820	Mitochondrial ADP/ATP carrier protein 5a, putative (MCP5a)	MCP5a		34.074	39.4	1.9578e-118	3			X	6.32263	0.800898	0.00417547	2.37929	20.2	4	4	4.9088	0.690975	6.9624	7	36.5	9	9	5.9012	0.77094	14.417	14	30.6	7	7	8.72524	0.940777	19.668	12
	56	Tb927.10.16150;Tb11.v5.0397	ATP-dependent zinc metallopeptidase, putative		Q387Q0	62.779	6.4	4.4628e-11	2			X	6.10219	0.785486	0.0268646	1.57082	0	0	0				0	2.1	1	1	7.1111	0.851937		1	4.3	2	2	5.23642	0.719035		1
	251	Tb927.11.15810	NADH dehydrogenase subunit NI2M, putative		Q381K5	36.29	5.6	1.1432e-21	1			X	6.05245	0.781931	0.0161223	1.79257	5.6	1	1	5.5245	0.742293	30.011	2	0	0	0				0	5.6	1	1	6.63086	0.82157		1
	355	Tb927.3.1600	Tim10/DDP family zinc finger, putative		Q57ZF1	11.872	65.7	1.3566e-19	1	Tim10			5.98977	0.77741	0.0206745	1.68456	42.2	3	3	12.099	1.08275	28.754	4	37.3	3	3	5.3036	0.724571	62.604	3	32.4	2	2	3.34896	0.52491		1
	580	Tb927.9.10520	hypothetical protein, conserved		Q38DW4	29.587	8.7	6.7509e-07	1			X	5.90065	0.7709	0.0171323	1.76618	0	0	0				0	8.7	2	2	6.4928	0.812432	4.8521	2	4.7	1	1	5.36251	0.729368		1
	515	Tb927.7.6660	chaperone protein DNAj, putative		Q57Y63	29.887	16	1.4751e-14	1			X	5.88626	0.76984	0.00153133	2.81493	12.1	2	2	5.1686	0.713373	2.4281	2	3.9	1	1	5.5282	0.742584		1	10.5	2	2	7.13776	0.853562	26.439	2
	553	Tb927.8.4150	hypothetical protein, conserved		Q581D5	33.246	12	1.5814e-17	1	TimRhom II		X	5.7456	0.759335	0.00876952	2.05702	5	1	1	4.7029	0.672366	17.16	3	7	1	1	4.3973	0.643186		1	5	1	1	9.17179	0.962454		1
	595	Tb927.9.12680	hypothetical protein, conserved		Q38DE6	31.931	10	1.387e-05	1				5.72962	0.758126	0.0467099	1.33059	10	2	2	4.4266	0.64607	86.132	2	0	0	0				0	5.2	1	1	7.4162	0.870181		1
	376	Tb927.3.4920	LETM1 and EF-hand domain-containing protein 1, putative			42.737	13.8	9.3262e-50	1			X	5.53674	0.743254	0.0100008	1.99997	11.4	3	3	5.2468	0.719895	8.2317	4	2.4	1	1	5.8427	0.766614		1	0	0	0				0
	281	Tb927.11.3860	hypothetical protein, conserved		Q386C8	50.409	8	0.00018616	1			X	5.51933	0.741886	0.0042348	2.37317	2.9	1	1	5.3953	0.732016		1	0	0	0				0	5.1	1	1	5.64621	0.751757		1
	605	Tb927.9.1590	hypothetical protein, conserved		Q38FY8	15.734	37.1	1.6351e-13	1				5.49051	0.739612	0.0469318	1.32853	31.4	3	3	4.2635	0.629766	16.391	3	0	0	0				0	12.9	2	2	7.07064	0.849458	9.204	2
	85	Tb927.1.4100	cytochrome oxidase subunit IV (COXIV)	COXIV	Q4GYG7	40.534	31.4	1.2409e-66	1			X	5.45873	0.737091	0.00092401	3.03432	15.9	4	4	4.8142	0.682524	24.609	7	15.6	3	3	6.2006	0.792434	14.15	3	19	4	4	5.449	0.736317	33.897	4
	368	Tb927.3.3330	heat shock protein 20, putative		Q57V53	15.842	39.7	1.9063e-33	1				5.30748	0.724888	0.00389952	2.40899	39.7	4	4	6.7909	0.831927	40.659	4	19.1	2	2	5.4124	0.73339	57.967	2	28.4	3	3	4.06769	0.609347	31.687	3
	610	Tb927.9.3170	cytochrome oxidase subunit V (COXV)	COXV	Q38FK9	22.229	26.5	6.9781e-12	1			X	5.2357	0.718975	0.00678438	2.16849	13.8	2	2	4.4603	0.649364	20.805	2	12.8	1	1	4.1706	0.620199		1	7.1	1	1	7.71545	0.887361		1
	282	Tb927.11.3980	metallo-peptidase, Clan ME, Family M16		Q386B6	57.037	33.2	6.0151e-145	1			X	5.22293	0.717914	0.00258131	2.58816	26.3	10	10	4.3325	0.636739	23.237	10	16.8	7	7	5.0443	0.702801	47.827	6	16.2	8	8	6.51933	0.814203	61.327	9
	377	Tb927.3.4950	hypothetical protein, conserved		Q582P1	52.553	6.3	1.1618e-09	1				5.19456	0.715549	0.00379397	2.42091	3.6	1	1	6.9197	0.840087	22.791	2	2.7	1	1	4.6324	0.665806		1	3.6	1	1	4.37273	0.640753		1
	413	Tb927.5.1060	metallo-peptidase, Clan ME, Family M16		Q57W51	54.122	39.1	4.99e-239	1			X	4.9744	0.696741	0.00262138	2.58147	32.9	11	11	4.1269	0.615624	17.002	16	23.9	8	8	4.839	0.684756	35.972	9	22.7	7	7	6.16371	0.789842	89.248	9
	345	Tb927.2.4830	TFIIF-stimulated CTD phosphatase, putative		Q586S5	38.807	24.7	9.7816e-78	1			X	4.85357	0.686061	0.022674	1.64447	14.6	3	3	5.881	0.769451	40.607	3	11.9	3	3	2.4687	0.392468	201.18	2	6.8	2	2	7.87526	0.896265	123.4	2
	486	Tb927.7.210	proline dehydrogenase		Q57U33	63.858	28.2	4.9433e-84	1			X	4.79539	0.680824	0.00861461	2.06476	20.1	9	9	3.6418	0.561316	9.5658	11	11.3	5	5	4.1953	0.622763	37.519	5	13.8	6	6	7.21761	0.858393	16.213	8
	596	Tb927.9.12730	chaperone protein DNAj, putative		Q38DE1	48.592	27.9	3.078e-99	1			X	4.63626	0.666168	0.00136733	2.86413	17.1	5	5	4.2412	0.627489	43.18	5	7.5	3	3	4.3169	0.635172	51.471	4	14.6	3	3	5.44307	0.735844	37.171	2
	243	Tb927.11.14700	hypothetical protein, conserved		Q381W5	61.94	13.3	7.8928e-66	1				4.55923	0.658892	0.00176811	2.75249	2.9	1	1	3.8179	0.581825	10.037	2	6.4	3	3	4.8325	0.684172	18.948	4	9.5	3	3	5.13663	0.710679	43.755	4
	602	Tb927.9.14420	cyclophilin-like protein, putative (PPIase)	PPIase	Q38D22	42.65	6	0.00012677	1			X	4.43653	0.647044	0.0320428	1.49427	3.4	1	1	3.8167	0.581688		1	0	0	0				0	6	2	2	5.15703	0.7124	36.208	2
	538	Tb927.8.1890	cytochrome c1, heme protein, mitochondrial, putative (CYC1)	CYC1	D6XKS6	30.071	4.3	1.2009e-06	1			X	4.39494	0.642953	0.00495165	2.30525	4.3	1	1	3.395	0.53084		1	3.9	1	1	4.4043	0.643877		1	4.3	2	2	5.6773	0.754142	24.011	2
	158	Tb927.10.4080	hypothetical protein, conserved		Q38BJ2	127.1	12.8	2.5694e-06	1			X	4.37092	0.640573	0.0380784	1.41932	1	1	1	5.2188	0.717571		1	11.8	2	2	3.6608	0.563576	11.905	2	0	0	0				0
	627	Tb927.9.8260	rhomboid-like protein		Q38ED9	36.786	4.6	8.825e-12	1	TimRhom I		X	4.36491	0.639976	0.00544408	2.26408	4.6	1	1	3.6809	0.565954	0.50597	2	4.6	1	1	3.7981	0.579566		1	4.6	1	1	5.94849	0.774406	5.6085	2
	517	Tb927.7.7080	mitochondrial glycoprotein-like protein		Q57XS8	41.205	11.3	5.9264e-84	1			X	4.08052	0.610715	0.0295746	1.52908	6.7	2	2	3.2713	0.51472	8.4644	2	4.6	1	1	2.5264	0.402502		1	4.6	1	1	8.22098	0.914924		1
	161	Tb927.10.4240	hypothetical protein, conserved		Q38BH6	14.753	15	7.6483e-07	1			X	3.96762	0.59853	0.047669	1.32176	0	0	0				0	15	2	2	3.2227	0.50822	9.7737	2	8.3	1	1	4.88472	0.68884		1
	225	Tb927.11.12230	ATP-dependent protease ATPase subunit HslU2 (HslU2)	HslU2	Q382V8	54.897	4	0.0011595	1				3.83077	0.583286	0.0334208	1.47598	2.4	1	1	3.3252	0.521818		1	1.6	1	1	4.4132	0.644754		1	0	0	0				0
	514	Tb927.7.640	hypothetical protein, conserved		Q57VR0	37.365	12.3	3.2171e-25	1			X	3.80788	0.580683	0.00949853	2.02234	9.6	3	3	3.1467	0.497855	14.259	3	6.3	2	2	3.1705	0.501128	7.2198	2	7.2	2	2	5.53434	0.743066	1.313	2
	382	Tb927.3.750	SET domain containing protein, putative		Q57WV8	37.79	9.3	2.7935e-19	1			X	3.70966	0.569334	0.0123983	1.90664	3.9	1	1	3.9041	0.591521		1	5.4	1	1	3.5249	0.547147		1	3.9	1	1				0
	637	Tb927.9.9660	Mitochondrial import receptor subunit ATOM40 (ATOM40)	ATOM40	Q38E31	38.295	15.1	1.9996e-28	1	ATOM40	X		3.68425	0.566349	0.00454572	2.3424	15.1	4	4	3.3524	0.525356	8.1889	5	4.6	2	2	3.1595	0.499618	6.8796	4	8.8	3	3	4.72144	0.674074	4.8345	4
	315	Tb927.11.7780	Mitochondrial import receptor subunit ATOM46 (ATOM46)	ATOM46	Q384P0	46.237	6.9	3.3917e-27	1	ATOM46	X		3.52818	0.54755	0.00325055	2.48804	4.1	1	1	3.2069	0.506085		1	4.1	1	1	3.1648	0.500346		1	6.9	2	2	4.32732	0.636219	56.844	3
	294	Tb927.11.5600	Archaic Translocase of outer membrane 14 kDa subunit (ATOM14)	ATOM14	Q385K8	13.577	26.9	3.273e-16	1	ATOM14	X		3.48998	0.542823	0.00369651	2.43221	26.9	3	3	2.9161	0.464802	4.9785	4	9.2	1	1	3.4406	0.536634		1	9.2	1	1	4.23675	0.627033		1
	331	Tb927.2.2140	hypothetical protein, conserved		Q586J6	12.703	12	1.2808e-42	1				3.36088	0.526452	0.0348486	1.45781	12	1	1	3.8399	0.58432		1	0	0	0				0	12	1	1	2.94161	0.468585		1
	263	Tb927.11.16750	hypothetical protein, conserved		Q381B1	25.871	25.6	3.8186e-32	1			X	3.17766	0.502107	0.00563962	2.24875	20.1	3	3	2.5011	0.398131	56.084	3	5.6	1	1	3.3903	0.530238	6.3766	2	9.4	1	1	3.78401	0.577952		1
	600	Tb927.9.14160	rieske iron-sulfur protein, mitochondrial precursor (RISP)	RISP	Q38D40	33.655	28.6	3.0113e-73	1			X	3.11852	0.493948	0.00564687	2.24819	18.9	3	3	2.5533	0.407102	10.128	3	6.1	2	2	3.0543	0.484912	8.7915	3	16.8	4	4	3.88893	0.58983	12.68	5
	408	Tb927.4.4990;Tb927.8.7430	ubiquinol-cytochrome c reductase, putative		Q584K6	8.3125	35.2	1.1939e-26	2				2.99345	0.476172	0.0107091	1.97025	21.1	1	1	2.885	0.460146	1.2992	2	0	0	0				0	35.2	2	2	3.10598	0.492198	51.51	2
	221	Tb927.11.11460	Mitochondrial import receptor subunit ATOM69 (ATOM69)	ATOM69	Q383D2	68.998	20.4	4.0244e-103	1	ATOM69	X		2.9869	0.47522	0.00723736	2.14042	16.5	8	8	2.5813	0.411838	137.73	11	6.1	3	3	2.6496	0.42318	3.6321	3	4.5	2	2	3.89621	0.590642	7.0737	2
	202	Tb927.10.9810	hypothetical protein, conserved		Q389Z5	33.886	11.6	1.432e-23	1				2.96916	0.472634	0.0106914	1.97097	4.7	1	1	2.3792	0.376431		1	7	1	1	2.7044	0.432071		1	7	1	1	4.06818	0.6094		1
	311	Tb927.11.7380	glycerol-3-phosphate dehydrogenase (FAD-dependent), mitochondrial		Q384S7	66.991	8	3.6263e-10	1			X	2.93768	0.468004	0.00438195	2.35833	2.2	1	1	3.098	0.491081		1	2	1	1	2.414	0.382737		1	3.8	2	2	3.38995	0.530193	8.8481	2
	554	Tb927.8.4810	prohibitin 1 (PHB1)	PHB1	Q57UX1	31.429	20.2	7.7118e-25	1			X	2.71513	0.433791	0.0084037	2.07553	6.9	2	2	2.3799	0.376559	12.836	2	10.1	3	3	2.3829	0.377106	6.5267	3	10.1	3	3	3.52945	0.547707	10.728	3
	308	Tb927.11.6970	NADH-cytochrome b5 reductase-like protein		Q384X4	44.136	4.9	3.4393e-05	1				2.65115	0.423434	0.0122205	1.91291	2.8	1	1	2.5537	0.40717	99.827	2	0	0	0				0	2.1	1	1	2.75232	0.439699		1
	33	Tb927.10.4310;Tb10.v4.0045	prohibitin 2, putative (PHB2)	PHB2	Q4FKP3	32.215	16.9	2.187e-67	2			X	2.59502	0.414141	0.00795121	2.09957	16.9	3	3	2.1585	0.334152	16.591	4	4.4	1	1	2.479	0.394277		1	4.4	1	1	3.26584	0.513995		1
	230	Tb927.11.13140	cytochrome oxidase subunit X (COXX)	COXX	Q382M2	13.672	37.1	4.5366e-51	1			X	2.59177	0.413597	0.00615737	2.2106	23.3	2	2	2.1888	0.340206	1.8429	4	16.4	2	2	2.5195	0.401314	22.3	2	16.4	2	2	3.15696	0.49927	8.647	2
	252	Tb927.11.15850	kinteoplast poly(A) polymerase complex 1 subunit		Q381K1	86.756	4	3.408e-09	1				2.45141	0.389417	0.00163451	2.78661	3.1	2	2	2.3037	0.362426	21.95	2	2.8	2	2	2.3557	0.37212	20.094	2	1.9	1	1	2.71459	0.433704		1
	309	Tb927.11.6980	hypothetical protein, conserved		Q384X3	68.158	8.6	3.4983e-20	1			X	2.33255	0.367831	0.00693862	2.15873	5.6	3	3	1.9262	0.284701	10.478	3	1.5	1	1	2.4296	0.385535		1	1.5	1	1	2.71179	0.433256		1
	498	Tb927.7.3500	glutathione-S-transferase/glutaredoxin, putative		Q57WG5	35.436	7.1	0.00094097	1			X	2.14243	0.330907	0.0352903	1.45234	0	0	0				0	3.5	1	1	1.9682	0.294069		1	3.5	1	1	2.33209	0.367745		1
	76	Tb927.11.11330;Tb11.v5.1035;Tb927.11.11290;Tb11.v5.1034	heat shock protein 70		Q383E5	71.408	40.5	9.9314e-193	4				2.08894	0.319926	0.00890698	2.05027	24.2	13	11	1.8843	0.27515	10.383	13	28.6	15	13	1.8974	0.278159	26.563	16	27.2	13	11	2.54959	0.40647	11.514	11
	Further proteins quantified
	440	Tb927.5.520	stomatin-like protein, putative		Q57VW1	55.979	17.1	1.8833e-132	1			X	1.88197	0.274612	0.0176989	1.75205	12.1	6	6	1.6112	0.207149	9.1374	7	9.2	5	5	1.7272	0.237343	8.5884	6	4.1	2	2	2.39521	0.379344	17.389	2
	427	Tb927.5.2930	hypothetical protein, conserved		Q57ZW9	43.308	28.4	6.5256e-43	1			X	1.79527	0.25413	0.0246029	1.60901	15.4	6	6	1.4679	0.166696	9.9543	9	13	4	4	1.6997	0.230372	3.8481	5	13	4	4	2.31911	0.365321	16.826	4
	169	Tb927.10.4880	hypothetical protein, conserved		Q38BB3	25.965	11.6	8.0285e-20	1			X	1.79359	0.253722	0.0437672	1.35885	11.6	2	2	1.9446	0.28883	7.8219	2	8	1	1	1.6543	0.218614		1	0	0	0				0
	353	Tb927.3.1380	ATP synthase subunit beta, mitochondrial (ATPB)	ATPB	Q57XX1	55.775	43.2	1.1412e-197	1			X	1.74842	0.242645	0.0189431	1.72255	31.2	13	13	1.5213	0.182215	33.423	15	35.1	12	12	1.6102	0.20688	10.948	11	21.2	8	8	2.18193	0.338841	9.3173	9
	453	Tb927.6.2010	AMP-binding enzyme, putative		Q584V5	58.952	9.9	1.1645e-22	1			X	1.73815	0.240088	0.0139018	1.85693	8.4	3	3	1.479	0.169968	7.3205	3	1.5	1	1	1.7326	0.238698		1	2.7	1	1	2.04926	0.311598		1
	338	Tb927.2.3610	hypothetical protein, conserved		Q586X8	16.06	21.5	4.4067e-16	1			X	1.706	0.231978	0.00653101	2.18502	21.5	2	2	1.6874	0.227218	2.2259	3	13.2	2	2	1.7248	0.236739	6.9969	3	0	0	0				0
	215	Tb927.11.10960	2OG-Fe(II) oxygenase superfamily, putative		Q383I2	71.772	4.3	0.00011085	1				1.68612	0.226888	0.0498913	1.30198	4.3	2	2	1.5525	0.191032	4.0351	2	0	0	0				0	2.9	1	1	1.83123	0.262744		1
	571	Tb927.8.6580	Succinate dehydrogenase [ubiquinone] flavoprotein subunit, mitochondrial (SDH1)	SDH1	Q57TV5	66.88	8.2	1.0519e-22	1			X	1.63254	0.212864	0.0414348	1.38264	6.1	3	3	1.3646	0.135005	17.049	4	4.1	2	2	1.4479	0.160739	4.0115	2	8.2	4	4	2.20216	0.342848	7.9723	4
	474	Tb927.6.4990	ATP synthase, epsilon chain, putative		Q586H1	20.147	35.2	4.4163e-54	1			X	1.58465	0.199934	0.021196	1.67375	35.2	6	6	1.4189	0.151952	12.339	7	7.1	1	1	1.4558	0.163102		1	15.9	3	3	1.92641	0.284749	2.9136	3
	383	Tb927.3.860	Acyl carrier protein, mitochondrial (ACP)	ACP	Q57WW9	16.531	21.6	4.3902e-21	1			X	1.56645	0.194916	0.00841453	2.07497	9.5	1	1	1.461	0.16465		1	21.6	2	2	1.4937	0.174263	5.2951	2	21.6	2	2	1.76131	0.245835	1.4365	2
	284	Tb927.11.4130	ubiquitin-like protein, putative		Q386A3	67.282	6.6	3.6173e-09	1				1.56435	0.194334	0.0234258	1.63031	5.2	1	1	1.7072	0.232284	3.4069	2	1.5	1	1	1.2804	0.107346		1	5.2	1	1	1.75134	0.243371		1
	139	Tb927.10.180	ATP synthase F1 subunit gamma protein, putative (ATPF1G)	ATPF1G	Q38CM0	34.37	13.8	1.2341e-20	1			X	1.52938	0.184515	0.0099582	2.00182	13.8	3	3	1.3575	0.13274	16.531	4	3.9	1	1	1.589	0.201124		1	9.5	2	2	1.65837	0.219683	13.254	2
	519	Tb927.7.710	heat shock 70 kDa protein, putative (HSP70)	HSP70	Q57VR7	70.211	18.3	9.9586e-216	1				1.50891	0.178664	0.0384027	1.41564	7	3	2	1.2759	0.105817	34.215	2	9.7	4	2	1.4105	0.149373	7.3859	2	16.1	7	5	1.90898	0.280801	8.4486	6
	192	Tb927.10.8030	hypothetical protein, conserved		Q38AG1	28.834	32.9	1.0335e-83	1			X	1.47352	0.168357	0.0125915	1.89992	16.1	3	3	1.3945	0.144419	1.4467	4	26.3	6	6	1.3739	0.137955	15.185	6	12.5	3	3	1.66992	0.222696	3.0221	3
	254	Tb927.11.16130	nucleoside diphosphate kinase (NDPK)	NDPK	Q381H3	16.857	32	5.219e-16	1				1.45727	0.163539	0.00574195	2.24094	19.6	2	2	1.4474	0.160589	2.686	2	12.4	2	2	1.4672	0.166489	11.634	2	0	0	0				0
	558	Tb927.8.5680	Pyridoxal-dependent decarboxylase conserved domain containing protein, putative		Q57X14	66.873	4.1	9.254e-06	1				1.43923	0.158131	0.0405823	1.39166	2.3	1	1	1.3736	0.13786		1	1.8	1	1	1.508	0.178401		1	0	0	0				0
	523	Tb927.7.7430;Tb927.7.7420	ATP synthase F1, alpha subunit (ATPF1A)	ATPF1A		63.502	24.3	2.099e-150	2				1.41126	0.149608	0.048774	1.31181	15.4	7	7	1.258	0.0996806	61.786	8	10.6	5	5	1.2547	0.0985399	3.6122	6	5	2	2	1.78075	0.250604	0.45698	2
	47	Tb927.7.4970;Tb11.v5.0178	glutamine synthetase, putative (GS)	GS	Q57ZJ2	42.433	28.9	3.6416e-64	2				1.40609	0.148012	0.0378323	1.42214	22	5	5	1.3954	0.144699	11.858	5	11	3	3	1.1882	0.0748895	5.6782	2	13.9	4	4	1.67667	0.224448	22.26	7
	357	Tb927.3.1690	hypothetical protein, conserved		Q57ZE2	17.154	26.2	8.45e-10	1			X	1.39804	0.145521	0.0303866	1.51732	16.6	2	2	1.3539	0.131587	3.1552	2	0	0	0				0	9.7	1	1	1.44363	0.159455		1
	184	Tb927.10.7410	succinyl-CoA ligase [GDP-forming] beta-chain, putative		Q38AM2	44.905	14.3	2.8261e-15	1				1.39742	0.145325	0.0178079	1.74939	8.1	3	3	1.2294	0.0896932	11.224	3	8.6	3	3	1.4631	0.165274	1.9511	2	6.9	2	2	1.51708	0.181009	3.1924	2
	540	Tb927.8.1990	peroxidoxin (TRYP2)	TRYP2	D6XKT6	25.631	23.5	1.6389e-20	1			X	1.38078	0.140125	0.0253808	1.5955	12.8	3	3	1.2248	0.0880652	2.4422	3	10.6	2	2	1.3536	0.13149	0.9534	2	12.4	3	3	1.58788	0.200818	6.2492	3
	129	Tb927.10.14860	Complex 1 protein (LYR family), putative		Q388C0	83.434	7	1.3945e-09	1			X	1.31909	0.120276	0.0145406	1.83742	4.2	2	2	1.3025	0.114778	4.1361	2	2.8	2	2	1.3359	0.125774	3.4161	2	0	0	0				0
	229	Tb927.11.13190;Tb927.11.13090	elongation factor 1 gamma, putative		Q382L7	46.275	6.9	4.9832e-08	2				1.26853	0.103299	0.0250665	1.60091	2.5	1	1	1.1358	0.0553019		1	4.5	2	2	1.3484	0.129819	8.0578	2	2.5	1	1	1.33284	0.124777		1
	616	Tb927.9.5840;Tb927.9.5750	unspecified product	TRYP1		22.424	21.6	3.1714e-25	2				1.26545	0.102246	0.038518	1.41434	14.1	2	2	1.199	0.0788192	9.0049	3	7.5	2	2	1.1637	0.065841	17.364	2	7	1	1	1.45237	0.162077		1
	423	Tb927.5.2070	hypothetical protein, conserved		Q57ZS6	68.756	6.3	7.7802e-14	1				1.21771	0.0855454	0.0144703	1.83952	4.4	2	2	1.1589	0.064046	12.709	2	1.9	1	1	1.3005	0.11411		1	3	1	1	1.19806	0.07848	1.4519	2
	502	Tb927.7.3820	hypothetical protein, conserved		Q57UC9	71.793	4.7	2.2719e-08	1				1.207	0.081708	0.0481777	1.31715	2.6	1	1	1.167	0.0670709		1	2.2	1	1	1.1049	0.043323		1	2.6	1	1	1.36374	0.13473		1
	80	Tb927.1.120	retrotransposon hot spot protein 4 (RHS4), putative		Q8IFI8	98.024	6.7	2.7884e-34	1				1.17008	0.0682154	0.041027	1.38693	5.3	4	2	1.1465	0.0593741	9.655	2	1.4	1	0				0	4	3	1	1.19414	0.0770567	14.217	2
	305	Tb927.11.6440	hypothetical protein, conserved		Q385C5	48.841	6.6	8.4912e-07	1				1.1383	0.0562578	0.0488984	1.31071	2.5	1	1	1.0809	0.0337855	5.3846	2	6.6	2	2	1.0988	0.0409187	3.4139	3	6.6	2	2	1.24185	0.0940693	1.7045	3
	176	Tb927.8.1110;Tb927.10.5610	40S ribosomal protein S9, putative			22.051	8.4	1.4459e-05	2				0.947319	-0.0235038	0.0341096	1.46712	4.2	1	1	0.95285	-0.0209755		1	4.2	1	1	0.94182	-0.0260321		1	0	0	0				0
	404	Tb927.4.4310;Tb927.8.8050	Nucleoporin (TbNup64)	TbNup64	Q57Y35	64.234	7.4	3.5205e-10	2				0.804868	-0.0942754	0.00612974	2.21256	6.1	3	3	0.80151	-0.0960911	17.246	4	1.3	1	1	0.80824	-0.0924597		1	0	0	0				0
	46	Tb927.7.4770;Tb11.v5.0160	cyclophilin-type peptidyl-prolyl cis-trans isomerase, putative (PPIase)	PPIase	Q57X93	18.59	20.8	8.5106e-76	2				0.797223	-0.0984204	0.0448753	1.34799	15.6	2	2	0.82328	-0.0844524	1.3234	3	10.4	2	2	0.77199	-0.112388	2.0112	3	0	0	0				0
	557	Tb927.8.5560	hypothetical protein, conserved		Q57X26	59.988	4.7	1.3604e-05	1			X	6.98512	0.844174	0.0500239	1.30082	2.4	1	1	5.1334	0.710405		1	0	0	0				0	2.3	1	1	9.5048	0.977943		1
	250	Tb927.11.15700	hypothetical protein, conserved		Q381L6	19.138	6.8	0.00092827	1			X	9.25229	0.966249	0.0549361	1.26014	6.8	1	1				0	6.2	1	1	13.636	1.13469		1	6.8	1	1	6.27786	0.797811		1
	189	Tb927.10.7620	mitochondrial ATP-dependent zinc metallopeptidase, putative		Q38AK2	71.088	11.6	1.0213e-60	1			X	1.70515	0.231763	0.0550035	1.25961	10	4	4	1.5535	0.191311	5.4997	7	0	0	0				0	3.3	2	2	1.87161	0.272215	5.9213	2
	298	Tb927.11.600	hypothetical protein, conserved		Q387J1	12.081	28.3	1.0106e-05	1			X	2.11507	0.325325	0.0552596	1.25759	21.7	1	1	1.8547	0.268274		1	6.6	1	1	2.412	0.382377		1	0	0	0				0
	119	Tb927.10.1390	hypoxanthine-guanine phosphoribosyltransferase, putative		Q38CA1	26.36	20.1	1.7415e-12	1				1.05754	0.0242964	0.0579671	1.23682	20.1	4	4	1.0467	0.0198222	24.929	5	0	0	0				0	4.7	1	1	1.06849	0.0287706		1
	141	Tb927.10.2070	hypothetical protein, conserved		Q38C36	22.271	6	0.00014816	1				7.04848	0.848095	0.0631287	1.19977	0	0	0				0	6	1	1	10.436	1.01853		1	6	1	1	4.76054	0.677657		1
	37	Tb11.02.5070b;Tb927.11.7212	hypothetical protein, conserved			32.082	8.6	2.5508e-07	2				9.86074	0.993909	0.0638798	1.19464	4.8	1	1	6.1905	0.791726		1	3.8	1	1	15.707	1.19609		1	0	0	0				0
	362	Tb927.3.1940	TLP18.3, Psb32 and MOLO-1 founding proteins of phosphatase, putative		Q57ZB7	49.435	5.5	3.3887e-06	1			X	7.47163	0.873416	0.0668766	1.17473	3.2	1	1	4.8659	0.687163		1	0	0	0				0	2.3	1	1	11.4728	1.05967		1
	180	Tb927.10.6510;Tb927.10.6400	chaperonin HSP60, mitochondrial precursor (HSP60)	HSP60		59.503	52.3	4.1385e-196	2				1.27474	0.105422	0.068156	1.1665	26.5	9	9	1.1476	0.0597905	14.027	11	35.4	15	15	1.159	0.0640834	28.056	20	36.8	13	13	1.55737	0.192391	11.974	16
	622	Tb927.9.7190	oxidoreductase, putative		Q38EM5	49.92	4	1.2037e-07	1			X	2.43046	0.385688	0.0693079	1.15922	0	0	0				0	4	2	2	1.9969	0.300356	0.72411	2	2.2	1	1	2.95814	0.471019		1
	454	Tb927.6.2170	co-chaperone GrpE, putative		Q584T9	23.877	21.6	3.0394e-09	1				1.15898	0.0640772	0.0697738	1.15631	17.1	3	3	1.0453	0.019241	10.649	3	14	3	3	1.1507	0.0609621	1.8178	3	9.5	2	2	1.29428	0.112028	3.5442	2
	401	Tb927.4.3590;Tb927.4.3570	translation elongation factor 1-beta, putative		Q585J1	24.334	19.9	6.5126e-29	2				1.33563	0.125687	0.0710585	1.14838	15.9	2	2	1.2507	0.0971531	10.634	3	4	1	0				0	11.5	1	1	1.42633	0.15422		1
	415	Tb927.5.1470	NADH-cytochrome b5 reductase, putative (B5R)	B5R	Q57VB6	32.756	8.5	5.0464e-10	1				2.2599	0.354089	0.0715201	1.14557	4.1	1	1	1.8757	0.273163		1	0	0	0				0	8.5	2	2	2.72279	0.435015	21.406	2
	295	Tb927.11.5710	chaperone protein DNAj, putative		Q385J7	47.743	7.8	2.4423e-06	1				3.66626	0.564223	0.0716661	1.14469	7.8	2	2	2.7227	0.435	145.86	2	0	0	0				0	3.5	1	1	4.93681	0.693446		1
	608	Tb927.9.2450	electon transport protein SCO1/SCO2, putative		Q38FS2	44.135	9.6	2.3013e-13	1			X	3.92983	0.594373	0.0720509	1.14236	5.4	1	1	2.8674	0.457488		1	0	0	0				0	4.1	1	1	5.3859	0.731258		1
	238	Tb927.11.14090	hypothetical protein, conserved		Q382C8	51.674	4.2	1.291e-05	1				1.22726	0.0889354	0.0722895	1.14092	2.5	1	1	1.0664	0.0279201		1	1.7	1	1	1.4418	0.158905		1	4.2	2	2	1.20221	0.0799811	9.5128	2
	91	Tb927.10.1090;Tb927.10.1080	40S ribosomal protein S23, putative (RPS23)	RPS23		15.928	8.4	0.0011569	2				1.39763	0.145391	0.0724834	1.13976	8.4	1	1	1.2933	0.111699		1	0	0	0				0	8.4	1	1	1.51037	0.179083		1
	256	Tb927.11.16220	hypothetical protein, conserved		Q381G4	22.002	9.1	0.00066639	1			X	1.56008	0.193146	0.0737814	1.13205	5.3	1	1	1.0746	0.0312468		1	3.7	1	1	1.725	0.236789		1	5.3	1	1	2.04834	0.311402		1
	61	Tb927.10.10980;Tb927.10.10970;Tb927.10.10960;Tb927.10.10950;Tb927.10.10940;Tb927.10.10920;Tb927.10.10910;Tb927.10.10900;Tb927.10.10890;Tb11.v5.0543;Tb927.10.10930	heat shock protein 90, putative		Q389P1	80.793	14.1	9.6762e-29	11				1.33294	0.124811	0.0742872	1.12909	9.8	6	6	1.3806	0.140068	11.872	6	2.4	2	2	1.0567	0.0239517	11.425	2	3.7	2	2	1.62335	0.210412	1.793	2
	491	Tb927.7.2670;Tb927.7.2660	zinc finger protein family member, putative (ZC3H21)	ZC3H21	Q57Y77	49.686	22.3	3.2945e-26	2				1.16926	0.0679105	0.0750303	1.12476	12.6	5	5	1.0875	0.0364293	10.613	4	11.9	4	4	1.0962	0.0398898	8.3537	4	14.1	5	5	1.34095	0.127413	8.2583	5
	267	Tb927.11.1980	zinc finger protein family member, putative (ZC3H41)	ZC3H41	Q386W1	58.459	4.6	5.6046e-07	1				1.4496	0.161249	0.0759037	1.11974	2.3	1	1	1.3245	0.122052		1	0	0	0				0	4.6	2	2	1.58652	0.200446	13.977	2
	488	Tb927.7.2200	Tim10/DDP family zinc finger, putative		Q57XQ4	8.8073	23.1	3.4387e-09	1	Tim9		X	4.66532	0.668882	0.0761501	1.11833	14.1	1	1	1.6017	0.204581		1	23.1	2	2	3.8285	0.583029	124.1	3	14.1	1	1	16.559	1.21903		1
	419	Tb927.5.1710	ribonucleoprotein p18, mitochondrial precursor, putative		Q57ZP0	21.226	40.4	1.1372e-94	1			X	1.35363	0.1315	0.0776771	1.10971	40.4	5	5	1.1407	0.0571714	8.6031	7	18.6	2	2	1.2287	0.0894459	3.6732	2	18.6	2	2	1.76963	0.247882	2.8932	2
	277	Tb927.11.2930	hypothetical protein, conserved		Q386L8	13.477	10.7	0.00010226	1			X	11.005	1.04159	0.0791094	1.10177	0	0	0				0	10.7	1	1	5.9877	0.77726		1	10.7	1	1	20.2265	1.30592		1
	325	Tb927.11.9700	Nascent polypeptide-associated complex subunit beta, putative		Q383V9	11.406	20.8	2.6642e-12	1				1.29661	0.112808	0.0802122	1.09576	11.9	1	1	1.4771	0.16941	7.9622	2	8.9	1	1	1.0227	0.00974826		1	11.9	1	1	1.443	0.159267		1
	493	Tb927.7.2760	ribosomal protein L22p/L17e, putative		Q57Y86	31.986	9	2.0188e-11	1				1.50569	0.177736	0.0809172	1.09196	4.3	1	1	1.3538	0.131555		1	0	0	0				0	4.7	1	1	1.67462	0.223917		1
	465	Tb927.6.4070	hypothetical protein, conserved		Q586A5	29.319	26.8	5.9091e-147	1			X	3.45893	0.538942	0.0811258	1.09084	21.5	4	4	10.563	1.02379	45.326	4	21.5	4	4	2.4566	0.390334	138.14	4	22.2	4	4	1.59479	0.202705		1
	628	Tb927.9.8380	hypothetical protein, conserved		Q38EC9	17.149	8.3	2.0059e-10	1				3.26023	0.513249	0.0828049	1.08194	8.3	1	1	4.4654	0.64986		1	0	0	0				0	8.3	1	1	2.38033	0.376637		1
	166	Tb927.10.470	choline dehydrogenase, putative		Q38CJ1	56.921	15.8	2.9424e-21	1			X	3.68161	0.566038	0.0830237	1.0808	8	3	3	6.3244	0.801019	8.1722	3	7.6	4	4	7.2389	0.859673	96.3	4	5.5	3	3	1.08999	0.0374223	151.78	3
	509	Tb927.7.5820	Monooxygenase, putative		Q582J7	55.086	5.6	3.9369e-06	1			X	0.958607	-0.0183596	0.0845867	1.0727	2.1	1	1	0.94764	-0.0233566		1	3.5	2	2	0.9697	-0.0133626	1.4654	2	0	0	0				0
	214	Tb927.11.10880	hypothetical protein, conserved		Q383J1	48.493	4.6	9.667e-09	1				6.60461	0.819847	0.0846792	1.07222	4.6	2	2	11.047	1.04324	12.536	3	0	0	0				0	2.6	1	1	3.94867	0.596451	22.545	2
	601	Tb927.9.14200	methyltransferase domain containing protein, putative		Q38D36	44.532	9.8	5.7911e-09	1			X	3.73578	0.572381	0.0861341	1.06482	6.5	1	1	5.3847	0.731162		1	8	2	2	2.5918	0.413601	32.98	2	0	0	0				0
	74	Tb927.4.3010;Tb11.v5.0966	hypothetical protein, conserved		Q583X8	24.33	17.6	3.6324e-05	2				10.8752	1.03644	0.0895996	1.04769	17.6	3	3	5.4543	0.736739	14.506	2	9.3	1	1	21.684	1.33614		1	0	0	0				0
	543	Tb927.8.2300	hypothetical protein, conserved		Q57XF9	25.468	14	1.6808e-07	1			X	7.09129	0.850725	0.0910518	1.04071	14	2	2	3.9858	0.600516	236.51	2	0	0	0				0	14	2	2	12.6164	1.10093	13.529	2
	619	Tb927.9.5960	succinate dehydrogenase, putative		Q38EW9	21.281	10.6	0.00036781	1			X	1.92437	0.28429	0.0925079	1.03382	0	0	0				0	10.6	2	2	1.5822	0.199261	2.6891	2	4.8	1	1	2.34055	0.369318		1
	175	Tb927.10.560	40S ribosomal proteins S11, putative		Q38CI4	20.087	12.6	3.1541e-46	1				1.26785	0.103069	0.0931108	1.031	12.6	2	1	1.1804	0.0720292		1	0	0	0				0	6.9	1	1	1.36179	0.134109	3.1982	2
	164	Tb927.10.4570;Tb927.10.4560	elongation factor 2			94.333	18	1.2255e-78	2				1.22481	0.0880696	0.0981192	1.00825	7	5	5	1.2112	0.0832159	27.362	8	9.6	8	8	1.0251	0.0107662	8.6243	11	10.5	8	8	1.47988	0.170227	10.425	8
	307	Tb927.11.6590;Tb11.v5.0360	metallo-peptidase, Clan MF, Family M17		Q385B0	55.359	6	1.8535e-15	2				1.301	0.114277	0.0987983	1.00525	0	0	0				0	6	3	3	1.1957	0.0776222	2.5862	3	4.2	2	2	1.41557	0.150931	32.011	2
	490	Tb927.7.2410	Dynamin family, putative		Q57XN3	66.378	4	2.2223e-05	1			X	6.9845	0.844135	0.09995	1.00022	1.3	1	1	13.13	1.11826		1	2.7	1	1	3.7154	0.570006		1	0	0	0				0
	70	Tb11.v5.0732;Tb927.10.2010;Tb927.10.2020	hexokinase, putative			44.814	24.3	6.7117e-22	3				1.209	0.082425	0.100257	0.998887	15.9	5	5	1.0719	0.0301543	11.876	5	7.5	3	3	1.1161	0.0477031	67.344	4	7.2	3	3	1.47713	0.169418	3.5102	3
	629	Tb927.9.8410	chaperone protein DNAj, putative		Q38EC6	35.594	7.5	2.0734e-16	1				1.10501	0.0433651	0.100894	0.996135	7.5	3	3	1.0694	0.0291402	9.4474	5	2.7	1	1	1.1418	0.05759		1	0	0	0				0
	326	Tb927.11.9720	40S ribosomal protein S27, putative		Q383V7	9.6302	46.5	7.3385e-08	1				1.28257	0.108081	0.101702	0.992669	31.4	2	2	1.1812	0.0723234	34.9	2	0	0	0				0	15.1	1	1	1.39264	0.143839		1
	219	Tb927.11.11380	hypothetical protein, conserved		Q383E0	61.504	6.9	4.8051e-51	1				1.48687	0.172272	0.103587	0.984697	4.9	2	2	1.3006	0.114144	1.7809	3	0	0	0				0	4.4	2	2	1.69981	0.230401	2.1495	2
	285	Tb927.11.4320	Uncharacterized ACR, COG1678, putative		Q385Y5	51.878	15.4	2.7011e-23	1				1.33582	0.125747	0.104855	0.979412	6.7	1	1	1.0372	0.0158625		1	5.9	2	2	1.284	0.108565	4.9378	2	2.7	1	1	1.78984	0.252814		1
	360	Tb927.3.1840	3-oxo-5-alpha-steroid 4-dehydrogenase, putative		Q57ZC7	33.355	17.8	8.1578e-11	1		X		1.43451	0.156704	0.105477	0.976843	17.8	4	4	0.96588	-0.0150768	6.0269	4	3	1	1	1.8056	0.256622	86.412	2	5.7	2	2	1.69265	0.228567	32.069	2
	218	Tb927.11.11370;Tb927.11.11360	receptor for activated C kinase 1 (RACK1)	RACK1		34.69	16.7	7.2446e-24	2				1.15087	0.0610246	0.108526	0.964466	7.5	2	2	1.1058	0.0436766	1.3612	3	6.3	2	2	1.0286	0.0122465	7.7173	2	10.7	4	4	1.34014	0.127151	9.1106	4
	125	Tb927.10.14550	ATP-dependent DEAD/H RNA helicase, putative		Q388E8	71.366	17	1.4347e-31	1			X	1.18772	0.074714	0.110954	0.954858	7.3	4	4	1.0962	0.0398898	29.733	5	3.6	2	2	1.0585	0.0246909	15.084	2	12.1	7	7	1.44398	0.159561	5.5303	7
	399	Tb927.4.3430	hypothetical protein, conserved		Q585K7	12.369	23.9	0.00013189	1			X	4.35404	0.638893	0.11124	0.953737	0	0	0				0	10.1	1	1	7.4426	0.871725		1	13.8	1	1	2.54719	0.406061		1
	79	Tb927.11.3600;Tb927.11.3590;Tb11.v5.1059	40S ribosomal protein S4, putative			30.644	28.2	1.6261e-19	3				1.16894	0.067793	0.111675	0.952042	3.3	1	1	1.1901	0.0755835		1	24.9	7	7	0.99287	-0.00310761	17.231	9	15	4	4	1.35177	0.130903	6.0713	4
	49	Tb927.10.6060;Tb11.v5.0199	universal minicircle sequence binding protein 2 (UMSBP2)	UMSBP2	Q38B00	21.836	64.3	1.4327e-42	2				1.08268	0.0345014	0.111708	0.951914	39.9	4	4	1.073	0.0305997	6.2986	5	58.2	6	5	1.0054	0.00233888	16.596	7	36.6	4	4	1.17643	0.0705657	6.9201	6
	429	Tb927.5.3090	hypothetical protein, conserved		Q57Z84	11.655	28.7	0.00039778	1			X	1.12219	0.0500668	0.112194	0.95003	18.8	1	1	1.1708	0.0684827		1	9.9	1	1	1.0756	0.0316508		1	0	0	0				0
	146	Tb927.10.2560	mitochondrial malate dehydrogenase (mMDH)	mMDH	Q38BY9	33.188	14.5	1.1249e-31	1			X	1.1706	0.0684083	0.112194	0.950029	8.5	2	2	1.0515	0.0218093	4.3163	3	11	2	2	1.0883	0.0367486	2.9859	2	9.4	2	2	1.40174	0.146667	1.0032	3
	584	Tb927.9.10770	Polyadenylate-binding protein 2 (Poly(A)-binding protein 2) (Poly(A)-binding protein II) (PABII) (Polyadenylate-binding nuclear protein 1) (Nuclear poly(A)-binding protein 1) (PABP2), putative (PABP2)	PABP2	Q38DU2	62.147	14.1	3.0852e-38	1				1.15678	0.0632495	0.115261	0.938319	8.8	3	3	1.0713	0.0299111	32.69	3	3.1	2	2	1.0531	0.0224696	25.88	2	6.5	3	3	1.37204	0.137368	40.694	3
	178	Tb927.10.6070	universal minicircle sequence binding protein 1 (UMSBP1)	UMSBP1	Q38AZ9	14.566	46.4	1.1366e-41	1				1.1624	0.0653573	0.116974	0.931909	27.9	3	3	1.1193	0.0489465	7.0259	3	27.9	3	2	1.0184	0.00791839	4.7183	5	18.6	2	2	1.37787	0.139207	11.388	3
	274	Tb927.11.2650	heat shock protein 84, putative		Q386P5	84.2	19.3	1.6232e-71	1				1.18689	0.0744107	0.118271	0.927124	13.1	7	7	1.0481	0.0204027	12.438	8	2.9	2	2	1.0968	0.0401274	2.7527	3	7.7	5	5	1.45446	0.162702	27.208	5
	310	Tb927.11.7150	NGG1 interacting factor 3-like		Q384V6	30.459	5	5.0568e-11	1				1.21011	0.0828233	0.11884	0.925036	5	1	1	1.123	0.0503798	0.99208	2	0	0	0				0	5	1	1	1.30397	0.115267	10.366	2
	217	Tb927.11.11120	hypothetical protein, conserved		Q383G6	22.452	9.1	2.2665e-09	1				1.06057	0.0255375	0.119364	0.923128	0	0	0				0	9.1	1	1	1.0363	0.0154855		1	9.1	1	1	1.0854	0.0355895		1
	148	Tb927.9.15420;Tb927.10.270	60S ribosomal protein L32		Q38CW9	15.353	15.9	4.3666e-16	2				1.14606	0.0592056	0.120256	0.919893	9.8	1	1	1.0581	0.0245267	8.7532	2	6.1	1	1	1.0524	0.0221808		1	9.8	2	2	1.35179	0.130909	5.7205	2
	456	Tb927.6.2420	p22 protein precursor		Q584R4	25.349	10.1	8.867e-18	1				1.22235	0.0871967	0.121093	0.916881	4.4	1	1	1.1247	0.0510367	0.23976	2	5.7	1	1	1.0443	0.0188253		1	4.4	1	1	1.55499	0.191728		1
	170	Tb927.10.5030;Tb927.7.3680	ubiquitin/ribosomal protein S27a, putative		Q38B98	16.705	21.9	5.5431e-06	2				1.26261	0.101269	0.12158	0.915137	13.2	1	1	1.0922	0.0383022		1	8.6	1	1	1.0979	0.0405628		1	8.6	1	1	1.67858	0.224943	19.683	2
	367	Tb927.3.3320;Tb927.3.3310	60S ribosomal protein L13, putative		Q57V54	25.427	15.6	1.4326e-22	2				1.14913	0.0603707	0.127433	0.894719	11.5	2	2	1.1088	0.0448532	25.271	2	9.2	2	2	1.0077	0.00333126	3.2583	2	6	2	2	1.35809	0.132928	9.682	3
	268	Tb927.11.2060;Tb927.11.2050	60S acidic ribosomal protein P0, putative			34.627	24.4	8.1202e-34	2				1.25282	0.0978882	0.129237	0.888612	20.4	4	4	1.0778	0.0325382	4.06	4	10.2	3	3	1.0915	0.0380237	5.608	3	9.9	2	2	1.67149	0.223103	30.686	2
	371	Tb927.3.3660	NADH-ubiquinone oxidoreductase complex I subunit, putative		Q57WA2	29.594	4.9	9.8261e-05	1			X	1.21098	0.0831379	0.130009	0.886025	4.9	1	1	1.1147	0.047158		1	0	0	0				0	4.9	1	1	1.31558	0.119118		1
	172	Tb927.10.520	hypothetical protein, conserved		Q38CI8	46.781	6.3	1.4158e-06	1			X	1.71556	0.234405	0.131322	0.881662	2.5	1	1	1.3546	0.131811		1	3.8	1	1	2.1727	0.337		1	0	0	0				0
	444	Tb927.5.930;Tb11.v5.0613	NADH-dependent fumarate reductase (FRDg)	FRDg	Q57W38	123.69	7.8	6.1818e-34	2				1.12499	0.0511477	0.133404	0.87483	3.1	3	1	1.0855	0.0356298	1.3342	2	5	5	2	1.0055	0.00238207	14.831	2	6	5	3	1.30446	0.115431	14.842	3
	198	Tb927.10.8940	flagellum targeting protein kharon1, putative (KH1)	KH1	Q38A80	45.398	13.4	2.911e-09	1			X	1.10949	0.045125	0.133691	0.873896	7.1	2	2	1.0663	0.0278794	4.9112	2	2.9	1	1	1.0107	0.00462227	10.627	2	6.3	2	2	1.26728	0.102873	7.094	2
	317	Tb927.11.8200	ribosomal protein S26, putative		Q384J9	12.806	18.9	3.5829e-09	1				1.28218	0.107951	0.136357	0.865321	18.9	2	2	1.1446	0.0586537	8.4495	3	0	0	0				0	9.9	1	1	1.43631	0.157247		1
	588	Tb927.9.11270	T-complex protein 1, eta subunit, putative (TCP-1-eta)	TCP-1-eta	Q38DP9	61.471	4	4.2593e-06	1				1.24741	0.09601	0.137654	0.861213	0	0	0				0	4	2	2	1.1264	0.0516926	4.6146	3	2.8	1	1	1.38143	0.140327	0.51589	2
	550	Tb927.8.3380	electron transfer protein, putative		Q57YX5	27.259	15.7	4.1125e-09	1			X	2.02053	0.305466	0.137801	0.860746	15.7	3	3	1.4598	0.164293	12.609	3	0	0	0				0	4.1	1	1	2.79666	0.446639		1
	333	Tb927.2.2520;Tb927.2.2510	Mitochondrial outer membrane protein porin 2 (VDAC2)	VDAC_2		29.189	30	3.0004e-36	2				1.18309	0.0730183	0.137879	0.860502	30	6	6	1.1609	0.0647948	10.237	10	4.1	1	1	0.98239	-0.00771607		1	4.1	1	1	1.45203	0.161976		1
	34	Tb927.10.10280;Tb10.v4.0053;Tb10.v4.0052;Tb927.10.10360	microtubule-associated protein, putative		Q389U9	267.6	38.5	1.2135e-09	4				1.23001	0.0899089	0.141169	0.85026	38.5	2	2	1.1148	0.047197	5.6251	2	0	0	0				0	38.5	2	2	1.35713	0.132621	23.543	2
	612	Tb927.9.4680	ATP-dependent DEAD box helicase, putative		Q38F76	45.361	7.4	1.3804e-09	1				1.38351	0.140982	0.142761	0.845389	4	1	1	2.0625	0.314394		1	3.5	1	1	0.94751	-0.0234162		1	3.5	1	1	1.35509	0.131967		1
	638	Tb927.9.9840	lipoic acid containing carrier protein, putative (GCVH)	GCVH	Q38E17	15.216	14.5	4.8052e-06	1				1.20856	0.0822668	0.144875	0.839005	7.2	1	1	1.0881	0.0366688		1	7.2	1	1	1.0312	0.0133429		1	7.2	1	1	1.57322	0.196789		1
	78	Tb927.10.2110;Tb927.10.2100;Tb11.v5.1046;Tb927.10.2090	elongation factor 1-alpha (TEF1)	TEF1		49.105	42.1	2.7464e-215	4				1.13632	0.0555013	0.145575	0.836913	31.4	8	8	1.1161	0.0477031	5.0757	16	32.5	10	10	0.98197	-0.00790178	12.74	12	29	10	10	1.33876	0.126703	17.384	11
	560	Tb927.8.6030;Tb927.9.14000	60S ribosomal protein L12, putative		Q57YK4	17.564	16.5	8.9954e-07	2				1.12851	0.0525059	0.147119	0.832332	9.1	1	1	1.1653	0.0664377		1	16.5	2	2	0.95968	-0.0178736	13.11	3	9.1	1	1	1.28515	0.108953		1
	359	Tb927.3.1790	pyruvate dehydrogenase E1 beta subunit, putative		Q57ZD2	37.566	18.7	2.6672e-25	1				1.19194	0.0762529	0.147928	0.82995	9.8	2	2	1.0603	0.0254288	20.487	2	8.9	3	3	1.0433	0.0184092	3.5519	3	3.2	1	1	1.53081	0.184921		1
	155	Tb927.11.14130;Tb927.10.3840	ribosomal protein L18, putative			20.904	27.9	6.2534e-22	2				1.14703	0.0595729	0.147975	0.829813	13.4	2	2	1.1517	0.0613394	15.847	2	14.5	2	2	0.9663	-0.014888	27.702	2	22.3	3	3	1.35602	0.132267	8.2093	4
	614	Tb927.9.5690	60S acidic ribosomal protein, putative		Q38EY6	11.09	69.9	5.4869e-42	1				1.1139	0.0468471	0.152394	0.817033	55.8	3	3	1.0726	0.0304378	5.4518	3	14.2	1	1	0.99416	-0.00254371		1	14.2	1	1	1.29613	0.112647		1
	590	Tb927.9.11410;Tb927.9.11380	60S ribosomal protein L23, putative			14.962	11.5	0.00041663	2				1.33155	0.124357	0.153579	0.813668	0	0	0				0	5.8	1	1	1.1461	0.0592225		1	5.8	1	1	1.54701	0.189492		1
	525	Tb927.7.840	hypothetical protein, conserved		Q57VT0	14.51	17.7	1.0647e-08	1			X	1.25658	0.0991914	0.155872	0.807232	8.9	1	1	1.0081	0.00350361		1	17.7	3	3	1.1205	0.0494119	14.163	3	8.9	1	1	1.75654	0.244659		1
	108	Tb927.10.12700	pyruvate dehydrogenase E1 alpha subunit, putative		Q388X3	42.511	16.7	1.1926e-17	1				1.14966	0.0605712	0.156544	0.805365	11.9	4	4	1.0118	0.00509468	13.463	5	7.7	4	4	1.0623	0.0262472	16.047	4	9	3	3	1.41375	0.150372	6.5393	3
	524	Tb927.7.7460	hypothetical protein, conserved		Q57TY3	22.358	18.2	8.7916e-11	1				1.16697	0.067059	0.158787	0.799184	12.5	2	2	1.0538	0.0227582	5.7571	3	5.7	1	1	1.0234	0.0100454	0.60554	2	12.5	2	2	1.47358	0.168373	5.1147	2
	561	Tb927.8.6060	2-amino-3-ketobutyrate coenzyme A ligase, putative		Q57YK7	43.734	20.3	1.9934e-64	1			X	1.14466	0.0586778	0.159585	0.797007	20.3	7	7	0.99318	-0.00297203	22.723	9	3.2	1	1	1.0804	0.0335846		1	5.9	2	2	1.39772	0.145421	3.5861	2
	598	Tb927.9.13920;Tb927.9.13880;Tb927.9.13820	kinetoplastid membrane protein KMP-11 (KMP-11)	KMP-11		11.076	51.1	3.3694e-24	3				1.05493	0.0232231	0.163486	0.78652	41.3	4	4	0.98573	-0.00624203	2.8494	5	22.8	2	2	1.0469	0.0199052	1.192	2	9.8	1	1	1.13764	0.0560062		1
	266	Tb927.11.1900	T-complex protein 1, beta subunit, putative		Q386W9	58.057	6	1.4975e-18	1				1.14204	0.0576813	0.166884	0.777586	3.2	1	1	1.0205	0.00881301		1	2.8	1	1	1.0359	0.0153178		1	2.8	1	1	1.40901	0.148913		1
	421	Tb927.5.1820	60S acidic ribosomal protein, putative		Q57ZQ1	10.132	13.1	4.95e-17	1				1.13737	0.0559007	0.168299	0.773917	13.1	1	1	1.0268	0.0114859		1	13.1	1	1	1.026	0.0111474		1	13.1	1	1	1.39659	0.145069		1
	283	Tb927.11.4020	Complex1_LYR-like, putative		Q386B2	19.159	11	1.1852e-07	1				1.25097	0.0972468	0.168372	0.77373	6.1	1	1	1.0975	0.0404045		1	4.9	1	1	1.4259	0.154089		1	0	0	0				0
	278	Tb927.9.9210;Tb927.11.3000	60S ribosomal protein L37, putative			10.1	10.7	1.2556e-07	2				1.22095	0.0866989	0.169116	0.771816	10.7	1	1	1.0858	0.0357498		1	0	0	0				0	10.7	1	1	1.37293	0.137648		1
	153	Tb927.10.3210	delta-1-pyrroline-5-carboxylate dehydrogenase, putative		Q38BS5	62.036	41.4	3.5305e-108	1			X	1.10355	0.0427914	0.169862	0.769904	26.7	11	11	1.054	0.0228406	12.367	11	14.1	8	8	0.99018	-0.00428585	11.074	10	14.4	6	6	1.28771	0.109819	23.795	7
	204	Tb927.11.4300;Tb927.10.9880	60S ribosomal protein L18, putative (RPL18)	RPL18		21.874	22.3	1.9247e-16	2				1.14979	0.060618	0.171793	0.764993	17.6	3	3	1.056	0.0236639	2.9161	4	11.4	2	2	1	0	0.074081	2	6.7	1	1	1.43943	0.15819		1
	179	Tb927.10.6190	aldehyde dehydrogenase, putative (ALDH)	ALDH	Q38AY7	54.033	13.9	1.4817e-30	1				0.946517	-0.0238718	0.171833	0.764894	12.1	4	4	0.91585	-0.0381757	5.7234	6	1.8	1	1	0.97821	-0.0095679		1	0	0	0				0
	237	Tb927.11.14000;Tb927.11.14020	NRBD1 (NRBD1)	NRBD1	Q382D7	28.776	17.2	2.2528e-18	2				1.15763	0.0635711	0.177426	0.750983	4.6	1	1	1.0387	0.0164901	4.1217	2	7.3	2	2	1.0102	0.00440736	3.887	2	9.9	2	2	1.47848	0.169816	13.137	2
	249	Tb927.11.15440	NADH-ubiquinone oxidoreductase complex I subunit, putative (TAP151)	TAP151	Q381P1	23.683	4.9	0.001233	1			X	2.33049	0.367447	0.177766	0.750152	0	0	0				0	4.9	1	1	1.3736	0.13786		1	4.9	1	1	3.95398	0.597034		1
	418	Tb927.5.1580	zinc finger CCCH domain containing protein 13 (ZC3H13)	ZC3H13	Q57VA5	60.305	7.6	3.4832e-11	1				0.709447	-0.14908	0.180065	0.74457	4.6	1	1	0.88221	-0.054428		1	0	0	0				0	3	1	1	0.570516	-0.243732		1
	548	Tb927.8.3150	T-complex protein 1, gamma subunit, putative (TCP-1-gamma)	TCP-1-gamma	Q57YZ8	60.817	6.1	9.7413e-08	1				1.31399	0.118591	0.180316	0.743966	0	0	0				0	2	1	1	1.1045	0.0431657		1	4.1	1	1	1.56321	0.194017		1
	276	Tb927.11.2690	succinyl-coA:3-ketoacid-coenzyme A transferase, mitochondrial precursor, putative		Q386P1	53.096	9.1	3.8255e-25	1			X	1.0885	0.0368274	0.182312	0.739184	5.5	2	2	1.0076	0.00328816	2.7838	2	6.3	4	4	1.0165	0.00710738	3.0932	5	9.1	5	5	1.25918	0.100087	103.27	6
	635	Tb927.9.9290	Polyadenylate-binding protein 1 (Poly(A)-binding protein 1) (PABP 1) (PABP1)	PABP1	Q38E63	63.029	7.1	4.1282e-52	1				1.08676	0.0361328	0.182572	0.738565	3.4	1	1	0.96157	-0.0170191	23.378	2	3.7	2	2	1.0833	0.0347487	3.2958	3	5.1	2	2	1.23216	0.0906687	20.984	3
	446	Tb927.5.960	ATPase family associated with various cellular activities (AAA), putative		Q57W41	37.159	6.6	2.2632e-07	1		X		1.28216	0.107942	0.18362	0.73608	0	0	0				0	2.4	1	1	1.0907	0.0377053		1	4.2	1	1	1.50723	0.178179		1
	101	Tb927.9.6070;Tb927.10.11540	40S ribosomal protein S3, putative (RPS3)	RPS3	Q38EW1	24.216	15.4	3.6853e-28	2				1.14684	0.0595039	0.186567	0.729165	11.2	1	1	1.0746	0.0312468		1	4.2	1	1	0.96922	-0.0135776		1	4.2	1	1	1.44825	0.160843		1
	400	Tb927.5.1610;Tb927.4.3550	60S ribosomal protein L13a, putative			25.711	21.2	9.659e-12	2				1.3393	0.126877	0.188929	0.723701	10.4	2	2	1.6311	0.212481	38.92	2	10.8	3	3	1.0997	0.0412742	20.182	3	0	0	0				0
	32	Tb927.5.4420;Tb05.5K5.70	nucleolar RNA helicase II, putative		Q57Z07	68.786	7.9	1.133e-12	2				1.07482	0.0313346	0.189637	0.722077	2.4	1	1	0.94811	-0.0231413	1.5073	2	3.8	1	1	1.1741	0.0697051		1	4.1	2	2	1.11542	0.04744	19.343	2
	390	Tb927.4.1800;Tb927.4.1790	ribosomal protein L3, mitochondrial, putative		Q581Q1	48.691	18.9	1.451e-51	2				1.0424	0.0180328	0.197173	0.705153	14.7	5	5	1.1258	0.0514612	44.038	6	8.4	2	2	1.0076	0.00328816	12.744	2	6.3	2	2	0.998502	-0.000650954	39.964	2
	479	Tb927.7.1050;Tb927.7.1040	40S ribosomal protein S16, putative			16.998	14.8	4.3254e-12	2				0.956559	-0.0192885	0.200008	0.698952	0	0	0				0	14.8	2	2	0.98793	-0.00527383	8.7202	2	14.8	2	2	0.926183	-0.0333031	70.284	2
	81	Tb927.1.1730	conserved protein, unknown function		Q4GZ46	75.065	5.9	7.9215e-08	1				1.07823	0.0327112	0.20084	0.69715	0	0	0				0	3.9	2	2	1.0205	0.00881301	17.001	2	2	1	1	1.13922	0.0566094	8.0513	2
	94	Tb927.10.11050	hypothetical protein, conserved		Q389N4	35.053	6.4	2.3059e-06	1				0.696298	-0.157205	0.207641	0.682686	3.5	1	1	0.37098	-0.43065		1	2.9	1	1	0.71766	-0.144081		1	3.5	1	1	1.26799	0.103116	22.929	2
	433	Tb927.5.3390	ADG1, pseudogene			13.175	28	1.0023e-38	1			X	0.969687	-0.0133683	0.210332	0.677094	9.3	1	1	0.99317	-0.00297641	2.7855	2	18.6	2	2	0.94676	-0.0237601		1	0	0	0				0
	270	Tb927.11.2260	eukaryotic translation initiation factor 4E, putative (eIF4E)	eIF4E	Q386T3	26.024	6.9	2.4059e-11	1				1.16492	0.0662973	0.213046	0.671526	0	0	0				0	6.9	1	1	1.0324	0.013848		1	6.9	1	1	1.31446	0.118747		1
	478	Tb927.6.950	cysteinyl-tRNA synthetase, putative	CysRS	Q585F2	89.376	6.9	8.2976e-16	1				1.27293	0.104806	0.219447	0.658671	0	0	0				0	3.9	3	3	1.0433	0.0184092	8.3917	3	4.5	3	3	1.55311	0.191202	16.908	3
	186	Tb927.10.7570;Tb11.v5.0774	dihydrolipoamide acetyltransferase E2 subunit, putative		Q38AK7	48.107	8.6	4.1362e-11	2				0.117743	-0.929066	0.222608	0.652459	3.5	1	1	0.0012618	-2.89901		1	5.1	2	2	1.0435	0.0184925	9.4268	2	3.3	1	1	1.23971	0.0933202		1
	366	Tb927.3.3130	Present in the outer mitochondrial membrane proteome 24 (POMP24)	POMP24	Q57ZJ9	178.08	4.1	1.9367e-15	1		X		1.07159	0.0300286	0.223892	0.649962	3.4	4	4	1.0153	0.00659439	10.251	5	0.7	1	1	0.97738	-0.00993655		1	2.1	2	2	1.24002	0.0934279	3.2309	2
	485	Tb927.7.1730;Tb927.7.1750;Tb927.7.1740	60S ribosomal protein L7, putative		Q57V37	27.713	16.5	1.5743e-24	3				1.09314	0.0386748	0.230846	0.636678	11.6	2	2	1.0482	0.0204442	14.338	2	4.5	1	1	0.94479	-0.0246647		1	16.5	3	3	1.319	0.120245	12.051	3
	409	Tb927.4.5050;Tb927.8.7380	dihydrolipoamide dehydrogenase, pseudogene, putative			56.664	4.4	1.0739e-05	2				1.1668	0.0669975	0.233875	0.631017	2.3	1	1	1.015	0.00646604	6.431	2	0	0	0				0	4.4	2	2	1.34131	0.127529	39.712	2
	625	Tb927.9.8420;Tb927.9.8070	60S ribosomal protein L10, putative			24.736	15.5	1.1736e-08	2				1.11845	0.0486159	0.234172	0.630465	3.8	1	1	1.1292	0.0527709		1	11.7	2	2	1.3846	0.141324		1	5.2	1	1	0.894855	-0.0482475		1
	65	Tb927.10.2890;Tb11.v5.0650	enolase		Q38BV6	46.592	7.7	2.2787e-11	2				1.26058	0.10057	0.235277	0.62842	3.5	1	1	1.0207	0.00889811		1	0	0	0				0	4.2	1	1	1.55683	0.192242		1
	142	Tb927.10.6370;Tb927.10.220	60S ribosomal proteins L37, putative			10.458	19.4	1.594e-06	2				1.10794	0.0445146	0.23563	0.62777	19.4	1	1	1.0089	0.00384812		1	0	0	0				0	19.4	1	1	1.21669	0.085181		1
	594	Tb927.9.12630;Tb927.9.12590;Tb927.9.12570;Tb927.9.12610;Tb927.9.12550	glycerol kinase, glycosomal (glk1)	glk1		56.426	31.8	6.109e-101	5				1.12809	0.0523437	0.236952	0.62534	17.4	8	8	1.0262	0.011232	11.932	8	15.8	8	8	0.94532	-0.0244212	19.995	9	18.8	7	7	1.47986	0.17022	3.9104	8
	228	Tb927.11.13050;Tb927.11.13040;Tb927.11.13030;Tb927.11.13020	calmodulin			16.838	13.4	0.0018076	4				1.05372	0.0227268	0.237057	0.625148	7.4	1	1	1.0041	0.00177697		1	6	1	1	1.1058	0.0436766		1	0	0	0				0
	253	Tb927.11.15930	Sybindin-like family, putative		Q381J3	17.511	10.2	0.00086053	1				1.16155	0.0650365	0.238728	0.622096	10.2	1	1	1.0103	0.00445035	3.4645	2	0	0	0				0	10.2	1	1	1.33543	0.125623		1
	379	Tb927.3.5050	60S ribosomal protein L4		Q582N2	41.856	18.7	9.2951e-15	1				1.10173	0.0420759	0.241777	0.616584	11	3	3	1.0408	0.0173673	22.066	3	2.7	1	1	0.93693	-0.0282929		1	5.1	1	1	1.37137	0.137153	1.0073	2
	160	Tb927.10.4130	NDUFA5/B13 subunit, putative		Q38BI7	31.032	17.7	3.7922e-10	1				1.34456	0.128581	0.242015	0.616159	10.2	2	2	1.0146	0.00629486	146.96	3	0	0	0				0	7.5	2	2	1.78183	0.250867	20.614	2
	593	Tb927.9.12510	ATP-dependent DEAD/H RNA helicase, putative (DED1)	DED1	Q38DF6	82.74	4.9	2.85e-08	1				1.19125	0.0760047	0.242534	0.615228	1.9	1	1	0.98916	-0.00473345		1	1.2	1	1	0.95078	-0.02192		1	1.8	1	1	1.79749	0.254668		1
	495	Tb927.7.280	cyclophilin-type peptidyl-prolyl cis-trans isomerase, putative (PPIase)	PPIase	Q57U26	24.302	11.1	3.4631e-05	1				1.16845	0.0676101	0.245302	0.6103	6.2	1	1	0.8308	-0.0805035		1	4.9	1	1	1.2186	0.0858612		1	4.9	1	1	1.5757	0.197473		1
	424	Tb927.5.2080	guanosine monophosphate reductase, putative		Q57ZS7	52.238	10	2.3423e-11	1				1.06282	0.0264618	0.245531	0.609893	5.9	3	3	1.0819	0.0341871	9.7703	3	2.2	1	1	0.92938	-0.0318067		1	1.8	1	1	1.194	0.0770048		1
	330	Tb927.11.9980	2-oxoglutarate dehydrogenase E1 component, putative		Q383T1	112.95	31.7	7.6082e-171	1			X	1.07648	0.0320064	0.24853	0.604621	23.2	17	17	0.98555	-0.00632134	7.9824	19	12.9	11	11	0.98299	-0.0074509	6.7254	11	16.5	13	13	1.28763	0.109791	14.059	15
	100	Tb927.10.11520	hypothetical protein, conserved		Q389I9	13.421	29.9	1.4351e-15	1	TbTim13		X	3.50983	0.545286	0.249505	0.60292	9.4	1	1	11.197	1.0491	34.659	2	20.5	2	2	0.16803	-0.774613	407.35	2	9.4	1	1	22.9811	1.36137		1
	157	Tb927.10.3990	DHH1 (DHH1)	DHH1	Q38BK1	46.468	4.7	1.1185e-05	1				1.15699	0.0633281	0.250947	0.600418	0	0	0				0	2	1	1	0.99913	-0.000378001		1	2.7	1	1	1.33978	0.127034		1
	476	Tb927.6.5130;Tb927.6.5120	60S acidic ribosomal protein P2, putative			10.444	27.1	1.8643e-12	2				0.800428	-0.0966777	0.25095	0.600412	10.3	1	1	1.0132	0.00569518		1	16.8	2	2	1.092	0.0382226	1.966	2	19.6	1	1	0.463499	-0.333951		1
	177	Tb927.10.5840	translation elongation factor 1-beta, putative		Q38B20	21.959	15.9	1.4076e-10	1				1.21364	0.0840887	0.254437	0.594419	7	1	1	1.481	0.170555		1	9	2	1	0.99454	-0.00237775		1	0	0	0				0
	293	Tb927.11.5520	triosephosphate isomerase (TIM)	TIM	Q385L6	26.819	8.8	2.9343e-07	1				1.1227	0.0502633	0.254562	0.594207	4.8	1	1	0.99664	-0.00146169		1	4	1	1				0	8.8	2	2	1.2647	0.101988	22.046	2
	304	Tb927.11.6300	40S ribosomal protein S5, putative		Q385D9	21.386	32.1	8.4293e-14	1				1.11711	0.0480949	0.25731	0.589543	13.7	3	3	0.9958	-0.00182788	20.776	3	12.6	1	1	0.94659	-0.0238381		1	5.8	1	1	1.47894	0.169951		1
	127	Tb927.10.14740;Tb927.10.14620;Tb11.v5.1063	hypothetical protein, conserved		Q388D0	44.177	7.3	1.5304e-06	3				1.19642	0.0778854	0.258632	0.587318	0	0	0				0	2.6	1	1	0.99005	-0.00434287		1	4.7	1	1	1.44582	0.160114	18.812	2
	140	Tb927.10.190;Tb927.9.15360;REV__Tb927.3.5050	40S ribosomal protein S6, putative		Q38CL9	28.44	9.2	3.7667e-08	3				0.62458	-0.204412	0.258869	0.58692	6.4	1	1	0.1885	-0.724689		1	2.8	1	1	0.98655	-0.0058809		1	6.4	1	1	1.31019	0.117333		1
	181	Tb927.10.6640	transmembrane emp24 domain-containing protein		Q38AU2	28.188	4.7	0.0007768	1				1.59079	0.201613	0.25887	0.586918	0	0	0				0	4.7	1	1	0.97373	-0.0115614		1	4.7	1	1	2.59889	0.414788		1
	375	Tb927.3.4890	ubiquinone biosynthesis protein COQ7 homolog, putative		Q582P6	22.874	11.8	1.7226e-05	1				13.2133	1.12101	0.259231	0.586312	0	0	0				0	11.8	2	2	0.85707	-0.0669837	296.68	3	5.4	1	1	203.707	2.30901		1
	44	Tb11.1790;Tb927.2.240;Tb927.2.1080;Tb927.4.250;Tb927.2.1170;Tb927.1.420;Tb927.6.140;Tb11.v5.0567;Tb11.v5.0713	retrotransposon hot spot protein (RHS, pseudogene), putative			64.461	4.6	4.5998e-08	9				1.12064	0.0494666	0.262366	0.581093	0	0	0				0	2.8	2	2	0.99083	-0.00400085	1.2715	2	1.8	1	1	1.26746	0.102934		1
	339	Tb927.2.4110	Mitochondrial-processing peptidase subunit alpha (MPPA)	MPPA	Q586V8	52.064	5.3	1.5888e-05	1				1.15871	0.0639765	0.262543	0.580799	2.8	1	1	0.98798	-0.00525185		1	0	0	0				0	2.6	1	1	1.35895	0.133205		1
	199	Tb927.10.8980	hypothetical protein, conserved		Q38A76	17.598	22.5	1.7684e-12	1			X	0.892079	-0.0495964	0.263486	0.579243	22.5	3	3	0.7878	-0.103584	5.4345	3	0	0	0				0	7.1	1	1	1.01016	0.00439113		1
	126	Tb927.10.14710;Tb927.10.14600	40S ribosomal protein S2, putative (RPS2)	RPS2		28.642	17.3	2.2964e-15	2				1.04413	0.0187555	0.266648	0.574062	6.8	2	2	1.0306	0.0130901	10.521	2	6.8	2	2	0.95134	-0.0216642	6.9328	3	3.8	1	1	1.16102	0.0648405		1
	459	Tb927.6.2790;REV__Tb927.6.2790	L-threonine 3-dehydrogenase, putative		Q583Q5	36.957	41.9	3.543e-92	2			X	1.079	0.0330228	0.26823	0.571492	34.6	7	7	0.98702	-0.00567405	5.9068	8	12.3	3	3	0.96095	-0.0172992	8.9205	2	18.4	5	5	1.32447	0.122042	6.0491	6
	477	Tb927.6.720;Tb927.11.11230	40S ribosomal protein L14, putative		Q583T1	21.443	25.4	2.9507e-17	2				1.09069	0.0377007	0.268243	0.571472	20.1	3	3	0.98395	-0.00702697	3.6829	3	10.6	2	2	0.95664	-0.0192515	1.3383	2	11.1	3	3	1.37842	0.139381	5.5829	3
	92	Tb927.10.10830	RGG-containing protein 2 (RGG2)	RGG2	Q389P7	32.404	8.8	0.001038	1				1.55108	0.190634	0.269833	0.568906	5	1	1	0.94326	-0.0253686		1	0	0	0				0	3.8	1	1	2.55056	0.406636		1
	469	Tb927.6.4370	eukaryotic translation initiation factor 3 subunit 7-like protein		Q587A3	57.974	4.7	2.4424e-05	1				1.1607	0.0647201	0.274908	0.560812	2.4	1	1	0.97496	-0.0110132		1	0	0	0				0	2.4	1	1	1.38183	0.140453		1
	173	Tb927.10.5370;Tb927.10.5360	40S ribosomal protein S10, putative		Q38B66	19.285	13.4	0.00055783	2				1.20093	0.0795181	0.277688	0.556443	0	0	0				0	4.7	1	1	0.96562	-0.0151937		1	8.7	1	1	1.49359	0.17423		1
	297	Tb927.11.5960;Tb927.11.5950	hypothetical protein, conserved		Q385H2	11.278	20.6	2.4629e-08	2				1.091	0.0378259	0.279012	0.554377	0	0	0				0	20.6	1	1	0.98263	-0.00760998		1	20.6	1	1	1.21133	0.0832619		1
	623	Tb927.9.7620;Tb927.9.7590	60S ribosomal protein L11, putative			22.369	16	7.118e-32	2				1.04065	0.0173035	0.279724	0.553271	12.4	2	2	1.0919	0.0381829	7.5105	3	3.6	1	1	0.9918	-0.0035759		1	0	0	0				0
	318	Tb927.11.880	cyclophilin a (CYPA)	CYPA	Q387G2	18.717	17.5	3.7573e-06	1				1.06647	0.0279478	0.28235	0.549212	7.9	1	1	0.98549	-0.00634778	11.007	2	9.6	1	1	1.1541	0.0622434		1	0	0	0				0
	241	Tb927.11.1450	2-oxoglutarate dehydrogenase E1 component, putative		Q387A7	113.38	28.6	5.284e-156	1			X	1.07538	0.0315627	0.284018	0.546654	24.5	17	17	0.96785	-0.0141919	7.929	19	10.4	7	7	0.96411	-0.0158734	12.552	8	11.4	9	9	1.33276	0.124753	19.087	10
	98	Tb927.10.11390	60S ribosomal protein L6, putative		Q389K1	21.185	17.7	1.0891e-06	1				1.16755	0.0672737	0.284475	0.545956	0	0	0				0	13.5	2	2	0.96291	-0.0164143	9.7352	2	13.5	2	2	1.41567	0.150962	4.7435	2
	39	Tb927.6.4980;Tb11.0390;Tb11.0290	40S ribosomal protein S14 (RPS14)	RPS14	Q4FKG9	15.513	25	9.947e-10	3				1.17503	0.0700474	0.284856	0.545375	17.4	2	2	1.1018	0.0421028	3.8209	3	16.7	2	2	0.80478	-0.0943228	29.399	2	17.4	2	2	1.82963	0.262362	26.998	3
	351	Tb927.3.1120	GTP-binding nuclear protein rtb2, putative (rtb2)	rtb2	Q57WZ3	24.406	44.2	4.4496e-62	1				1.06879	0.0288942	0.287747	0.540989	18.4	3	3	1.0089	0.00384812	18.826	3	25.8	3	3	0.93137	-0.0308778	10.139	4	9.2	2	2	1.29931	0.113712	9.5037	2
	183	Tb927.10.7090	Alternative oxidase, mitochondrial (AOX)	AOX	Q38AQ4	37.59	7.9	9.6538e-06	1			X	2.11171	0.324635	0.291476	0.535397	3.6	1	1	4.1994	0.623187	1.6179	2	4.3	1	1	0.22302	-0.651656	48.961	2	3.6	1	1	10.0548	1.00237		1
	168	Tb927.10.4760	Integral membrane protein DUF106, putative		Q38BC5	27.159	9.9	0.0013359	1				1.31423	0.118672	0.291935	0.534714	4.1	1	1	0.91991	-0.0362547		1	0	0	0				0	5.8	1	1	1.87758	0.273599		1
	387	Tb927.4.1540	NAD dependent epimerase/dehydratase family, putative (POMP27)	POMP27	Q581S7	55.24	5.7	8.8328e-05	1		X		1.06545	0.0275338	0.296048	0.528638	3.9	1	1	1.16	0.064458		1	1.8	1	1	0.97861	-0.00939035		1	0	0	0				0
	508	Tb927.7.5680	deoxyribose-phosphate aldolase, putative		Q582I3	30.037	11.1	2.5123e-07	1				1.06316	0.0265978	0.297403	0.526655	3.6	1	1	1.1847	0.0736084		1	7.5	2	2	0.87478	-0.0581012	10.241	2	3.6	1	1	1.15954	0.0642862		1
	159	Tb927.10.4120;Tb927.10.4110	60S ribosomal protein L30 (RPL30)	RPL30	Q38BI8	11.512	39	6.4618e-48	2				1.07811	0.0326627	0.301234	0.521097	29.5	2	2	1.0391	0.0166573	3.5152	3	9.5	1	1	0.88997	-0.0506246		1	9.5	1	1	1.35505	0.131955		1
	51	Tb927.10.5340;Tb927.10.5330;Tb11.v5.1060;Tb11.v5.0243	40S ribosomal protein S18, putative (RPS18)	RPS18		17.51	39.2	3.1268e-41	4				1.09168	0.0380939	0.302863	0.518754	19	3	3	1.1125	0.0463	3.5846	5	28.1	4	4	0.84232	-0.0745229	18.719	5	32.7	5	5	1.38837	0.142505	8.6445	6
	531	Tb927.8.1270	conserved protein		Q57VM8	53.545	6.4	2.6085e-08	1				1.13752	0.055959	0.30457	0.516313	0	0	0				0	6.4	2	2	0.94747	-0.0234345	4.4547	2	2.7	1	1	1.36569	0.135352		1
	567	Tb927.8.6380	hypothetical protein, conserved		Q57YN9	29.908	10.5	3.8153e-11	1				1.07246	0.030381	0.307263	0.512489	6.4	1	1	0.95566	-0.0196966		1	4.1	1	1	0.94978	-0.022377		1	4.1	1	1	1.35899	0.133217		1
	312	Tb927.11.7390	NADH-ubiquinone oxidoreductase complex I, 21 kDa subunit, putative		Q384S6	34.924	19.7	3.1217e-33	1			X	3.65458	0.562837	0.313615	0.503603	12.2	3	3	0.51769	-0.28593	337.12	2	11.9	2	2				0	11.2	2	2	25.7991	1.41161		1
	414	Tb927.5.1210	short-chain dehydrogenase, putative		Q57VE2	33.876	16.1	6.5134e-15	1				1.11746	0.0482325	0.314634	0.502195	10	4	4	0.92535	-0.033694	5.9118	4	2.9	1	1	0.9106	-0.0406724		1	3.2	1	1	1.65601	0.219064		1
	566	Tb927.8.6250	hypothetical protein, conserved		Q57YM6	75.474	5.6	3.1359e-10	1				0.911402	-0.04029	0.316999	0.498943	1.7	1	1	0.71221	-0.147392		1	3.9	3	3	0.84873	-0.0712304	13.282	3	1.4	1	1	1.25243	0.0977523		1
	361	Tb927.3.1890	cytochrome c oxidase assembly protein, putative		Q57ZC2	33.231	13.7	3.0082e-07	1			X	2.23166	0.348627	0.318767	0.496527	4.6	1	1	0.63673	-0.196045		1	0	0	0				0	9.2	2	2	7.82167	0.893299	9.8439	3
	60	Tb927.10.5620;Tb11.v5.0531	fructose-bisphosphate aldolase, glycosomal (ALD)	ALD	Q38B42	41.071	40.1	8.3095e-166	2				1.05574	0.0235584	0.320355	0.494368	32	11	11	0.95959	-0.0179143	28.482	14	26.9	8	8	0.95174	-0.0214817	14.199	11	23.1	7	7	1.28846	0.110071	7.4872	8
	565	Tb927.9.14370;Tb927.8.6180	60S ribosomal protein L26, putative		Q38D25	16.454	14	1.0662e-08	2				0.857129	-0.0669536	0.322218	0.49185	14	3	3	1.0401	0.0170751	37.692	4	6.3	1	1	0.48768	-0.311865		1	13.3	2	2	1.24145	0.0939291	17.129	2
	220	Tb927.11.11390	2OG-Fe(II) oxygenase superfamily, putative		Q383D9	30.964	11	5.0035e-14	1				1.06732	0.0282951	0.323558	0.490048	4.8	1	1	0.9607	-0.0174122		1	0	0	0				0	6.2	1	1	1.18578	0.0740025		1
	36	Tb11.v5.0537;Tb927.11.9920;Tb11.01.1680.v5	polyubiquitin, putative			70.128	34	1.4526e-10	3				1.25079	0.0971842	0.324758	0.488441	0	0	0				0	34	3	3	0.86869	-0.0611352	14.132	4	8.7	1	1	1.80096	0.255504	3.9676	2
	337	Tb927.2.340	retrotransposon hot spot protein 4 (RHS4), putative		D7SGA2	97.84	7.5	4.9016e-17	1				1.11498	0.0472659	0.325949	0.48685	1.3	1	0				0	3.4	3	1	0.93243	-0.0303838	4.1444	2	4.2	3	2	1.33326	0.124916	10.56	3
	279	Tb927.11.3240	T-complex protein 1, zeta subunit, putative (TCP-1-zeta)	TCP-1-zeta	Q386I7	59.579	5.1	1.9748e-06	1				1.15989	0.0644161	0.328066	0.484038	0	0	0				0	3.1	2	2	0.90571	-0.0430108	29.481	2	2	1	1	1.4854	0.171843		1
	552	Tb927.8.3530	glycerol-3-phosphate dehydrogenase [NAD+], glycosomal		Q57YW0	37.805	30.5	5.4913e-104	1				1.06709	0.0281997	0.328233	0.483818	20.6	5	5	0.94926	-0.0226148	6.7631	9	14.7	4	4	0.93341	-0.0299276	6.9174	7	19.2	5	5	1.37133	0.137141	6.2021	5
	302	Tb927.11.6280	pyruvate phosphate dikinase (PPDK)	PPDK	Q385E1	100.45	33.8	4.8478e-157	1			X	1.04237	0.0180211	0.329397	0.482281	25.6	16	16	0.95846	-0.018426	94.218	18	9.4	8	8	0.96444	-0.0157248	13.988	8	13.5	10	10	1.22522	0.0882141	22.751	10
	348	Tb927.2.5240	PRP19-like protein, putative (TbPRP19)	TbPRP19	Q585U7	54.268	7.7	6.2422e-09	1				1.10196	0.0421664	0.332139	0.47868	4.5	1	1	1.0994	0.0411557	1.8095	2	3.1	1	1	0.79027	-0.102225		1	7.7	2	2	1.54017	0.187568	25.226	3
	292	Tb927.11.550	hypothetical protein SCD6.10		Q387J6	31.292	7.5	1.7082e-19	1				1.06673	0.0280527	0.333889	0.476399	4.3	1	1	0.89035	-0.0504392		1	7.5	2	2	0.9939	-0.00265731	6.4968	2	4.3	1	1	1.37169	0.137255	1.0674	2
	373	Tb927.3.4390	dihydrolipoamide dehydrogenase, putative (GCVL-1)	GCVL-1	Q580K3	55.839	4.6	2.0421e-13	1				1.02932	0.0125502	0.33522	0.47467	2.8	1	1	1.0829	0.0345884	8.4976	2	1.8	1	1	0.97839	-0.00948799		1	0	0	0				0
	489	Tb927.7.240;Tb927.7.230	40S ribosomal protein S33, putative			11.17	23.3	1.0918e-05	2				1.03776	0.0160968	0.335884	0.473811	11.7	1	1	1.1079	0.0445006		1	11.7	1	1	0.97206	-0.0123069	1.2585	2	0	0	0				0
	72	Tb927.8.2470;Tb11.v5.0799	hypothetical protein, conserved		Q57XE2	11.223	27.7	5.9828e-08	2			X	1.08106	0.0338513	0.337812	0.471326	16	2	2	1.2429	0.0944362	9.7245	3	11.7	1	1	0.9403	-0.0267336		1	0	0	0				0
	583	Tb927.9.10710	elongation factor 1-alpha, putative		Q38DU6	70.209	4.1	4.2124e-05	1				0.825879	-0.0830834	0.337814	0.471322	2.5	1	1	1.1631	0.0656171		1	1.6	1	1	0.58643	-0.231784		1	0	0	0				0
	64	Tb927.7.2570;Tb11.v5.0611	guide RNA associated protein, GAP2		Q57XL7	52.545	5.5	5.0456e-10	2				1.09567	0.0396794	0.342862	0.46488	0	0	0				0	3	1	1	0.92457	-0.0340602		1	2.5	1	1	1.29843	0.113419		1
	483	Tb927.7.1340;Tb927.7.1320	10 kDa heat shock protein, putative (HSP10)	HSP10		10.67	14	2.8877e-71	2				1.09578	0.039724	0.34538	0.461703	0	0	0				0	14	1	1	0.92147	-0.0355188		1	14	1	1	1.30307	0.114967		1
	134	Tb927.10.15410	glycosomal malate dehydrogenase (gMDH)	gMDH	Q387X2	33.71	29.7	3.2931e-55	1				1.06619	0.0278336	0.346456	0.460352	26.3	6	6	0.92727	-0.0327938	8.8593	6	15.8	3	3	0.92571	-0.033525	15.241	5	19.2	5	5	1.41195	0.14982	6.1064	5
	447	Tb927.6.990;Tb927.6.1060;Tb927.6.1050;Tb927.6.1000;Tb927.6.980;Tb927.6.970;Tb927.6.960;Tb927.6.1020;Tb927.6.1010;Tb927.6.1040;Tb927.6.1030	cysteine peptidase, Clan CA, family C1, Cathepsin L-like (CP)	CP	Q585E8	48.324	8.2	7.3731e-08	11				1.10431	0.0430893	0.346701	0.460044	6.5	2	2	0.8743	-0.0583395	13.841	2	1.8	1	1	0.90262	-0.044495		1	3.3	1	1	1.70648	0.232102		1
	187	Tb927.10.7590	hypothetical protein, conserved		Q38AK5	30.482	9	1.4907e-06	1				1.20719	0.0817774	0.352141	0.453283	0	0	0				0	2.9	1	1	0.82904	-0.0814245		1	6.1	1	1	1.75784	0.244979		1
	114	Tb927.11.9710;Tb927.10.13500	60S ribosomal protein L10a, putative (RPL10A)	RPL10A		24.597	25.2	4.421e-65	2				1.05932	0.0250292	0.356495	0.447946	17.3	4	4	0.93677	-0.028367	20.282	5	15	3	3	0.91298	-0.0395387	3.0937	3	13.6	3	3	1.38993	0.142993	4.4116	3
	472	Tb927.6.4670	MORN repeat-containing protein 1 (MORN1)	TbMORN1	Q587D3	40.686	10.6	1.1386e-10	1				1.09771	0.040488	0.356643	0.447766	7.8	2	2	0.74931	-0.125338	40.445	2	6.4	2	2	1.0984	0.0407605	5.8409	3	3.6	1	1	1.6071	0.206042		1
	609	Tb927.9.3000	cytidine deaminase, putative		Q38FM3	19.171	26.4	3.3375e-12	1				1.03888	0.0165636	0.357066	0.447252	7.7	1	1	0.97449	-0.0112226		1	11.5	2	2	0.92652	-0.0331452	7.9427	2	13.2	2	2	1.24182	0.0940585	6.6062	2
	618	Tb927.9.5900	glutamate dehydrogenase (GDH)	GDH	Q38EX6	112.11	27.4	8.5325e-241	1				1.03123	0.0133575	0.358697	0.445273	18.3	13	13	0.98163	-0.00805218	8.4905	15	11.3	9	9	0.93696	-0.0282789	12.139	10	6.5	5	5	1.19235	0.0764037	10.828	5
	364	Tb927.3.2230	succinyl-CoA synthetase alpha subunit, putative		Q582T6	31.464	24.3	3.3292e-139	1				1.02934	0.0125581	0.362947	0.440157	18.6	4	4	0.96115	-0.0172088	5.6745	8	5.3	1	1	0.95507	-0.0199648		1	10.6	2	2	1.18809	0.0748478	10.523	3
	262	Tb927.11.16730	dihydrolipoyl dehydrogenase (GCVL-2)	GCVL-2	Q381B3	50.433	34	8.4188e-56	1				1.04187	0.0178147	0.36382	0.439114	18	6	6	0.93064	-0.0312183	24.321	7	18.7	6	6	0.95061	-0.0219976	10.596	6	10.1	4	4	1.27838	0.10666	5.4009	5
	563	Tb927.8.6110	3-hydroxy-3-methylglutaryl-CoA synthase, putative (HMGS)	HMGS	Q57YL2	54.669	9.6	4.9299e-12	1			X	1.05504	0.0232682	0.369109	0.432845	3.2	1	1	0.91629	-0.0379671	7.8453	2	3.6	2	2	0.91873	-0.0368121	9.4217	2	2.8	1	1	1.39503	0.144584		1
	223	Tb927.11.11680	2-oxoglutarate dehydrogenase E2 component, putative		Q383B2	41.143	32.4	4.0645e-110	1			X	1.04686	0.0198884	0.369165	0.432779	19.8	6	6	0.95655	-0.0192923	5.7658	9	20.6	7	7	0.90425	-0.0437115	5.8827	8	21.9	6	6	1.32638	0.122669	8.6221	8
	257	Tb927.5.1110;Tb927.11.16280	60S ribosomal protein L2, putative			28.314	13.1	1.1929e-18	2				0.948434	-0.0229929	0.377209	0.423419	8.8	1	1	1.0805	0.0336248	3.5009	3	4.2	1	1	0.83251	-0.0796105		1	0	0	0				0
	492	Tb927.7.2700	NADH-cytochrome b5 reductase, putative (B5R)	B5R	Q57Y80	31.856	22.6	7.515e-24	1				1.03623	0.0154578	0.378425	0.42202	8.4	2	2	1.0242	0.0103848	21.73	2	10.5	3	3	0.87619	-0.0574017	4.8829	4	3.8	1	1	1.23991	0.0933902		1
	537	Tb927.8.1860	pitrilysin-like metalloprotease		Q581Z6	114.53	7.9	3.3024e-12	1				1.04846	0.0205538	0.379575	0.420702	5.6	4	4	1.0101	0.00436437	2.7979	4	0.8	1	1	0.84758	-0.0718193		1	1.5	1	1	1.34622	0.129116		1
	559	Tb927.8.5860	50S ribosomal protein L17, putative		Q57YI7	35.06	5.6	0.01186	1				1.09635	0.0399512	0.382504	0.417364	0	0	0				0	5.6	1	1	0.86433	-0.0633204		1	5.6	1	1	1.39067	0.143223		1
	213	Tb927.11.10910;Tb927.11.10790	40S ribosomal protein SA, putative		Q383I8	27.609	19.7	1.0532e-59	2				0.964034	-0.0159077	0.38338	0.41637	16.4	3	3	1.0606	0.0255516	13.175	4	10.2	2	2	0.87626	-0.057367	12.303	2	0	0	0				0
	393	Tb927.4.2180	60S ribosomal protein L35a, putative		Q584G9	17.021	11.4	6.9558e-10	1				1.03142	0.0134368	0.392128	0.406572	6.7	2	2	0.86427	-0.0633506	20.815	3	4.7	1	1	1.043	0.0182843		1	6.7	2	2	1.21724	0.0853766	15.546	3
	259	Tb927.11.16480	enoyl-CoA hydratase/isomerase family protein, putative		Q381D8	40.234	14.1	6.9186e-28	1				0.955781	-0.0196415	0.393812	0.404711	14.1	4	4	0.94048	-0.0266504	68.106	4	6.4	2	2	0.74704	-0.126656	13.086	2	6.4	2	2	1.24275	0.0943822	17.684	3
	211	Tb927.11.1020	ribokinase, putative		Q387E8	35.288	27.6	8.2066e-86	1				1.04316	0.0183527	0.400626	0.397261	11.7	4	4	0.88694	-0.0521058	4.3921	4	21.3	4	4	0.91422	-0.0389493	11.437	4	24.9	5	5	1.39995	0.146113	22.772	5
	374	Tb927.3.4850	enoyl-CoA hydratase, mitochondrial precursor, putative		Q582Q0	28.605	37.1	2.3037e-161	1				1.03388	0.0144698	0.40097	0.396889	24.3	6	6	0.93591	-0.0287659	17.275	9	8.2	2	2	0.90527	-0.0432219	4.7123	2	20.6	4	4	1.30436	0.115397	18.256	5
	480	Tb927.7.1270;Tb927.7.1250	hypothetical protein, conserved		Q57WS3	35.715	11.9	3.1477e-14	2				1.01834	0.00789279	0.401074	0.396776	11.9	3	3	0.96232	-0.0166805	56.654	3	0	0	0				0	4	1	1	1.07762	0.0324661		1
	582	Tb927.9.10640	synaptojanin (N-terminal domain), putative		Q38DV2	83.045	35.2	4.0521e-236	1				1.0287	0.0122883	0.409503	0.387743	20.4	8	8	0.89148	-0.0498884	8.3814	9	12.5	6	6	0.95902	-0.0181723	14.145	7	10.1	6	6	1.27329	0.104926	6.8903	7
	63	Tb11.v5.0561;Tb927.9.4230;Tb927.9.4210	fatty acyl CoA synthetase, putative			44.797	14.4	1.1536e-13	3				1.03219	0.0137596	0.418509	0.378295	12.4	3	3	0.91452	-0.0388068	15.177	3	2	1	1	1.165	0.0663259		1	0	0	0				0
	439	Tb927.5.4330	dihydrolipoamide branched chain transacylase, putative		Q57Z16	47.651	9.1	5.9553e-27	1				1.02891	0.0123785	0.420342	0.376397	3	2	2	0.86475	-0.0631094	5.7286	3	6.2	3	3	0.96085	-0.0173444	54.343	3	2.3	1	1	1.31096	0.117589		1
	468	Tb927.6.4300;Tb927.6.4280;Tb927.10.6880;Tb11.v5.0516	glyceraldehyde 3-phosphate dehydrogenase, glycosomal (GAPDH)	GAPDH	Q586Z6	39.047	33.7	9.5324e-68	4				1.02257	0.00969481	0.424693	0.371925	21.4	6	6	0.93404	-0.0296345	48.141	8	16.7	5	5	0.91046	-0.0407391	16.416	6	16.7	5	5	1.25736	0.0994581	8.3814	5
	112	Tb927.10.13360	Elongation factor Tu, mitochondrial (EF-Tu)	EF-Tu	Q388R1	51.849	8.9	1.9786e-07	1				1.01731	0.0074522	0.424833	0.371781	7	2	2	0.94729	-0.023517	4.9049	2	1.9	1	1	1.0925	0.0384214		1	0	0	0				0
	410	Tb927.4.590	PQQ-like domain/Protein of unknown function (DUF1620), putative		Q57ZY7	88.024	4.6	2.4025e-12	1				1.02489	0.0106756	0.428176	0.368378	2.8	2	2	0.85334	-0.0688779	8.9549	2	1.8	2	2	0.98271	-0.00757462	1.7867	2	1.2	1	1	1.28375	0.108479		1
	340	Tb927.2.4210	Phosphoenolpyruvate carboxykinase [ATP], glycosomal (PEPCK)	PEPCK	Q586V2	58.564	22.1	3.8222e-61	1				1.01846	0.00794404	0.429117	0.367424	19.8	9	9	0.94266	-0.0256449	18.737	12	5.9	2	2	0.91906	-0.0366561	17.288	3	9.5	3	3	1.21936	0.0861332	116.01	3
	124	Tb927.10.14180	protein transport protein SEC13, putative		Q388I4	41.675	8.3	8.6045e-11	1				1.02395	0.0102768	0.429118	0.367423	3.2	1	1	0.89643	-0.0474836		1	5.1	2	2	0.9266	-0.0331077	2.956	2	3.2	1	1	1.29247	0.111422		1
	578	Tb927.9.10400	hypothetical protein, conserved		Q38DX4	50.645	35.9	1.0939e-36	1				1.02447	0.0105008	0.437484	0.359037	8.3	3	3	0.93783	-0.0278759	23.218	3	30.8	4	4	0.85743	-0.0668013	9.5864	5	30.8	3	3	1.33715	0.12618	7.0751	4
	82	Tb927.1.2400;Tb927.1.2380;Tb927.1.2360;Tb927.1.2340;Tb11.v5.0468	alpha tubulin			49.787	41	2.7684e-73	5				0.98898	-0.00481262	0.441865	0.35471	24.8	7	6	0.97832	-0.00951907	12.465	6	22.2	7	6	0.88584	-0.0526447	7.0261	6	17.7	5	4	1.11616	0.0477259	3.191	4
	314	Tb927.11.7510;Tb927.11.7460	luminal binding protein 1 (BiP), putative (BiP)	BiP		71.434	25.4	1.3032e-93	2				1.02082	0.00895105	0.448131	0.348595	17.6	8	8	0.88017	-0.0554334	10.226	11	12.7	6	6	0.89546	-0.0479538	27.347	6	12.4	5	5	1.34971	0.13024	6.1145	5
	216	Tb927.11.11050	hypothetical protein, conserved		Q383H3	37.475	6	3.7091e-06	1				0.988322	-0.00510147	0.458634	0.338534	3.6	1	1	0.90486	-0.0434186	2.6566	2	2.4	1	1	0.88411	-0.0534937		1	3.6	1	1	1.20672	0.0816079		1
	617	Tb927.9.5890	solanesyl-diphosphate synthase, putative		Q38EX7	39.253	12.5	6.8316e-26	1				1.01246	0.00537832	0.461689	0.335651	12.5	4	4	0.89771	-0.0468639	9.0906	6	3.3	1	1	0.90928	-0.0413024		1	3.3	1	1	1.27146	0.104301		1
	258	Tb927.11.16380	TPR repeat, putative		Q381E8	23.331	7.6	3.0461e-08	1				1.00884	0.00382311	0.467092	0.330598	7.6	1	1	0.95352	-0.0206702		1	7.6	1	1	0.88782	-0.0516751	0.5319	2	7.6	1	1	1.21287	0.0838146		1
	545	Tb927.8.2540	3-ketoacyl-CoA thiolase, putative		Q57XD5	46.244	14.4	4.7905e-19	1				1.00908	0.00392378	0.473853	0.324356	8.7	2	2	0.95386	-0.0205154	5.5812	2	12.8	5	5	0.84498	-0.0731536	12.372	5	5	1	1	1.27479	0.10544		1
	88	Tb927.1.740	phosphatidylinositol-4-phosphate 5-kinase related		Q4GZE4	48.865	34.7	1.6226e-118	1				0.995225	-0.00207859	0.480513	0.318295	34.7	9	9	0.95652	-0.0193059	10.428	11	2.8	1	1	0.87699	-0.0570054		1	14.3	4	4	1.1751	0.0700755	9.3883	5
	182	Tb927.10.6810	guanylate kinase, putative		Q38AS6	29.956	6.8	2.1211e-58	1				0.986405	-0.00594461	0.480741	0.318089	0	0	0				0	6.8	1	1	0.78691	-0.104075	6.9721	2	6.8	1	1	1.23648	0.0921857		1
	57	Tb927.1.2390;Tb927.1.2370;Tb927.1.2350;Tb927.1.2330;Tb11.v5.0469;Tb927.1.2410	beta tubulin			49.704	73.5	0	6				1.00378	0.00163933	0.482893	0.316149	44.3	12	12	0.95649	-0.0193196	9.6648	19	46.2	12	12	0.90438	-0.0436491	11.38	15	41.9	11	11	1.16919	0.0678866	8.108	13
	264	Tb927.11.16760	T-complex protein 1, alpha subunit, putative (TCP-1-alpha)	TCP-1-alpha	Q381B0	54.623	4.2	3.4778e-10	1				1.01158	0.00499815	0.487419	0.312097	2.2	1	1	1.3533	0.131394	1.3601	2	2	1	1	0.75614	-0.121398		1	0	0	0				0
	385	Tb927.4.1020	serine-palmitoyl-CoA transferase, putative		Q580D0	54.128	5.3	8.9657e-05	1				1.00339	0.00146835	0.490983	0.308934	2.4	1	1	0.81406	-0.0893436		1	2.9	1	1	0.96737	-0.0144074		1	2.4	1	1	1.28279	0.108156		1
	394	Tb927.4.2500	eukaryotic translation initiation factor 2-alpha kinase, putative		Q584D7	111.92	20.7	5.7811e-218	1				1.00248	0.00107652	0.49127	0.30868	10.9	8	8	0.89424	-0.0485459	6.6799	10	14.5	13	13	0.92005	-0.0361886	12.66	16	9.7	9	9	1.22451	0.087964	8.3406	10
	445	Tb927.5.940	NADH-dependent fumarate reductase, putative		Q57W39	87.388	6.9	1.2043e-29	1				0.993957	-0.0026323	0.492977	0.307173	3.9	3	1	1.1094	0.0450882	1.8556	2	5.5	4	1	0.55943	-0.252254		1	5.9	4	2	1.58223	0.199269	1.1211	2
	195	Tb927.10.8630	Sucrase/ferredoxin-like, putative		Q38AA9	27.968	8.2	1.2695e-06	1				0.999929	-3.0644e-05	0.499726	0.301268	0	0	0				0	8.2	2	2	0.92113	-0.0356791	52.062	2	3.9	1	1	1.08547	0.0356178		1
	71	Tb927.11.15780;Tb11.v5.0771	hypothetical protein, conserved		Q381K8	10.98	35.7	8.7157e-32	2			X	11.931	1.07668			9.2	1	1	11.931	1.07668		1	0	0	0				0	26.5	1	1				0
	246	Tb927.11.14950	zinc finger protein 2 (ZFP2)	ZFP2	Q381U0	15.767	28.8	7.3372e-07	1				1.2954	0.112405			14.4	1	1				0	0	0	0				0	14.4	1	1	1.2954	0.112405		1
	191	Tb927.10.7870	hypothetical protein, conserved		Q38AH7	22.784	27.7	2.3568e-12	1				16.493	1.2173			27.7	3	3	16.493	1.2173	69.676	3	0	0	0				0	0	0	0				0
	358	Tb927.3.1720	hypothetical protein, conserved		Q57ZD9	11.172	26.6	0.00010997	1			X	4.1589	0.618978			26.6	2	2	4.1589	0.618978	72.491	2	0	0	0				0	0	0	0				0
	110	Tb927.10.12900	Complex 1 protein (LYR family), putative		Q388V6	18.063	26.3	0.0040529	1				1.1764	0.070555			26.3	1	1	1.1764	0.070555		1	0	0	0				0	0	0	0				0
	167	Tb927.10.4740	nucleolar RNA-binding protein, putative		Q38BC7	7.4056	25.4	0.0073664	1				1.1702	0.0682601			25.4	1	1	1.1702	0.0682601	9.5119	2	0	0	0				0	0	0	0				0
	40	Tb927.11.7700;Tb11.0400;Tb11.0300	hypothetical protein			27.629	22.4	1.4493e-15	3				1.8319	0.262902			22.4	4	4	1.8319	0.262902	46.403	4	0	0	0				0	0	0	0				0
	365	Tb927.3.2880	hypothetical protein, conserved		Q57ZM4	12.643	20.2	0.0011307	1			X	1.2889	0.110219			20.2	2	2	1.2889	0.110219	1.9987	2	0	0	0				0	0	0	0				0
	500	Tb927.7.3590	hypothetical protein, conserved		Q57WH4	16.847	17.9	6.5061e-05	1			X	3.4319	0.535535			17.9	2	2	3.4319	0.535535	19.088	2	0	0	0				0	0	0	0				0
	107	Tb927.11.9730;Tb927.10.12680	60S ribosomal protein L34, putative		Q383V6	19.336	17.1	7.2918e-10	2				1.0721	0.0302353			17.1	2	2	1.0721	0.0302353	2.1612	3	0	0	0				0	0	0	0				0
	227	Tb927.11.1270	hypothetical protein, conserved		Q387C5	20.267	16	3.5298e-74	1			X	2.5681	0.409612			16	2	2	2.5681	0.409612	4.1683	2	0	0	0				0	0	0	0				0
	135	Tb927.9.15210;Tb927.10.1590	ribosomal protein L36, putative		Q38CY6	12.457	14.7	0.00064151	2				0.97704	-0.0100877			0	0	0				0	14.7	2	2	0.97704	-0.0100877	4.757	2	0	0	0				0
	416	Tb927.5.1520	ATP-dependent protease ATPase subunit HslU1 (HslU1)	HslU1	Q57VB1	52.53	12.8	7.6159e-13	1				2.4047	0.381061			12.8	4	4	2.4047	0.381061	9.2018	4	0	0	0				0	0	0	0				0
	316	Tb927.11.7900	mitochondrial RNA binding protein 16 (RBP16)	RBP16	Q384M8	15.118	12.8	3.3859e-33	1				1.21194	0.0834829			11.3	1	1				0	0	0	0				0	12.8	2	2	1.21194	0.0834829		1
	286	Tb927.11.4450	ALBA-Domain Protein (ALBA2)	ALBA2	Q385X2	12.757	12.8	0.0022554	1				1.1452	0.0588813			12.8	1	1	1.1452	0.0588813		1	0	0	0				0	0	0	0				0
	84	Tb927.1.3180	40S ribosomal protein S11, putative		Q4GYQ5	20.059	12.6	2.0694e-08	1				1.36953	0.13657			5.7	1	0				0	0	0	0				0	6.9	1	1	1.36953	0.13657	4.597	2
	466	Tb927.6.4130	hypothetical protein, conserved		Q586B1	11.734	12.5	0.00037352	1			X	3.5835	0.554307			0	0	0				0	12.5	1	1	3.5835	0.554307		1	0	0	0				0
	411	Tb927.4.830	cytochrome c oxidase assembly protein PET191, putative		Q580B1	11.341	12.5	0.0027989	1				2.7863	0.445028			0	0	0				0	12.5	1	1	2.7863	0.445028		1	0	0	0				0
	95	Tb927.10.11060	hypothetical protein, conserved		Q389N3	8.8635	12.3	2.3553e-05	1				6.6459	0.822554			0	0	0				0	12.3	1	1	6.6459	0.822554		1	0	0	0				0
	603	Tb927.9.15010	hypothetical protein, conserved		Q38CZ9	23.182	12.3	6.0651e-09	1			X	6.5691	0.817506			12.3	2	2	6.5691	0.817506		1	0	0	0				0	0	0	0				0
	530	Tb927.8.1210	hypothetical protein, conserved		Q57VN3	77.786	12.2	0.0011537	1				1.1454	0.0589572			0	0	0				0	12.2	1	1	1.1454	0.0589572		1	0	0	0				0
	231	Tb927.11.13180	Present in the outer mitochondrial membrane proteome 10 (POMP10)	POMP10	Q382L8	61.21	12.1	5.0474e-17	1		X		1.3093	0.117039			12.1	3	3	1.3093	0.117039	9.4516	3	0	0	0				0	0	0	0				0
	532	Tb927.8.1340;Tb927.8.1330	60S ribosomal protein L7a, putative			30.879	12	2.8492e-64	2				1.0557	0.0235405			12	2	2	1.0557	0.0235405	11.699	2	0	0	0				0	0	0	0				0
	526	Tb927.7.890	electron transfer protein, putative		Q57VT5	19.713	11.8	1.4339e-12	1				0.8291	-0.0813931			11.8	2	2	0.8291	-0.0813931		1	0	0	0				0	0	0	0				0
	200	Tb927.10.9030	Mechanosensitive ion channel, putative		Q38A71	18.026	11.7	0.0014478	1				8.092	0.908056			0	0	0				0	11.7	2	2	8.092	0.908056	22.025	2	0	0	0				0
	203	Tb927.10.9830	hypothetical protein, conserved		Q389Z3	17.194	11.5	1.5472e-34	1			X	1.4559	0.163132			11.5	1	1	1.4559	0.163132	1.1509	2	0	0	0				0	0	0	0				0
	544	Tb927.8.2530	hypothetical protein, conserved		Q57XD6	13.299	11.4	0.0042248	1			X	1.31146	0.117754			0	0	0				0	0	0	0				0	11.4	1	1	1.31146	0.117754	109.59	2
	631	Tb927.9.8710	hypothetical protein, conserved		Q38EA5	19.729	11.2	0.0011285	1			X	15.165	1.18084			11.2	1	1	15.165	1.18084		1	0	0	0				0	0	0	0				0
	481	Tb927.7.1290	Protein of unknown function (DUF2012), putative		Q57WS1	26.998	11.2	0.00016713	1				0.94572	-0.0242374			4.5	1	1	0.94572	-0.0242374		1	0	0	0				0	6.6	1	1				0
	171	Tb927.10.5050	Mitochondrial ATP synthase epsilon chain, putative		Q38B96	8.6908	10.7	0.012433	1			X	1.4155	0.15091			0	0	0				0	10.7	1	1	1.4155	0.15091		1	0	0	0				0
	236	Tb927.11.13990	GDP-L-fucose synthetase, putative		Q382D8	40.659	10.6	7.1256e-15	1				0.90669	-0.0425412			10.6	2	2	0.90669	-0.0425412	5.924	3	0	0	0				0	0	0	0				0
	556	Tb927.8.5120	cytochrome c		Q57UI4	12.3	10.5	0.011243	1				0.95278	-0.0210074			0	0	0				0	10.5	1	1	0.95278	-0.0210074		1	0	0	0				0
	494	Tb927.7.2780	hypothetical protein, conserved		Q57Y88	12.723	10.3	0.0025726	1				1.25437	0.0984273			0	0	0				0	0	0	0				0	10.3	1	1	1.25437	0.0984273		1
	313	Tb927.11.740	eukaryotic translation initiation factor 5A, putative (eIF-5A)	eIF-5A	Q387H6	17.82	10.2	3.7271e-08	1				1.2045	0.0808068			10.2	1	1	1.2045	0.0808068		1	0	0	0				0	0	0	0				0
	116	Tb927.10.13600	hypothetical protein, conserved		Q388N8	18.522	10.1	8.119e-66	1			X	5.6657	0.753254			10.1	1	1	5.6657	0.753254		1	0	0	0				0	0	0	0				0
	224	Tb927.11.11830;Tb927.11.11820	40S ribosomal protein S17, putative			16.222	9.9	6.042e-07	2				1.0439	0.0186589			9.9	1	1	1.0439	0.0186589		1	0	0	0				0	0	0	0				0
	301	Tb927.11.6250	hypothetical protein, conserved		Q385E4	27.599	9.7	2.4961e-26	1			X	1.3799	0.139848			9.7	2	2	1.3799	0.139848	7.398	2	0	0	0				0	0	0	0				0
	260	Tb927.11.16510	hypothetical protein, conserved		Q381D5	16.327	9.6	0.00015866	1			X	2.4604	0.391006			9.6	1	1	2.4604	0.391006	20.069	2	0	0	0				0	0	0	0				0
	467	Tb927.6.4140	paraflagellar rod component, putative (PFC4)	PFC4	Q586B2	13.009	9.6	0.010042	1				1.24349	0.0946413			0	0	0				0	0	0	0				0	9.6	1	1	1.24349	0.0946413		1
	458	Tb927.6.2610	hypothetical protein, conserved		Q584P5	11.414	9.5	0.00017311	1				16.967	1.22961			9.5	1	1	16.967	1.22961		1	0	0	0				0	0	0	0				0
	210	Tb927.11.10140	hypothetical protein, conserved		Q383R5	30.3	9.3	0.00052296	1			X	1.6831	0.22611			9.3	2	2	1.6831	0.22611	13.434	2	0	0	0				0	0	0	0				0
	505	Tb927.7.5180;Tb927.7.5170	60S ribosomal protein L23a, putative		Q57ZH1	18.17	9.1	0.00015087	2				0.9597	-0.0178645			9.1	1	1	0.9597	-0.0178645	1.3759	2	0	0	0				0	0	0	0				0
	162	Tb927.10.4280	ubiquinol-cytochrome c reductase complex 14kD subunit, putative		Q38BH2	24.055	9	7.0543e-13	1			X	3.9789	0.599763			0	0	0				0	9	2	2	3.9789	0.599763	10.681	2	0	0	0				0
	133	Tb927.10.15220	hypothetical protein, conserved		Q387Y9	22.101	8.8	0.0003591	1				5.6808	0.754409			0	0	0				0	8.8	1	1	5.6808	0.754409		1	0	0	0				0
	573	Tb927.8.7040	hypothetical protein, conserved		Q57YR1	21.365	8.5	0.00018582	1			X	1.1036	0.0428117			8.5	1	1	1.1036	0.0428117		1	0	0	0				0	0	0	0				0
	232	Tb927.11.13280	mitochondrial RNA binding protein 2 (GBP25)	GBP25	Q382K8	25.106	8.5	2.4435e-25	1				1.0104	0.00449334			8.5	1	1	1.0104	0.00449334		1	0	0	0				0	0	0	0				0
	147	Tb927.10.2660	hypothetical protein, conserved		Q38BX9	20.788	8.5	0.00013339	1				1.0019	0.000824377			8.5	1	1	1.0019	0.000824377		1	0	0	0				0	0	0	0				0
	389	Tb927.4.1670	cytochrome b5-like Heme/Steroid binding domain containing protein, putative (POMP29)	POMP29	Q581R4	17.389	8.5	0.00096804	1		X		0.92331	-0.0346525			8.5	1	1	0.92331	-0.0346525	12.768	2	0	0	0				0	0	0	0				0
	269	Tb927.11.2160	hypothetical protein, conserved		Q386U3	18.056	8.4	0.00050793	1				7.4748	0.8736			8.4	1	1	7.4748	0.8736		1	0	0	0				0	0	0	0				0
	222	Tb927.11.11520	glycosomal membrane protein (PEX11)	PEX11	Q383C6	24.027	8.3	1.232e-05	1				0.78483	-0.105224			0	0	0				0	8.3	2	2	0.78483	-0.105224	25.956	2	0	0	0				0
	306	Tb927.11.6510;Tb927.11.6500	40S ribosomal protein S21, putative		Q385B8	21.118	8.2	2.5587e-06	2				0.89696	-0.0472269			8.2	1	1	0.89696	-0.0472269		1	0	0	0				0	0	0	0				0
	630	Tb927.9.8680	cytochrome c oxidase assembly factor, putative		Q38EA7	30.64	8.1	1.4149e-06	1			X	7.4336	0.871199			0	0	0				0	8.1	2	2	7.4336	0.871199	17.329	2	0	0	0				0
	233	Tb927.11.13710	hypothetical protein, conserved		Q382G6	20.895	8.1	6.1413e-34	1				3.1883	0.503559			8.1	1	1	3.1883	0.503559		1	0	0	0				0	0	0	0				0
	539	Tb927.8.1910	acetylornithine deacetylase, putative (ArgE)	ArgE	Q581Z1	43.269	7.9	1.559e-08	1				1.1249	0.0511139			7.9	2	2	1.1249	0.0511139	30.052	2	0	0	0				0	0	0	0				0
	41	Tb927.11.18680;Tb11.0845	dynein light chain LC8, putative (DYNLL1)	DYNLL1	Q4FKD8	10.429	7.8	0.00882	2				1.30012	0.113983			0	0	0				0	0	0	0				0	7.8	1	1	1.30012	0.113983		1
	59	Tb927.10.3940;Tb927.10.3930;Tb11.v5.0501	40S ribosomal protein S3A, putative		Q38BK6	29.422	7.8	3.6057e-11	3				1.27966	0.107093			0	0	0				0	0	0	0				0	7.8	2	2	1.27966	0.107093		1
	624	Tb927.9.7830	hypothetical protein, conserved		Q38EH2	22.986	7.6	2.6317e-05	1			X	4.6952	0.671654			4	1	1	4.6952	0.671654		1	0	0	0				0	3.5	1	1				0
	197	Tb927.10.8730	ABC1 family, putative		Q38AA0	50.876	7.5	5.5067e-55	1			X	1.3912	0.14339			7.5	2	2	1.3912	0.14339	13.515	2	0	0	0				0	0	0	0				0
	496	Tb927.7.2940;Tb927.7.2930;Tb927.7.2920;Tb927.7.2910;Tb927.7.2900;Tb927.7.2890;Tb927.7.2880;Tb927.7.2870;Tb927.7.2860;Tb927.7.2850;Tb927.7.2840;Tb927.7.2830;Tb927.7.2820	histone H2A, putative			14.212	7.5	5.2298e-06	13				1.0841	0.0350693			0	0	0				0	7.5	1	1	1.0841	0.0350693		1	0	0	0				0
	484	Tb927.7.1670	Eukaryotic translation initiation factor 4E type 6 (eif4e6)	eif4e6	Q57V43	20.864	7.5	0.0018734	1				0.96456	-0.0156708			7.5	1	1	0.96456	-0.0156708		1	0	0	0				0	0	0	0				0
	242	Tb927.11.14570	LicD family, putative		Q381Y0	46.609	7.5	3.712e-09	1				0.86987	-0.0605456			7.5	2	2	0.86987	-0.0605456	2.0349	2	0	0	0				0	0	0	0				0
	475	Tb927.9.15190;Tb927.6.5040	ribosomal protein L15, putative		Q38CY7	24.401	7.4	2.3004e-05	2				1.0809	0.0337855			7.4	1	1	1.0809	0.0337855		1	0	0	0				0	0	0	0				0
	396	Tb927.4.2740	p25-alpha, putative		D6XFL0	16.327	7.3	0.00072923	1				0.0085208	-2.06952			0	0	0				0	7.3	1	1	0.0085208	-2.06952		1	0	0	0				0
	549	Tb927.8.3260	YceI-like domain containing protein, putative		Q57YY7	22.139	7.2	0.0074148	1			X	6.41478	0.807182			0	0	0				0	0	0	0				0	7.2	1	1	6.41478	0.807182		1
	589	Tb927.9.11280	unspecified product		Q38DP8	35.601	7.2	4.1354e-08	1				1.7006	0.230602			0	0	0				0	7.2	2	2	1.7006	0.230602	12.786	2	0	0	0				0
	562	Tb927.8.6080	Glycerophosphoryl diester phosphodiesterase family, putative (POMP42)	POMP42	Q57YK9	38.08	7.2	0.00016523	1		X		1.4205	0.152441			4.2	1	1	1.4205	0.152441		1	3	1	1				0	0	0	0				0
	395	Tb927.4.2530	hypothetical protein, conserved		Q584D4	16.835	7	3.94e-06	1				0.77008	-0.113464			7	1	1	0.77008	-0.113464		1	0	0	0				0	0	0	0				0
	42	Tb927.4.1100;Tb927.11.680;Tb11.0880	ribosomal protein L21E (60S), putative		Q580D8	18.015	6.9	3.2842e-05	3				1.0264	0.0113166			6.9	1	1	1.0264	0.0113166		1	0	0	0				0	0	0	0				0
	541	Tb927.8.2000	cyclophilin, putative (NCP1)	NCP1	Q581Y2	28.482	6.9	0.00014027	1				0.98158	-0.0080743			0	0	0				0	6.9	2	2	0.98158	-0.0080743	6.8256	2	0	0	0				0
	529	Tb927.8.1030	chaperone protein DNAj, putative		Q57VQ1	33.402	6.8	1.5068e-06	1				8.5539	0.932164			6.8	1	1	8.5539	0.932164		1	0	0	0				0	0	0	0				0
	89	Tb927.1.840	transmembrane protein, putative		Q4GZD4	27.104	6.7	1.0269e-05	1			X	4.5447	0.657505			6.7	1	1	4.5447	0.657505		1	0	0	0				0	0	0	0				0
	513	Tb927.7.6350	NADH-ubiquinone oxidoreductase, mitochondrial, putative		Q582M4	30.925	6.6	1.6647e-06	1				2.22663	0.347647			0	0	0				0	0	0	0				0	6.6	1	1	2.22663	0.347647		1
	391	Tb927.4.1860	ribosomal protein S19, putative		Q583K7	18.846	6.6	0.0010086	1				1.9852	0.297804			6.6	1	1	1.9852	0.297804		1	0	0	0				0	0	0	0				0
	518	Tb927.7.7090	hypothetical protein, conserved		Q57XS9	17.127	6.6	0.0078672	1				1.2997	0.113843			6.6	1	1	1.2997	0.113843		1	0	0	0				0	6.6	1	1				0
	324	Tb927.11.9600	hypothetical protein, conserved		Q383W9	34.241	6.4	0.00022259	1				11.166	1.0479			6.4	2	2	11.166	1.0479	36.608	2	0	0	0				0	0	0	0				0
	53	Tb927.10.6300;Tb11.v5.0276	Ribosomal protein S5, C-terminal domain containing protein, putative		Q38AX6	50.038	6.4	1.1011e-06	2				2.4384	0.387105			0	0	0				0	6.4	3	3	2.4384	0.387105	10.703	3	0	0	0				0
	104	Tb927.10.12330	zinc finger protein family member, putative (ZC3H34)	ZC3H34	Q389B0	22.365	6.4	0.00981	1				1.0344	0.0146885			6.4	1	1	1.0344	0.0146885		1	0	0	0				0	0	0	0				0
	93	Tb927.6.4690;Tb927.10.1100	60S ribosomal protein L9, putative		Q587D5	21.661	6.4	2.2148e-06	2				0.87716	-0.0569212			6.4	1	1	0.87716	-0.0569212		1	0	0	0				0	0	0	0				0
	163	Tb927.10.4550	hypothetical protein, conserved		Q38BE6	18.658	6.4	0.00024331	1				0.862664	-0.0641584			0	0	0				0	0	0	0				0	6.4	1	1	0.862664	-0.0641584		1
	576	Tb927.8.8120	hypothetical protein, conserved		Q57WL8	30.085	6.3	0.0042202	1				1.19219	0.0763468			0	0	0				0	0	0	0				0	6.3	1	1	1.19219	0.0763468		1
	145	Tb927.10.2530	adenylate kinase, putative		Q38BZ2	24.941	6.3	0.010249	1				0.72656	-0.138729			0	0	0				0	6.3	1	1	0.72656	-0.138729		1	0	0	0				0
	209	Tb927.11.10100	hypothetical protein, conserved		Q383R9	18.236	6.2	0.00018863	1				14.181	1.15171			0	0	0				0	6.2	1	1	14.181	1.15171		1	0	0	0				0
	255	Tb927.11.1620	hypothetical protein, conserved		Q386Z2	21.598	6.2	0.0086465	1			X	5.14536	0.711415			0	0	0				0	0	0	0				0	6.2	1	1	5.14536	0.711415		1
	97	Tb927.10.11160	HIRA-interacting protein 5, putative		Q389M3	26.717	6.2	0.011829	1				4.4403	0.647412			0	0	0				0	0	0	0				0	6.2	1	1	4.4403	0.647412		1
	547	Tb927.8.3070	hypothetical protein, conserved		Q57W66	17.047	6.2	0.00059867	1				2.9862	0.475119			0	0	0				0	6.2	1	1	2.9862	0.475119		1	0	0	0				0
	470	Tb927.6.4440	RNA-binding protein 42 (RNA-binding motif protein 42) (RBP42)	RBP42	Q587B0	37.718	6.2	2.408e-20	1				1.0029	0.00125763			6.2	1	1	1.0029	0.00125763		1	0	0	0				0	0	0	0				0
	103	Tb927.10.11930	beta-D-hydroxybutyrate dehydrogenase		Q389E9	27.645	6.2	0.00070687	1				0.72063	-0.142288			6.2	1	1	0.72063	-0.142288		1	0	0	0				0	0	0	0				0
	462	Tb927.6.3870	RNA-binding protein, putative (SGN1)	SGN1	Q585Y5	22.904	6.1	0.00035024	1				0.94613	-0.0240492			0	0	0				0	6.1	1	1	0.94613	-0.0240492		1	0	0	0				0
	334	Tb927.2.2940	hypothetical protein, conserved		Q587G7	32.208	6	0.00017898	1			X	3.8606	0.586655			6	1	1	3.8606	0.586655		1	0	0	0				0	0	0	0				0
	626	Tb927.9.8130;Tb927.9.8100	nascent polypeptide associated complex subunit, putative			20.129	5.9	0.00076295	2				1.2504	0.097049			5.9	1	1	1.2504	0.097049		1	0	0	0				0	0	0	0				0
	118	Tb927.10.13800	hypothetical protein, conserved		Q388L9	34.401	5.9	7.5467e-05	1				1.0149	0.00642325			0	0	0				0	5.9	2	2	1.0149	0.00642325	19.195	2	0	0	0				0
	592	Tb927.9.11600;Tb927.9.11580	Gim5B protein (gim5B)	gim5B	Q38DN0	25.975	5.8	3.1121e-06	2				1.3381	0.126489			5.8	1	1	1.3381	0.126489		1	0	0	0				0	0	0	0				0
	212	Tb927.11.10240	ATP-dependent protease subunit HslV (HsIV)	HsIV	Q383Q5	22.684	5.7	0.0091939	1				1.1822	0.072691			5.7	1	1	1.1822	0.072691		1	0	0	0				0	0	0	0				0
	430	Tb927.5.3140	hypothetical protein, conserved		Q57Z79	25.738	5.6	0.00035279	1				3.8101	0.580937			0	0	0				0	0	0	0				0	5.6	1	1	3.8101	0.580937		1
	130	Tb927.10.14930	Zinc finger CCCH domain-containing protein 39 (ZC3H39)	ZC3H39	Q388B3	31.519	5.6	0.0015066	1				0.90433	-0.0436731			0	0	0				0	5.6	1	1	0.90433	-0.0436731		1	0	0	0				0
	442	Tb927.5.750	hypothetical protein, conserved		Q57VG3	24.837	5.5	0.0011107	1				5.73723	0.758703			0	0	0				0	0	0	0				0	5.5	1	1	5.73723	0.758703		1
	62	Tb11.v5.0559;Tb927.5.910;Tb927.5.900	oligosaccharyl transferase subunit, putative			40.454	5.4	0.0048802	3				1.1971	0.0781304			5.4	1	1	1.1971	0.0781304		1	0	0	0				0	0	0	0				0
	506	Tb927.7.5260	Cytochrome c oxidase biogenesis protein Cmc1 like, putative		Q57ZG3	22.68	5.2	0.010885	1			X	3.13342	0.496019			0	0	0				0	0	0	0				0	5.2	1	1	3.13342	0.496019		1
	384	Tb927.3.940	Complex 1 protein (LYR family), putative		Q57WX7	18.107	5.2	0.0034079	1			X	2.8437	0.453884			0	0	0				0	5.2	1	1	2.8437	0.453884		1	0	0	0				0
	604	Tb927.9.15150;Tb927.9.15110	unspecified product			34.636	5.2	0.00018347	2				1.57248	0.196584			0	0	0				0	0	0	0				0	5.2	1	1	1.57248	0.196584		1
	555	Tb927.8.4930	hypothetical protein, conserved		Q57UV9	33.895	5.2	1.589e-05	1				1.1571	0.0633709			5.2	1	1	1.1571	0.0633709	8.8465	2	0	0	0				0	0	0	0				0
	380	Tb927.3.5340	Hsc70-interacting protein (Hip), putative		Q580U1	42.028	5.2	1.5239e-05	1				1.0595	0.025101			0	0	0				0	5.2	2	2	1.0595	0.025101	6.0126	2	0	0	0				0
	120	Tb927.10.1470;Tb927.10.1400	hypoxanthine-guanine phosphoribosyltransferase (HGPRT)	HGPRT	Q38C93	23.372	5.2	0.00030889	2				0.93007	-0.0314844			5.2	1	1	0.93007	-0.0314844		1	0	0	0				0	0	0	0				0
	581	Tb927.9.10580	3-demethylubiquinone-9 3-methyltransferase, putative		Q38DV8	31.206	5.2	4.7056e-11	1			X	0.77845	-0.108769			5.2	1	1	0.77845	-0.108769		1	0	0	0				0	0	0	0				0
	239	Tb927.11.14100	DRBD4 (DRBD4)	DRBD4	Q382C7	54.707	5.1	3.1883e-05	1				0.97833	-0.00951463			5.1	2	2	0.97833	-0.00951463	6.8162	3	0	0	0				0	0	0	0				0
	457	Tb927.6.2550	RNA-binding protein, putative (TRRM2)	TRRM2	Q584Q1	79.849	5	8.4879e-11	1				0.99734	-0.00115676			5	2	2	0.99734	-0.00115676	9.6729	2	0	0	0				0	0	0	0				0
	591	Tb927.9.11560	hypothetical protein, conserved		Q38DN2	36.042	4.9	3.2391e-18	1				8.745	0.94176			4.9	1	1	8.745	0.94176		1	0	0	0				0	0	0	0				0
	354	Tb927.3.1410	cytochrome oxidase subunit VII (COXVII)	COXVII	Q57XX4	19.264	4.8	3.1496e-05	1			X	2.3437	0.369902			4.8	1	1	2.3437	0.369902		1	0	0	0				0	0	0	0				0
	438	Tb927.5.4020	hypothetical protein		Q57Z47	29.347	4.8	0.0019966	1				1.2577	0.0995771			4.8	1	1	1.2577	0.0995771		1	0	0	0				0	0	0	0				0
	407	Tb927.4.4910;Tb927.8.7530	3,2-trans-enoyl-CoA isomerase, mitochondrial precursor, putative		Q584L4	45.333	4.8	0.00034676	2				1.0306	0.0130901			0	0	0				0	4.8	2	2	1.0306	0.0130901	9.8413	2	0	0	0				0
	87	Tb927.1.5000	hypothetical protein, conserved		Q4GY80	30.458	4.8	0.008733	1				0.96159	-0.0170101			0	0	0				0	4.8	1	1	0.96159	-0.0170101		1	0	0	0				0
	450	Tb927.6.1550	Leucine-rich repeat, ribonuclease inhibitor subtype domain-containing protein (POMP30)	POMP30	Q585Q5	38.864	4.8	0.0014366	1		X		0.89347	-0.04892			0	0	0				0	4.8	2	2	0.89347	-0.04892	2.57	2	0	0	0				0
	117	Tb927.10.13620	NADH-ubiquinone oxidoreductase complex I subunit,FT putative		Q388N6	54.791	4.7	3.5938e-08	1			X	3.97804	0.599669			0	0	0				0	2.3	1	1				0	4.7	2	2	3.97804	0.599669	128.13	2
	534	Tb927.8.1580	hypothetical protein, conserved		Q580G5	31.532	4.7	0.0024451	1				1.5211	0.182158			4.7	1	1	1.5211	0.182158		1	0	0	0				0	0	0	0				0
	343	Tb927.2.470;Tb927.4.220	retrotransposon hot spot protein 4 (RHS4), putative		Q584M7	98.316	4.7	2.8124e-11	2				1.2809	0.107515			1.3	1	1	1.2809	0.107515		1	2	2	0				0	1.4	1	0				0
	392	Tb927.4.2040;Tb927.4.2030	ALBA-Domain Protein (ALBA3)	ALBA3	Q583I9	20.808	4.7	9.7496e-08	2				1.0336	0.0143525			0	0	0				0	4.7	1	1	1.0336	0.0143525		1	0	0	0				0
	420	Tb927.5.1780	hypothetical protein, conserved		Q57ZP7	48.192	4.7	0.00056212	1				0.89571	-0.0478326			4.7	1	1	0.89571	-0.0478326	9.4318	2	0	0	0				0	0	0	0				0
	452	Tb927.6.1860	conserved protein		Q585M5	30.977	4.7	0.0017708	1				0.88579	-0.0526692			0	0	0				0	4.7	1	1	0.88579	-0.0526692		1	0	0	0				0
	417	Tb927.5.1530	Flavin-binding monooxygenase-like, putative		Q57VB0	59.943	4.6	3.2083e-05	1				5.27259	0.722024			0	0	0				0	2.2	1	1				0	4.6	2	2	5.27259	0.722024	126.48	2
	512	Tb927.7.6200	chaperone protein DNAj, putative		Q57VJ1	31.594	4.6	0.00027274	1			X	4.8233	0.683344			4.6	1	1	4.8233	0.683344		1	0	0	0				0	0	0	0				0
	570	Tb927.8.6520	hypothetical protein, conserved		Q57TW1	48.547	4.6	4.1043e-21	1				4.7541	0.677068			4.6	1	1	4.7541	0.677068		1	0	0	0				0	0	0	0				0
	574	Tb927.8.750	nucleolar RNA-binding protein, putative		Q57YF6	39.761	4.6	7.4229e-05	1				1.2949	0.112236			4.6	1	1	1.2949	0.112236		1	0	0	0				0	0	0	0				0
	83	Tb927.1.3070	hypothetical protein, conserved		Q4GYR6	44.99	4.6	0.0050496	1				1.29026	0.110676			0	0	0				0	0	0	0				0	4.6	1	1	1.29026	0.110676		1
	106	Tb927.10.12540	NADH-ubiquinone oxidoreductase complex I subunit, putative (NDUFS1)	NDUFS1	Q388Y9	33.754	4.6	0.003728	1			X	1.1525	0.0616409			0	0	0				0	4.6	1	1	1.1525	0.0616409		1	0	0	0				0
	132	Tb927.2.5910;Tb927.10.15120	40S ribosomal protein S13, putative			17.309	4.6	0.0092149	2				1.0034	0.0014741			0	0	0				0	4.6	1	1	1.0034	0.0014741		1	0	0	0				0
	632	Tb927.9.8740	RNA-binding protein (DRBD3)	DRBD3	Q38EA2	36.984	4.6	1.1523e-05	1				0.96567	-0.0151713			0	0	0				0	4.6	1	1	0.96567	-0.0151713		1	0	0	0				0
	520	Tb927.7.7230	nitroreductase (NTR)	NTR	Q57XU3	35.522	4.4	0.00038691	1			X	3.1302	0.495572			4.4	1	1	3.1302	0.495572	107.52	2	0	0	0				0	0	0	0				0
	341	Tb927.2.4240	GTP binding protein, putative		Q586V0	40.685	4.4	0.0047313	1				0.80969	-0.0916812			4.4	1	1	0.80969	-0.0916812		1	0	0	0				0	0	0	0				0
	386	Tb927.4.1360	aldose 1-epimerase, putative		Q581U5	32.547	4.4	0.00063395	1				0.78235	-0.106599			4.4	1	1	0.78235	-0.106599		1	0	0	0				0	0	0	0				0
	516	Tb927.7.6990	hypothetical protein, conserved		Q57XR9	32.721	4.3	2.1042e-11	1			X	6.5814	0.818318			4.3	1	1	6.5814	0.818318	0.8738	2	0	0	0				0	0	0	0				0
	300	Tb927.11.6210	sterol 14-alpha-demethylase (CYP51)	CYP51	Q385E8	54.372	4.2	8.5527e-05	1				0.85298	-0.0690612			0	0	0				0	4.2	2	2	0.85298	-0.0690612	7.4907	3	0	0	0				0
	349	Tb927.2.5800	sedoheptulose-1,7-bisphosphatase (SBPase)	SBPase	Q586C9	35.502	4.2	1.5915e-16	1				0.8111	-0.0909256			4.2	1	1	0.8111	-0.0909256		1	0	0	0				0	0	0	0				0
	432	Tb927.5.3350	iron superoxide dismutase, putative		Q57Z58	26.824	4.2	0.010254	1				0.71292	-0.146959			0	0	0				0	4.2	1	1	0.71292	-0.146959		1	0	0	0				0
	271	Tb927.11.2410	hypothetical protein, conserved			24.58	4.1	2.4584e-07	1				1.3013	0.114379			0	0	0				0	0	0	0				0	4.1	1	1	1.3013	0.114379		1
	378	Tb927.3.5040	hypothetical protein, conserved		Q582N3	61.875	4.1	0.0067226	1				0.90933	-0.0412785			4.1	1	1	0.90933	-0.0412785		1	0	0	0				0	0	0	0				0
	77	Tb11.v5.1042;Tb927.10.3570	RNA-editing complex protein, putative			38.279	4	0.0077805	2				1.1498	0.0606223			0	0	0				0	4	1	1	1.1498	0.0606223		1	0	0	0				0
	449	Tb927.6.1470	hypothetical protein, conserved		Q585R3	27.521	4	3.8342e-06	1				0.79836	-0.0978012			4	1	1	0.79836	-0.0978012		1	0	0	0				0	0	0	0				0
	109	Tb927.10.12840	mitochondrial carrier protein (MCP12)	MCP12	Q388W2	33.131	3.9	1.2007e-06	1			X	2.79133	0.445811	0.0222675	1.65233	0	0	0				0	3.9	1	1	2.9995	0.477049	14.479	2	3.9	1	1	2.59761	0.414573		1
	143	Tb927.10.2240	hypothetical protein, conserved		Q38C20	66.352	3.9	3.1736e-06	1				1.02613	0.0112005	0.0129094	1.88909	1.9	1	1	1.0272	0.011655	6.3828	2	0	0	0				0	2	1	1	1.02505	0.010746		1
	497	Tb927.7.3050	hypothetical protein, conserved		Q57YB5	131.58	3.9	4.058e-20	1				1.28168	0.107779	0.161988	0.790517	2.7	2	2	1.3801	0.139911	1.1787	2	1.1	1	1	0.89237	-0.049455		1	2.7	2	2	1.70955	0.232881	11.285	2
	397	Tb927.4.3300	metallo-peptidase, Clan MA(E) Family M41		Q584A7	78.872	3.8	7.7116e-32	1			X	4.53707	0.656775	0.00068788	3.16249	2.2	1	1	4.7199	0.673933		1	1.5	1	1	4.8723	0.687734		1	2.2	1	1	4.06124	0.608659		1
	150	Tb927.10.2810	hypothetical protein, conserved		Q38BW4	38.589	3.8	0.014715	1				1.1773	0.0708871			3.8	1	1	1.1773	0.0708871		1	0	0	0				0	0	0	0				0
	205	Tb927.10.9900	ABC1 protein, putative		Q389Y6	62.856	3.7	2.3874e-08	1			X	8.1067	0.908844			3.7	2	2	8.1067	0.908844	16.432	2	0	0	0				0	0	0	0				0
	471	Tb927.6.4540	3-hydroxy-3-methylglutaryl-CoA reductase, putative		Q587C0	45.944	3.7	2.1279e-07	1				1.48787	0.172566			0	0	0				0	0	0	0				0	3.7	1	1	1.48787	0.172566		1
	634	Tb927.9.8880;Tb927.9.8850	actin B			41.895	3.7	0.010938	2				1.21653	0.0851229			0	0	0				0	0	0	0				0	3.7	1	1	1.21653	0.0851229		1
	265	Tb927.11.1890	WD domain, G-beta repeat, putative		Q386X0	36.025	3.7	0.0010494	1				1.0732	0.0306807			0	0	0				0	3.7	1	1	1.0732	0.0306807		1	0	0	0				0
	501	Tb927.7.3810	'Cold-shock' DNA-binding domain containing protein, putative		Q57UC8	41.685	3.7	0.0028846	1				0.88598	-0.0525761			0	0	0				0	3.7	1	1	0.88598	-0.0525761		1	0	0	0				0
	144	Tb927.10.2290	chaperone protein DNAj, putative		Q38C15	46.795	3.6	0.0002835	1				2.9575	0.470925			0	0	0				0	3.6	1	1	2.9575	0.470925		1	0	0	0				0
	487	Tb927.7.2120	hypothetical protein, conserved		Q57UZ9	46.084	3.6	0.00059497	1				1.84816	0.266739			0	0	0				0	0	0	0				0	3.6	1	1	1.84816	0.266739		1
	363	Tb927.3.2150	protein phosphatase 2C, putative		Q57Z96	40.009	3.6	0.00040686	1				1.48659	0.172191			0	0	0				0	0	0	0				0	3.6	1	1	1.48659	0.172191		1
	67	Tb927.10.8230;Tb11.v5.0668	protein disulfide isomerase 2 (PDI2)	PDI2	Q38AE1	55.579	3.6	1.1573e-06	2				0.92843	-0.0322508			3.6	1	1	0.92843	-0.0322508		1	0	0	0				0	0	0	0				0
	138	Tb927.10.1730	hypothetical protein, conserved		Q38C69	39.265	3.6	0.0074783	1				0.85811	-0.066457			3.6	1	1	0.85811	-0.066457		1	0	0	0				0	0	0	0				0
	287	Tb927.11.4680	SURF1 family, putative		Q385U9	40.02	3.5	0.00054466	1			X	8.19386	0.913488	0.0176283	1.75379	3.5	1	1	7.292	0.862847		1	0	0	0				0	3.5	1	1	9.20726	0.96413		1
	460	Tb927.6.3630	sphingosine 1-phosphate lyase, putative (SPL)	SPL	Q585W1	59.525	3.5	5.1622e-05	1		X		1.74029	0.240622	0.013824	1.85937	0	0	0				0	1.5	1	1	1.7827	0.251078		1	2	1	1	1.69889	0.230165		1
	455	Tb927.6.2230	RGG protein (RGG1)	RGG1	Q584T3	86.64	3.5	0.00013662	1				1.03929	0.0167374	0.430228	0.366301	0	0	0				0	3.5	2	2	0.87419	-0.0583942	10.129	3	2.1	1	1	1.23557	0.091869		1
	165	Tb927.10.4640	eukaryotic translation initiation factor 3 subunit L, putative (EIF3L)	EIF3L	Q38BD7	55.649	3.5	3.1217e-06	1				1.86818	0.271419			0	0	0				0	0	0	0				0	3.5	1	1	1.86818	0.271419		1
	247	Tb927.11.15040	Chaperonin HSP60, mitochondrial (HSP60)	Cpn60	Q381T1	64.159	3.5	3.3459e-05	1				1.081	0.0338257			0	0	0				0	3.5	2	2	1.081	0.0338257	16.537	2	0	0	0				0
	50	Tb927.5.295b;Tb11.v5.0214;Tb11.v5.0326	retrotransposon hotspot (RHS) protein 1			95.127	3.4	2.665e-06	3				1.23129	0.0903596	0.00357299	2.44697	1.4	1	1	1.2165	0.0851121		1	1.9	2	2	1.2036	0.0804822	1.2504	2	1.4	1	1	1.27492	0.105485		1
	73	Tb11.v5.0807;Tb927.9.13510	ribonuclease, putative			64.261	3.4	2.8987e-05	2				1.11471	0.0471604	0.220739	0.65612	1.6	1	1	1.0185	0.00796103		1	1.8	1	1	1.22	0.0863598		1	0	0	0				0
	577	Tb927.8.900	splicing factor TSR1 (TSR1)	TSR1	Q57YE1	37.469	3.4	0.010755	1				1.57791	0.198082			0	0	0				0	0	0	0				0	3.4	1	1	1.57791	0.198082		1
	621	Tb927.9.7170	Mitochondrial 39-S ribosomal protein L47 (MRP-L47), putative		Q38EM7	53.98	3.4	5.9854e-08	1				1.4473	0.16056			0	0	0				0	0	0	0				0	3.4	1	1	1.4473	0.16056		1
	194	Tb927.10.8190	CCT-theta, putative	TCP-1-theta	Q38AE5	58.081	3.4	0.0014215	1				1.141	0.0572856			0	0	0				0	3.4	2	2	1.141	0.0572856	44.066	2	0	0	0				0
	388	Tb927.4.1590.2;Tb927.4.1590.1	Present in the outer mitochondrial membrane proteome 28 (POMP28)	POMP28		39.655	3.4	0.00039191	2				1.06719	0.0282419			0	0	0				0	0	0	0				0	3.4	1	1	1.06719	0.0282419		1
	636	Tb927.9.9630	TPR repeat/Tetratricopeptide repeat, putative		Q38E33	38.92	3.4	0.0011113	1				1.0418	0.0177844			0	0	0				0	3.4	1	1	1.0418	0.0177844		1	0	0	0				0
	611	Tb927.9.3760	poly(A) export protein, putative (TbGLE2)	TbGLE2	Q38FF7	38.351	3.4	0.0004554	1				0.94722	-0.0235491			3.4	1	1	0.94722	-0.0235491	4.509	2	0	0	0				0	0	0	0				0
	245	Tb927.11.14780	phosphomannose isomerase, putative		Q381V7	46.482	3.4	2.5698e-21	1				0.92206	-0.0352408			3.4	2	2	0.92206	-0.0352408	4.1307	3	0	0	0				0	0	0	0				0
	436	Tb927.5.3490	hypothetical protein, conserved		Q57UB7	32.716	3.3	0.002588	1				1.10423	0.0430606	0.314966	0.501737	3.3	1	1	0.94956	-0.0224776	22.317	2	3.3	1	1	1.2841	0.108599		1	0	0	0				0
	226	Tb927.11.12540	leucine-rich repeat protein (LRRP), putative		Q382S6,Q382S7	115.21	3.3	1.0682e-08	1				0.984362	-0.00684526	0.453355	0.343561	2.1	2	2	1.0953	0.0395331	15.395	2	1.2	1	1	0.88466	-0.0532236		1	0	0	0				0
	296	Tb927.11.5820	Inhibitor of apoptosis-promoting Bax1, putative		Q385I6	32.267	3.3	0.010382	1			X	4.7305	0.674907			0	0	0				0	3.3	1	1	4.7305	0.674907		1	0	0	0				0
	522	Tb927.7.7410	oxidoreductase, putative		Q57TX8	35.787	3.3	0.0028095	1			X	1.7144	0.234112			3.3	1	1	1.7144	0.234112		1	0	0	0				0	0	0	0				0
	185	Tb927.10.7500	fibrillarin (NOP1)	NOP1	Q38AL4	31.643	3.3	0.00080878	1				1.53832	0.187047			0	0	0				0	0	0	0				0	3.3	1	1	1.53832	0.187047		1
	546	Tb927.8.2670	Putative S-adenosyl-L-methionine-dependent methyltransferase, putative		Q57XC2	49.125	3.3	0.00092266	1				1.0946	0.0392554			3.3	1	1	1.0946	0.0392554	1.4574	2	0	0	0				0	0	0	0				0
	105	Tb927.10.12500;Tb927.10.12510	P-type H+-ATPase, putative		Q388Z3	100.23	3.3	9.3232e-11	2				0.89369	-0.0488131			3.3	2	2	0.89369	-0.0488131	3.9087	2	0	0	0				0	0	0	0				0
	437	Tb927.5.3800	glutamine hydrolysing (not ammonia-dependent) carbomoyl phosphate synthase, putative		Q57U86	204.09	3.2	2.4166e-28	1				1.37392	0.137961	0.0270095	1.56848	1.4	2	2	1.3537	0.131522	3.0823	3	1.1	2	2	1.2121	0.0835385	10.866	2	1.3	2	2	1.5806	0.198823	6.4162	2
	422	Tb927.5.2030	hypothetical protein, conserved		Q57ZS2	45.543	3.2	0.00026993	1			X	15.656	1.19468			0	0	0				0	3.2	1	1	15.656	1.19468	37.338	2	0	0	0				0
	451	Tb927.6.1630	hypothetical protein, conserved		Q585P7	39.208	3.2	0.00040678	1				4.8125	0.682371			3.2	1	1	4.8125	0.682371		1	0	0	0				0	0	0	0				0
	568	Tb927.8.6410	short-chain dehydrogenase, putative		Q57YP2	52.913	3.2	0.0074895	1			X	3.114	0.493319			0	0	0				0	3.2	1	1	3.114	0.493319		1	0	0	0				0
	503	Tb927.7.3910	hypothetical protein, conserved		Q57UM1	57.602	3.2	0.0073344	1			X	2.9609	0.471424			3.2	1	1	2.9609	0.471424		1	0	0	0				0	0	0	0				0
	586	Tb927.9.11120	Chromosome passenger complex (CPC) protein INCENP N terminal, putative		Q38DR3	72.949	3.2	5.1341e-05	1				2.0947	0.321122			0	0	0				0	3.2	2	2	2.0947	0.321122	3.2853	2	0	0	0				0
	482	Tb927.7.1300	protein disulfide isomerase, putative		Q57WS0	41.939	3.2	0.012087	1				1.0096	0.00414934			3.2	1	1	1.0096	0.00414934		1	0	0	0				0	0	0	0				0
	207	Tb927.11.10020	short-chain dehydrogenase, putative		Q383S7	33.958	3.2	0.0094042	1		X		0.97939	-0.00904433			0	0	0				0	3.2	1	1	0.97939	-0.00904433		1	0	0	0				0
	320	Tb927.11.900	isocitrate dehydrogenase, putative (IDH)	IDH	Q387G0	46.77	3.1	8.8407e-05	1				1.31657	0.119444	0.164005	0.785143	0	0	0				0	3.1	1	1	1.1267	0.0518083		1	3.1	1	1	1.53844	0.18708		1
	54	Tb11.v5.0333;Tb927.10.8530;Tb927.10.8520;Tb927.10.8510;Tb927.10.8500;Tb927.10.8490;Tb11.v5.0332;Tb11.v5.0331	THT1 - hexose transporter, putative, fragment			34.276	3.1	0.0053039	8				1.13598	0.0553693	0.294446	0.530994	0	0	0				0	3.1	1	1	0.95916	-0.0181089		1	3.1	1	1	1.34539	0.128848		1
	35	Tb10.v4.0218	expression site-associated gene (ESAG) protein, putative			35.957	3.1	0.0060582	1				8.82145	0.94554			0	0	0				0	0	0	0				0	3.1	1	1	8.82145	0.94554		1
	248	Tb927.11.15110	Vitamin B6 photo-protection and homoeostasis, putative		Q381S4	64.186	3.1	0.0051933	1				5.0054	0.699439			3.1	1	1	5.0054	0.699439		1	0	0	0				0	0	0	0				0
	463	Tb927.6.3930	hypothetical protein, conserved		Q585Z1	49.246	3.1	0.014731	1				1.41195	0.14982			0	0	0				0	0	0	0				0	3.1	1	1	1.41195	0.14982		1
	52	Tb927.11.7250;Tb11.v5.0257	hypothetical protein, conserved		Q384U0	53.363	3	0.00072063	2			X	4.0175	0.603956			3	1	1	4.0175	0.603956		1	0	0	0				0	0	0	0				0
	607	Tb927.9.2320	methyltransferase domain containing protein, putative (POMP1)	POMP1	Q38FT0	41.498	3	0.0005242	1		X		1.3217	0.121133			0	0	0				0	3	1	1	1.3217	0.121133		1	0	0	0				0
	527	Tb927.7.900	hypothetical protein, conserved		Q57VT6	64.798	2.9	9.8634e-06	1				1.07198	0.0301864	0.385197	0.414317	0	0	0				0	2.9	1	1	0.89156	-0.0498494		1	2.9	1	1	1.28891	0.110222		1
	45	Tb927.7.4590;Tb11.v5.0146	chaperone protein DNAj, putative		Q57X75	61.674	2.9	0.00066108	2				10.577	1.02436			0	0	0				0	0	0	0				0	2.9	1	1	10.577	1.02436		1
	99	Tb927.10.11420	hypothetical protein, conserved		Q389J8	80.889	2.9	0.0015923	1				2.45182	0.389489			0	0	0				0	0	0	0				0	2.9	1	1	2.45182	0.389489		1
	123	Tb927.10.14150	nuclear segregation protein, putative		Q388I7	55.311	2.9	0.0017572	1				1.2184	0.0857899			0	0	0				0	2.9	1	1	1.2184	0.0857899		1	0	0	0				0
	75	Tb11.v5.1020	retrotransposon hot spot (RHS) protein, putative			62.306	2.9	0.0053125	1				1.21834	0.0857679			0	0	0				0	0	0	0				0	2.9	1	1	1.21834	0.0857679		1
	585	Tb927.9.11050	4E-interacting protein, putative		Q38DR9	58.54	2.9	0.0034671	1				1.1328	0.0541532			0	0	0				0	2.9	1	1	1.1328	0.0541532		1	0	0	0				0
	136	Tb927.10.16120	inosine-5'-monophosphate dehydrogenase		Q387Q3	48.481	2.9	0.0048905	1				1.1011	0.0418268			2.9	1	1	1.1011	0.0418268		1	0	0	0				0	0	0	0				0
	443	Tb927.5.770	hypothetical protein, conserved		Q57W22	76.378	2.8	0.00084039	1				1.64788	0.216926			0	0	0				0	0	0	0				0	2.8	1	1	1.64788	0.216926		1
	137	Tb927.10.170	pseudouridine synthase, Cbf5p		Q38CM1	48.285	2.8	0.0013814	1				1.0382	0.016281			0	0	0				0	2.8	1	1	1.0382	0.016281		1	0	0	0				0
	448	Tb927.6.1200	hypothetical protein, conserved		Q585C7	52.96	2.8	0.00054123	1				0.96843	-0.0139318			2.8	1	1	0.96843	-0.0139318	3.3685	2	0	0	0				0	0	0	0				0
	206	Tb927.10.9960	hypothetical protein, conserved		Q389Y0	50.168	2.8	0.0010219	1				0.8561	-0.0674755			0	0	0				0	2.8	1	1	0.8561	-0.0674755		1	0	0	0				0
	370	Tb927.3.3580	heat shock protein 90, putative (LPG3)	LPG3	Q57W94	87.766	2.7	2.4037e-06	1				0.9044	-0.0436393	0.233771	0.63121	1.4	1	1	0.99029	-0.00423761		1	1.3	1	1	0.82596	-0.083041		1	0	0	0				0
	69	Tb927.9.15380;Tb11.v5.0686	NADH-ubiquinone oxidoreductase complex I subunit, putative		Q38CX2	42.585	2.7	0.00012072	2			X	7.37191	0.86758			0	0	0				0	0	0	0				0	2.7	1	1	7.37191	0.86758		1
	319	Tb927.11.8870	DEAD-box ATP-dependent RNA helicase, mitochondrial (MHEL61)	KREH1	Q384E1	60.659	2.7	3.6857e-05	1				1.77327	0.248775			0	0	0				0	0	0	0				0	2.7	1	1	1.77327	0.248775		1
	633	Tb927.9.8780	tRNA nucleotidyltransferase, putative		Q38E99	58.645	2.7	0.0075086	1				1.47297	0.168194			0	0	0				0	0	0	0				0	2.7	1	1	1.47297	0.168194		1
	372	Tb927.3.3740	Zinc-finger double-stranded RNA-binding, putative		Q57WB0	69.176	2.7	0.0040733	1				1.39311	0.143984			0	0	0				0	0	0	0				0	2.7	1	1	1.39311	0.143984		1
	235	Tb927.11.13970	Pab1p-dependent poly(A) ribonuclease subunit, putative		Q382E0	56.627	2.7	0.0025142	1				1.17505	0.0700551			0	0	0				0	0	0	0				0	2.7	1	1	1.17505	0.0700551		1
	261	Tb927.11.1670	cysteine desulfurase		Q386Y7	48.151	2.7	0.00054572	1				0.9151	-0.0385314			2.7	1	1	0.9151	-0.0385314		1	0	0	0				0	0	0	0				0
	426	Tb927.5.2780	mitochondrial DNA polymerase beta		D6XGL4	46.102	2.7	0.00032038	1			X	0.76238	-0.117829			0	0	0				0	2.7	1	1	0.76238	-0.117829		1	0	0	0				0
	425	Tb927.5.2150	hypothetical protein, conserved		Q582F0	60.078	2.6	0.0009352	1			X	2.91399	0.464489	0.0167925	1.77488	2.6	1	1	3.0833	0.489016		1	0	0	0				0	2.6	1	1	2.75399	0.439962		1
	131	Tb927.10.1510	NOT1 (NOT1)	NOT1	Q38C90	259.12	2.6	1.5353e-33	1				1.13122	0.0535453	0.159527	0.797167	0.9	1	1	1.0434	0.0184508		1	2.1	3	3	1.0173	0.00744904	5.036	4	1.4	2	2	1.36375	0.134736	1.1492	2
	569	Tb927.8.6420	beta-ketoacyl-ACP reductase 2 (KAR2)	KAR2	Q57YP3	55.286	2.6	0.004963	1				3.9271	0.594072			2.6	1	1	3.9271	0.594072		1	0	0	0				0	0	0	0				0
	597	Tb927.9.13580	hypothetical protein, conserved		Q38D71	48.929	2.6	0.00072644	1			X	3.8475	0.585179			0	0	0				0	2.6	1	1	3.8475	0.585179		1	0	0	0				0
	68	Tb927.10.2770;Tb11.v5.0684	eukaryotic translation initiation factor 5, putative		Q38BW8	42.945	2.6	0.0004349	2				1.3774	0.13906			0	0	0				0	2.6	1	1	1.3774	0.13906		1	0	0	0				0
	156	Tb927.10.3890	phosphatidylinositol-4-phosphate 5-kinase, putative (PIP5KII-alpha)	PIP5KII-alpha	Q38BL1	92.247	2.6	5.7844e-05	1				1.1587	0.063971			2.6	1	1	1.1587	0.063971		1	0	0	0				0	0	0	0				0
	332	Tb927.2.2470	Kinetoplastid RNA editing protein 1 (KREPA1)	KREPA1	Q586L9	81.293	2.6	0.0095273	1				1.0287	0.0122887			2.6	1	1	1.0287	0.0122887		1	0	0	0				0	0	0	0				0
	599	Tb927.9.13990	RNA-binding protein, putative (DRBD2)	DRBD2	Q38D54	34.618	2.6	0.011023	1				0.92749	-0.0326908			0	0	0				0	2.6	1	1	0.92749	-0.0326908		1	0	0	0				0
	435	Tb927.5.3450	eukaryotic translation initiation factor eIF2A, putative		Q57UC1	57.992	2.5	0.00268	1				1.15945	0.0642537	0.326024	0.486751	2.5	1	1	0.90916	-0.0413597		1	0	0	0				0	2.5	1	1	1.47866	0.169867		1
	579	Tb927.9.10470	hypothetical protein, conserved		Q38DW9	46.829	2.5	0.00027442	1			X	7.6667	0.884608			2.5	1	1	7.6667	0.884608		1	0	0	0				0	0	0	0				0
	347	Tb927.2.5160	chaperone protein DNAj, putative		Q585V4	44.327	2.5	0.0022661	1				2.87134	0.458084			0	0	0				0	0	0	0				0	2.5	1	1	2.87134	0.458084		1
	405	Tb927.8.7980;Tb927.4.4380	Vacuolar proton pyrophosphatase 2, putative (VP2)	TVP1	Q57U47	86.003	2.5	0.00050221	2				1.0117	0.00505175			0	0	0				0	2.5	2	2	1.0117	0.00505175	1.2594	2	0	0	0				0
	620	Tb927.9.6290;Tb927.9.6230;Tb927.9.6170	arginine kinase (AK)	AK	Q38EU9	40.196	2.5	0.0032894	3				0.83945	-0.0760052			0	0	0				0	2.5	1	1	0.83945	-0.0760052		1	0	0	0				0
	464	Tb927.6.4000	small glutamine-rich tetratricopeptide repeat protein, putative (SGT)	SGT	Q585Z8	45.966	2.4	0.0014073	1				3.12752	0.495201	0.0630354	1.20042	0	0	0				0	2.4	1	1	2.4879	0.395833		1	2.4	1	1	3.93159	0.594568		1
	38	Tb11.02.5390b;Tb11.02.5390	mRNA processing protein, putative			120.71	2.4	4.8358e-05	2				1.10923	0.0450231	0.324871	0.488289	0	0	0				0	2.4	2	2	0.93674	-0.0283809	13.258	2	1.4	1	1	1.31349	0.118427		1
	48	Tb927.10.5930;Tb927.10.5950;Tb927.10.5940;Tb11.v5.0190	protein kinase, putative			54.749	2.4	0.0029606	4				1.53245	0.185386			0	0	0				0	0	0	0				0	2.4	1	1	1.53245	0.185386		1
	572	Tb927.8.6650	RNA-binding protein, putative (DRBD12)	DRBD12	Q57TU8	71.652	2.4	0.0017145	1				1.0419	0.017826			2.4	1	1	1.0419	0.017826		1	0	0	0				0	0	0	0				0
	121	Tb927.10.14000	aconitase (ACO)	ACO	Q388J9	98.314	2.3	3.0441e-06	1				0.915314	-0.0384298	0.246137	0.608824	1	1	1	0.99788	-0.000921682		1	1.3	1	1	0.83958	-0.0759379		1	0	0	0				0
	403	Tb927.4.4300	conserved protein		Q57Y34	63.065	2.3	0.00065218	1			X	6.8055	0.83286			0	0	0				0	0	0	0				0	2.3	1	1	6.8055	0.83286		1
	369	Tb927.3.3460	hypothetical protein, conserved		Q57XJ6	53.228	2.3	0.0014657	1			X	1.7273	0.237368			0	0	0				0	2.3	1	1	1.7273	0.237368		1	0	0	0				0
	288	Tb927.11.4900	WD40/YVTN repeat-like-containing protein		Q385S8	61.857	2.3	0.014006	1				1.3551	0.131971			2.3	1	1	1.3551	0.131971		1	0	0	0				0	0	0	0				0
	152	Tb927.10.3130	myotubularin-associated protein, putative		Q38BT3	87.066	2.3	0.0084165	1				1.10925	0.0450295			0	0	0				0	0	0	0				0	2.3	1	1	1.10925	0.0450295		1
	113	Tb927.10.13430	citrate synthase, putative		Q388Q5	53.584	2.3	4.123e-10	1				0.95466	-0.0201513			2.3	1	1	0.95466	-0.0201513		1	0	0	0				0	0	0	0				0
	323	Tb927.11.9590	S-adenosylhomocysteine hydrolase, putative		Q383X0	48.447	2.3	0.012734	1				0.56095	-0.251076			2.3	1	1	0.56095	-0.251076		1	0	0	0				0	0	0	0				0
	356	Tb927.3.1620	ER-golgi trafficking TRAPP I complex 85 kDa subunit, putative		Q57ZE9	174.37	2.2	5.6353e-07	1				1.13244	0.0540136	0.276291	0.558634	0	0	0				0	2.2	3	3	0.9778	-0.00974997	11.223	4	0.9	1	1	1.31153	0.117777		1
	521	Tb927.7.740	chaperone protein DNAj, putative		Q57VS0	61.973	2.2	0.00044861	1				9.3472	0.970682			2.2	1	1	9.3472	0.970682		1	0	0	0				0	0	0	0				0
	240	Tb927.11.14250	T-complex protein 1, epsilon subunit, putative (TCP-1-epsilon)	TCP-1-epsilon	Q382B2	59.381	2.2	0.0010785	1				1.3669	0.135737			2.2	1	1	1.3669	0.135737		1	0	0	0				0	0	0	0				0
	289	Tb927.11.5050	fumarate hydratase, class I (FHm)	FHm	Q385R3	61.344	2.2	0.00074088	1				1.2027	0.0801573			2.2	1	1	1.2027	0.0801573	21.611	2	0	0	0				0	0	0	0				0
	510	Tb927.7.5990;Tb927.7.5970;Tb927.7.5950;Tb927.7.5930;Tb927.7.5940	protein associated with differentiation 7, putative (PAD7)	PAD7		65.42	2.2	0.011508	5				0.91846	-0.0369398			0	0	0				0	2.2	1	1	0.91846	-0.0369398		1	0	0	0				0
	434	Tb927.5.3400	calcium-translocating P-type ATPase		Q57Z55	110.32	2.1	0.00064691	1				0.687523	-0.162713	0.0269196	1.56993	1	1	1	0.70971	-0.148919		1	1.1	1	1	0.66603	-0.176506		1	0	0	0				0
	536	Tb927.8.1770	hypothetical protein, conserved		Q582A5	59.483	2.1	0.0011792	1				4.0664	0.60921			2.1	1	1	4.0664	0.60921		1	0	0	0				0	0	0	0				0
	329	Tb927.11.9890	signal recognition particle receptor alpha subunit, putative		Q383U0	63.526	2.1	2.0356e-06	1				1.34944	0.130152			2.1	1	1				0	0	0	0				0	2.1	1	1	1.34944	0.130152		1
	290	Tb927.11.5300	Kinesin-13 3, putative (KIN13-3)	Kif13-3	Q385N8	62.524	2.1	0.00038697	1				1.0082	0.00354669			2.1	1	1	1.0082	0.00354669	1.829	2	0	0	0				0	0	0	0				0
	280	Tb927.11.3270	squalene monooxygenase, putative		Q386I4	63.81	2.1	0.0010881	1				0.84012	-0.0756587			0	0	0				0	2.1	1	1	0.84012	-0.0756587		1	0	0	0				0
	321	Tb927.11.9560	oxidoreductase, putative		Q383X3	58.621	2	5.7673e-07	1			X	3.3963	0.531006	0.0555403	1.25539	0	0	0				0	2	1	1	2.7378	0.437402		1	2	1	1	4.21319	0.624611		1
	196	Tb927.10.8720	CCR4-NOT transcription complex subunit 10, putative		Q38AA1	61.501	2	0.0011235	1				1.0268	0.0114859			0	0	0				0	2	1	1	1.0268	0.0114859		1	0	0	0				0
	66	Tb11.v5.0659;Tb927.8.4820	MIF4G domain containing protein, putative			48.877	2	0.00053304	2				0.98592	-0.00615832			0	0	0				0	2	1	1	0.98592	-0.00615832		1	0	0	0				0
	151	Tb927.10.3100	glycerol-3-phosphate acyltransferase, putative		Q38BT6	78.194	1.9	0.00031256	1				1.13481	0.0549213	0.226742	0.644467	1.9	1	1	1.0174	0.00749173		1	0	0	0				0	1.9	1	1	1.26576	0.102351		1
	58	Tb927.10.660;Tb11.v5.0500	2-oxoisovalerate dehydrogenase alpha subunit, putative		Q38CH4	46.369	1.9	0.0011687	2				1.0789	0.0329812			0	0	0				0	1.9	1	1	1.0789	0.0329812		1	0	0	0				0
	90	Tb927.10.1060	T-complex protein 1, delta subunit, putative (TCP-1-delta)	TCP-1-delta	Q38CD4	58.361	1.9	0.0093246	1				0.98926	-0.00468955			0	0	0				0	1.9	1	1	0.98926	-0.00468955		1	0	0	0				0
	564	Tb927.8.6170	transketolase, putative (TK)	TK	Q57YL8	72.609	1.9	0.015262	1				0.96799	-0.0141291			0	0	0				0	1.9	1	1	0.96799	-0.0141291		1	0	0	0				0
	336	Tb927.2.3030	ATP-dependent Clp protease subunit, heat shock protein 78 (HSP78), putative		Q587G1	90.664	1.8	3.4679e-05	1				1.0206	0.00885556			1.8	1	1	1.0206	0.00885556	2.4798	2	0	0	0				0	0	0	0				0
	272	Tb927.11.2470	metallo-peptidase, Clan MF, Family M17		Q386R3	60.585	1.8	0.0046947	1				0.93763	-0.0279685			0	0	0				0	1.8	1	1	0.93763	-0.0279685		1	0	0	0				0
	275	Tb927.11.2680	ATP synthase regulation protein NCA2, putative		Q386P2	80.025	1.7	0.012773	1				58.535	1.76742			1.7	1	1	58.535	1.76742		1	0	0	0				0	0	0	0				0
	273	Tb927.11.2530	Mitochondrial SSU ribosomal protein, putative		Q386Q7	84.864	1.7	6.3945e-05	1				1.79746	0.25466			0	0	0				0	0	0	0				0	1.7	1	1	1.79746	0.25466		1
	615	Tb927.9.5730	nucleosome assembly protein-like protein		Q38EY2	47.584	1.7	0.00019943	1				1.0062	0.00268431			0	0	0				0	1.7	1	1	1.0062	0.00268431		1	0	0	0				0
	613	Tb927.9.5520	ubiquitin carboxyl-terminal hydrolase, putative		Q38F03	151.16	1.6	0.00064412	1				1.88775	0.275945			0	0	0				0	0	0	0				0	1.6	2	2	1.88775	0.275945	6.1493	2
	511	Tb927.7.6090	hypothetical protein, conserved		Q57VK2	88.162	1.6	0.0067223	1				1.38777	0.142318			0	0	0				0	0	0	0				0	1.6	1	1	1.38777	0.142318		1
	154	Tb927.10.3650	NADH-dependent fumarate reductase, putative		Q38BN4	133.53	1.6	9.777e-06	1				1.0241	0.0103424			1.6	2	1	1.0241	0.0103424	13.745	2	0.6	1	0				0	0	0	0				0
	428	Tb927.5.2950	Repeat of unknown function (DUF1126), putative		Q57ZX1	88.256	1.5	0.00083836	1				1.0673	0.0282865			0	0	0				0	1.5	1	1	1.0673	0.0282865		1	0	0	0				0
	606	Tb927.9.1700	btb/poz domain containing protein, putative		Q38FX9	67.667	1.5	0.0028145	1				0.9887	-0.00493547			0	0	0				0	1.5	1	1	0.9887	-0.00493547		1	0	0	0				0
	299	Tb927.11.620;Tb927.10.9000	Raptor N-terminal CASPase like domain containing protein, putative		Q387I9	146.61	1.4	0.00020488	2				1.19317	0.0767034	0.311572	0.506441	0	0	0				0	0.5	1	1	0.91755	-0.0373703		1	0.9	1	1	1.55159	0.190777		1
	102	Tb927.10.11760	pumilio/PUF RNA binding protein 6 (PUF6)	PUF6	Q389G5	93.062	1.4	0.0063187	1				1.0627	0.0264107			0	0	0				0	1.4	1	1	1.0627	0.0264107		1	0	0	0				0
	507	Tb927.7.5290	hypothetical protein, conserved		Q57ZG0	81.281	1.3	0.0026915	1				2.7859	0.444966			0	0	0				0	1.3	1	1	2.7859	0.444966		1	0	0	0				0
	473	Tb927.6.4770	protein mkt1, putative (MKT1)	MKT1	Q587E3	83.306	1.2	0.011666	1				1.0722	0.0302758			0	0	0				0	1.2	1	1	1.0722	0.0302758		1	0	0	0				0
	499	Tb927.7.3550	hypothetical protein, conserved		Q57WH0	138.16	1	0.0011515	1				0.839913	-0.0757659			0	0	0				0	0	0	0				0	1	1	1	0.839913	-0.0757659		1
	193	Tb927.10.8170	nuclear pore complex protein (NUP155), putative		Q38AE7	144.37	0.9	0.0028131	1				1.05143	0.021779	0.425605	0.370993	0	0	0				0	0.9	1	1	0.85172	-0.0697032		1	0.9	1	1	1.29796	0.113261		1
	188	Tb927.10.7610	hypothetical protein, conserved		Q38AK3	165.1	0.8	0.012668	1			X	1.16531	0.0664405	0.364803	0.437941	0.8	1	1	0.83087	-0.0804669		1	0	0	0				0	0.8	1	1	1.63436	0.213348		1
	342	Tb927.2.4400	hypothetical protein, conserved		Q586P5	136.9	0.8	0.0069501	1				2.0293	0.307346			0	0	0				0	0.8	1	1	2.0293	0.307346		1	0	0	0				0
	328	Tb927.11.980	serine peptidase, Clan SP, family S59, putative (Nup158)	TbNup158	Q387F2	158.38	0.7	0.00058494	1				1.01779	0.0076586			0	0	0				0	0	0	0				0	0.7	1	1	1.01779	0.0076586		1
	96	Tb927.10.11140	hypothetical protein, conserved		Q389M5	167.52	0.6	0.014404	1				1.1058	0.0436766			0	0	0				0	0.6	1	1	1.1058	0.0436766		1	0	0	0				0
	542	Tb927.8.2160	multidrug resistance protein A (PGPA)	PGPA	Q581W6	174.68	0.6	3.8175e-06	1				1.0026	0.0011277			0	0	0				0	0.6	1	1	1.0026	0.0011277		1	0	0	0				0
	575	Tb927.8.7990	Thioredoxin-like/Protein of unknown function (DUF3638)/Protein of unknown function (DUF3645), putative		Q57U46	550.54	0.3	0.0083129	1				0.97901	-0.00921287			0	0	0				0	0.3	1	1	0.97901	-0.00921287		1	0	0	0				0
	412	Tb927.4.870	dynein heavy chain, putative		Q580B5	527.12	0.2	0.00039861	1				70.592	1.84876			0	0	0				0	0.2	1	1	70.592	1.84876		1	0	0	0				0
