# Supplementary material for: The non-canonical mitochondrial inner membrane presequence translocase of trypanosomatids contains two essential rhomboid-like proteins
Source: Nat Commun. 2016 Dec 19;7:13707. doi: 10.1038/ncomms13707 (PMC5187411; doi:10.1038/ncomms13707)
Supplement: Supplementary Data 4 — Complete list of proteins detected in SILAC-MS analysis of TbTim13 IP [file ncomms13707-s5.xlsx]

## Sheet: Supp. Table 4 - TbTim13 IP
	Supplementary Data 4: Complete list of proteins detected in SILAC-MS analysis of TbTim13 IP
													Data determined across Replicates 1 - 3							Replicate 1							Replicate 2							Replicate 3
	Protein Group ID	Protein IDs (TriTrypDB 8.1)	Product Description	Gene Name	UniProt ID as provided by TriTrypDB 8.1	Mol. Weight [kDa]	Sequence Coverage [%]	Q-Value	# of Proteins in Protein Group	ATOM and putative TIM components	OM proteome	IM cluster	Fold Enrichment	Mean log10 TbTim13-HA/Control	p-Value	-log10 p-Value	Sequence Coverage [%]	Peptides	Unique Peptides	Ratio TbTim13-HA/Control	log10 Ratio TbTim13-HA/Control	Ratio Variability [%]	Ratio Count	Sequence Coverage [%]	Peptides	Unique Peptides	Ratio TbTim13-HA/Control	log10 Ratio TbTim13-HA/Control	Ratio Variability [%]	Ratio Count	Sequence Coverage [%]	Peptides	Unique Peptides	Ratio TbTim13-HA/Control	log10 Ratio TbTim13-HA/Control	Ratio Variability [%]	Ratio Count
	Proteins with a fold enrichment ≥ 2, a p-value < 0.05 and a sequence coverage ≥ 4
	746	Tb927.8.1420	acyl-CoA dehydrogenase, mitochondrial precursor, putative		Q580I1	55.982	64.7	0	1	ACAD		X	45.6795	1.65972	0.00411278	2.38586	48.7	16	16	107.376	2.03091	20.734	3	46.4	15	15	24.447	1.38823	178.49	7	46.4	16	16	24.206	1.38392	13.07	5
	818	Tb927.9.11220	hypothetical protein, conserved		Q38DQ3	41.551	52.5	0	1	TbTim42		X	43.5228	1.63872	0.0103441	1.98531	49.7	15	15	91.5499	1.96166	61.891	15	39.6	13	13	33.881	1.52996	14.778	9	37.6	13	13	30.729	1.48755	49.361	8
	672	Tb927.7.2200	Tim10/DDP family zinc finger, putative		Q57XQ4	8.8073	46.2	0	1	Tim9		X	40.3899	1.60627	0.00475014	2.32329	46.2	4	4	89.9281	1.9539	95.015	5	46.2	4	4	22.11	1.34459	3.7822	3	46.2	4	4	24.807	1.39457	15.121	4
	592	Tb927.5.3340	Tim10/DDP family zinc finger, putative		Q57Z59	11.094	65.3	0	1	TbTim11		X	40.3242	1.60557	0.00149513	2.82532	48.4	3	3	35.4748	1.54992	104.4	3	51.6	3	3	28.705	1.45796	65.243	3	34.7	2	2	28.423	1.45367	95.369	3
	477	Tb927.3.1600	Tim10/DDP family zinc finger, putative		Q57ZF1	11.872	66.7	0	1	Tim10			39.9042	1.60102	0.00877585	2.05671	66.7	6	6	83.1255	1.91973	161.07	8	51	5	5	30.171	1.47959	9.4162	6	50	4	4	26.272	1.41949	24.491	6
	400	Tb927.11.5390	hypothetical protein, conserved		Q385M9	9.795	50.6	0	1	Tim8-13		X	38.9949	1.59101	0.0117207	1.93105	50.6	3	3	129.645	2.11275	130.97	4	50.6	3	3	28.871	1.46046	41.883	3	50.6	3	3	22.026	1.34294	45.71	4
	750	Tb927.8.1740	hypothetical protein, conserved		Q582A8	62.143	52.8	0	1	TbTim62		X	36.6735	1.56435	0.0076158	2.11828	48	20	20	122.167	2.08695	12.892	6	39.5	16	16	22.065	1.3437	189.5	10	41.4	17	17	21.997	1.34236	184.97	8
	548	Tb927.4.3430	hypothetical protein, conserved		Q585K7	12.369	33	0	1			X	35.786	1.55371	0.0100061	1.99973	33	4	4	45.7834	1.66071	126.83	5	23.9	2	2	27.118	1.43326	200.47	3	33	4	4	52.812	1.72273	83.53	8
	128	Tb927.10.11520	hypothetical protein, conserved		Q389I9	13.421	55.6	0	1	TbTim13		X	30.7031	1.48718	0.000222651	3.65238	38.5	6	6	47.5443	1.6771	89.419	7	55.6	7	7	17.841	1.25142	69.071	9	55.6	8	8	27.646	1.44163	18.23	5
	423	Tb927.11.7390	NADH-ubiquinone oxidoreductase complex I, 21 kDa subunit, putative		Q384S6	34.924	4.7	0	1			X	20.7501	1.31702	0.027094	1.56713	4.7	1	1	4.34499	0.637989		1	4.7	1	1	1.8771	0.273487		1	4.7	1	1	1.8544	0.268203		1
	312	Tb927.11.13290	mitochondrial import inner membrane translocase subunit tim17 (Tim17)	Tim17	Q382K7	16.296	47.4	0	1	TbTim17			17.6487	1.24671	0.00767149	2.11512	24.3	3	3	4.76236	0.677822	214.94	5	47.4	5	5	41.8	1.62118	45.997	3	5.3	1	1	44.881	1.65206		1
	901	Tb927.9.8260	rhomboid-like protein		Q38ED9	36.786	15.2	0	1	TimRhom I		X	13.6635	1.13556	0.00485717	2.31362	9.1	2	2	31.7249	1.5014	100.67	3	4.6	1	1	9.3187	0.969355	12.985	3	10.6	2	2	8.4764	0.928211	1.8371	3
	345	Tb927.11.1620	hypothetical protein, conserved		Q386Z2	21.598	22.9	0	1			X	13.5828	1.13299	0.0127656	1.89396	15.6	3	3	33.4504	1.5244	135.68	3	12	2	2	9.6341	0.983811	89.431	2	22.9	4	4	17.058	1.23193	44.207	4
	149	Tb927.10.13830	chaperone protein DNAj, putative		Q388L6	27.234	25.4	0	1			X	11.9219	1.07634	0.0124645	1.90433	22.5	4	4	22.919	1.36019	89.769	5	8.8	2	2	10.144	1.00621	22.896	2	14.2	3	3	10.972	1.04029	15.247	4
	772	Tb927.8.4150	hypothetical protein, conserved		Q581D5	33.246	13.3	0	1	TimRhom II		X	9.53848	0.979479	0.00175924	2.75467	13	2	2	26.3964	1.42154	14.698	3	13.3	3	3	8.4851	0.928657	8.5853	3	13	3	3	7.5654	0.878832	7.5162	3
	276	Tb927.11.1010	chaperone protein DNAj, putative		Q387E9	41.739	18.1	0	1			X	3.90696	0.591839	0.0321182	1.49325	14.3	3	3	5.43301	0.735041	44.262	3	7.5	2	2	2.0766	0.317353	31.881	2	0	0	0				0
	521	Tb927.3.750	SET domain containing protein, putative		Q57WV8	37.79	5.4	0	1			X	3.30771	0.519527	0.0278186	1.55566	5.4	1	1	3.98168	0.600067		1	5.4	1	1	2.0508	0.311923		1	0	0	0				0
	404	Tb927.11.570	DnaJ domain containing protein, putative		Q387J4	21.079	17.1	0	1			X	2.90087	0.462529	0.0390765	1.40808	17.1	1	1	4.15489	0.61856		1	17.1	1	1	1.9943	0.29979		1	17.1	1	1	2.2038	0.343172		1
	528	Tb927.4.1540	NAD dependent epimerase/dehydratase family, putative (POMP27)	POMP27	Q581S7	55.24	6.9	0	1		X		2.63334	0.420508	0.0259944	1.58512	6.9	2	2	10.72	1.03019	292.14	2	3.9	1	1	0.7575	-0.120617		1	3.9	1	1	0.88877	-0.0512106		1
	Further proteins quantified
	669	Tb927.7.2160	hypothetical protein, conserved		Q57XQ8	37.233	14.7	0	1				1.7209	0.235756	0.0387506	1.41172	3.8	2	2	0.344507	-0.462802	19.593	2	11.4	3	3	2.5036	0.398565	29.216	3	14.7	5	5	2.4795	0.394364	27.526	5
	683	Tb927.7.280	cyclophilin-type peptidyl-prolyl cis-trans isomerase, putative (PPIase)	PPIase	Q57U26	24.302	20	0	1				1.68113	0.225601	0.0102661	1.9886	15.1	3	3	1.46755	0.166591	7.9205	4	20	4	4	0.68056	-0.167134	12.07	5	15.1	3	3	0.79266	-0.100913	14.013	4
	526	Tb927.4.1420	hypothetical protein, conserved		Q581T9	15.664	15.7	0	1				1.37767	0.139144	0.00614723	2.21132	7.5	1	1	1.46477	0.16577		1	15.7	2	2	0.59079	-0.228567	16.654	2	15.7	2	2	0.80532	-0.0940315	5.0793	2
	142	Tb927.10.12930	hypothetical protein, conserved		Q388V3	23.985	4.8	0	1				0.737183	-0.132424	0.0134798	1.87032	0	0	0				0	4.8	1	1	2.6418	0.4219		1	0	0	0				0
	318	Tb927.11.13750;Tb927.8.890;Tb927.8.4610	Ras-related protein Rab4 (RAB4)	RAB4	Q382G2	22.057	5.6	0.0099448	3				0.71243	-0.147258	0.0227419	1.64317	0	0	0				0	0	0	0				0	5.6	1	1	0.66025	-0.180292		1
	640	Tb927.6.4230	hypothetical protein, conserved		Q586Z0	55.213	5	0	1				0.628482	-0.201707	0.0381597	1.41839	0	0	0				0	5	3	3	0.52364	-0.280967	5.6003	3	2.4	2	2	0.67699	-0.169418		1
	810	Tb927.9.10470	hypothetical protein, conserved		Q38DW9	46.829	7.4	0	1			X	2.0526	0.312305	0.0548955	1.26046	7.4	1	1	4.55934	0.658902		1	7.4	1	1	0.85939	-0.0658097		1	7.4	1	1	1.2988	0.113542		1
	261	Tb927.10.8940	flagellum targeting protein kharon1, putative (KH1)	KH1	Q38A80	45.398	19.7	0	1			X	1.39905	0.145832	0.0605262	1.21806	9	3	3	1.79866	0.254949	11.312	3	14.8	4	4	0.53237	-0.273786	12.361	4	11.7	4	4	0.66999	-0.173932	12.22	3
	443	Tb927.11.9350	phosphonopyruvate decarboxylase-like protein, putative		Q383Z4	42.313	4	0.0089686	1				0.72404	-0.140237	0.0617973	1.20903	4	1	1	1.82472	0.261196		1	0	0	0				0	0	0	0				0
	661	Tb927.7.130	expression site-associated gene (ESAG, pseudogene), putative			29.441	7.8	0	1				0.62631	-0.20321	0.0708427	1.1497	0	0	0				0	3.7	1	1	0.61972	-0.207804		1	4.1	1	1				0
	141	Tb927.10.12840	mitochondrial carrier protein (MCP12)	MCP12	Q388W2	33.131	11.8	0	1			X	2.10403	0.323053	0.0810655	1.09116	11.8	4	4	3.44305	0.536944	18.376	4	6.6	2	2	1.508	0.178401	5.5821	2	9.5	3	3	1.6656	0.221571	5.1153	3
	119	Tb927.10.1070	cdc2-related kinase 1, putative (CRK1)	CRK1	Q38CD3	34.35	18.6	0	1		X		1.46081	0.164594	0.0857363	1.06684	12.3	3	3	1.32242	0.121369	5.8298	3	13.3	4	4	0.73586	-0.133205	9.2838	3	10.3	4	4	0.94593	-0.024141	6.3357	3
	748	Tb927.8.1490	Protein of unknown function (DUF1674), putative		Q580H4	11.249	13.6	0	1				0.883343	-0.0538705	0.0919109	1.03663	0	0	0				0	13.6	1	1	0.56338	-0.249199		1	13.6	1	1	0.69627	-0.157222		1
	98	Tb927.1.1730	conserved protein, unknown function		Q4GZ46	75.065	23.2	0	1				1.78608	0.2519	0.10835	0.965172	21.9	10	10	1.65161	0.217907	7.1678	12	20.5	9	9	0.62395	-0.20485	7.4099	11	23.2	11	11	0.76869	-0.114249	7.8415	13
	777	Tb927.8.5030	trafficking protein particle complex subunit 3, putative		Q57UH5	20.947	10.4	0	1				2.61467	0.417418	0.113153	0.946335	4.7	1	1	1.4544	0.162683		1	0	0	0				0	10.4	2	2	2.1934	0.341118	128.72	2
	767	Tb927.8.3300	hypothetical protein, conserved		Q57YY3	77.891	9.8	0	1				1.53123	0.18504	0.118713	0.925502	8.4	5	5	1.77239	0.248559	2.4464	5	5.1	3	3	0.57752	-0.238433	2.328	3	6.5	4	4	0.69452	-0.158315	11.971	3
	165	Tb927.10.15220	hypothetical protein, conserved		Q387Y9	22.101	8.8	0	1				3.3589	0.526197	0.120265	0.919859	8.8	1	1	3.7358	0.572384		1	0	0	0				0	8.8	1	1	1.83	0.262451		1
	71	Tb927.10.15370;Tb11.v5.0480	DNA-directed RNA polymerases I and III subunit RPAC1, putative (RPC40)	RPC40	Q387X6	37.377	4.7	0	2				0.872909	-0.0590312	0.121404	0.915766	4.7	1	1	1.91961	0.283212		1	4.7	1	1	0.37225	-0.429165		1	4.7	1	1	0.60704	-0.216783		1
	104	Tb927.1.2550;Tb927.1.2530;Tb927.1.2510;Tb927.1.2490;Tb927.1.2470;Tb927.1.2450;Tb927.1.2430	histone H3, putative			14.75	19.5	0	7				1.09594	0.0397864	0.142992	0.844689	19.5	1	1	1.06555	0.027575		1	0	0	0				0	19.5	1	1	0.6935	-0.158954		1
	379	Tb927.11.3460	hypothetical protein, conserved		Q386G5	32.116	4.7	0	1				0.87334	-0.0588166	0.160368	0.794883	0	0	0				0	4.7	1	1	0.82293	-0.0846371		1	4.7	1	1	0.77629	-0.109976		1
	349	Tb927.11.16380	TPR repeat, putative		Q381E8	23.331	11.8	0	1				0.83151	-0.0801326	0.161523	0.791766	11.8	2	2	1.55919	0.192898		1	11.8	2	2	0.38929	-0.409727	65.327	2	7.6	1	1	0.7461	-0.127203		1
	541	Tb927.4.2530	hypothetical protein, conserved		Q584D4	16.835	7	0	1				0.915788	-0.038205	0.165066	0.782342	0	0	0				0	7	1	1	0.58992	-0.229207		1	7	1	1	0.68013	-0.167408		1
	275	Tb927.11.10070	Bromodomain, putative		Q383S2	25.415	12.7	0	1				0.918035	-0.0371407	0.167029	0.777208	0	0	0				0	12.7	1	1	0.62789	-0.202116		1	12.7	1	1	0.82661	-0.0826993		1
	581	Tb927.5.2070	hypothetical protein, conserved		Q57ZS6	68.756	20.3	0	1				1.64249	0.215502	0.172235	0.763878	20.3	13	13	1.62367	0.210497	9.2531	18	20.3	12	12	0.61263	-0.212802	7.1375	17	20.3	13	13	0.80849	-0.0923253	12.363	17
	52	Tb927.11.7700;Tb11.0400;Tb11.0300	hypothetical protein			27.629	18.7	0	3				1.58166	0.199113	0.183615	0.736092	18.7	3	3	1.9056	0.280031	21.753	4	18.7	3	3	0.83449	-0.0785789	7.0354	3	4.6	1	1	1.0455	0.019324		1
	192	Tb927.10.3260;Tb11.v5.0825	Long-chain-fatty-acid--CoA ligase 5 (EC 6.2.1.3) (Long-chain acyl-CoA synthetase 5) (LACS 5), putative		Q38BS1	78.983	8.5	0	2				1.06112	0.0257662	0.184168	0.734786	7	4	4	1.86773	0.271314	39.331	4	6.1	3	3	0.485	-0.314258	22.245	3	5.1	3	3	0.52783	-0.277506	23.262	3
	579	Tb927.5.1780	hypothetical protein, conserved		Q57ZP7	48.192	4.7	0	1				1.1587	0.0639698	0.184436	0.734154	4.7	1	1	1.4214	0.152717	14.387	2	4.7	1	1	0.65503	-0.183739	4.7348	2	4.7	1	1	0.78783	-0.103567	8.284	2
	67	Tb927.11.7290;Tb11.v5.0254	pantothenate kinase subunit, putative		Q384T6	162.1	7.4	0	2				1.0571	0.0241146	0.18513	0.732523	6.6	8	8	6.88089	0.837645	61.119	6	3.7	4	4	0.22121	-0.655195	16.931	4	6.6	8	8	0.27653	-0.558258	8.404	7
	294	Tb927.11.11470	hypothetical protein, conserved		Q383D1	32.022	7.4	0	1				0.837829	-0.0768444	0.186673	0.728919	7.4	2	2	1.02438	0.0104612	57.698	2	7.4	2	2	0.63423	-0.197753	3.5772	2	7.4	2	2	0.8849	-0.0531058	6.9424	2
	766	Tb927.8.3150	T-complex protein 1, gamma subunit, putative (TCP-1-gamma)	TCP-1-gamma	Q57YZ8	60.817	23	0	1				1.17337	0.0694337	0.195251	0.709406	21.8	7	7	1.17604	0.0704227	6.2846	7	23	8	8	0.76647	-0.115505	12.098	8	23	8	8	0.91679	-0.0377301	6.3172	8
	495	Tb927.3.3330	heat shock protein 20, putative		Q57V53	15.842	39	0	1				1.72006	0.235545	0.196376	0.706911	39	4	4	4.16216	0.619319	5.877	3	31.9	3	3	1.5839	0.199728	15.438	3	31.9	3	3	1.4129	0.150111	16.275	3
	688	Tb927.7.320	hypothetical protein, conserved (TbRBP8)	TbRBP8	Q57U22	20.27	7.8	0	1				1.66446	0.221274	0.19711	0.705291	7.8	1	1	1.85908	0.269298		1	0	0	0				0	7.8	1	1	1.0129	0.00556657		1
	233	Tb927.10.7090	Alternative oxidase, mitochondrial (AOX)	AOX	Q38AQ4	37.59	7	0	1			X	1.36877	0.136331	0.20632	0.685459	7	2	2	1.18121	0.0723269	100.35	2	3.6	1	1	1.2868	0.109511		1	7	2	2	1.8016	0.255658	25.062	2
	552	Tb927.4.3690	Iron/manganese superoxide dismutases, C-terminal domain containing protein, putative		Q585I1	48.527	10.3	0	1				0.846689	-0.0722759	0.207618	0.682735	10.3	3	3	1.75128	0.243356	9.0989	3	10.3	3	3	0.53853	-0.26879	14.156	3	7.3	2	2	0.67371	-0.171527	0.96473	2
	595	Tb927.5.3400	calcium-translocating P-type ATPase		Q57Z55	110.32	7	0	1				0.863481	-0.063747	0.210271	0.67722	4.9	4	4	1.54007	0.187541	25.748	4	5.7	5	5	0.55782	-0.253506	39.942	4	7	6	6	0.69997	-0.154921	8.5521	6
	761	Tb927.8.2540	3-ketoacyl-CoA thiolase, putative		Q57XD5	46.244	33.6	0	1				0.811202	-0.090871	0.21033	0.677098	20.8	6	6	2.26331	0.354745	7.531	6	15.3	4	4	0.47419	-0.324048	9.2394	4	28.5	7	7	0.61086	-0.214058	10.343	7
	797	Tb927.8.6750	translationally controlled tumor protein (TCTP), putative		Q57TT8	19.265	21.8	0	1				0.945431	-0.0243702	0.217491	0.662559	0	0	0				0	17.1	1	1	0.67077	-0.173426		1	21.8	2	2	0.95355	-0.0206565	1.4818	2
	278	Tb927.11.10240	ATP-dependent protease subunit HslV (HsIV)	HsIV	Q383Q5	22.684	15.8	0	1				1.25049	0.0970816	0.22224	0.653178	15.8	3	3	1.35953	0.133388	8.5769	3	10.5	2	2	0.75701	-0.120898	4.278	2	15.8	3	3	0.80827	-0.0924435	15.137	3
	499	Tb927.3.3660	NADH-ubiquinone oxidoreductase complex I subunit, putative		Q57WA2	29.594	15.2	0	1			X	1.21609	0.0849661	0.22271	0.652261	15.2	4	4	1.51041	0.179096	5.0514	3	8.7	2	2	0.77978	-0.108028	4.2854	2	15.2	4	4	1.0146	0.00629486	10.937	4
	336	Tb927.11.15820	superoxide dismutase, putative		Q381K4	36.047	4.9	0	1			X	1.21493	0.084551	0.223219	0.65127	4.9	1	1	1.36455	0.134991		1	4.9	1	1	0.86056	-0.0652188		1	4.9	1	1	0.99044	-0.00417183		1
	454	Tb927.2.2140	hypothetical protein, conserved		Q586J6	12.703	12	0	1				1.52669	0.183751	0.225851	0.646177	12	1	1	2.15806	0.334063		1	12	1	1	0.8207	-0.0858156		1	12	1	1	0.9894	-0.00462809		1
	725	Tb927.7.6660	chaperone protein DNAj, putative		Q57Y63	29.887	14	0	1			X	1.31677	0.119509	0.230419	0.637481	14	3	3	2.37823	0.376255	53.539	3	10.5	2	2	0.86674	-0.0621112	3.9856	2	14	3	3	1.1076	0.0443829	3.1217	3
	327	Tb927.11.14700	hypothetical protein, conserved		Q381W5	61.94	11.9	0	1				1.15472	0.0624751	0.236306	0.626524	11.9	5	5	2.04023	0.30968	7.2115	4	7.7	3	3	0.56363	-0.249006	8.5232	4	9.3	4	4	0.73678	-0.132662	9.2802	5
	723	Tb927.7.640	hypothetical protein, conserved		Q57VR0	37.365	13.8	0	1			X	1.26445	0.101903	0.237808	0.623773	11.1	3	3	2.40674	0.381429	5.6143	3	9.9	3	3	0.73026	-0.136522	11.718	3	13.8	4	4	0.95192	-0.0213995	13.031	4
	609	Tb927.6.990;Tb927.6.1060;Tb927.6.1050;Tb927.6.1000;Tb927.6.980;Tb927.6.970;Tb927.6.960;Tb927.6.1020;Tb927.6.1010;Tb927.6.1040;Tb927.6.1030	cysteine peptidase, Clan CA, family C1, Cathepsin L-like (CP)	CP	Q585E8	48.324	8.2	0	11				0.581708	-0.235295	0.24012	0.619572	8.2	3	3	1.9068	0.280304	5.7861	3	5.1	2	2	0.51595	-0.287392	1.7958	2	8.2	3	3	0.74252	-0.129292	18.578	3
	229	Tb927.10.6610	chaperone protein DNAj, putative		Q38AU5	31.198	4.4	0	1				0.917201	-0.0375353	0.241659	0.616797	0	0	0				0	4.4	1	1	0.6795	-0.167811		1	4.4	1	1	0.7715	-0.112664		1
	140	Tb927.10.12700	pyruvate dehydrogenase E1 alpha subunit, putative		Q388X3	42.511	22	0	1				0.84265	-0.074353	0.245053	0.61074	19	6	6	1.42784	0.154679	11.093	6	19.3	6	6	0.58985	-0.229258	12.498	6	22	7	7	0.73945	-0.131091	8.2908	7
	714	Tb927.7.5940	Protein Associated with Differentiation (PAD2)	PAD2	Q582K9	67.151	9.1	0	1				0.924995	-0.0338604	0.25939	0.586046	9.1	3	1	1.9558	0.291324		1	7.3	2	1	0.43985	-0.356695		1	9.1	3	1	0.64869	-0.187963		1
	835	Tb927.9.1340	Myosin-like protein (TbMlp-2)	TbMlp-2	Q38G07	92.363	4.1	0	1				0.828072	-0.0819321	0.25994	0.585127	3.1	2	2	1.5192	0.181616	21.371	2	2.5	2	2	0.60835	-0.215846	28.519	2	3.1	2	2	0.80486	-0.0942797	15.413	2
	572	Tb927.5.1210	short-chain dehydrogenase, putative		Q57VE2	33.876	20.6	0	1				0.884141	-0.0534783	0.260655	0.583934	20.6	7	7	2.16291	0.335039	6.3471	7	17.4	6	6	0.4977	-0.303032	5.3403	5	20.6	7	7	0.61781	-0.209145	3.8987	7
	544	Tb927.4.3060	hypothetical protein, conserved		Q583Y3	17.732	10.8	0	1				0.908851	-0.0415072	0.261353	0.582772	10.8	2	2	1.61723	0.208773	13.759	2	6.1	1	1	0.5263	-0.278767		1	10.8	2	2	0.68927	-0.161611	0.35268	2
	466	Tb927.2.4445	hypothetical protein, conserved		Q586P9	15.441	38.3	0	1			X	1.93251	0.286122	0.261396	0.582701	38.3	3	3	12.3833	1.09284	106.53	2	18	1	1	8.8329	0.946103		1	27.1	2	2	7.9341	0.899498	0.70618	2
	257	Tb927.10.8630	Sucrase/ferredoxin-like, putative		Q38AA9	27.968	29.4	0	1				0.848853	-0.0711673	0.262791	0.580389	25.1	5	5	1.23819	0.0927876	9.5078	5	29.4	6	6	0.67731	-0.169213	7.7999	7	29.4	6	6	0.79014	-0.102296	9.3445	6
	711	Tb927.7.5680	deoxyribose-phosphate aldolase, putative		Q582I3	30.037	28.2	0	1				0.871819	-0.0595736	0.263792	0.578738	24.6	6	6	1.53853	0.187107	7.9741	6	20.7	5	5	0.56879	-0.245048	6.6244	5	13.6	3	3	0.77222	-0.112259	9.7269	4
	512	Tb927.3.4920	LETM1 and EF-hand domain-containing protein 1, putative			42.737	11.6	0	1			X	1.48021	0.170323	0.269914	0.568774	7.9	2	2	2.15624	0.333697	21.231	2	11.6	3	3	0.90825	-0.0417946	9.4557	3	11.6	3	3	1.0323	0.0138059	6.8711	3
	424	Tb927.11.740	eukaryotic translation initiation factor 5A, putative (eIF-5A)	eIF-5A	Q387H6	17.82	40.4	0	1				0.868035	-0.061463	0.27	0.568636	30.7	3	3	1.3039	0.115244	8.1799	4	40.4	5	5	0.64502	-0.190427	13.325	6	30.7	3	3	0.80689	-0.0931857	10.081	4
	96	Tb927.1.120;Tb11.v5.0800;Tb927.6.5170;Tb927.4.220;Tb11.v5.0495;Tb09.v4.0067;Tb11.v5.1020;Tb927.6.5160;Tb927.2.1100;Tb927.2.480	retrotransposon hot spot protein 4 (RHS4), putative		Q8IFI8	98.024	9.6	0	10				1.25594	0.0989692	0.270153	0.56839	9.6	9	1	1.57503	0.197288	8.4562	2	7.4	6	1	0.68664	-0.163271	0.31379	2	8.8	8	1	0.85537	-0.067846	5.1165	2
	836	Tb927.9.1350	hypothetical protein, conserved		Q38G06	59.813	11	0	1				0.842273	-0.0745474	0.270556	0.567742	9.3	4	4	1.40434	0.147471	7.7855	3	6	3	3	0.67268	-0.172191	10.736	3	5.2	3	3	0.78544	-0.104887	19.487	3
	408	Tb927.11.620;Tb927.10.9000	Raptor N-terminal CASPase like domain containing protein, putative		Q387I9	146.61	6.8	0	2				0.886462	-0.05234	0.271354	0.566464	5.3	6	6	1.44716	0.160516	8.0411	6	6.1	6	6	0.64053	-0.193461	14.48	7	5.3	6	6	0.71773	-0.144039	12.261	6
	612	Tb927.6.1200	hypothetical protein, conserved		Q585C7	52.96	12.2	0	1				0.896756	-0.0473256	0.272424	0.564755	12.2	3	3	1.53707	0.186693	12.788	3	6.4	2	2	0.58256	-0.234659	13.444	2	3.6	1	1	0.73915	-0.131267		1
	228	Tb927.10.6510;Tb927.10.6400	chaperonin HSP60, mitochondrial precursor (HSP60)	HSP60		59.503	70.5	0	2				0.858878	-0.0660686	0.278165	0.555697	63.2	27	27	1.70204	0.23097	18.04	40	67.6	28	28	0.57746	-0.238478	12.967	37	60.3	24	24	0.73942	-0.131109	11.115	37
	668	Tb927.7.2120	hypothetical protein, conserved		Q57UZ9	46.084	10.8	0	1				0.877938	-0.0565363	0.2799	0.552997	8.2	2	2	1.349	0.130012	6.3119	3	7.2	2	2	0.6495	-0.187421	14.354	3	7.2	2	2	0.78697	-0.104042	8.7285	3
	702	Tb927.7.460	protein farnesyltransferase beta subunit (TbPFT)	TbPFT	Q57U08	65.418	6.5	0	1				1.18466	0.0735921	0.281355	0.550746	6.5	3	3	1.14758	0.0597824	6.0201	3	6.5	3	3	0.77727	-0.109428	13.523	3	4.4	2	2	1.4622	0.165007	43.903	2
	151	Tb927.10.1390	hypoxanthine-guanine phosphoribosyltransferase, putative		Q38CA1	26.36	8.1	0	1				0.915933	-0.0381361	0.28161	0.550352	3.4	1	1	1.21211	0.0835408		1	4.7	1	1	0.57662	-0.23911		1	8.1	2	2	0.87512	-0.0579324	13.744	2
	883	Tb927.9.6290;Tb927.9.6230;Tb927.9.6170	arginine kinase (AK)	AK	Q38EU9	40.196	11.5	0	3				0.900422	-0.0455541	0.282333	0.549238	11.5	3	3	1.44244	0.159098	26.85	3	5.3	1	1	0.53619	-0.270681	16.009	2	11.5	3	3	0.83517	-0.0782251	8.6323	3
	485	Tb927.3.1840	3-oxo-5-alpha-steroid 4-dehydrogenase, putative		Q57ZC7	33.355	8.7	0	1		X		0.86205	-0.0644674	0.286303	0.543174	8.7	3	3	1.73479	0.239246	10.161	3	5.7	2	2	0.55682	-0.254285	3.3066	2	8.7	3	3	0.76267	-0.117663	13.673	3
	93	Tb927.11.3600;Tb927.11.3590;Tb11.v5.1059	40S ribosomal protein S4, putative			30.644	29.7	0	3				0.767932	-0.114677	0.28887	0.539298	26.4	7	7	1.52149	0.182269	7.0466	8	15.8	4	4	0.71638	-0.144857	3.3246	6	29.7	8	8	0.80444	-0.0945063	5.0952	10
	115	Tb927.1.750	Metal-binding domain-containing protein		Q4GZE3	132.69	19.6	0	1				0.886012	-0.0525606	0.293169	0.532882	19.6	1	1	1.49345	0.174191	13.251	2	19.6	1	1	0.65782	-0.181893		1	19.6	1	1	0.71852	-0.143561	4.299	2
	354	Tb927.11.16730	dihydrolipoyl dehydrogenase (GCVL-2)	GCVL-2	Q381B3	50.433	32.7	0	1				0.871942	-0.0595124	0.294412	0.531044	32.7	12	12	1.58557	0.200184	9.2042	16	26.8	10	10	0.60114	-0.221024	7.0981	15	29.8	11	11	0.77619	-0.110032	5.1224	15
	613	Tb927.6.1440	hypothetical protein, conserved		Q585A3	29.996	4.3	0	1				1.20561	0.0812064	0.296119	0.528534	4.3	1	1	1.61985	0.209476		1	0	0	0				0	4.3	1	1	0.87407	-0.0584538		1
	510	Tb927.3.4850	enoyl-CoA hydratase, mitochondrial precursor, putative		Q582Q0	28.605	54.3	0	1				1.11375	0.046788	0.296946	0.527323	49.1	11	11	1.47645	0.169219	8.0478	15	50.9	11	11	0.66216	-0.179037	10.775	17	49.8	11	11	0.85152	-0.0698051	10.251	12
	853	Tb927.9.1850;Tb927.9.1810	60S ribosomal protein L35, putative			15.144	8.7	0	2				0.710486	-0.148445	0.297696	0.526227	8.7	1	1	1.72194	0.236018		1	0	0	0				0	8.7	1	1	0.78361	-0.1059		1
	139	Tb927.11.9730;Tb927.10.12680	60S ribosomal protein L34, putative		Q383V6	19.336	21.8	0	2				0.878774	-0.0561227	0.298578	0.524942	21.8	3	3	1.36277	0.134422	26.687	3	21.8	3	3	0.69946	-0.155237	22.257	3	21.8	3	3	0.75247	-0.123511	9.8728	3
	621	Tb927.6.2140	hypothetical protein, conserved		Q584U2	28.771	4.1	0	1				1.07246	0.0303822	0.300485	0.522177	4.1	1	1	1.63873	0.214506		1	4.1	1	1	0.56195	-0.250302		1	4.1	1	1	0.80622	-0.0935464		1
	509	Tb927.3.4790;Tb927.3.4750	Aminopeptidase M1, putative			97.251	7	0	2				1.04734	0.020089	0.30086	0.521635	5.6	4	4	1.25301	0.0979536	1.352	4	7	5	5	0.65091	-0.186479	7.0258	5	7	5	5	0.80193	-0.0958635	5.8685	5
	173	Tb927.9.15360;Tb927.10.190	40S ribosomal protein S6, putative		Q38CX3	28.476	6.4	0	2				0.819117	-0.0866541	0.301596	0.520575	6.4	1	1	1.38194	0.140489		1	6.4	1	1	0.76634	-0.115579		1	6.4	1	1	0.83451	-0.0785685		1
	314	Tb927.11.13580	ubiquinone biosynthesis protein-like protein		Q382H9	27.93	5.6	0	1				0.859628	-0.0656893	0.304676	0.516162	5.6	1	1	1.90288	0.279411		1	5.6	1	1	0.4801	-0.318668		1	5.6	1	1	0.5655	-0.247567		1
	172	Tb927.10.180	ATP synthase F1 subunit gamma protein, putative (ATPF1G)	ATPF1G	Q38CM0	34.37	26.9	0	1				0.853971	-0.068557	0.306009	0.514266	26.9	6	6	1.55145	0.190737	9.4886	6	21.6	4	4	0.62278	-0.205665	4.9152	5	26.9	6	6	0.80795	-0.0926155	8.2563	6
	45	Tb927.7.2140;Tb07.11L3.90	zinc finger protein family member, putative (ZC3H18)	ZC3H18	D6XKD1	40.864	17.6	0	2				0.839204	-0.0761326	0.30754	0.512098	17.6	4	4	1.15201	0.0614553	6.7388	4	17.6	4	4	0.72398	-0.140273	2.1981	4	17.6	4	4	0.95782	-0.0187161	14.185	4
	198	Tb927.11.14130;Tb927.10.3840	ribosomal protein L18, putative			20.904	46.4	0	2				0.825624	-0.0832175	0.308188	0.511184	46.4	8	8	1.51897	0.18155	7.1439	8	27.9	4	4	0.70089	-0.15435	1.1542	5	46.4	8	8	0.82533	-0.0833724	6.3171	8
	842	Tb927.9.13990	RNA-binding protein, putative (DRBD2)	DRBD2	Q38D54	34.618	7.9	0	1				1.08507	0.035456	0.308565	0.510654	3.6	1	1	1.48549	0.171869		1	3.6	1	1	0.77321	-0.111703		1	7.9	2	2	0.68143	-0.166579	49.307	2
	107	Tb927.1.3010	mRNA processing protein, putative		Q4GYS2	40.813	9.9	0	1				0.885831	-0.0526491	0.309846	0.508854	9.9	3	3	1.3381	0.126488	24.111	3	7.3	2	2	0.56313	-0.249391	45.012	2	3	1	1	0.98434	-0.00685487		1
	822	Tb927.9.11600;Tb927.9.11580	Gim5B protein (gim5B)	gim5B	Q38DN0	25.975	18.3	0	2				1.12121	0.0496859	0.310012	0.508622	18.3	3	3	1.57389	0.196973	5.4966	3	18.3	3	3	0.6924	-0.159643	21.474	3	18.3	3	3	0.83686	-0.0773472	8.714	3
	639	Tb927.6.4140	paraflagellar rod component, putative (PFC4)	PFC4	Q586B2	13.009	9.6	0	1				0.913016	-0.0395218	0.311599	0.506403	9.6	1	1	1.46237	0.165058	18.911	2	9.6	1	1	0.6099	-0.214741	12.112	2	9.6	1	1	0.75326	-0.123055		1
	49	Tb11.v5.0537;Tb927.11.9920;Tb11.01.1680.v5	polyubiquitin, putative			70.128	34	0	3				1.07574	0.0317075	0.31172	0.506235	34	3	3	1.66583	0.221632	4.9704	3	34	3	3	0.64175	-0.192634	5.4845	3	34	3	3	0.70879	-0.149482	12.19	3
	738	Tb927.7.890	electron transfer protein, putative		Q57VT5	19.713	11.8	0	1				0.883452	-0.0538169	0.314099	0.502934	11.8	2	2	1.77365	0.248867		1	11.8	2	2	0.58231	-0.234846		1	11.8	2	2	0.7208	-0.142185		1
	122	Tb927.6.4690;Tb927.10.1100	60S ribosomal protein L9, putative		Q587D5	21.661	15	0	2				0.826009	-0.083015	0.31477	0.502007	15	2	2	2.02577	0.30659	3.3901	2	6.4	1	1	0.49694	-0.303696		1	6.4	1	1	0.56344	-0.249152		1
	147	Tb927.10.13760	hypothetical protein, conserved		Q388M3	19.764	6.5	0	1				0.944778	-0.0246701	0.316059	0.500231	6.5	1	1	1.34257	0.127937		1	6.5	1	1	0.63364	-0.198157		1	6.5	1	1	0.70239	-0.153422		1
	598	Tb927.5.3630	hypothetical protein, conserved		Q57UA3	44.693	10.2	0	1				0.844057	-0.0736284	0.31851	0.496877	5.8	2	2	2.04169	0.30999	19.511	3	6.6	3	3	0.57353	-0.241444	12.095	3	2.2	1	1	0.73288	-0.134967	9.2939	2
	586	Tb927.5.2890	AAA domain (dynein-related subfamily)/von Willebrand factor type A domain containing protein, putative		Q57ZW5	236.85	4.6	0	1				0.90552	-0.043102	0.32009	0.494728	4.1	7	7	2.22262	0.346865	9.0933	7	3.9	7	7	0.48805	-0.311536	12.435	9	3.5	6	6	0.63619	-0.196413	14.896	8
	419	Tb927.11.6980	hypothetical protein, conserved		Q384X3	68.158	15.8	0	1				0.841802	-0.0747899	0.320462	0.494223	12.7	8	8	1.55601	0.192012	10.111	7	6.9	4	4	0.65764	-0.182012	15.924	5	12.5	7	7	0.83052	-0.0806499	4.7334	6
	515	Tb927.3.5090	tryparedoxin 2, putative (TXN2)	TXN2	Q582M8	22.18	7.6	0	1				0.442639	-0.35395	0.320713	0.493883	7.6	1	1	1.70701	0.232236		1	7.6	1	1	0.71241	-0.14727		1	7.6	1	1	0.74709	-0.126627		1
	395	Tb927.11.510;Tb927.11.500	RNA-binding protein, UBP2 (UBP2)	UBP2	Q387K0	19.559	5.7	0	2				0.829568	-0.0811482	0.32123	0.493184	5.7	1	1	1.7563	0.244598		1	0	0	0				0	0	0	0				0
	146	Tb927.10.1370	hypothetical protein, conserved		Q38CA3	31.24	9.5	0	1				1.19665	0.0779672	0.321411	0.492939	9.5	1	1	2.19539	0.341512		1	0	0	0				0	9.5	1	1	0.71382	-0.146411		1
	838	Tb927.9.13540	hypothetical protein, conserved		Q38D73	41.261	10.6	0	1				1.24711	0.0959065	0.321489	0.492833	3.6	1	1	1.68421	0.226396		1	7	1	1	0.59276	-0.227121		1	7	1	1	1.1173	0.0481698		1
	216	Tb927.10.5590	protein phosphatase 2C, putative		Q38B45	66.75	4.5	0	1				1.11095	0.045694	0.321894	0.492287	2.7	1	1	1.4637	0.165452		1	4.5	2	2	0.5943	-0.225994	6.884	2	1.8	1	1	0.88392	-0.053587		1
	429	Tb927.11.7780	Mitochondrial import receptor subunit ATOM46 (ATOM46)	ATOM46	Q384P0	46.237	13.6	0	1	ATOM46	X		1.35348	0.131452	0.322118	0.491986	13.6	3	3	2.37869	0.376337	10.187	3	9.8	2	2	0.80499	-0.0942095	1.9186	2	9.8	2	2	0.92649	-0.0331593	7.727	2
	152	Tb927.10.1470;Tb927.10.1400	hypoxanthine-guanine phosphoribosyltransferase (HGPRT)	HGPRT	Q38C93	23.372	20	0	2				0.872982	-0.0589946	0.323656	0.489916	12.4	2	2	1.40371	0.147276	5.9698	3	12.9	2	2	0.69108	-0.160472	6.9816	3	12.9	2	2	0.81328	-0.0897599	10.873	3
	889	Tb927.9.7060	hypothetical protein, conserved		Q38EN6	32.799	4	0	1				1.18909	0.0752144	0.325284	0.487738	4	1	1	1.54557	0.189089		1	4	1	1	0.61947	-0.20798		1	4	1	1	1.978	0.296226		1
	560	Tb927.4.460	Alkylated DNA repair protein (alkB homolog), putative		Q57US9	37.656	4.3	0	1				0.837141	-0.0772015	0.325865	0.486962	4.3	1	1	1.1415	0.0574761		1	4.3	1	1	0.82644	-0.0827887		1	0	0	0				0
	447	Tb927.11.9720	40S ribosomal protein S27, putative		Q383V7	9.6302	43	0	1				1.09319	0.0386973	0.326072	0.486686	43	3	3	1.54892	0.19003	2.9425	3	43	3	3	0.68504	-0.164284	7.4463	3	43	3	3	0.77383	-0.111354	4.0982	3
	522	Tb927.3.860	Acyl carrier protein, mitochondrial (ACP)	ACP	Q57WW9	16.531	21.6	0	1				0.895141	-0.0481085	0.326136	0.486602	21.6	3	3	1.74621	0.242096	8.551	5	21.6	2	2	0.55796	-0.253397	44.027	4	21.6	3	3	0.77161	-0.112602	12.64	7
	212	Tb927.10.5050	Mitochondrial ATP synthase epsilon chain, putative		Q38B96	8.6908	29.3	0	1				0.839137	-0.0761673	0.327573	0.484692	29.3	2	2	1.34626	0.129128	5.9386	3	10.7	1	1	0.73512	-0.133642		1	29.3	2	2	0.94807	-0.0231596	10.136	3
	607	Tb927.5.940	NADH-dependent fumarate reductase, putative		Q57W39	87.388	19.6	0	1				0.942293	-0.0258141	0.327807	0.484381	19.6	10	2	1.52749	0.183978	19.075	2	16.5	8	1	0.51932	-0.284565		1	15.9	8	2	0.752	-0.123782	22.483	2
	95	Tb927.1.1050;Tb11.v5.0536	Metallo-dependent phosphatase-like domain-containing protein		Q4GZB3	126.7	4.7	0	2				0.926203	-0.0332938	0.329699	0.481883	4.7	5	5	2.0424	0.310141	15.787	4	3	3	3	0.50195	-0.29934	5.7815	3	1.6	2	2	0.57237	-0.242323	15.282	2
	749	Tb927.8.1570	Uncharacterised protein family (UPF0172), putative		Q580G6	28.825	9.9	0	1				0.938417	-0.0276041	0.329783	0.481772	9.9	2	2	1.75861	0.24517	4.4842	2	9.9	2	2	0.5784	-0.237772	1.7354	2	9.9	2	2	0.62735	-0.20249	3.4421	2
	226	Tb927.10.6360	hypothetical protein, conserved		Q38AX0	55.524	6.6	0	1				1.08889	0.0369822	0.329942	0.481562	2.5	1	1	1.70425	0.231532		1	6.6	2	2	0.62065	-0.207153	8.0094	2	4.1	1	1	0.78975	-0.10251		1
	232	Tb927.10.6970;Tb927.10.6940	serine peptidase, Clan SC, Family S9B		Q38AR6	93.683	5.8	0	2				0.875832	-0.0575794	0.33238	0.478365	4.7	3	3	1.26339	0.101538	4.0512	5	5.8	4	4	0.7484	-0.125866	15.237	6	5.8	4	4	0.84618	-0.0725372	6.5429	5
	694	Tb927.7.3820	hypothetical protein, conserved		Q57UC9	71.793	16.4	0	1				0.831968	-0.0798934	0.332738	0.477898	14.1	7	7	1.30745	0.116424	11.888	8	10.9	5	5	0.76526	-0.116191	5.2964	6	16.4	8	8	0.96704	-0.0145556	6.408	8
	494	Tb927.3.3320;Tb927.3.3310	60S ribosomal protein L13, putative		Q57V54	25.427	20.2	0	2				0.895104	-0.0481265	0.33276	0.477869	16.1	4	4	1.63257	0.212873	9.0879	7	11.5	3	3	0.66694	-0.175913	12.862	5	20.2	5	5	0.69445	-0.158359	9.4749	8
	493	Tb927.3.3130	Present in the outer mitochondrial membrane proteome 24 (POMP24)	POMP24	Q57ZJ9	178.08	6.6	0	1		X		0.8714	-0.0597823	0.333701	0.476643	6.6	7	7	1.80352	0.256122	9.4894	9	6.6	7	7	0.59861	-0.222856	10.429	9	6.6	7	7	0.75997	-0.119204	11.049	9
	786	Tb927.8.6030;Tb927.9.14000	60S ribosomal protein L12, putative		Q57YK4	17.564	16.5	0	2				1.11983	0.0491532	0.334223	0.475963	16.5	2	2	1.57493	0.19726	14.911	2	9.1	1	1	0.77659	-0.109808		1	16.5	2	2	0.78395	-0.105712	12.49	2
	450	Tb927.11.9940	hypothetical protein, conserved		Q383T5	20.599	16.7	0	1				0.915557	-0.0383147	0.33646	0.473067	16.7	3	3	1.53891	0.187214	6.3972	4	10.2	2	2	0.65403	-0.184402	36.184	3	16.7	3	3	0.70405	-0.152396	26.925	3
	569	Tb927.5.1060	metallo-peptidase, Clan ME, Family M16		Q57W51	54.122	45	0	1			X	1.1899	0.0755109	0.33662	0.47286	45	16	16	1.57833	0.198199	6.2484	21	33.3	12	12	0.69117	-0.160415	7.1004	16	43.4	14	14	0.84343	-0.073951	10.158	19
	263	Tb927.10.8980	hypothetical protein, conserved		Q38A76	17.598	7.1	0.0035129	1				0.881943	-0.0545593	0.337089	0.472256	7.1	1	1	1.45119	0.161724		1	7.1	1	1	0.68828	-0.162235		1	7.1	1	1	0.80892	-0.0920944		1
	902	Tb927.9.8410	chaperone protein DNAj, putative		Q38EC6	35.594	15.6	0	1				1.15134	0.0612036	0.338192	0.470836	15.6	4	4	1.59762	0.203474	3.9948	4	15.6	4	4	0.64659	-0.189371	2.4147	4	11.7	3	3	0.78682	-0.104125	8.7753	4
	242	Tb927.10.7590	hypothetical protein, conserved		Q38AK5	30.482	21.5	0	1				0.917107	-0.03758	0.338211	0.470812	21.5	6	6	1.56715	0.195111	6.9655	8	21.5	6	6	0.59255	-0.227275	6.2774	7	21.5	6	6	0.75256	-0.123459	6.2169	7
	133	Tb927.10.11930	beta-D-hydroxybutyrate dehydrogenase		Q389E9	27.645	35.4	0	1				1.09258	0.0384537	0.338983	0.469821	35.4	7	7	2.07361	0.316728	9.0763	9	35.4	7	7	0.46935	-0.328503	6.2635	8	20.4	5	5	0.60782	-0.216225	3.6502	6
	614	Tb927.6.1470	hypothetical protein, conserved		Q585R3	27.521	16.6	0	1				1.15566	0.0628295	0.340708	0.467617	16.6	4	4	1.46606	0.166152	20.578	3	5.4	1	1	0.64995	-0.18712		1	12.6	3	3	0.87103	-0.0599669	8.519	3
	682	Tb927.7.2780	hypothetical protein, conserved		Q57Y88	12.723	10.3	0	1				1.18714	0.0745023	0.34096	0.467296	10.3	1	1	1.28637	0.109367		1	10.3	1	1	1.4	0.146128		1	10.3	1	1	1.4519	0.161937		1
	775	Tb927.8.4660;Tb11.v5.0863	hypothetical protein, conserved		Q57UY5	117.96	8	0	2				0.88514	-0.052988	0.341602	0.466479	6.4	5	5	1.60233	0.204753	8.4008	5	8	7	7	0.64661	-0.189358	8.1637	7	7.1	6	6	0.76758	-0.114876	7.3571	6
	841	Tb927.9.13920;Tb927.9.13880;Tb927.9.13820	kinetoplastid membrane protein KMP-11 (KMP-11)	KMP-11		11.076	70.7	0	3				0.871476	-0.0597447	0.341936	0.466055	70.7	10	10	1.52376	0.182917	11.06	23	70.7	8	8	0.67483	-0.170806	9.8289	18	70.7	10	10	0.83305	-0.0793289	6.6784	22
	453	Tb927.2.1740	hypothetical protein, conserved		Q585S3	23.172	6.8	0	1				0.92835	-0.0322885	0.342233	0.465678	6.8	1	1	0.86881	-0.0610753		1	6.8	1	1	0.80065	-0.0965573		1	6.8	1	1	0.99088	-0.00397894		1
	799	Tb927.8.7040	hypothetical protein, conserved		Q57YR1	21.365	23.3	0	1				0.85809	-0.066467	0.342683	0.465108	23.3	3	3	1.44697	0.160459	8.9217	3	14.3	2	2	0.71866	-0.143477	14.11	2	23.3	3	3	0.86407	-0.0634511	3.7313	3
	662	Tb927.7.1340;Tb927.7.1320	10 kDa heat shock protein, putative (HSP10)	HSP10		10.67	49	0	2				0.910052	-0.0409339	0.343536	0.464027	49	4	4	1.42197	0.15289	61.378	4	42	3	3	0.64569	-0.189976	1.6008	3	37	3	3	0.8074	-0.0929113	1.0658	3
	773	Tb927.8.4380	Archaic translocase of outer membrane 12 kDa subunit (ATOM12)	ATOM12	Q57VZ7	11.86	40	0	1	ATOM12	X		0.828473	-0.0817219	0.343859	0.463619	40	2	2	1.94099	0.288024		1	28.6	1	1	0.72869	-0.137457		1	28.6	1	1	0.80583	-0.0937566		1
	417	Tb927.11.6630	3-methylcrotonoyl-CoA carboxylase beta subunit, putative		Q385A6	66.531	15.8	0	1				0.894404	-0.0484662	0.345642	0.461374	14.1	7	7	2.07241	0.316476	21.125	7	13.7	8	8	0.55089	-0.258935	18.884	10	15.8	8	8	0.68844	-0.162134	19.823	9
	48	Tb927.10.10280;Tb10.v4.0053;Tb10.v4.0052;Tb927.10.10360	microtubule-associated protein, putative		Q389U9	267.6	82.7	0	4				0.852332	-0.0693913	0.345952	0.460984	56.7	3	3	2.31294	0.364165	8.2452	3	64.5	4	4	0.55529	-0.25548	3.993	4	56.7	3	3	0.73239	-0.135258	9.9088	3
	346	Tb927.11.16220	hypothetical protein, conserved		Q381G4	22.002	19.8	0	1				0.886592	-0.0522761	0.347874	0.458578	19.8	3	3	1.91916	0.283112	28.393	4	19.8	3	3	0.57008	-0.244064	8.4653	4	19.8	3	3	0.73178	-0.135619	10.698	3
	800	Tb927.8.7380;Tb927.4.5050	dihydrolipoamide dehydrogenase, point mutation		Q57YU0	60.014	11.2	0	2				0.908616	-0.0416195	0.348135	0.458253	11.2	6	6	1.57085	0.196133	18.714	6	8.6	5	5	0.63487	-0.197315	11.547	5	8.6	5	5	0.75754	-0.120594	15.326	5
	211	Tb927.10.5030;Tb927.7.3680	ubiquitin/ribosomal protein S27a, putative		Q38B98	16.705	27.2	0	2				0.87768	-0.0566638	0.348427	0.457888	27.2	3	3	1.51936	0.181662	11.33	4	27.2	3	3	0.70452	-0.152107	6.3768	4	27.2	3	3	0.8145	-0.0891089	11.612	4
	80	Tb927.10.2890;Tb11.v5.0650	enolase		Q38BV6	46.592	29.1	0	2				0.890387	-0.050421	0.349372	0.456712	21.7	7	7	1.26672	0.102681	4.9388	6	21.7	7	7	0.72121	-0.141938	16.01	7	29.1	9	9	0.89995	-0.0457816	18.273	10
	830	Tb927.9.12510	ATP-dependent DEAD/H RNA helicase, putative (DED1)	DED1	Q38DF6	82.74	7.6	0	1				0.881664	-0.0546969	0.349499	0.456554	7.6	4	4	1.49089	0.173446	7.6783	4	5	2	2	0.68899	-0.161787	12.245	2	7.6	4	4	0.83741	-0.0770619	8.548	4
	846	Tb927.9.15150;Tb927.9.15110	unspecified product			34.636	8.1	0	2				0.933238	-0.0300075	0.349651	0.456366	8.1	2	2	1.78645	0.25199		1	8.1	2	2	0.64288	-0.19187	4.4375	2	8.1	2	2	0.58162	-0.235361	35.734	2
	373	Tb927.11.2690	succinyl-coA:3-ketoacid-coenzyme A transferase, mitochondrial precursor, putative		Q386P1	53.096	20.1	0	1				0.905311	-0.0432024	0.350221	0.455657	15.4	7	7	1.50261	0.176845	11.551	6	15.6	6	6	0.66807	-0.175178	4.952	6	11	5	5	0.76517	-0.116242	10.581	5
	480	Tb927.3.1690	hypothetical protein, conserved		Q57ZE2	17.154	6.9	0	1				0.877539	-0.0567334	0.350258	0.455612	6.9	1	1	1.57863	0.198281	4.131	2	6.9	1	1	0.66139	-0.179542	11.06	2	6.9	1	1	0.82159	-0.0853449	16.846	2
	687	Tb927.7.3050	hypothetical protein, conserved		Q57YB5	131.58	5.6	0	1				0.901856	-0.044863	0.350798	0.454943	4.4	3	3	1.82452	0.261148	21.605	3	5.6	4	4	0.5781	-0.237997	19.071	4	5.6	4	4	0.73542	-0.133465	4.986	4
	154	Tb927.10.14150;Tb11.v5.0606	nuclear segregation protein, putative		Q388I7	55.311	6.9	0	2				0.926643	-0.0330876	0.351476	0.454105	6.9	3	3	1.48427	0.171514	33.776	3	5	2	2	0.62421	-0.204669	3.7127	2	6.9	3	3	0.77141	-0.112715	15.498	3
	796	Tb927.8.6650	RNA-binding protein, putative (DRBD12)	DRBD12	Q57TU8	71.652	8.1	0	1				0.884604	-0.0532511	0.351499	0.454076	8.1	4	4	1.59005	0.201411	5.3437	5	5.6	3	3	0.62191	-0.206272	17.068	4	6.5	4	4	0.82469	-0.0837093	6.6898	5
	735	Tb927.7.7460	hypothetical protein, conserved		Q57TY3	22.358	34.4	0	1				0.869312	-0.0608245	0.352249	0.45315	25	3	3	1.45153	0.161825	8.073	3	29.2	4	4	0.73506	-0.133677	10.805	4	30.2	4	4	0.87291	-0.0590305	5.247	3
	872	Tb927.9.5040;Tb927.9.5100	cAMP-specific phosphodiesterase (PDEB1)	PDEB1	Q38F46	103.65	8.5	0	2				0.90268	-0.0444661	0.352331	0.45305	7.6	6	6	1.41461	0.150636	6.8069	6	8.5	7	7	0.65975	-0.180621	8.6675	7	7.6	6	6	0.83324	-0.0792299	8.8343	6
	851	Tb927.9.1700	btb/poz domain containing protein, putative		Q38FX9	67.667	18	0	1				0.894081	-0.0486233	0.35472	0.450115	18	7	7	1.49752	0.175373	11.584	8	18	7	7	0.66393	-0.177878	12.982	7	13.3	5	5	0.81832	-0.0870768	25.505	6
	464	Tb927.2.4210	Phosphoenolpyruvate carboxykinase [ATP], glycosomal (PEPCK)	PEPCK	Q586V2	58.564	39.8	0	1				0.881375	-0.0548393	0.35503	0.449735	37.5	14	14	1.50541	0.177655	14.271	15	22.1	9	9	0.68966	-0.161365	18.679	11	28.6	11	11	0.83201	-0.0798715	16.442	11
	193	Tb927.10.3290	hypothetical protein, conserved		Q38BR8	30.83	15	0	1				1.14351	0.0582386	0.35569	0.448928	15	2	2	1.80365	0.256153	1.706	2	15	2	2	0.76476	-0.116475	10.478	2	0	0	0				0
	374	Tb927.11.2750	Present in the outer mitochondrial membrane proteome 12 (POMP12)	POMP12	Q386N5	52.991	42.9	0	1		X		0.90504	-0.0433323	0.356195	0.448312	42.9	9	9	1.53179	0.1852	19.271	12	40	7	7	0.65806	-0.181735	26.355	8	42.1	8	8	0.76959	-0.113741	9.3954	11
	549	Tb927.5.1610;Tb927.4.3550	60S ribosomal protein L13a, putative			25.711	21.6	0	2				0.867834	-0.0615631	0.356458	0.447991	21.6	5	5	1.67384	0.223713	4.5651	6	21.6	5	5	0.69424	-0.15849	3.741	5	17.1	4	4	0.83563	-0.077986	6.111	5
	259	Tb927.10.8720	CCR4-NOT transcription complex subunit 10, putative		Q38AA1	61.501	4.3	0	1				0.827778	-0.0820862	0.357338	0.446921	2.3	1	1	1.51773	0.181194		1	0	0	0				0	2	1	1	0.86241	-0.0642862		1
	591	Tb927.5.3090	hypothetical protein, conserved		Q57Z84	11.655	54.5	0	1				0.891535	-0.0498617	0.357849	0.4463	54.5	4	4	1.61776	0.208913	4.0364	5	43.6	3	3	0.6766	-0.169668	15.151	3	35.6	3	3	0.78375	-0.105822	15.012	4
	432	Tb927.11.8040	hypothetical protein, conserved		Q384L5	22.255	5.4	0	1				1.2214	0.0868583	0.35786	0.446287	5.4	1	1	1.70902	0.232748	12.206	2	5.4	1	1	0.7438	-0.128544	2.9908	2	5.4	1	1	0.95728	-0.018961	10.877	2
	268	Tb927.10.9430	phosphoribosylpyrophosphate synthetase, putative (PRS)	PRS	Q38A32	40.477	6.1	0	1				1.14407	0.0584537	0.358524	0.445482	6.1	2	2	1.48458	0.171604	13.216	2	3.7	1	1	0.69548	-0.157715		1	6.1	2	2	0.81293	-0.0899468	18.201	2
	754	Tb927.8.1910	acetylornithine deacetylase, putative (ArgE)	ArgE	Q581Z1	43.269	28.9	0	1				0.923279	-0.0346669	0.359286	0.44456	26.4	9	9	1.18325	0.0730765	6.2262	11	20.3	6	6	0.69602	-0.157378	5.7065	8	22.8	8	8	0.88642	-0.0523605	35.136	9
	120	Tb927.10.10830	RGG-containing protein 2 (RGG2)	RGG2	Q389P7	32.404	7.8	0	1				0.931476	-0.0308284	0.359959	0.443747	3.8	1	1	1.63591	0.21376		1	7.8	2	2	0.52943	-0.276191	17.183	3	7.8	2	2	0.81832	-0.0870768	11.098	2
	213	Tb927.10.5140	mitogen-activated protein kinase 2, putative (MPK2)	MPK2	Q38B88	49.74	7.9	0	1				0.864834	-0.0630674	0.360963	0.442537	2.7	1	1	1.46748	0.166572		1	5.2	1	1	0.80845	-0.0923468		1	7.9	2	2	0.87712	-0.056941	3.2916	2
	760	Tb927.8.2240	Tryptophanyl-tRNA synthetase 2	TrpRS-2	Q581V8	52.902	5.1	0	1				1.19296	0.0766274	0.362363	0.440856	2.1	1	1	1.69059	0.228038		1	5.1	2	2	0.56002	-0.251796		1	2.1	1	1	1.1147	0.047158		1
	116	Tb927.1.860	transmembrane protein, putative		Q4GZD2	29.562	17.5	0	1				0.917992	-0.037161	0.362427	0.44078	17.5	3	3	1.74465	0.241709	4.1831	3	14.6	2	2	0.54989	-0.259724	6.9795	2	17.5	3	3	0.7652	-0.116225	6.1764	3
	517	Tb927.3.5370	hypothetical protein, conserved		Q580T8	34.254	8.3	0	1				0.925908	-0.0334324	0.362975	0.440123	8.3	2	2	1.26485	0.102038	5.3414	2	4.2	1	1	0.67628	-0.169873		1	8.3	2	2	0.86802	-0.0614703	2.7858	2
	58	Tb927.7.4970;Tb11.v5.0178	glutamine synthetase, putative (GS)	GS	Q57ZJ2	42.433	70.3	0	2				0.924632	-0.0340311	0.363018	0.440072	70.3	17	17	1.31036	0.11739	11.157	24	64.3	15	15	0.68257	-0.165853	7.9755	20	49.6	13	13	0.82628	-0.0828728	11.288	22
	525	Tb927.4.1360	aldose 1-epimerase, putative		Q581U5	32.547	4.4	0	1				0.904995	-0.0433539	0.363139	0.439927	4.4	1	1	1.40013	0.146168		1	4.4	1	1	0.62699	-0.202739		1	4.4	1	1	0.88608	-0.0525271		1
	653	Tb927.6.950	cysteinyl-tRNA synthetase, putative	CysRS	Q585F2	89.376	37.3	0	1				0.891062	-0.0500918	0.36361	0.439365	36.3	26	26	1.41209	0.149862	12.797	26	23.8	19	19	0.73352	-0.134588	9.8505	21	25.1	23	23	0.83824	-0.0766316	17.524	25
	248	Tb927.10.8030	hypothetical protein, conserved		Q38AG1	28.834	52.9	0	1				0.90324	-0.0441967	0.363753	0.439193	52.9	13	13	1.62106	0.209799	4.9983	18	46.7	11	11	0.60633	-0.217291	8.2745	13	42	11	11	0.77926	-0.108318	11.971	16
	737	Tb927.7.870	hypothetical protein, conserved		Q57VT3	40.532	5.2	0	1				0.936815	-0.0283463	0.364423	0.438394	5.2	2	2	2.06701	0.315343	4.4459	2	5.2	2	2	0.50605	-0.295807	1.095	2	5.2	2	2	0.66154	-0.179444	4.1928	2
	182	Tb927.10.2660	hypothetical protein, conserved		Q38BX9	20.788	8.5	0	1				0.937282	-0.0281298	0.36468	0.438088	8.5	1	1	1.77176	0.248405		1	8.5	1	1	0.59495	-0.22552		1	8.5	1	1	0.67567	-0.170265		1
	755	Tb927.8.1960	hypothetical protein, conserved		Q581Y6	48.425	10.4	0	1				0.868891	-0.0610345	0.364971	0.437742	10.4	4	4	1.65352	0.21841	3.8308	4	7.6	3	3	0.76031	-0.119009	8.1609	3	6.9	3	3	0.82775	-0.0821008	4.0056	3
	915	Tb927.9.9840	lipoic acid containing carrier protein, putative (GCVH)	GCVH	Q38E17	15.216	7.2	0	1				0.862469	-0.0642565	0.365118	0.437567	7.2	1	1	1.73253	0.238681		1	7.2	1	1	0.63528	-0.197035		1	0	0	0				0
	412	Tb927.11.6300	40S ribosomal protein S5, putative		Q385D9	21.386	16.8	0	1				0.883891	-0.0536011	0.365386	0.437248	16.8	3	3	1.57072	0.196099	22.092	3	11.1	2	2	0.74275	-0.129157	8.0624	3	11.1	2	2	0.79318	-0.100628	10.049	3
	272	Tb927.10.9830	hypothetical protein, conserved		Q389Z3	17.194	25.5	0	1				0.909913	-0.041	0.365545	0.437059	25.5	3	3	1.55838	0.192675	23.337	4	11.5	1	1	0.63692	-0.195915	9.7483	2	11.5	2	2	0.80766	-0.0927714	22.899	3
	753	Tb927.8.1860	pitrilysin-like metalloprotease		Q581Z6	114.53	35	0	1				0.941593	-0.0261369	0.36594	0.43659	32.6	30	30	1.6275	0.211521	8.252	33	26.1	24	24	0.5815	-0.23545	14.586	27	26.3	25	25	0.72967	-0.136874	11.433	27
	174	Tb927.10.1950	leucine-rich repeat protein (LRRP), putative		Q38C48	77.026	4.5	0	1				0.905205	-0.0432529	0.366086	0.436417	2.5	2	2	1.42586	0.154078	7.1467	2	3.4	2	2	0.6071	-0.21674	16.86	2	4.5	3	3	0.85625	-0.0673994	8.1117	3
	415	Tb927.11.6510;Tb927.11.6500	40S ribosomal protein S21, putative		Q385B8	21.118	16	0	2				0.909196	-0.0413423	0.366103	0.436397	16	2	2	1.52239	0.182527	2.9449	3	16	2	2	0.66403	-0.177812	21.702	3	16	2	2	0.77502	-0.110687	3.3566	3
	481	Tb927.3.1730	hypothetical protein, conserved		Q57ZD8	25.482	6.1	0	1				0.91229	-0.0398672	0.366264	0.436206	6.1	1	1	1.52996	0.184681		1	6.1	1	1	0.60689	-0.21689		1	6.1	1	1	0.83349	-0.0790996		1
	881	Tb927.9.5960	succinate dehydrogenase, putative		Q38EW9	21.281	17.6	0	1				0.863455	-0.0637605	0.367391	0.434871	17.6	3	3	1.49513	0.174678	19.639	3	10.6	2	2	0.71624	-0.144941	23.235	2	10.6	2	2	1.0981	0.0406419	9.5802	2
	91	Tb927.11.11330;Tb11.v5.1035;Tb11.v5.1034;Tb927.11.11290	heat shock protein 70		Q383E5	71.408	46.3	0	4				0.913378	-0.0393492	0.368474	0.433593	46.1	25	23	1.66246	0.22075	10.762	28	31.3	16	14	0.63433	-0.197685	9.4145	14	36.2	21	19	0.74413	-0.128351	9.4499	23
	365	Tb927.11.2060;Tb927.11.2050	60S acidic ribosomal protein P0, putative			34.627	34	0	2				0.915014	-0.0385723	0.368915	0.433073	34	7	7	1.47636	0.169193	10.696	8	28.1	5	5	0.6827	-0.16577	10.016	6	34	7	7	0.78302	-0.106227	12.447	8
	184	Tb927.3.1370;Tb927.10.2840	40S ribosomal protein S25, putative			12.56	20.4	0	2				1.28838	0.110042	0.368918	0.43307	14.2	1	1	1.32364	0.121771		1	14.2	1	1	0.88099	-0.055029		1	6.2	1	1	0.1688	-0.772628		1
	756	Tb927.8.1990	peroxidoxin (TRYP2)	TRYP2	D6XKT6	25.631	36.3	0	1				0.911123	-0.040423	0.369955	0.431851	36.3	8	8	1.49642	0.175055	72.938	8	33.2	7	7	0.63835	-0.194941	76.705	7	36.3	8	8	0.8312	-0.0802945	2.5062	7
	138	Tb927.10.12620	Protein of unknown function (DUF3648), putative		Q388Y1	121.24	5.7	0	1				0.900112	-0.0457034	0.370654	0.431032	4.9	4	4	1.52544	0.183394	18.776	5	4.2	4	4	0.71527	-0.14553	13.397	4	3.5	3	3	0.78777	-0.103601	3.1931	4
	671	Tb927.7.2190	translocon-associated protein (TRAP), alpha subunit, putative		Q57XQ5	29.242	13.9	0	1				0.929343	-0.0318239	0.371097	0.430513	13.9	4	4	1.60997	0.206817	12.72	4	13.9	3	3	0.60041	-0.221552	13.447	3	13.9	4	4	0.75479	-0.122174	16.598	4
	361	Tb927.11.1710	guide RNA-binding protein of 21 kDa (gBP21)	GBP21	Q386Y3	23.253	7.8	0	1				0.92937	-0.0318112	0.371586	0.429941	7.8	1	1	1.56755	0.19522		1	7.8	1	1	0.59992	-0.221907		1	7.8	1	1	0.77815	-0.108937		1
	788	Tb927.8.6110	3-hydroxy-3-methylglutaryl-CoA synthase, putative (HMGS)	HMGS	Q57YL2	54.669	20.2	0	1				0.850057	-0.0705522	0.371661	0.429853	13.8	4	4	1.90589	0.280097	6.7736	4	15	4	4	0.54706	-0.261965	11.489	5	20.2	6	6	0.64857	-0.188043	8.3982	5
	575	Tb927.5.1520	ATP-dependent protease ATPase subunit HslU1 (HslU1)	HslU1	Q57VB1	52.53	16	0	1				0.881719	-0.0546699	0.371674	0.429838	16	6	6	1.69863	0.230099	14.098	5	10.9	3	3	0.73368	-0.134493	12.287	3	5.5	3	3	0.81118	-0.0908828	9.0672	3
	414	Tb927.11.6440	hypothetical protein, conserved		Q385C5	48.841	19.7	0	1				0.901124	-0.0452153	0.37211	0.429329	16.1	7	7	1.62248	0.21018	13.626	10	9.5	5	5	0.67765	-0.168995	5.7201	7	19.7	8	8	0.78019	-0.1078	6.282	10
	906	Tb927.9.9060	Lsm12 protein, putative		Q38E83	21.06	4.2	0	1				0.899102	-0.0461912	0.372201	0.429222	4.2	1	1	1.4533	0.162355		1	4.2	1	1	0.69773	-0.156313		1	4.2	1	1	0.87176	-0.0596031		1
	839	Tb927.9.13630	hypothetical protein, conserved		Q38D66	40.44	5.6	0	1				0.919592	-0.0364049	0.372964	0.428333	5.6	2	2	1.32744	0.123015	6.5241	2	3	1	1	0.63824	-0.195016		1	5.6	2	2	0.9131	-0.0394817	8.2685	2
	866	Tb927.9.4210;Tb927.9.4230;Tb11.v5.0561;Tb927.9.4200	fatty acyl CoA synthetase 3 (ACS3)	ACS3	Q38FB8	77.853	13.4	0	4				1.05164	0.0218667	0.373734	0.427437	12	7	7	1.87906	0.273941	6.3877	6	9.8	6	6	0.57331	-0.24161	14.724	6	11.3	8	8	0.69861	-0.155765	9.654	7
	360	Tb927.11.16970	protein phosphatase 4, putative		Q380Z0	34.432	7.6	0	1				0.92402	-0.0343185	0.373841	0.427313	7.6	2	2	0.95057	-0.0220157	20.959	2	7.6	2	2	0.80125	-0.096232	4.376	2	7.6	2	2	1.0084	0.00363284	20.607	2
	309	Tb927.11.13190;Tb927.11.13090	elongation factor 1 gamma, putative		Q382L7	46.275	37.1	0	2				0.913315	-0.0393792	0.37395	0.427186	30.7	9	9	1.32463	0.122093	10.389	11	24.5	6	6	0.67634	-0.169835	8.8757	8	23.5	7	7	0.896	-0.047692	12.281	9
	347	Tb927.5.1110;Tb927.11.16280	60S ribosomal protein L2, putative			28.314	23.1	0	2				0.915941	-0.0381323	0.374479	0.426573	23.1	4	4	1.47684	0.169334	8.4792	8	18.1	3	3	0.69838	-0.155908	9.6345	5	23.1	4	4	0.76292	-0.117521	12.953	7
	656	Tb927.7.1200	Protein of unknown function (DUF525), putative		Q57WT0	48.808	19.3	0	1				1.07165	0.0300548	0.375246	0.425683	13.4	5	5	1.36314	0.134541	8.9678	5	19.3	6	6	0.73325	-0.134748	12.287	6	11.1	4	4	0.87696	-0.0570202	10.717	4
	716	Tb927.7.6180	hypothetical protein, conserved		Q57VJ3	29.957	5	0	1				0.906073	-0.0428368	0.375271	0.425655	5	1	1	1.24025	0.0935087		1	5	1	1	0.74642	-0.127017		1	5	1	1	0.90814	-0.0418472		1
	324	Tb927.11.14250	T-complex protein 1, epsilon subunit, putative (TCP-1-epsilon)	TCP-1-epsilon	Q382B2	59.381	14.3	0	1				0.905098	-0.0433046	0.37551	0.425378	7.6	2	2	1.29303	0.111607	5.9869	2	14.3	4	4	0.74419	-0.128316	8.4063	4	12.3	4	4	0.89292	-0.0491874	8.8103	3
	433	Tb927.11.8200	ribosomal protein S26, putative		Q384J9	12.806	17.1	0	1				0.90114	-0.0452077	0.375708	0.425149	17.1	2	2	1.45936	0.164164	3.7639	2	9.9	1	1	0.70077	-0.154424	3.2343	2	17.1	2	2	0.86068	-0.0651583	7.4338	2
	637	Tb927.6.4090	chaperonin HSP60, mitochondrial precursor, putative (HSP60)	HSP60	Q586A7	58.37	10.4	0	1				0.919674	-0.0363662	0.376686	0.424021	8.7	4	4	1.63425	0.21332	4.3961	4	5	2	2	0.56872	-0.245101	16.911	2	10.4	5	5	0.82553	-0.0832671	13.971	6
	215	Tb927.10.5400	hypothetical protein, conserved		Q38B63	63.396	4	0	1				0.867591	-0.0616848	0.376709	0.423994	4	2	2	1.44569	0.160076	25.618	2	0	0	0				0	4	2	2	0.81818	-0.0871511	9.985	2
	367	Tb927.11.2250	hypothetical protein, conserved		Q386T4	26.94	17.4	0	1				1.10955	0.0451462	0.377037	0.423616	13.7	2	2	1.42774	0.154648	1.4051	4	0	0	0				0	17.4	3	3	0.85165	-0.0697388	6.1438	4
	696	Tb927.7.3940	mitochondrial carrier protein (MCP16)	MCP16	Q57UM4	36.34	5.1	0	1			X	1.22575	0.0884024	0.377045	0.423607	5.1	1	1	2.10305	0.322849		1	5.1	1	1	0.73621	-0.132998		1	5.1	1	1	0.96575	-0.0151353		1
	376	Tb927.9.9210;Tb927.11.3000	60S ribosomal protein L37, putative			10.1	10.7	0	2				1.20447	0.0807964	0.377079	0.423567	10.7	1	1	1.68606	0.226872		1	10.7	1	1	0.66989	-0.173997		1	10.7	1	1	1.1511	0.0611131	9.419	2
	371	Tb927.11.2530	Mitochondrial SSU ribosomal protein, putative		Q386Q7	84.864	6	0	1				0.891268	-0.0499919	0.377149	0.423487	6	3	3	1.60364	0.205108	32.33	3	6	3	3	0.67779	-0.168905	19.72	3	4.6	2	2	0.85828	-0.066371	18.703	2
	710	Tb927.7.5630	hypothetical protein, conserved		Q582H8	73.156	4.8	0	1				0.90866	-0.0415984	0.377265	0.423353	4.8	2	2	1.88345	0.274955	12.533	2	4.8	2	2	0.60885	-0.21549	2.6889	2	4.8	2	2	0.73986	-0.13085	0.26252	2
	469	Tb927.2.5160	chaperone protein DNAj, putative		Q585V4	44.327	15.5	0	1				1.1364	0.0555299	0.378186	0.422294	15.5	4	4	1.35294	0.131279	24.135	7	10	3	3	0.74044	-0.13051	2.3793	4	15.5	4	4	0.87654	-0.0572283	2.4268	6
	647	Tb927.6.4990	ATP synthase, epsilon chain, putative		Q586H1	20.147	39.6	0	1				0.900251	-0.0456362	0.379056	0.421297	39.6	8	8	1.50222	0.176734	16.997	8	39.6	8	8	0.69705	-0.156736	4.9668	8	37.4	7	7	0.86833	-0.0613152	7.0421	8
	352	Tb927.11.1670	cysteine desulfurase		Q386Y7	48.151	5.9	0	1				0.881112	-0.0549689	0.379497	0.420791	3.2	1	1	1.69291	0.228633		1	5.9	2	2	0.62992	-0.200715	7.6606	2	0	0	0				0
	401	Tb927.11.540	multidrug resistance protein, mitochondrial, putative (ABCT)	ABCB10	Q387J7	76.244	12	0	1		X		0.934104	-0.0296047	0.379505	0.420782	9.4	4	4	1.57117	0.196222	15.391	5	10.1	4	4	0.61495	-0.21116	7.0608	5	9.4	4	4	0.77379	-0.111377	24.095	5
	386	Tb927.11.4130	ubiquitin-like protein, putative		Q386A3	67.282	5.2	0.0012019	1				1.09272	0.0385083	0.379512	0.420775	5.2	1	1	1.42967	0.155237	2.9704	2	5.2	1	1	0.84018	-0.0756277	2.648	2	5.2	1	1	0.91526	-0.0384555	14.079	2
	129	Tb927.9.6070;Tb927.10.11540	40S ribosomal protein S3, putative (RPS3)	RPS3	Q38EW1	24.216	27.1	0	2				0.915816	-0.0381916	0.379607	0.420665	27.1	6	6	1.51092	0.17924	10.46	6	19.2	4	4	0.67095	-0.17331	10.793	4	18.2	4	4	0.81629	-0.0881555	6.6967	3
	813	Tb927.9.10580	3-demethylubiquinone-9 3-methyltransferase, putative		Q38DV8	31.206	24.3	0	1			X	0.930163	-0.0314407	0.379713	0.420544	19.8	5	5	1.57361	0.196898	21.19	5	20.8	5	5	0.62221	-0.206063	6.6634	4	19.8	5	5	0.74232	-0.129409	14.29	6
	179	Tb927.10.2290	chaperone protein DNAj, putative		Q38C15	46.795	6.2	0	1				0.88897	-0.0511128	0.37993	0.420297	6.2	1	1	1.39251	0.143797		1	6.2	1	1	0.78907	-0.102884		1	6.2	1	1	0.9501	-0.0222307		1
	169	Tb927.10.15640	WD domain, G-beta repeat, putative		Q387V0	73.508	11.6	0	1				0.91054	-0.0407009	0.380286	0.41989	11.6	6	6	1.33372	0.125066	15.143	9	10.1	5	5	0.73603	-0.133104	7.8834	8	11.6	6	6	0.86998	-0.0604907	14.134	9
	307	Tb927.11.13140	cytochrome oxidase subunit X (COXX)	COXX	Q382M2	13.672	16.4	0	1				0.881141	-0.0549546	0.380708	0.419409	6.9	1	1	1.76066	0.245675		1	16.4	2	2	0.66858	-0.174847	5.2578	2	16.4	2	2	0.95149	-0.0215958	5.9682	2
	396	Tb927.11.5040	leucine-rich repeat protein (LRRP), putative		Q385R4	48.562	6.1	0	1				0.801883	-0.095889	0.380855	0.419241	2.5	1	1	1.46746	0.166566		1	6.1	2	2	3.4758	0.541055	238.69	2	2.5	1	1	0.86873	-0.0611152		1
	536	Tb927.4.2320	hypothetical protein, conserved		Q584F5	15.722	11.1	0	1				0.945619	-0.0242836	0.380896	0.419194	11.1	1	1	1.63862	0.214478		1	11.1	1	1	0.55084	-0.258975		1	11.1	1	1	0.78437	-0.105479		1
	783	Tb927.8.5680	Pyridoxal-dependent decarboxylase conserved domain containing protein, putative		Q57X14	66.873	5.1	0	1				0.904432	-0.0436241	0.381143	0.418913	5.1	3	3	1.91022	0.281083	27.845	4	2.3	2	2	0.56287	-0.249592	11.494	3	5.1	3	3	0.82789	-0.0820274	14.54	3
	762	Tb927.8.2670	Putative S-adenosyl-L-methionine-dependent methyltransferase, putative		Q57XC2	49.125	5.8	0	1				0.918983	-0.0366924	0.381525	0.418477	2.6	1	1	1.80333	0.256075	10.801	2	5.8	2	2	0.59954	-0.222182	1.7266	3	5.8	2	2	0.76078	-0.118741	3.9817	3
	161	Tb927.10.14860	Complex 1 protein (LYR family), putative		Q388C0	83.434	11.1	0	1				0.900072	-0.0457229	0.381847	0.418111	9.7	6	6	1.32814	0.123245	11.799	7	9.7	6	6	0.68948	-0.161478	13.954	7	11.1	7	7	1.0234	0.0100454	11.822	6
	158	Tb927.10.14710;Tb927.10.14600	40S ribosomal protein S2, putative (RPS2)	RPS2		28.642	17.3	0	2				0.907601	-0.042105	0.382003	0.417933	11.7	3	3	1.41052	0.149378	10.085	3	13.5	3	3	0.79823	-0.097872	6.3354	3	11.7	3	3	0.78393	-0.105723	6.4351	3
	709	Tb927.7.5480	dihydrofolate reductase-thymidylate synthase (DHFR-TS)	DHFR-TS	Q582G3	58.85	6.5	0	1				0.921622	-0.035447	0.382514	0.417352	6.5	3	3	1.58841	0.200963	11.875	4	6.5	3	3	0.62057	-0.207209	8.3484	4	6.5	3	3	0.81949	-0.0864563	8.8841	4
	356	Tb927.11.16750	hypothetical protein, conserved		Q381B1	25.871	5.6	0	1			X	1.23452	0.0914993	0.382541	0.417322	5.6	1	1	2.33274	0.367867	10.376	2	5.6	1	1	1.6163	0.208522	6.3222	2	5.6	1	1	1.3517	0.13088	7.0592	2
	468	Tb927.2.4710	RNA-binding protein, putative (TRRM1)	TRRM1	Q586R7	49.983	6.6	0	1				0.892233	-0.0495216	0.383227	0.416544	6.6	2	2	1.40645	0.148124	25.131	2	2.7	1	1	0.87758	-0.0567133		1	6.6	2	2	0.84447	-0.0734158	8.2262	2
	75	Tb927.10.10970;Tb927.10.10960;Tb927.10.10950;Tb927.10.10940;Tb927.10.10930;Tb927.10.10920;Tb927.10.10910;Tb927.10.10900;Tb927.10.10890;Tb11.v5.0543;Tb927.10.10980	heat shock protein, putative			80.793	15.5	0	11				1.04951	0.0209879	0.383247	0.416522	14.1	10	10	1.32991	0.123823	25.166	10	11.4	8	8	0.67966	-0.167708	24.693	8	15.5	11	11	0.83931	-0.0760776	17.083	12
	826	Tb927.9.12150	transport protein particle (TRAPP) subunit, putative		Q38DI4	23.01	11.4	0	1				0.910922	-0.040519	0.383308	0.416452	11.4	2	2	1.49109	0.173504	8.8668	2	5	1	1	0.71778	-0.144009		1	11.4	2	2	0.81416	-0.0892902	30.029	2
	537	Tb927.4.2360	hypothetical protein, conserved		Q584F1	35.65	5	0.0057405	1				0.921572	-0.0354708	0.383699	0.416009	5	1	1	1.31556	0.119112		1	5	1	1	0.66385	-0.17793		1	0	0	0				0
	222	Tb927.10.6070	universal minicircle sequence binding protein 1 (UMSBP1)	UMSBP1	Q38AZ9	14.566	56.4	0	1				0.923213	-0.0346983	0.383728	0.415976	56.4	6	5	1.55412	0.191485	6.5469	10	46.4	5	4	0.67793	-0.168815	5.4197	9	56.4	6	5	0.7687	-0.114243	7.3668	10
	136	Tb927.10.12500;Tb927.10.12510	P-type H+-ATPase, putative		Q388Z3	100.23	5.9	0	2				0.910768	-0.0405921	0.384067	0.415594	4.5	3	3	1.60989	0.206797	21.829	3	3.5	2	2	0.67572	-0.170233	15.796	2	4.5	3	3	0.81087	-0.0910488	51.261	3
	776	Tb927.8.4810	prohibitin 1 (PHB1)	PHB1	Q57UX1	31.429	20.9	0	1			X	1.16161	0.0650591	0.384253	0.415383	17.3	5	5	1.84071	0.264984	7.0999	5	18.1	5	5	0.65344	-0.184794	4.4356	4	17.3	5	5	0.84199	-0.0746931	4.6061	5
	319	Tb927.11.13890	AKAP7 2'5' RNA ligase-like domain containing protein, putative		Q382E8	30.693	5.6	0.0035253	1				0.91613	-0.0380431	0.384466	0.415142	5.6	1	1	2.20536	0.34348		1	5.6	1	1	0.59207	-0.227627		1	5.6	1	1	0.61304	-0.212511		1
	462	Tb927.2.3800	guide RNA associated protein 1 (GAP1)	GAP1	Q586X1	55.46	9.3	0	1				1.10269	0.0424544	0.384851	0.414708	9.3	3	3	1.66581	0.221624	6.9201	2	4.7	2	2	0.62111	-0.206831	11.153	2	9.3	3	3	0.75325	-0.123061	9.5855	2
	547	Tb927.4.3410	selenoprotein, putative		Q585K9	85.794	4.2	0	1				0.917114	-0.0375768	0.38501	0.414528	4.2	3	3	1.05958	0.0251338	11.86	3	4.2	3	3	0.87705	-0.0569756	3.8165	3	4.2	3	3	0.90935	-0.0412689	2.38	3
	898	Tb927.9.8420;Tb927.9.8070	60S ribosomal protein L10, putative			24.736	19.2	0	2				1.10954	0.0451425	0.385116	0.414408	10.8	2	2	1.60128	0.204468	6.0374	2	11.7	2	2	0.61405	-0.211796	2.4938	2	19.2	4	4	0.81048	-0.0912577	11.566	4
	667	Tb927.7.210	proline dehydrogenase		Q57U33	63.858	21.6	0	1				0.877734	-0.056637	0.385166	0.414352	19.4	8	8	1.76675	0.247176	7.2633	7	10.3	5	5	0.75104	-0.124337	9.5222	6	20.1	8	8	0.9833	-0.00731396	11.222	9
	178	Tb927.10.2240	hypothetical protein, conserved		Q38C20	66.352	9	0	1				0.916027	-0.0380917	0.385185	0.414331	9	5	5	1.58516	0.200074	7.5519	7	9	5	5	0.66106	-0.179759	14.257	8	7.1	4	4	0.79908	-0.0974097	8.5655	7
	531	Tb927.4.1800;Tb927.4.1790	ribosomal protein L3, mitochondrial, putative		Q581Q1	48.691	31.9	0	2				0.910993	-0.0404849	0.385218	0.414294	30.3	12	12	1.55036	0.190434	8.4288	12	22.4	8	8	0.71586	-0.145172	9.4367	8	27.7	12	12	0.7961	-0.0990324	7.7616	11
	202	Tb927.10.4130	NDUFA5/B13 subunit, putative		Q38BI7	31.032	26.8	0	1				1.06154	0.0259379	0.385308	0.414192	18.9	4	4	1.90661	0.280263	20.87	4	12.5	3	3	0.54102	-0.266787	22.357	3	20.4	5	5	0.78105	-0.107321	10.295	5
	801	Tb927.8.7530	3,2-trans-enoyl-CoA isomerase, mitochondrial precursor, putative		Q57V74	39.776	12.3	0	1				0.930681	-0.0311993	0.385435	0.414049	12.3	4	3	1.62559	0.211012	35.604	4	12.3	4	3	0.59898	-0.222588	26.021	4	12.3	4	3	0.78959	-0.102598	20.774	4
	894	Tb927.9.7470	purine nucleoside transporter (NT10)	NT10	Q38EK0	50.675	6.5	0	1				0.924128	-0.034268	0.38568	0.413772	6.5	1	1	2.15712	0.333875		1	6.5	1	1	0.51708	-0.286442		1	6.5	1	1	0.72523	-0.139524		1
	649	Tb927.9.15190;Tb927.6.5040	ribosomal protein L15, putative		Q38CY7	24.401	15.7	0	2				1.17446	0.0698392	0.385843	0.41359	15.7	3	3	1.64174	0.215304	28.872	4	10.8	2	2	0.69987	-0.154983	47.848	3	7.4	1	1	1.0076	0.00328816	37.793	2
	856	Tb927.9.3000	cytidine deaminase, putative		Q38FM3	19.171	57.7	0	1				0.925085	-0.0338184	0.385886	0.413541	57.7	6	6	1.60816	0.206328	5.6892	6	42.3	5	5	0.6249	-0.204189	16.786	5	57.7	6	6	0.80106	-0.096335	15.85	6
	642	Tb927.6.4430	homoserine kinase, putative (HK)	HK	Q587A9	35.649	8.7	0	1				0.940478	-0.0266514	0.385949	0.41347	5.1	1	1	1.12208	0.0500248		1	8.7	2	2	0.7294	-0.137034	8.8478	3	5.1	1	1	0.91725	-0.0375123		1
	747	Tb927.8.1480	RAVE protein 1 C terminal, putative		Q580H5	267.76	4.2	0	1				1.15861	0.0639381	0.386185	0.413205	3.1	6	6	1.1713	0.0686693	12.794	7	3.3	6	6	0.863	-0.0639892	9.7575	6	3.4	6	6	0.99966	-0.000147685	3.5305	7
	645	Tb927.6.4670	MORN repeat-containing protein 1 (MORN1)	TbMORN1	Q587D3	40.686	37.2	0	1				1.07202	0.0302024	0.386207	0.413179	27.1	12	12	1.23553	0.0918529	11.198	14	33.8	11	11	0.77604	-0.110116	11.877	13	26.8	10	10	0.94183	-0.0260275	15.509	12
	310	Tb927.11.13230	MSP (Major sperm protein) domain containing protein, putative		Q382L3	23.909	7.9	0	1				0.868221	-0.0613695	0.386268	0.413111	7.9	2	2	1.69494	0.229155	2.7955	3	0	0	0				0	7.9	2	2	0.75558	-0.12172	9.5347	3
	634	Tb927.6.3800;Tb927.6.3750;Tb927.6.3740	heat shock 70 kDa protein, mitochondrial precursor, putative			71.474	67.7	0	3	mtHsp70			0.92635	-0.0332251	0.386368	0.412999	48.4	31	31	1.79449	0.253942	10.531	45	58.1	30	30	0.59008	-0.229089	8.4432	45	62.4	35	35	0.7438	-0.128544	6.6609	44
	864	Tb927.9.3770	hypothetical protein, conserved		Q38FF6	23.95	5.5	0	1				0.934912	-0.0292291	0.387427	0.41181	5.5	1	1	1.68353	0.226221		1	5.5	1	1	0.49715	-0.303513		1	0	0	0				0
	282	Tb927.11.10910;Tb927.11.10790	40S ribosomal protein SA, putative		Q383I8	27.609	14.3	0	2				1.09143	0.0379962	0.387452	0.411782	14.3	3	3	1.48028	0.170343	14.942	3	11.5	2	2	0.76714	-0.115125	1.7458	2	14.3	3	3	0.85257	-0.06927	14.706	3
	264	Tb927.10.900	hypothetical protein, conserved		Q38CF0	19.158	17	0	1				0.903082	-0.0442729	0.387598	0.411618	17	2	2	1.65997	0.220101	49.664	3	10.5	1	1	0.75023	-0.124806		1	6.4	1	1	0.7559	-0.121536	3.0266	2
	143	Tb927.10.1310	Domain of unknown function (DUF4042), putative		Q38CA9	102.74	4.1	0	1				0.899072	-0.0462056	0.387895	0.411286	1.5	1	1	1.39233	0.143743	16.459	2	4.1	2	2	0.8065	-0.0933956	25.967	3	1.5	1	1	0.88703	-0.0520617	21.687	2
	808	Tb927.9.10310	mitochondrial carrier protein (MCP11)	MCP11	Q38DX9	34.295	11.7	0	1			X	1.37343	0.137806	0.388004	0.411164	9.1	2	2	2.62978	0.419919	9.4219	2	7.3	2	2	1.3586	0.133092	0.016117	2	9.1	2	2	1.3999	0.146097	2.9673	2
	823	Tb927.9.11720	Iron-sulfur cluster assembly protein		Q38DM2	19.436	34.4	0	1				0.905571	-0.0430774	0.388005	0.411163	34.4	4	4	1.47702	0.169386	17.885	4	27.8	3	3	0.645	-0.19044	28.244	3	17.2	2	2	0.97045	-0.0130268	4.8937	2
	148	Tb927.10.13800	hypothetical protein, conserved		Q388L9	34.401	21.1	0	1				0.908481	-0.0416843	0.388658	0.410432	7.4	2	2	1.61337	0.207734	16.356	2	13.6	2	2	0.70932	-0.149158	20.488	2	21.1	4	4	0.80335	-0.0950952	8.1076	4
	145	Tb927.11.9710;Tb927.10.13500	60S ribosomal protein L10a, putative (RPL10A)	RPL10A		24.597	28.5	0	2				0.91125	-0.0403627	0.388752	0.410327	28.5	6	6	1.55768	0.192479	7.9788	7	21.5	5	5	0.70217	-0.153558	7.9761	6	28.5	6	6	0.82015	-0.0861067	9.2636	6
	359	Tb927.11.16870	NADH dehydrogenase subunit NI8M, putative		Q380Z9	18.805	15.2	0	1				0.72315	-0.140771	0.388873	0.410192	15.2	2	2	1.51934	0.181655	4.4921	3	15.2	2	2	0.80057	-0.0966007	10.176	3	15.2	2	2	0.88986	-0.0506783	6.4219	3
	455	Tb927.2.2520;Tb927.2.2510	Mitochondrial outer membrane protein porin 2 (VDAC2)	VDAC_2		29.189	33.3	0	2				1.1757	0.0702974	0.389581	0.409402	26.3	6	6	1.64177	0.215311	3.8828	5	18.9	4	4	0.7784	-0.108797	3.1977	4	19.6	5	5	0.93722	-0.0281585	8.1443	6
	900	Tb927.9.8210	Peptide deformylase 2 (PDF2)	PDF2	Q38EE2	42.101	9.8	0	1				0.921883	-0.0353241	0.389888	0.40906	9.8	3	3	1.55318	0.191222	5.9549	3	9.8	3	3	0.6539	-0.184489	10.173	3	9.8	3	3	0.83064	-0.0805872	13.748	3
	854	Tb927.9.2270	hypothetical protein, conserved		Q38FT5	78.354	16	0	1				0.911032	-0.0404665	0.389912	0.409034	16	6	6	1.42771	0.154641	21.564	6	16	6	6	0.68798	-0.162424	16.405	6	16	6	6	0.9457	-0.0242466	29.79	6
	114	Tb927.1.740	phosphatidylinositol-4-phosphate 5-kinase related		Q4GZE4	48.865	64.8	0	1				0.93883	-0.0274129	0.390198	0.408715	60.5	19	19	1.61935	0.209342	9.8005	28	61.4	21	21	0.60381	-0.2191	9.4531	28	60.9	21	21	0.76684	-0.115295	9.5416	26
	306	Tb927.11.13050;Tb927.11.13040;Tb927.11.13030;Tb927.11.13020	calmodulin			16.838	55.7	0	4				0.90215	-0.0447213	0.390337	0.40856	43.6	5	5	1.5345	0.185966	10.924	4	44.3	6	6	0.73705	-0.132503	14.208	5	47	6	6	0.87312	-0.0589261	17.178	5
	295	Tb927.11.11520	glycosomal membrane protein (PEX11)	PEX11	Q383C6	24.027	11.5	0	1				0.925796	-0.0334845	0.390378	0.408515	8.3	2	2	1.39408	0.144287	6.3673	2	11.5	3	3	0.70202	-0.153651	12.202	3	11.5	3	3	0.83498	-0.0783239	12.859	3
	339	Tb927.11.15930	Sybindin-like family, putative		Q381J3	17.511	10.2	0	1				0.909375	-0.0412568	0.390548	0.408325	10.2	2	2	1.4206	0.152471	11.705	3	10.2	1	1	0.71327	-0.146746	11.74	2	10.2	2	2	0.91552	-0.0383322	11.333	3
	458	Tb927.2.2970	mitochondrial carrier protein (MCP13)	MCP13	Q587G5	33.962	7.4	0	1			X	1.82724	0.261797	0.391018	0.407804	7.4	2	2	8.02568	0.904482	21.875	2	3.8	1	1	2.5087	0.399449		1	3.5	1	1	2.962	0.471585		1
	470	Tb927.2.5240	PRP19-like protein, putative (TbPRP19)	TbPRP19	Q585U7	54.268	18.7	0	1				0.905495	-0.0431141	0.391035	0.407785	18.7	7	7	1.19499	0.0773628	8.3572	9	16.5	6	6	0.82712	-0.0824315	10.116	8	17.3	6	6	0.94389	-0.0250786	20.005	8
	425	Tb927.11.7420	phosphoadenosine phosphosulfate reductase-like protein		Q384S3	36.057	4	0	1				0.918115	-0.0371028	0.391315	0.407473	4	1	1	1.15887	0.0640345		1	0	0	0				0	4	1	1	0.77549	-0.110424		1
	487	Tb927.3.2230	succinyl-CoA synthetase alpha subunit, putative		Q582T6	31.464	44.9	0	1				1.1031	0.0426132	0.39154	0.407224	35.2	8	8	1.34555	0.1289	19.028	13	24.3	6	6	0.71727	-0.144317	17.745	10	39.5	9	9	0.82247	-0.0848799	8.5905	10
	411	Tb927.11.6280	pyruvate phosphate dikinase (PPDK)	PPDK	Q385E1	100.45	42.5	0	1			X	0.93139	-0.0308684	0.391723	0.407021	40.6	29	29	1.51648	0.180838	10.612	31	31.1	21	21	0.64439	-0.190851	9.2388	26	36.7	27	27	0.80766	-0.0927714	9.0885	32
	834	Tb927.9.13040	hypothetical protein, conserved		Q38DB6	46.219	12.5	0	1				0.932631	-0.0302903	0.39186	0.406869	12.5	3	3	1.47373	0.168418	6.026	3	9.9	2	2	0.67568	-0.170259	0.54398	2	12.5	3	3	0.78614	-0.1045	4.7106	3
	479	Tb927.3.1680	hypothetical protein, conserved		Q57ZE3	35.191	9.1	0	1				0.95068	-0.0219655	0.392547	0.406108	5	1	1	1.5513	0.190696	4.9474	2	9.1	2	2	0.59125	-0.228229	3.0162	3	5	1	1	0.77136	-0.112743	1.0315	2
	895	Tb927.9.7620;Tb927.9.7590	60S ribosomal protein L11, putative			22.369	24.2	0	2				0.938284	-0.0276655	0.392918	0.405698	24.2	5	5	1.53433	0.185919	4.4804	5	16	3	3	0.62745	-0.202421	4.3692	3	24.2	5	5	0.78415	-0.105601	8.1926	5
	219	Tb927.10.5820	predicted RanGDP binding protein		Q38B22	109.23	9.2	0	1				0.939254	-0.0272172	0.393239	0.405344	8.2	6	6	1.76969	0.247898	4.819	6	7.9	6	6	0.58036	-0.236303	10.971	6	6.8	5	5	0.75013	-0.124863	4.8134	4
	66	Tb927.10.5340;Tb927.10.5330;Tb11.v5.1060;Tb11.v5.0243	40S ribosomal protein S18, putative (RPS18)	RPS18		17.51	38.6	0	4				1.06118	0.0257877	0.393272	0.405307	38.6	7	7	1.52868	0.184316	7.8716	7	33.3	6	6	0.70725	-0.150427	2.1531	6	38.6	7	7	0.76959	-0.113741	3.113	7
	435	Tb927.11.880	cyclophilin a (CYPA)	CYPA	Q387G2	18.717	17.5	0	1				0.948055	-0.0231665	0.394132	0.404358	17.5	2	2	1.11299	0.0464916	10.08	3	17.5	2	2	0.71172	-0.147691	3.8392	3	17.5	2	2	0.88999	-0.0506149	2.5901	3
	391	Tb927.11.4450	ALBA-Domain Protein (ALBA2)	ALBA2	Q385X2	12.757	24.8	0	1				0.911671	-0.0401616	0.394445	0.404014	24.8	3	3	1.26817	0.103176	4.1273	3	24.8	2	2	0.78964	-0.102571	3.4962	2	24.8	3	3	0.95802	-0.0186254	9.6266	3
	629	Tb927.6.2640	importin alpha subunit, putative (TbKap60)	TbKap60	Q583S0	58.065	4.3	0	1				0.92599	-0.0333937	0.394466	0.403991	4.3	2	2	1.29715	0.112991	37.442	2	2.3	1	1	0.81347	-0.0896585		1	4.3	2	2	0.78033	-0.107722	21.121	2
	79	Tb11.v5.0621;Tb927.9.14240	hypothetical protein, conserved			76.672	7.2	0	2				0.911509	-0.040239	0.394477	0.403979	7.2	5	5	1.453	0.162266	29.291	6	5.5	4	4	0.63684	-0.19597	33.853	4	3.4	3	3	1.0317	0.0135534	26.318	3
	888	Tb927.9.7020	hypothetical protein, conserved		Q38EP0	24.783	14.2	0	1				1.052	0.0220158	0.394529	0.403921	9.3	2	2	1.73786	0.240015	13.412	2	14.2	3	3	0.60487	-0.218338	15.556	3	14.2	3	3	0.66832	-0.175016	12.461	3
	532	Tb927.4.1860	ribosomal protein S19, putative		Q583K7	18.846	17.4	0	1				0.920772	-0.0358481	0.394901	0.403512	10.8	2	2	1.5915	0.201805	2.2328	2	5.4	1	1	0.66506	-0.177139		1	17.4	3	3	0.82086	-0.0857309	4.4631	3
	475	Tb927.3.1380	ATP synthase subunit beta, mitochondrial (ATPB)	ATPB	Q57XX1	55.775	60.5	0	1			X	1.11556	0.0474945	0.395064	0.403333	56.5	22	22	1.61064	0.206999	14.58	26	40.7	16	16	0.65685	-0.182534	15.787	20	56.1	20	20	0.80935	-0.0918636	9.1278	30
	641	Tb927.6.4300;Tb927.6.4280;Tb927.10.6880;Tb11.v5.0516	glyceraldehyde 3-phosphate dehydrogenase, glycosomal (GAPDH)	GAPDH	Q586Z6	39.047	47.4	0	4				0.92956	-0.0317228	0.395228	0.403153	47.4	16	16	1.46735	0.166534	10.772	21	47.4	14	14	0.66309	-0.178428	11.369	18	46	15	15	0.82324	-0.0844735	12.4	20
	260	Tb927.10.8730	ABC1 family, putative		Q38AA0	50.876	9.7	0	1				0.903073	-0.0442773	0.395425	0.402936	9.7	3	3	2.19236	0.340911	7.7058	4	7.2	2	2	0.67792	-0.168822	4.8246	2	9.7	3	3	0.74483	-0.127943	14.217	4
	678	Tb927.7.2660	zinc finger protein family member, putative (ZC3H20)	ZC3H20	Q57XK8	43.757	18	0	1				0.919355	-0.0365169	0.395604	0.402739	13.3	4	3	2.03161	0.307841	7.5604	3	12.3	4	2	0.62111	-0.206831	3.8446	2	5.4	2	2	0.69634	-0.157179	4.1919	2
	483	Tb927.3.1810	hypothetical protein, conserved		Q57ZD0	36.117	19.3	0	1				0.914949	-0.0386031	0.395814	0.402509	19.3	4	4	1.26603	0.102444	7.3781	4	9.5	2	2	0.80453	-0.0944578	19.848	2	19.3	4	4	0.90333	-0.0441536	6.4176	4
	721	Tb927.7.6340	hypothetical protein, conserved		Q582M5	48.093	4.1	0	1				0.903162	-0.0442342	0.396025	0.402277	2.5	1	1	1.55111	0.190642		1	4.1	2	2	0.78472	-0.105285	19.706	2	4.1	2	2	0.8559	-0.067577	15.697	2
	712	Tb927.7.5820	Monooxygenase, putative		Q582J7	55.086	15	0	1			X	0.980879	-0.00838446	0.396292	0.401985	15	6	6	1.68045	0.225425	14.46	6	3.9	2	2	0.50547	-0.296305	3.9667	2	8.9	4	4	0.66442	-0.177557	6.368	4
	337	Tb927.11.15850	kinteoplast poly(A) polymerase complex 1 subunit		Q381K1	86.756	7.6	0	1				1.15374	0.0621075	0.396313	0.401961	7.6	5	5	2.00638	0.302413	7.8078	6	6.4	4	4	0.67709	-0.169354	6.711	5	5.6	4	4	0.80007	-0.096872	10.408	5
	457	Tb927.2.2590	hypothetical protein, conserved		Q587H8	12.316	14.3	0	1				0.879969	-0.0555327	0.396486	0.401773	14.3	1	1	1.52546	0.183401		1	14.3	1	1	0.86495	-0.063009		1	14.3	1	1	1.1669	0.0670336		1
	271	Tb927.10.9810	hypothetical protein, conserved		Q389Z5	33.886	4.7	0	1				0.900324	-0.0456013	0.396547	0.401706	4.7	1	1	1.57508	0.197302		1	4.7	1	1	0.74551	-0.127547		1	4.7	1	1	0.97682	-0.0101855		1
	326	Tb927.11.14570	LicD family, putative		Q381Y0	46.609	30	0	1				0.91905	-0.0366607	0.396921	0.401295	27.5	8	8	1.3796	0.139752	13.827	7	17.6	5	5	0.71524	-0.145548	19.317	5	20	6	6	0.90583	-0.0429533	6.6717	5
	70	Tb927.1.2390;Tb927.1.2370;Tb927.1.2350;Tb927.1.2330;Tb11.v5.0469;Tb927.1.2410	beta tubulin			49.704	82.6	0	6				0.942013	-0.0259431	0.396924	0.401293	82.4	25	25	1.57161	0.196345	10.117	54	80.5	26	26	0.62371	-0.205017	12.831	49	82.4	25	25	0.77129	-0.112782	11.067	54
	703	Tb927.7.5180;Tb927.7.5170	60S ribosomal protein L23a, putative		Q57ZH1	18.17	9.1	0	2				0.923591	-0.0345203	0.397127	0.401071	9.1	1	1	1.74298	0.241292		1	9.1	1	1	0.65702	-0.182421		1	9.1	1	1	0.74988	-0.125008		1
	144	Tb927.10.1340	hypothetical protein, conserved		Q38CA6	60.644	10.5	0	1				0.948761	-0.022843	0.397179	0.401013	9.2	6	6	1.86679	0.271095	7.5221	9	9.2	5	5	0.58207	-0.235025	4.7313	7	9.1	6	6	0.68152	-0.166521	11.352	9
	787	Tb927.8.6060	2-amino-3-ketobutyrate coenzyme A ligase, putative		Q57YK7	43.734	20.8	0	1			X	0.923787	-0.0344283	0.397438	0.400731	11.1	3	3	1.63199	0.212717	5.6404	3	8.7	3	3	0.65834	-0.18155	13.854	4	15.6	5	5	0.81021	-0.0914024	22.891	5
	742	Tb927.8.1060	malonyl-CoA decarboxylase, mitochondrial precursor, putative		Q57VP8	82.379	7	0	1				0.925924	-0.0334247	0.397716	0.400427	5.7	4	4	1.50114	0.176421	14.106	4	4.7	4	4	0.65613	-0.18301	2.906	4	3.6	3	3	0.87307	-0.0589509	13.785	3
	806	Tb927.8.920	ubiquitin-conjugating enzyme E2, putative (PEX4)	PEX4	Q57YD9	18.992	7	0.0023641	1				0.916098	-0.038058	0.39809	0.400019	7	1	1	1.81841	0.259693		1	7	1	1	0.52191	-0.282404		1	0	0	0				0
	372	Tb927.11.2650	heat shock protein 84, putative		Q386P5	84.2	25.1	0	1				0.952517	-0.0211273	0.398176	0.399925	20.3	12	12	1.64258	0.215525	11.777	14	21.6	13	13	0.60372	-0.219164	11.617	13	18.7	11	11	0.73531	-0.13353	13.057	11
	782	Tb927.8.5640	hypothetical protein, conserved		Q57X18	37.089	9.6	0	1			X	1.12129	0.0497188	0.398809	0.399235	9.6	2	2	1.47876	0.169899	9.6892	2	9.6	2	2	0.63394	-0.197952	8.5918	2	9.6	2	2	0.95124	-0.0217099	3.8943	2
	357	Tb927.11.16760	T-complex protein 1, alpha subunit, putative (TCP-1-alpha)	TCP-1-alpha	Q381B0	54.623	11.1	0	1				0.917575	-0.0373583	0.39935	0.398646	11.1	5	5	1.32405	0.121904	7.8123	4	8.5	4	4	0.79922	-0.0973337	48.077	4	11.1	5	5	0.88629	-0.0524242	4.7077	5
	476	Tb927.3.1410	cytochrome oxidase subunit VII (COXVII)	COXVII	Q57XX4	19.264	6.7	0	1				0.86872	-0.0611204	0.399368	0.398626	6.7	1	1	3.68378	0.566294		1	6.7	1	1	0.43631	-0.360205	33.107	2	6.7	1	1	1.1706	0.0684085		1
	206	Tb927.10.4570;Tb927.10.4560	elongation factor 2			94.333	18.6	0	2				1.06689	0.0281179	0.399859	0.398093	16.4	10	10	1.38101	0.140195	19.674	11	17.5	11	11	0.67049	-0.173608	18.565	12	17.5	11	11	0.77452	-0.110967	9.1651	13
	78	Tb11.v5.0619;Tb927.1.3450	COG4 transport protein, putative			80.827	6.5	0	2				0.906314	-0.0427212	0.400153	0.397773	4.2	3	3	2.32889	0.367148	6.9827	4	3.7	2	2	0.66399	-0.177838	16.191	2	6.5	4	4	0.7247	-0.139842	31.283	5
	283	Tb927.11.10960	2OG-Fe(II) oxygenase superfamily, putative		Q383I2	71.772	11.5	0	1				0.924776	-0.0339633	0.400296	0.397619	10.5	5	5	1.65651	0.219193	9.5145	6	11.5	6	6	0.64954	-0.187394	6.1067	7	7.2	4	4	0.81761	-0.0874538	6.167	5
	134	Tb927.10.12030	hypothetical protein, conserved		Q389D9	27.19	6	0	1				0.935517	-0.0289481	0.400543	0.397351	6	2	2	1.55572	0.191931	15.091	3	6	2	2	0.64729	-0.188901	0.054025	2	6	2	2	0.80034	-0.0967255	10.664	3
	904	Tb927.9.8780	tRNA nucleotidyltransferase, putative		Q38E99	58.645	5.5	0	1				0.915483	-0.0383497	0.400987	0.396869	5.5	2	2	1.26764	0.102995	17.432	3	2.1	1	1	0.84034	-0.075545	1.7858	2	5.5	2	2	0.87269	-0.05914	7.3973	3
	627	Tb927.6.2520	hypothetical protein, conserved		Q584Q4	90.968	5.9	0	1				0.924805	-0.03395	0.401296	0.396535	4.6	2	2	1.29791	0.113244	7.5689	3	4.6	2	2	0.73149	-0.135792	6.3173	3	5.9	3	3	0.92885	-0.0320544	5.7217	4
	491	Tb927.3.2770	hypothetical protein, conserved		Q57ZN5	125.64	9.2	0	1				0.930782	-0.031152	0.401707	0.396091	6	7	7	1.6541	0.218561	7.6828	8	8.4	8	8	0.61392	-0.211888	11.775	9	6	7	7	0.79154	-0.101527	8.4646	9
	358	Tb927.11.16860	mitochondrial RNA binding protein (MRB8620)	MRB8620	Q381A0	53.077	4.8	0	1				0.920782	-0.0358432	0.401927	0.395853	4.8	2	2	1.48593	0.171998	13.316	2	4.8	2	2	0.76908	-0.114028	25.297	2	2.7	1	1	0.81623	-0.0881874		1
	321	Tb927.11.14000;Tb927.11.14020	NRBD1 (NRBD1)	NRBD1	Q382D7	28.776	17.2	0	2				0.933785	-0.0297532	0.402053	0.395717	17.2	4	4	1.40681	0.148234	7.7341	5	17.2	4	4	0.74455	-0.128106	3.2275	5	17.2	4	4	0.79108	-0.10178	9.4614	5
	329	Tb927.11.14780	phosphomannose isomerase, putative		Q381V7	46.482	6.4	0	1				1.07257	0.0304246	0.402091	0.395675	6.4	3	3	1.65818	0.219632	25.347	3	3.4	2	2	0.69274	-0.15943	8.4372	2	6.1	2	2	0.71308	-0.146862	43.075	2
	461	Tb927.2.3610	hypothetical protein, conserved		Q586X8	16.06	21.5	0	1			X	1.12501	0.0511573	0.402098	0.395669	21.5	2	2	1.53428	0.185906	17.113	2	21.5	2	2	0.71635	-0.144875	3.9963	2	21.5	2	2	0.84458	-0.0733592	5.4288	2
	899	Tb927.9.8130;Tb927.9.8100	nascent polypeptide associated complex subunit, putative			20.129	30.3	0	2				0.922745	-0.0349183	0.402131	0.395633	24.5	2	2	1.58977	0.201336	30.423	2	22.9	2	2	0.73392	-0.134351	26.613	2	17	1	1	0.77955	-0.108156		1
	467	Tb927.2.4540	Small nuclear ribonucleoprotein-associated protein B (snRNP-B) (Sm protein B) (Sm-B) (SmB), putative (TbSmB)	TbSmB	Q586Q6	12.331	10.1	0	1				0.915528	-0.0383283	0.40248	0.395255	10.1	1	1	1.56799	0.195343		1	10.1	1	1	0.80378	-0.0948628		1	10.1	1	1	0.78155	-0.107043		1
	871	Tb927.9.4680	ATP-dependent DEAD box helicase, putative		Q38F76	45.361	9.9	0	1				0.969233	-0.013572	0.402651	0.395071	9.9	2	2	1.17339	0.0694432	28.566	2	5.9	1	1	0.72587	-0.139141		1	5.9	1	1	0.71264	-0.14713		1
	837	Tb927.9.13510;Tb11.v5.0807	Poly(A)-specific ribonuclease PARN-3 (parn3)	parn3	Q38D76	70.77	16.7	0	2				0.909282	-0.0413012	0.402832	0.394876	16.7	9	9	1.1878	0.0747446	9.4785	8	16.7	8	8	0.88025	-0.055394	15.71	9	8.5	6	6	1.0069	0.00298634	11.677	5
	594	Tb927.5.3390	ADG1, pseudogene			13.175	25.4	0	1			X	0.93816	-0.0277233	0.403482	0.394176	25.4	4	4	1.44227	0.159047	6.3036	4	25.4	4	4	0.65092	-0.186472	9.3016	4	25.4	3	3	0.83267	-0.0795271	6.5575	3
	205	Tb927.10.430	peroxidase, putative		Q38CJ5	41.585	8.8	0	1			X	0.927109	-0.0328692	0.403537	0.394116	8.8	1	1	1.256	0.0989887		1	8.8	1	1	0.72001	-0.142661		1	8.8	1	1	0.98598	-0.00613189		1
	255	Tb927.10.8420	target of rapamycin (TOR) kinase 1 (TOR1)	TOR1	Q38AC2	271.39	5.7	0	1				1.12491	0.0511184	0.403574	0.394077	4.7	8	8	1.24538	0.0953007	10.824	9	4.7	8	8	0.81325	-0.0897759	10.533	9	5.3	9	9	0.9212	-0.0356461	7.551	10
	496	Tb927.3.3460	hypothetical protein, conserved		Q57XJ6	53.228	19.7	0	1				0.919819	-0.0362975	0.403693	0.393948	16.8	5	5	1.63036	0.212285	15.257	6	19.7	6	6	0.70287	-0.153125	7.176	6	13.3	4	4	0.84315	-0.0740952	8.8531	4
	587	Tb927.5.2930	hypothetical protein, conserved		Q57ZW9	43.308	41.6	0	1			X	0.931821	-0.0306674	0.404002	0.393617	36.8	14	14	1.64088	0.215076	14.1	14	31.6	11	11	0.63971	-0.194017	15.974	13	39.5	14	14	0.80371	-0.0949006	8.5928	14
	421	Tb927.11.7150	NGG1 interacting factor 3-like		Q384V6	30.459	50.9	0	1				0.928958	-0.0320039	0.404434	0.393152	32.4	8	8	0.998203	-0.000781027	8.5536	10	45.9	9	9	0.86397	-0.0635013	13.302	11	19.2	5	5	1.0162	0.00697919	8.882	6
	821	Tb927.9.11560	hypothetical protein, conserved		Q38DN2	36.042	9.5	0	1				1.28962	0.110463	0.40447	0.393114	9.5	3	3	1.45408	0.162588	82.12	3	9.5	3	3	1.7422	0.241098	102.25	4	5.8	2	2	1.8755	0.273117	85.521	2
	63	Tb927.10.6060;Tb11.v5.0199	universal minicircle sequence binding protein 2 (UMSBP2)	UMSBP2	Q38B00	21.836	58.2	0	2				1.08631	0.0359538	0.404697	0.39287	58.2	6	5	1.628	0.211655	5.7701	7	58.2	6	5	0.74267	-0.129204	30.805	7	58.2	6	5	0.90383	-0.0439132	3.6022	7
	308	Tb927.11.13180	Present in the outer mitochondrial membrane proteome 10 (POMP10)	POMP10	Q382L8	61.21	12	0	1		X		0.926488	-0.0331604	0.404789	0.392771	12	4	4	1.69955	0.230335	6.7907	5	7.7	2	2	0.65524	-0.1836	0.51139	2	7	4	4	0.809	-0.0920515	6.8944	5
	201	Tb927.10.4120;Tb927.10.4110	60S ribosomal protein L30 (RPL30)	RPL30	Q38BI8	11.512	39	0	2				0.904724	-0.0434839	0.404795	0.392765	39	3	3	1.6553	0.218877	6.2135	3	39	3	3	0.69275	-0.159423	10.57	3	0	0	0				0
	576	Tb927.5.1580	zinc finger CCCH domain containing protein 13 (ZC3H13)	ZC3H13	Q57VA5	60.305	4.6	0	1				1.11539	0.047425	0.404913	0.392638	4.6	1	1	2.00156	0.301369		1	4.6	1	1	0.6789	-0.168194		1	4.6	1	1	0.65923	-0.180963		1
	743	Tb927.8.1210	hypothetical protein, conserved		Q57VN3	77.786	12.2	0	1				0.91363	-0.0392297	0.404959	0.392589	12.2	1	1	1.23445	0.0914721		1	12.2	1	1	0.8469	-0.0721679		1	12.2	1	1	1.0086	0.00371896		1
	422	Tb927.11.7200	GRIP domain containing protein, putative		Q384V2	69.423	6	0	1				0.930611	-0.0312319	0.405475	0.392036	6	3	3	1.61951	0.209384	32.747	3	6	3	3	0.64748	-0.188774	21.313	3	6	3	3	0.83192	-0.0799184	2.511	3
	74	Tb927.10.5620;Tb11.v5.0531	fructose-bisphosphate aldolase, glycosomal (ALD)	ALD	Q38B42	41.071	75.3	0	2				0.932128	-0.0305244	0.405479	0.392031	69.4	22	22	1.39334	0.144057	13.026	23	63.2	19	19	0.72341	-0.140615	11.284	20	69.9	20	20	0.86476	-0.0631044	10.151	22
	430	Tb927.11.7900	mitochondrial RNA binding protein 16 (RBP16)	RBP16	Q384M8	15.118	19.9	0	1				0.933179	-0.0300353	0.405508	0.392	19.9	2	2	1.16355	0.0657844		1	8.5	1	1	0.77447	-0.110995		1	8.5	1	1	0.92239	-0.0350854		1
	177	Tb927.10.6370;Tb927.10.220	60S ribosomal proteins L37, putative			10.458	28	0	2				0.922369	-0.0350953	0.405882	0.3916	28	2	2	1.50766	0.178303	1.6509	2	28	2	2	0.77057	-0.113188	14.991	2	28	2	2	0.82405	-0.0840464	9.1699	2
	77	Tb927.7.2570;Tb11.v5.0611	guide RNA associated protein, GAP2		Q57XL7	52.545	16.7	0	2				0.936092	-0.0286814	0.406089	0.391379	16.7	6	6	1.59747	0.203433	7.7527	8	16.7	6	6	0.63616	-0.196434	8.6951	8	16.3	5	5	0.80794	-0.0926209	7.6007	8
	863	Tb927.9.3760	poly(A) export protein, putative (TbGLE2)	TbGLE2	Q38FF7	38.351	16.6	0	1				0.900617	-0.04546	0.406654	0.390775	16.6	4	4	1.17312	0.0693413	18.382	4	10.9	3	3	0.9653	-0.0153377	2.8215	3	10.9	3	3	1.1624	0.0653556	14.048	3
	913	Tb927.9.9630	TPR repeat/Tetratricopeptide repeat, putative		Q38E33	38.92	7	0	1				1.06199	0.0261186	0.406869	0.390546	5.1	2	2	1.32869	0.123424	26.55	2	0	0	0				0	7	3	3	0.71951	-0.142963	10.185	3
	601	Tb927.5.4020	hypothetical protein		Q57Z47	29.347	11	0	1				0.940545	-0.0266206	0.407526	0.389845	11	2	2	1.4686	0.166904	0.87988	2	11	2	2	0.67124	-0.173122	0.59451	2	11	2	2	0.7977	-0.0981604	22.34	2
	350	Tb927.11.16480	enoyl-CoA hydratase/isomerase family protein, putative		Q381D8	40.234	16.9	0	1				0.927124	-0.0328621	0.407662	0.3897	16.9	5	5	1.5344	0.185939	8.6019	7	16.9	5	5	0.68759	-0.16267	5.7335	7	16.9	5	5	0.85292	-0.0690917	9.0208	7
	245	Tb927.10.7620	mitochondrial ATP-dependent zinc metallopeptidase, putative		Q38AK2	71.088	17	0	1			X	1.06761	0.0284143	0.407685	0.389675	9.6	5	5	1.94311	0.288496	7.7711	6	15.4	6	6	0.66116	-0.179693	7.4295	7	7.3	4	4	0.78414	-0.105606	14.664	5
	765	Tb927.8.3100	coronin, putative (CRN12)	CRN12	Q57W63	57.312	5.4	0	1				0.961344	-0.0171213	0.407932	0.389413	2.7	1	1	1.02382	0.0102255		1	5.4	2	2	0.77489	-0.11076	8.3223	2	5.4	2	2	0.83838	-0.0765591	16.791	2
	194	Tb927.10.3580	hypothetical protein, conserved		Q38BP1	35.612	4	0	1				0.883701	-0.0536947	0.408085	0.389249	4	1	1	1.85467	0.268266		1	0	0	0				0	4	1	1	0.80436	-0.0945495		1
	214	Tb927.10.520	hypothetical protein, conserved		Q38CI8	46.781	14.6	0	1			X	0.948787	-0.0228311	0.40844	0.388871	14.6	5	5	1.46617	0.166184	18.423	5	7.1	3	3	0.64125	-0.192973	47.566	4	9.6	4	4	0.81031	-0.0913488	8.423	4
	599	Tb927.5.3800	glutamine hydrolysing (not ammonia-dependent) carbomoyl phosphate synthase, putative		Q57U86	204.09	31.4	0	1				0.918223	-0.0370519	0.408453	0.388858	22.7	34	34	1.13264	0.0540934	12.043	38	29.8	39	39	0.90137	-0.0450969	9.8429	45	22.8	33	33	1.0069	0.00298634	17.607	37
	759	Tb927.8.2160	multidrug resistance protein A (PGPA)	PGPA	Q581W6	174.68	13.7	0	1				1.08758	0.0364624	0.408697	0.388598	13.7	18	18	1.31858	0.120107	12.476	20	11.1	14	14	0.68116	-0.166751	17.634	14	11.3	15	15	0.87628	-0.0573571	17.966	16
	798	Tb927.8.6900	transport protein particle (TRAPP) component, putative		Q57TS3	23.536	25.1	0	1				1.12507	0.0511781	0.408708	0.388587	25.1	3	3	1.2574	0.0994745	30.249	3	11.4	1	1	0.79229	-0.101116		1	25.1	3	3	0.97027	-0.0131074	16.294	3
	431	Tb927.11.7920	hypothetical protein, conserved		Q384M7	47.989	4.1	0	1				0.925272	-0.0337305	0.408759	0.388533	4.1	1	1	1.66475	0.22135	6.1995	2	4.1	1	1	0.64003	-0.1938	14.673	2	4.1	1	1	0.88384	-0.0536263	5.4636	2
	385	Tb927.11.4020	Complex1_LYR-like, putative		Q386B2	19.159	6.1	0	1				0.941301	-0.0262716	0.409143	0.388125	6.1	1	1	1.82652	0.261624	2.9579	2	6.1	1	1	0.57696	-0.238854	3.5894	2	6.1	1	1	0.77644	-0.109892	17.201	2
	387	Tb927.11.4140	hypothetical protein, conserved		Q386A2	24.007	4.7	0	1				0.93977	-0.0269783	0.409205	0.388059	4.7	1	1	1.3153	0.119026		1	4.7	1	1	0.67205	-0.172598		1	4.7	1	1	0.90803	-0.0418998		1
	160	Tb927.10.14840;Tb927.10.14830;Tb927.10.14820	Mitochondrial ADP/ATP carrier protein 5a, putative (MCP5a)	MCP5a		34.074	43.6	0	3				0.749429	-0.125269	0.409675	0.38756	43.6	11	11	5.4603	0.737217	16.519	14	26.7	7	7	2.0602	0.313909	128.74	8	36.5	10	10	2.17	0.33646	10.94	14
	817	Tb927.9.10770	Polyadenylate-binding protein 2 (Poly(A)-binding protein 2) (Poly(A)-binding protein II) (PABII) (Polyadenylate-binding nuclear protein 1) (Nuclear poly(A)-binding protein 1) (PABP2), putative (PABP2)	PABP2	Q38DU2	62.147	37.1	0	1				0.936405	-0.0285363	0.41006	0.387153	37.1	17	17	1.47706	0.169399	7.2095	21	29.9	14	14	0.71972	-0.142836	34.494	19	35.7	16	16	0.81318	-0.0898133	5.952	19
	84	Tb11.v5.0697;Tb927.3.2090	Xaa-Pro aminopeptidase, putative			68.035	14.9	0	2				0.948548	-0.0229409	0.410189	0.387016	13	6	6	1.28715	0.109629	9.4441	5	13	6	6	0.70093	-0.154325	5.5453	6	12.6	6	6	0.85498	-0.068044	6.1083	6
	630	Tb927.6.2790;REV__Tb927.6.2790	L-threonine 3-dehydrogenase, putative		Q583Q5	36.957	55.1	0	2			X	0.940717	-0.0265411	0.410232	0.386971	55.1	12	12	1.5229	0.182673	7.3599	11	46.4	10	10	0.64636	-0.189526	5.0822	10	35.5	9	9	0.82196	-0.0851493	8.6096	10
	416	Tb927.11.6590;Tb11.v5.0360	metallo-peptidase, Clan MF, Family M17		Q385B0	55.359	15.5	0	2				0.93884	-0.0274083	0.410243	0.386958	8.4	4	4	1.26083	0.100656	4.2448	5	13.8	4	4	0.74853	-0.125791	10.692	5	5.8	3	3	0.88359	-0.0537492	2.563	4
	254	Tb927.10.8320	cytochrome oxidase subunit IX, putative (COXIX)	COXIX	Q38AD2	13.786	6.5	0	1				0.90961	-0.0411447	0.410267	0.386934	6.5	1	1	1.52182	0.182362		1	6.5	1	1	0.87056	-0.0602013		1	6.5	1	1	0.94	-0.0268721		1
	768	Tb927.8.3380	electron transfer protein, putative		Q57YX5	27.259	19.4	0	1				0.916735	-0.0377561	0.410302	0.386896	7.9	2	2	1.59821	0.203634	16.455	2	19.4	3	3	0.72292	-0.14091	2.8086	3	15.3	2	2	0.95237	-0.0211943	0.9448	2
	897	Tb927.9.7830	hypothetical protein, conserved		Q38EH2	22.986	4	0	1			X	1.16817	0.0675045	0.411054	0.386101	4	1	1	1.69248	0.228523		1	4	1	1	0.77559	-0.110368		1	4	1	1	1.102	0.0421816		1
	890	Tb927.9.7080	hypothetical protein, conserved		Q38EN4	13.925	24.6	0	1				0.930253	-0.0313987	0.411094	0.386059	24.6	2	2	1.46047	0.164493	6.8077	3	14.3	1	1	0.76769	-0.114814		1	24.6	2	2	0.80979	-0.0916276	8.2059	3
	874	Tb927.9.5520	ubiquitin carboxyl-terminal hydrolase, putative		Q38F03	151.16	8.4	0	1				0.93132	-0.0309009	0.411189	0.385959	7.3	9	9	1.12198	0.0499858	16.933	10	6.9	8	8	0.83455	-0.0785476	14.265	9	7.3	9	9	0.95565	-0.0197011	18.073	12
	267	Tb927.10.9390	Macrocin-O-methyltransferase (TylF), putative		Q38A36	36.684	12.2	0	1				0.921058	-0.0357129	0.411389	0.385748	5.8	3	3	1.55933	0.192939	10.092	3	9.5	2	2	0.73686	-0.132615	36.536	2	5.8	3	3	0.87461	-0.0581856	12.639	3
	745	Tb927.8.1340;Tb927.8.1330	60S ribosomal protein L7a, putative			30.879	33.3	0	2				1.0555	0.0234594	0.411894	0.385215	33.3	7	7	1.60777	0.206224	4.5769	9	33.3	7	7	0.68984	-0.161252	6.1472	8	33.3	7	7	0.74216	-0.129502	7.0912	8
	573	Tb927.5.1470	NADH-cytochrome b5 reductase, putative (B5R)	B5R	Q57VB6	32.756	12.6	0	1				0.943295	-0.0253526	0.412115	0.384982	12.6	3	3	1.35237	0.131097	21.301	3	7.8	2	2	0.70121	-0.154152	17.864	2	12.6	3	3	0.85949	-0.0657592	12.795	3
	117	Tb927.10.10010	60S acidic ribosomal protein, putative		Q389X5	25.628	4.9	0	1				0.890851	-0.050195	0.412228	0.384863	4.9	1	1	2.24095	0.350432		1	0	0	0				0	4.9	1	1	0.64269	-0.191998		1
	844	Tb927.9.14160	rieske iron-sulfur protein, mitochondrial precursor (RISP)	RISP	Q38D40	33.655	47.1	0	1			X	0.958958	-0.0182006	0.412285	0.384803	47.1	11	11	2.10748	0.323764	9.5524	12	40.7	9	9	0.51388	-0.289138	9.5693	10	36	8	8	0.66028	-0.180272	7.3077	9
	109	Tb927.1.3180	40S ribosomal protein S11, putative		Q4GYQ5	20.059	6.9	0	1				1.09772	0.0404903	0.412426	0.384654	6.9	1	1	1.43123	0.155709		1	6.9	1	1	0.70128	-0.154109		1	6.9	1	1	0.84532	-0.0729789		1
	550	Tb927.4.3590;Tb927.4.3570	translation elongation factor 1-beta, putative		Q585J1	24.334	30.5	0	2				0.929944	-0.0315434	0.41279	0.384271	23.9	4	2	1.31517	0.118981	1.3148	2	30.5	5	3	0.7897	-0.102538	11.491	3	19.9	3	2	0.88787	-0.0516506	6.8705	2
	523	Tb927.4.1020	serine-palmitoyl-CoA transferase, putative		Q580D0	54.128	10.8	0	1				0.944145	-0.0249614	0.41298	0.384071	10.8	4	4	1.46492	0.165815	13.952	5	10.8	4	4	0.64489	-0.190514	8.2407	5	8.2	3	3	0.85022	-0.0704687	16.536	3
	529	Tb927.4.1590.1;Tb927.4.1590.2	Present in the outer mitochondrial membrane proteome 28 (POMP28)	POMP28		48.07	27.9	0	2				0.93045	-0.0313068	0.413199	0.38384	26	8	8	1.73349	0.238922	12.172	8	24.2	6	6	0.53631	-0.270584	9.6488	6	27.9	9	9	0.7056	-0.151441	7.6582	7
	867	Tb927.9.4310	tricarboxylate carrier, putative		Q38FB0	35.625	5.8	0	1			X	1.24097	0.0937613	0.413893	0.383112	5.8	2	2	2.40657	0.381398	25.814	2	0	0	0				0	5.8	2	2	1.011	0.00475116	0.70813	2
	460	Tb927.2.340;Tb11.v5.0295;Tb11.0820;Tb927.1.70	retrotransposon hot spot protein 4 (RHS4), putative		D7SGA2	97.84	9.6	0	4				0.965162	-0.0153998	0.41478	0.382182	8.6	8	2	1.34153	0.127599	20.468	2	7.2	6	2	0.69551	-0.157697	9.0361	2	8.4	8	2	0.74499	-0.12785	0.23709	2
	89	Tb11.v5.0902;Tb927.10.6700	hypothetical protein, conserved			44.395	4.7	0	2				0.934279	-0.0295234	0.414831	0.382129	4.7	1	1	1.59721	0.203363	4.3276	2	4.7	1	1	0.6555	-0.183427	0.10082	2	4.7	1	1	0.85559	-0.0677343	4.6329	2
	565	Tb927.4.5130	KH domain/Domain of unknown function (DUF1771)/Smr domain containing protein, putative		Q584J3	28.811	13.2	0	1				0.934807	-0.0292778	0.414916	0.38204	13.2	3	3	1.88605	0.275552	21.508	4	9.4	2	2	0.60268	-0.219913	6.597	3	4.5	1	1	0.80108	-0.0963241	4.2767	2
	375	Tb927.11.2950	Nucleoporin (TbNup89)	TbNup89	Q386L6	89.154	7.7	0	1				1.12035	0.0493532	0.415472	0.381458	6.3	4	4	1.47228	0.16799	6.7347	4	6.3	4	4	0.79268	-0.100902	13.598	4	6	4	4	0.85346	-0.0688168	2.474	3
	459	Tb927.2.3030	ATP-dependent Clp protease subunit, heat shock protein 78 (HSP78), putative		Q587G1	90.664	4.4	0	1				0.951013	-0.0218137	0.415595	0.381329	4.4	3	3	1.61522	0.208232	5.0976	3	3.1	2	2	0.59105	-0.228376	4.2033	2	4.4	3	3	0.8125	-0.0901766	6.7818	3
	124	Tb927.10.11050	hypothetical protein, conserved		Q389N4	35.053	15.1	0	1				1.04464	0.0189665	0.415757	0.381161	15.1	5	5	1.95894	0.292021	8.3046	6	12.2	4	4	0.5326	-0.273599	11.141	5	12.2	4	4	0.72784	-0.137964	6.9366	5
	752	Tb927.8.1850	mitochondrial calcium uptake 1		Q581Z7	45.709	12.2	0	1		X		1.20365	0.0805003	0.41601	0.380896	10	3	3	2.43683	0.386824	46.91	3	12.2	4	4	0.85992	-0.065542	24.657	4	12.2	4	4	1.2238	0.0877104	33.46	4
	603	Tb927.5.520	stomatin-like protein, putative		Q57VW1	55.979	41.1	0	1			X	0.950624	-0.021991	0.416203	0.380695	32.6	16	16	1.73001	0.23805	12.134	19	29.6	14	14	0.59475	-0.225666	12.326	15	29.9	16	16	0.75242	-0.12354	58.971	19
	127	Tb927.10.11390	60S ribosomal protein L6, putative		Q389K1	21.185	30.7	0	1				1.10595	0.0437336	0.416208	0.38069	25	7	7	1.61773	0.208906	10.062	8	24	5	5	0.70032	-0.154703	19.155	5	30.2	7	7	0.79901	-0.0974478	7.1282	7
	351	Tb927.11.16550	Zinc finger protein, C3H1 type-like (ZC3H46)	ZC3H46	Q381D1	56.434	8.2	0	1				0.937401	-0.0280745	0.41672	0.380155	6.3	2	2	1.22181	0.0870025	2.768	2	6.3	2	2	0.73199	-0.135495	9.2623	2	8.2	3	3	0.99341	-0.00287147	19.465	3
	398	Tb927.11.5220	chaperone protein DNAj, putative		Q385P6	84.81	7.6	0	1				0.936396	-0.0285406	0.416938	0.379928	7.6	4	4	1.63319	0.213036	5.5885	5	7.6	4	4	0.64896	-0.187782	30.806	4	7.6	4	4	0.84839	-0.0714045	9.4323	5
	664	Tb927.7.1670	Eukaryotic translation initiation factor 4E type 6 (eif4e6)	eif4e6	Q57V43	20.864	15.1	0	1				0.956145	-0.0194763	0.417134	0.379724	15.1	2	2	1.2341	0.0913488	33.561	3	15.1	2	2	0.72243	-0.141204	3.638	2	15.1	2	2	0.85367	-0.06871	15.589	2
	719	Tb927.7.6260	TPR repeat, putative		Q57VI5	36.454	6.2	0	1				0.962495	-0.0166015	0.417252	0.379601	6.2	2	2	1.7733	0.248783	7.6421	3	6.2	2	2	0.52075	-0.283371	4.964	2	6.2	2	2	0.74084	-0.130276	6.1153	3
	298	Tb927.11.11680	2-oxoglutarate dehydrogenase E2 component, putative		Q383B2	41.143	55.6	0	1			X	0.953942	-0.020478	0.417335	0.379516	55.6	18	18	1.55383	0.191404	17.944	23	40.7	13	13	0.62292	-0.205568	11.194	17	55.6	18	18	0.78092	-0.107393	14.515	24
	162	Tb927.10.14930	Zinc finger CCCH domain-containing protein 39 (ZC3H39)	ZC3H39	Q388B3	31.519	9.8	0	1				0.922695	-0.0349417	0.41753	0.379312	9.8	2	2	1.35553	0.132108	2.2285	2	9.8	2	2	0.81355	-0.0896158	20.403	2	9.8	2	2	0.99804	-0.000852052	7.3416	2
	730	Tb927.7.710	heat shock 70 kDa protein, putative (HSP70)	HSP70	Q57VR7	70.211	17.2	0	1				0.953998	-0.0204524	0.417813	0.379018	17.2	7	5	1.64363	0.215804	10.515	4	14.7	6	4	0.62706	-0.202691	5.9459	4	14.7	6	4	0.74957	-0.125188	22.433	4
	646	Tb927.6.4770	protein mkt1, putative (MKT1)	MKT1	Q587E3	83.306	7.5	0	1				0.930567	-0.0312522	0.417879	0.37895	6.1	4	4	1.7225	0.23616	24.008	4	4.9	3	3	0.6476	-0.188693	9.9873	3	7.5	5	5	0.87938	-0.0558234	10.15	5
	699	Tb927.7.4210	hypothetical protein, conserved		Q57UQ1	13.418	9.5	0	1				0.95524	-0.0198876	0.418361	0.378449	9.5	1	1	2.4376	0.386962		1	9.5	1	1	0.49444	-0.305886		1	9.5	1	1	0.63413	-0.197822		1
	858	Tb927.9.3170	cytochrome oxidase subunit V (COXV)	COXV	Q38FK9	22.229	22.4	0	1				0.912332	-0.0398472	0.418473	0.378332	22.4	4	4	1.03468	0.0148071	53.599	4	10.2	2	2	1.1182	0.0485195	8.646	3	15.8	3	3	1.194	0.0770043	11.693	4
	489	Tb927.3.2670	hypothetical protein, conserved		Q582X9	28.84	7.1	0.0012034	1				0.92142	-0.0355425	0.418593	0.378208	7.1	1	1	1.88469	0.275241		1	7.1	1	1	0.71783	-0.143978		1	7.1	1	1	0.86471	-0.0631295		1
	251	Tb927.10.8190	CCT-theta, putative	TCP-1-theta	Q38AE5	58.081	12.1	0	1				0.93565	-0.0288864	0.418932	0.377856	12.1	4	4	1.28761	0.109786	19.406	5	7.8	2	2	0.86346	-0.0637578	18.138	3	5.4	2	2	0.85387	-0.0686082	31.995	3
	497	Tb927.3.3540	Nucleoporin (TbNup53b)	TbNup53b	Q57XK4	52.878	4.9	0.0034965	1				0.968169	-0.0140489	0.419242	0.377535	4.9	1	1	1.29004	0.110603		1	4.9	1	1	0.75191	-0.123834		1	4.9	1	1	0.71705	-0.144451		1
	910	Tb927.9.9450	zinc finger protein family member, putative (ZC3H28)	ZC3H28	Q38E49	114.75	6.1	0	1				0.947718	-0.0233207	0.420084	0.376663	4.5	3	3	1.53452	0.185972	6.5938	4	5	3	3	0.63609	-0.196481	4.9876	3	4.5	3	3	0.8374	-0.077067	7.8792	4
	285	Tb927.11.11050	hypothetical protein, conserved		Q383H3	37.475	18.9	0	1				1.11214	0.046159	0.420341	0.376398	18.9	6	6	1.42254	0.153063	8.3051	7	15.3	5	5	0.72798	-0.137881	5.4538	6	18.9	6	6	0.93462	-0.0293649	10.591	7
	47	Tb927.10.4310;Tb10.v4.0045	prohibitin 2, putative (PHB2)	PHB2	Q4FKP3	32.215	37.6	0	2			X	0.932721	-0.0302483	0.421687	0.37501	37.6	8	8	1.83952	0.264705	20.381	9	23.1	5	5	0.64832	-0.188211	25.972	6	32.5	7	7	0.84712	-0.0720551	12.197	7
	602	Tb927.5.4330	dihydrolipoamide branched chain transacylase, putative		Q57Z16	47.651	59.2	0	1				0.959653	-0.0178858	0.421834	0.374858	59.2	26	26	1.59223	0.202006	26.813	41	51.7	21	21	0.60946	-0.215055	9.6152	32	54.4	24	24	0.77976	-0.108039	12.294	41
	223	Tb927.10.6190	aldehyde dehydrogenase, putative (ALDH)	ALDH	Q38AY7	54.033	29.4	0	1				0.944151	-0.0249584	0.421926	0.374764	25	9	9	1.57813	0.198144	8.9165	13	22.3	8	8	0.63615	-0.19644	7.5486	10	27.6	9	9	0.82049	-0.0859267	9.618	12
	514	Tb927.3.5050	60S ribosomal protein L4		Q582N2	41.856	23.8	0	1				0.942544	-0.0256983	0.422201	0.374481	19.5	8	8	1.70364	0.231377	4.4029	8	21.4	9	9	0.66251	-0.178808	12.13	8	19.3	9	9	0.78851	-0.103193	10.468	7
	189	Tb927.10.3130	myotubularin-associated protein, putative		Q38BT3	87.066	4.1	0	1				0.938892	-0.0273845	0.422756	0.37391	4.1	2	2	1.51233	0.179647	26.427	2	2.3	1	1	0.74841	-0.12586		1	4.1	2	2	0.8185	-0.0869813	5.9778	2
	273	Tb927.11.4300;Tb927.10.9880	60S ribosomal protein L18, putative (RPL18)	RPL18		21.874	38.3	0	2				0.947344	-0.0234922	0.422979	0.373681	38.3	6	6	1.54254	0.188237	12.565	9	15.5	3	3	0.6881	-0.162348	11.146	7	26.9	5	5	0.80103	-0.0963512	12.516	9
	733	Tb927.7.7410	oxidoreductase, putative		Q57TX8	35.787	12.5	0	1			X	0.93537	-0.0290168	0.423543	0.373103	9.9	3	3	1.75911	0.245292	13.468	4	8.1	3	3	0.68019	-0.16737	11.956	3	8.1	3	3	0.82157	-0.0853554	11.568	3
	795	Tb927.8.6580	Succinate dehydrogenase [ubiquinone] flavoprotein subunit, mitochondrial (SDH1)	SDH1	Q57TV5	66.88	14.4	0	1			X	0.952612	-0.0210837	0.423631	0.373012	12.3	6	6	1.43281	0.156188	2.6387	6	10.8	5	5	0.67943	-0.167855	9.8269	5	14.4	7	7	0.83329	-0.0792038	23.027	7
	292	Tb927.11.11390	2OG-Fe(II) oxygenase superfamily, putative		Q383D9	30.964	16.9	0	1				0.924875	-0.0339169	0.423701	0.37294	16.9	4	4	1.03543	0.0151218	6.4186	5	16.9	4	4	0.98508	-0.0065285	11.828	5	16.9	4	4	1.1714	0.0687052	7.1383	5
	769	Tb927.8.3530	glycerol-3-phosphate dehydrogenase [NAD+], glycosomal		Q57YW0	37.805	34.2	0	1				0.947355	-0.0234874	0.423702	0.372939	34.2	9	9	1.41834	0.15178	12.879	11	29.4	8	8	0.69437	-0.158409	14.29	9	34.2	9	9	0.87228	-0.0593441	13.172	10
	137	Tb927.10.12540	NADH-ubiquinone oxidoreductase complex I subunit, putative (NDUFS1)	NDUFS1	Q388Y9	33.754	15.5	0	1			X	1.10454	0.0431822	0.423919	0.372717	15.5	3	3	1.49165	0.173666	17.396	3	15.5	3	3	0.73571	-0.133293	13.055	3	15.5	3	3	0.86893	-0.0610152	20.303	3
	353	Tb927.11.16710	hypothetical protein, conserved		Q381B5	13.612	10.2	0	1			X	1.20352	0.0804518	0.424574	0.372047	10.2	1	1	2.19553	0.34154		1	0	0	0				0	10.2	1	1	1.0616	0.0259609		1
	340	Tb927.11.15940	hypothetical protein, conserved		Q381J2	105.13	11.4	0	1				1.03248	0.0138802	0.424701	0.371917	11.4	10	10	1.37112	0.137076	7.3005	8	8.5	7	7	0.67424	-0.171185	5.5109	7	7.4	7	7	0.81143	-0.0907489	12.567	8
	338	Tb927.11.15910	iron superoxide dismutase		Q381J5	22.048	18.7	0	1				0.945248	-0.0244543	0.424757	0.37186	14.1	2	2	1.31072	0.11751	13.267	2	7.1	1	1	0.6421	-0.192397		1	11.6	2	1	0.99179	-0.00358027		1
	809	Tb927.9.10400	hypothetical protein, conserved		Q38DX4	50.645	10.5	0	1				0.977127	-0.0100491	0.424844	0.37177	10.3	4	4	2.0158	0.304448	18.005	6	10.5	5	5	0.50051	-0.300587	14.743	7	10.3	4	4	0.64868	-0.187969	7.9463	6
	736	Tb927.7.840	hypothetical protein, conserved		Q57VT0	14.51	8.9	0	1			X	0.9657	-0.0151576	0.425311	0.371293	8.9	1	1	1.71916	0.235316		1	8.9	1	1	0.564	-0.248721		1	8.9	1	1	0.76427	-0.116753		1
	320	Tb927.11.13990	GDP-L-fucose synthetase, putative		Q382D8	40.659	19	0	1				0.950797	-0.0219121	0.425879	0.370714	19	5	5	1.60192	0.204641	10.422	6	15.4	4	4	0.63778	-0.195329	9.1601	5	11.7	4	4	0.82816	-0.0818857	9.6341	5
	420	Tb927.11.7140	cell cycle sequence binding phosphoprotein (RBP45), putative		Q384V7	35.476	4.5	0.0012121	1				0.949717	-0.0224057	0.426091	0.370497	4.5	1	1	1.51316	0.179884		1	4.5	1	1	0.61287	-0.212632		1	4.5	1	1	0.91072	-0.0406151		1
	407	Tb927.11.6170	protein transport protein SEC31, putative		Q385F2	131.1	5	0	1				0.947218	-0.0235499	0.426263	0.370322	5	4	4	1.39059	0.143199	19.311	4	5	4	4	0.76189	-0.118108	6.1443	3	5	4	4	0.82505	-0.0835197	15.912	4
	616	Tb927.6.1550	Leucine-rich repeat, ribonuclease inhibitor subtype domain-containing protein (POMP30)	POMP30	Q585Q5	38.864	4.8	0	1		X		1.03236	0.0138304	0.426503	0.370078	2.3	1	1	1.73485	0.239261		1	4.8	2	2	0.59046	-0.22881	9.9194	2	2.3	1	1	0.6934	-0.159016		1
	540	Tb927.4.2500	eukaryotic translation initiation factor 2-alpha kinase, putative		Q584D7	111.92	34	0	1				1.06698	0.0281544	0.426757	0.36982	34	25	25	1.80691	0.256937	9.2718	29	31.8	22	22	0.5842	-0.233438	13.42	31	29	20	20	0.73067	-0.136279	12.363	22
	784	Tb927.8.5860	50S ribosomal protein L17, putative		Q57YI7	35.06	5.6	0	1				1.04678	0.0198565	0.426874	0.3697	5.6	1	1	1.64704	0.216704		1	5.6	1	1	0.66789	-0.175295		1	5.6	1	1	0.80662	-0.093331		1
	390	Tb927.11.4320	Uncharacterized ACR, COG1678, putative		Q385Y5	51.878	41.9	0	1				0.952371	-0.0211937	0.427437	0.369128	41.9	14	14	1.62848	0.211782	11.502	14	31.8	11	11	0.62704	-0.202705	13.032	11	33.7	11	11	0.81053	-0.0912309	8.8902	11
	690	Tb927.7.330	Thioesterase-like superfamily, putative		Q57U21	21.139	5.2	0	1				0.919791	-0.0363111	0.427875	0.368683	5.2	1	1	1.56128	0.193481		1	0	0	0				0	5.2	1	1	0.82714	-0.082421		1
	303	Tb927.11.12540	leucine-rich repeat protein (LRRP), putative		Q382S6,Q382S7	115.21	11.2	0	1				1.05891	0.0248603	0.428723	0.367823	8.9	6	6	1.43484	0.156805	7.026	5	7.3	6	6	0.62868	-0.20157	14.642	5	4	3	3	0.83318	-0.0792612	2.9585	3
	262	Tb927.10.8950;Tb927.10.8970	kinetoplast DNA-associated protein, putative		Q38A79	14.183	10.3	0	2				0.955143	-0.0199316	0.428825	0.36772	10.3	1	1	1.47048	0.167459		1	10.3	1	1	0.68093	-0.166898		1	10.3	1	1	0.8177	-0.087406		1
	118	Tb927.10.1060	T-complex protein 1, delta subunit, putative (TCP-1-delta)	TCP-1-delta	Q38CD4	58.361	12.9	0	1				0.945821	-0.0241911	0.428865	0.36768	9.3	3	3	1.33772	0.126366	7.3597	3	9.3	3	3	0.80394	-0.0947764	3.7547	3	12.9	5	5	0.83741	-0.0770619	10.886	4
	792	Tb927.8.6380	hypothetical protein, conserved		Q57YN9	29.908	13.9	0	1				0.928559	-0.0321905	0.429891	0.366642	6.4	1	1	1.8672	0.271192		1	13.9	2	2	0.64748	-0.188774		1	0	0	0				0
	370	Tb927.11.2410	hypothetical protein, conserved			24.58	20.3	0	1				0.944901	-0.0246138	0.430066	0.366464	20.3	4	4	1.74359	0.241444	10.644	5	12.2	2	2	0.65702	-0.182421	2.6533	3	20.3	4	4	0.81573	-0.0884536	5.6366	5
	666	Tb927.7.1790	Adenine phosphoribosyltransferase, putative		Q57V31	25.624	17.4	0	1			X	1.08759	0.0364639	0.430536	0.365991	10.9	1	1	1.16256	0.0654157		1	10.9	1	1	0.73942	-0.131109		1	17.4	2	2	1.0408	0.0173673	12.825	2
	436	Tb927.11.8870	DEAD-box ATP-dependent RNA helicase, mitochondrial (MHEL61)	KREH1	Q384E1	60.659	6.4	0	1				1.01729	0.00744567	0.430726	0.365799	3.7	1	1	1.89541	0.277703		1	3.7	1	1	0.53272	-0.273501		1	6.4	2	2	0.64676	-0.189257	20.884	2
	403	Tb927.11.5600	Archaic Translocase of outer membrane 14 kDa subunit (ATOM14)	ATOM14	Q385K8	13.577	9.2	0	1	ATOM14	X		0.913664	-0.0392135	0.430945	0.365579	9.2	1	1	2.45525	0.390096		1	9.2	1	1	0.78062	-0.10756		1	9.2	1	1	0.97209	-0.0122935		1
	820	Tb927.9.11270	T-complex protein 1, eta subunit, putative (TCP-1-eta)	TCP-1-eta	Q38DP9	61.471	8.8	0	1				0.936169	-0.0286459	0.431055	0.365467	6.7	3	3	1.38452	0.1413	23.045	3	4.9	2	2	0.86361	-0.0636823	10.686	2	7	3	3	0.96682	-0.0146544	13.63	2
	293	Tb927.11.11460	Mitochondrial import receptor subunit ATOM69 (ATOM69)	ATOM69	Q383D2	68.998	22.8	0	1	ATOM69	X		0.922859	-0.0348644	0.431359	0.365161	22.8	11	11	2.16067	0.334588	9.9087	13	19.1	9	9	0.75029	-0.124771	7.0137	10	15.1	8	8	0.98596	-0.0061407	9.9499	10
	92	Tb927.10.2110;Tb927.10.2100;Tb11.v5.1046;Tb927.10.2090	elongation factor 1-alpha (TEF1)	TEF1		49.105	55.7	0	4				0.950162	-0.0222021	0.431519	0.365	53	13	13	1.45469	0.162772	15.124	23	45	12	12	0.72468	-0.139854	19.014	24	43.9	12	12	0.84348	-0.0739252	19.208	22
	224	Tb927.10.6200	hypothetical protein, conserved		Q38AY6	12.255	6.7	0.0057537	1				1.07608	0.0318465	0.431569	0.36495	6.7	1	1	1.50852	0.178552		1	0	0	0				0	6.7	1	1	1.0366	0.0156112		1
	451	Tb927.11.9980	2-oxoglutarate dehydrogenase E1 component, putative		Q383T1	112.95	51.4	0	1			X	1.06827	0.0286817	0.431685	0.364833	46.6	35	35	1.54185	0.188043	10.002	50	44.9	34	34	0.62642	-0.203134	10.45	43	43.7	33	33	0.8157	-0.0884695	11.208	46
	708	Tb927.7.5330	hypothetical protein, conserved		Q57ZF6	82.999	5.8	0	1				0.963275	-0.0162499	0.431785	0.364733	5.8	2	2	1.75731	0.24485	33.874	2	5.8	2	2	0.54547	-0.263229	20.285	2	5.8	2	2	0.78873	-0.103072	11.857	2
	167	Tb927.10.15420	methyltransferase domain containing protein, putative		Q387X1	44.361	21.5	0	1				0.958356	-0.0184731	0.43181	0.364707	17.2	5	5	1.51602	0.180706	4.4103	5	14.9	4	4	0.69215	-0.1598	11.418	4	16.4	6	6	0.75793	-0.120371	22.198	6
	203	Tb927.10.4240	hypothetical protein, conserved		Q38BH6	14.753	8.3	0	1			X	0.95532	-0.0198512	0.432085	0.364431	8.3	1	1	1.49689	0.175191		1	8.3	1	1	0.61557	-0.210723		1	8.3	1	1	0.91339	-0.0393437		1
	110	Tb927.1.4100	cytochrome oxidase subunit IV (COXIV)	COXIV	Q4GYG7	40.534	20.4	0	1				0.930504	-0.0312817	0.432534	0.36398	20.4	6	6	1.49338	0.174172	8.3148	7	18.1	5	5	0.83261	-0.0795584	10.088	6	17	5	5	1.0507	0.0214787	6.6618	6
	471	Tb927.2.5800	sedoheptulose-1,7-bisphosphatase (SBPase)	SBPase	Q586C9	35.502	23.5	0	1				1.03209	0.013718	0.432846	0.363666	23.5	6	6	1.63693	0.21403	3.2672	5	23.5	6	6	0.63487	-0.197315	6.7491	6	19	5	5	0.7512	-0.124244	5.9564	4
	171	Tb927.10.1730	hypothetical protein, conserved		Q38C69	39.265	38.7	0	1				0.949585	-0.022466	0.433111	0.363401	32.2	7	7	1.15626	0.0630542	6.96	7	25.2	7	7	0.78893	-0.102962	12.648	5	27.2	7	7	0.99814	-0.00080854	10.097	8
	504	Tb927.3.4270	hypothetical protein, conserved		Q580L5	99.496	5.2	0	1				0.950184	-0.0221924	0.433541	0.36297	3.8	2	2	1.51238	0.179661	3.5406	2	5.2	3	3	0.77374	-0.111405	7.0349	3	5.2	3	3	0.78552	-0.104843	9.8197	3
	832	Tb927.9.12730	chaperone protein DNAj, putative		Q38DE1	48.592	21.7	0	1			X	0.959724	-0.0178536	0.433675	0.362836	14.9	5	5	1.83834	0.264425	6.9902	5	16	5	5	0.55201	-0.258053	17.693	4	11.5	4	4	0.77961	-0.108123	9.0474	5
	659	Tb927.7.1270;Tb927.7.1250	hypothetical protein, conserved		Q57WS3	35.715	33.5	0	2				0.968707	-0.0138077	0.433773	0.362737	29	7	7	1.42403	0.153521	8.0761	9	33.5	8	8	0.65475	-0.183924	12.201	9	29	6	6	0.78887	-0.102995	9.4103	7
	582	Tb927.5.2080	guanosine monophosphate reductase, putative		Q57ZS7	52.238	22.2	0	1				0.960533	-0.0174879	0.434372	0.362138	19.6	7	7	1.58609	0.200329	10.12	7	12.6	5	5	0.65593	-0.183143	16.378	4	17.7	7	7	0.76596	-0.115794	96.151	6
	196	Tb927.10.3650	NADH-dependent fumarate reductase, putative		Q38BN4	133.53	6	0	1				0.957125	-0.0190312	0.434408	0.362103	6	3	3	1.78667	0.252045	16.148	3	6	3	3	0.68771	-0.162595	9.5547	3	6	3	3	0.68556	-0.163955	26.818	3
	665	Tb927.7.1730;Tb927.7.1750;Tb927.7.1740	60S ribosomal protein L7, putative		Q57V37	27.713	32.2	0	3				0.960073	-0.0176957	0.434683	0.361827	32.2	8	8	1.50564	0.177721	24.794	10	28.9	7	7	0.68395	-0.164976	15.321	9	28.1	7	7	0.79067	-0.102005	12.521	10
	503	Tb927.3.4130	hypothetical protein, conserved		Q580M9	23.04	4.7	0.0079186	1				1.12004	0.0492324	0.434762	0.361749	4.7	1	1	1.60699	0.206014		1	4.7	1	1	0.76112	-0.118547		1	0	0	0				0
	180	Tb927.10.2530	adenylate kinase, putative		Q38BZ2	24.941	31.5	0	1				0.97597	-0.0105635	0.435007	0.361504	31.5	5	5	1.48511	0.171759	13.617	5	16.7	3	3	0.57124	-0.243181	9.7853	3	16.7	4	4	0.81596	-0.0883311	9.2745	4
	892	Tb927.9.7190	oxidoreductase, putative		Q38EM5	49.92	9.7	0	1			X	0.961607	-0.0170025	0.435127	0.361383	9.7	5	5	1.48619	0.172075	4.8207	5	7.6	4	4	0.66611	-0.176454	16.834	4	7.6	4	4	0.80154	-0.0960748	3.0188	4
	304	Tb927.11.1270	hypothetical protein, conserved		Q387C5	20.267	9.5	0	1			X	1.06793	0.0285424	0.435264	0.361247	9.5	1	1	1.99366	0.299651		1	9.5	1	1	0.72822	-0.137737		1	9.5	1	1	1.1689	0.0677774		1
	513	Tb927.3.5040	hypothetical protein, conserved		Q582N3	61.875	14.2	0	1				0.958996	-0.0181833	0.435266	0.361246	11.5	4	4	1.44409	0.159593	13.276	6	4.1	1	1	0.65611	-0.183023	0.2238	2	8.7	3	3	0.87815	-0.0564313	12.351	5
	46	Tb927.10.4330;Tb11.v5.1012;Tb10.v4.0043	2-oxoisovalerate dehydrogenase beta subunit, mitochondrial precursor, putative		Q4FKP5	40.222	52.4	0	3				0.96525	-0.0153601	0.435419	0.361092	52.4	11	11	1.4381	0.15779	11.477	13	50.3	10	10	0.65512	-0.183679	8.1055	9	39.1	8	8	0.8088	-0.0921589	8.3342	10
	909	Tb927.9.9290	Polyadenylate-binding protein 1 (Poly(A)-binding protein 1) (PABP 1) (PABP1)	PABP1	Q38E63	63.029	16.1	0	1				0.955118	-0.0199428	0.435491	0.361021	16.1	7	7	1.4076	0.148479	10.966	9	14.5	6	6	0.70934	-0.149146	27.843	8	11.7	5	5	0.85476	-0.0681558	8.5121	7
	557	Tb927.4.4310	Nucleoporin (TbNup64)	TbNup64	Q57Y35	64.234	23.9	0	1				0.957802	-0.0187242	0.435769	0.360744	23.9	13	12	1.87406	0.272784	12.083	12	22.6	12	11	0.58192	-0.235137	9.9329	12	19.4	10	9	0.76986	-0.113588	6.1665	10
	507	Tb927.3.4500;Tb11.v5.0629	Fumarate hydratase class I, cytosolic (FHc)	FHc	Q580J2	62.262	9.2	0	2				1.01825	0.00785589	0.43616	0.360354	9.2	4	4	1.64414	0.215939	8.9078	4	7.3	3	3	0.57008	-0.244064	12.497	3	6.7	3	3	0.63041	-0.200377	5.8245	3
	533	Tb927.4.1980	hypothetical protein, conserved		Q583J5	91.11	6.4	0	1				0.937426	-0.0280628	0.436512	0.360004	6.4	3	3	2.17519	0.337497	14.897	3	1.6	1	1	0.47604	-0.322357		1	2.9	2	2	0.68277	-0.165726	2.9314	2
	269	Tb927.10.9440	NADH dehydrogenase (54 NDH2)	54 NDH2	Q38A31	54.351	7.1	0	1				0.914291	-0.0389154	0.436585	0.359931	7.1	3	3	2.88434	0.460046	1.3401	3	5.3	2	2	0.95506	-0.0199693	12.768	2	3.5	2	2	1.0597	0.0251829	1.9309	2
	561	Tb927.4.4910	3,2-trans-enoyl-CoA isomerase, mitochondrial precursor, putative		Q584L4	45.333	5	0	1				0.986278	-0.00600056	0.436723	0.359794	5	2	1	1.79057	0.252992	9.2275	2	5	2	1	0.45472	-0.342256		1	5	2	1	0.69839	-0.155902	8.3019	2
	729	Tb927.7.7090	hypothetical protein, conserved		Q57XS9	17.127	16.4	0	1				0.929813	-0.0316043	0.436981	0.359538	16.4	2	2	1.5017	0.176584	10.89	3	16.4	2	2	0.90294	-0.0443411	7.5754	3	16.4	2	2	1.1914	0.0760576	3.5962	3
	94	Tb927.10.14740;Tb927.10.14620;Tb11.v5.1063	hypothetical protein, conserved		Q388D0	44.177	6.5	0	3				0.94442	-0.0248348	0.43708	0.359439	3.1	1	1	2.00533	0.302187		1	3.4	1	1	0.7195	-0.142969		1	3.1	1	1	0.78531	-0.104959		1
	831	Tb927.9.12630;Tb927.9.12590;Tb927.9.12570;Tb927.9.12550;Tb927.9.12610	glycerol kinase, glycosomal (glk1)	glk1		56.426	52.7	0	5				0.954212	-0.0203549	0.437462	0.35906	48	18	18	1.47345	0.168335	8.3516	21	35.9	16	16	0.70607	-0.151152	10.625	16	35	15	15	0.86158	-0.0647044	6.1583	16
	501	Tb927.3.3890	hypothetical protein, conserved		Q57WC5	36.68	24.1	0	1			X	0.934525	-0.029409	0.437776	0.358748	11.2	3	3	1.79491	0.254043	15.08	3	8.4	2	2	0.5696	-0.24443	1.7935	2	24.1	5	5	0.71381	-0.146417	9.7249	6
	727	Tb927.7.6990	hypothetical protein, conserved		Q57XR9	32.721	4.3	0.004635	1			X	1.05369	0.022711	0.43795	0.358576	4.3	1	1	1.84723	0.266522		1	4.3	1	1	0.68709	-0.162986		1	4.3	1	1	1.0065	0.00281378		1
	238	Tb927.10.7410	succinyl-CoA ligase [GDP-forming] beta-chain, putative		Q38AM2	44.905	12.6	0	1				0.973339	-0.0117359	0.43853	0.358001	7.2	3	3	1.54345	0.188492	17.018	3	10.3	4	4	0.61193	-0.213298	10.47	4	12.6	5	5	0.77214	-0.112304	3.614	5
	183	Tb927.9.15420;Tb927.10.270	60S ribosomal protein L32		Q38CW9	15.353	9.8	0	2				0.9573	-0.0189521	0.438956	0.357579	9.8	1	1	1.53212	0.185293		1	9.8	1	1	0.65616	-0.18299		1	9.8	1	1	0.8667	-0.0621312		1
	812	Tb927.9.10560	Present in the outer mitochondrial membrane proteome 6 (POMP6)	POMP6	Q38DW0	19.035	19	0	1		X		1.07943	0.0331939	0.439796	0.356748	19	2	2	2.30894	0.363412	21.234	2	0	0	0				0	4.8	1	1	0.94893	-0.0227658		1
	247	Tb927.10.770	RF-1 domain containing protein, putative		Q38CG3	69.121	6	0	1			X	0.928497	-0.0322193	0.439817	0.356728	6	3	3	1.83901	0.264585	8.455	3	2.8	1	1	0.95858	-0.0183716		1	6	3	3	1.0202	0.00868532	8.9675	3
	325	Tb927.11.1450	2-oxoglutarate dehydrogenase E1 component, putative		Q387A7	113.38	50.9	0	1			X	0.964963	-0.0154895	0.440223	0.356327	44.4	36	36	1.552	0.190892	12.016	44	42.4	30	30	0.63666	-0.196092	10.431	37	36.4	28	28	0.79784	-0.0980842	12.803	33
	774	Tb927.8.4540	PAB1-binding protein , putative (PBP1)	PBP1	Q57UZ7	59.599	14.5	0	1				0.956345	-0.0193855	0.440394	0.356159	14.5	5	5	1.39163	0.143525	12.574	5	12.5	4	4	0.72662	-0.138693	2.6094	6	14.5	5	5	0.88938	-0.0509126	7.4515	7
	663	Tb927.7.1610	6-phosphofructo-2-kinase/fructose-2,6-biphosphatase, putative		Q57WN9	72.353	6.8	0	1				0.95482	-0.0200785	0.440899	0.355661	6.8	2	2	1.38872	0.142613	26.891	2	6.8	2	2	0.79172	-0.101428	17.088	2	6.8	2	2	0.84446	-0.0734209	3.869	2
	410	Tb927.11.6250	hypothetical protein, conserved		Q385E4	27.599	22.7	0	1			X	0.965209	-0.0153786	0.441298	0.355268	22.7	5	5	1.56723	0.195132	6.6157	5	19.7	4	4	0.6343	-0.197705	8.7952	4	22.7	5	5	0.79558	-0.0993161	6.9045	4
	875	Tb927.9.5690	60S acidic ribosomal protein, putative		Q38EY6	11.09	45.1	0	1				0.9555	-0.0197693	0.441573	0.354998	45.1	2	2	1.55499	0.191728	6.0428	2	45.1	2	2	0.70633	-0.150992	1.5852	2	45.1	2	2	0.83723	-0.0771552	1.1553	2
	190	Tb927.10.3200	U2 splicing auxiliary factor, putative (U2AF35)	U2AF35	Q38BS6	29.114	4.9	0	1				0.964183	-0.0158406	0.441701	0.354872	4.9	1	1	1.4664	0.166254		1	4.9	1	1	0.61175	-0.213426		1	4.9	1	1	0.89891	-0.0462838		1
	333	Tb927.11.15230	cytosolic coat protein, putative		Q381R2	25.564	5.7	0	1				0.943379	-0.0253136	0.441948	0.354629	5.7	1	1	1.49131	0.173569		1	5.7	1	1	0.65974	-0.180627		1	5.7	1	1	1.2541	0.0983322		1
	633	Tb927.6.3680	Present in the outer mitochondrial membrane proteome 31 (POMP31)	POMP31	Q585W6	27.875	6.9	0	1		X		0.931758	-0.0306971	0.442396	0.354188	6.9	2	2	2.27025	0.356074	19.489	4	6.9	2	2	0.77943	-0.108223	27.536	4	6.5	1	1	0.95015	-0.0222078	10.2	3
	130	Tb927.10.11570	hypothetical protein, conserved		Q389I4	78.596	4.3	0	1				0.958666	-0.0183328	0.44264	0.353949	4.2	3	3	1.48452	0.171585	94.283	3	2.6	3	3	0.79659	-0.0987651	23.01	3	2.9	3	3	0.74833	-0.125907	3.0185	3
	626	Tb927.6.2420	p22 protein precursor		Q584R4	25.349	25.1	0	1				0.972765	-0.0119922	0.442878	0.353716	22	3	3	1.65755	0.219467	2.4954	3	22	3	3	0.59284	-0.227063	9.7971	4	25.1	4	4	0.74331	-0.12883	6.4599	4
	660	Tb927.7.1290	Protein of unknown function (DUF2012), putative		Q57WS1	26.998	11.2	0	1				1.01783	0.0076744	0.442986	0.35361	11.2	2	2	1.98255	0.297225	1.5265	2	11.2	3	3	0.5298	-0.275888	19.864	3	6.6	1	1	0.64024	-0.193657		1
	256	Tb927.10.8430	40S ribosomal protein S12, putative		Q38AC1	16.061	12.7	0	1				0.971278	-0.0126563	0.443168	0.353431	12.7	1	1	1.46173	0.164868		1	12.7	1	1	0.76476	-0.116475		1	12.7	1	1	0.5287	-0.276791		1
	187	Tb927.10.3040	hypothetical protein, conserved		Q38BU1	15.505	7.4	0.0023697	1				0.917498	-0.0373951	0.443589	0.353019	7.4	1	1	2.03318	0.308176		1	0	0	0				0	7.4	1	1	1.1682	0.0675172		1
	790	Tb927.8.6250	hypothetical protein, conserved		Q57YM6	75.474	27.5	0	1				1.0729	0.0305577	0.443918	0.352697	27.5	18	18	1.56213	0.193718	10.89	22	25.2	15	15	0.68402	-0.164931	9.9632	19	27.5	18	18	0.84081	-0.0753021	10.611	22
	220	Tb927.10.5840	translation elongation factor 1-beta, putative		Q38B20	21.959	20.4	0	1				0.959043	-0.0181618	0.444403	0.352223	20.4	4	2	1.32857	0.123384	22.653	2	20.4	4	2	0.74821	-0.125976	19.572	2	15.9	3	2	0.91447	-0.0388305	15.125	2
	157	Tb927.11.4820;Tb927.10.14580	60S ribosomal protein L17, putative			19.105	5.4	0	2				0.940336	-0.026717	0.44484	0.351796	5.4	1	1	1.58786	0.200811		1	0	0	0				0	5.4	1	1	0.79182	-0.101374		1
	153	Tb927.10.14040	vacuolar ATP synthase subunit c, putative		Q388J5	43.414	13.9	0	1				0.968316	-0.0139828	0.445091	0.351551	10.3	2	2	1.29762	0.113148	16.449	2	13.9	3	3	0.72996	-0.136701	24.589	3	10.3	2	2	0.84002	-0.0757104	5.4868	2
	164	Tb927.10.1510	NOT1 (NOT1)	NOT1	Q38C90	259.12	7	0	1				0.962526	-0.0165875	0.445122	0.351521	6.4	10	10	1.51366	0.180029	10.536	9	6.4	10	10	0.66769	-0.175425	45.785	11	5.8	9	9	0.80303	-0.0952682	7.2614	11
	542	Tb927.4.2740	p25-alpha, putative		D6XFL0	16.327	8	0	1				0.958183	-0.0185516	0.446686	0.349998	8	1	1	1.45616	0.163208		1	8	2	2	0.67401	-0.171334	8.5877	2	8	2	2	0.96108	-0.0172405	19.128	2
	827	Tb927.9.12240;Tb927.9.12200	60S ribosomal subunit protein L31, putative			21.692	7.4	0	2				1.0544	0.0230074	0.447607	0.349103	7.4	3	3	1.6611	0.220396	13.707	4	0	0	0				0	7.4	3	3	0.73446	-0.134032	16.584	4
	402	Tb927.11.550	hypothetical protein SCD6.10		Q387J6	31.292	7.9	0	1				0.964431	-0.0157286	0.447781	0.348935	7.9	2	2	1.50399	0.177244	2.1456	2	4.3	1	1	0.68686	-0.163132	12.814	2	7.9	2	2	0.84734	-0.0719423	2.6988	3
	452	Tb927.2.1680;Tb927.2.1560	peptidyl-prolyl cis-trans isomerase, putative		Q585R9	21.165	4.6	0.0068104	2				0.918456	-0.0369417	0.447926	0.348793	4.6	1	1	2.27801	0.357555		1	4.6	1	1	0.47122	-0.326776		1	4.6	1	1	0.79868	-0.0976272		1
	289	Tb927.6.720;Tb927.11.11230	40S ribosomal protein L14, putative		Q583T1	21.443	14.8	0	2				0.960124	-0.0176727	0.448015	0.348708	14.8	4	4	1.66859	0.222348	10.388	4	11.1	3	3	0.69423	-0.158497	0.60192	3	14.3	3	3	0.78966	-0.10256	0.54667	2
	564	Tb927.4.5110	kinetoplastid kinetochore protein 8 (kkt8)	kkt8	Q584J5	44.568	5	0	1				0.965441	-0.0152744	0.448435	0.3483	5	2	2	2.30563	0.362791	57.167	2	3	1	1	0.52233	-0.282055		1	5	2	2	0.70919	-0.149237	51.791	2
	865	Tb927.9.3990;Tb927.9.3920	ribosomal protein S7, putative		Q38FD9	23.841	25.7	0	2				0.960932	-0.0173074	0.449008	0.347746	25.7	5	5	1.5013	0.176467	49.04	6	20.8	3	3	0.75839	-0.120107	14.587	3	25.7	5	5	0.82578	-0.0831356	9.1214	6
	204	Tb927.10.4280	ubiquinol-cytochrome c reductase complex 14kD subunit, putative		Q38BH2	24.055	9	0	1			X	0.964928	-0.015505	0.449392	0.347375	9	2	2	2.37034	0.374811	7.7019	2	9	2	2	0.60447	-0.218625	3.1001	2	9	2	2	0.61323	-0.212377	24.755	2
	170	Tb927.9.15210;Tb927.10.1590	ribosomal protein L36, putative		Q38CY6	12.457	20.2	0	2				0.966168	-0.0149473	0.449815	0.346966	12.8	2	2	1.59783	0.20353	4.4491	2	6.4	1	1	0.67042	-0.173653		1	13.8	2	2	0.81652	-0.0880332	5.0697	2
	111	Tb927.1.4720	SET domain containing protein, putative		Q4GYA6	69.335	4.6	0	1				0.992254	-0.00337711	0.450168	0.346626	4.6	1	1	1.19831	0.0785685		1	4.6	1	1	0.75692	-0.12095		1	4.6	1	1	0.58853	-0.230231		1
	732	Tb927.7.7330	hypothetical protein, conserved		Q57TX0	47.401	4.9	0	1			X	1.07085	0.0297267	0.450381	0.34642	2.4	1	1	1.70972	0.232926	5.5471	2	2.4	1	1	0.67588	-0.17013		1	4.9	2	2	0.81613	-0.0882407	6.4007	3
	508	Tb927.3.470	variant surface glycoprotein (VSG, pseudogene), putative			54.038	4.1	0	1				0.970245	-0.0131185	0.450617	0.346193	1.6	1	1	1.32942	0.123661		1	2.6	1	1	0.63786	-0.195275		1	1.6	1	1	0.75546	-0.121789		1
	344	Tb927.11.16130	nucleoside diphosphate kinase (NDPK)	NDPK	Q381H3	16.857	15.7	0	1				1.04457	0.0189368	0.450697	0.346116	15.7	2	2	1.4613	0.164741	17.6	2	0	0	0				0	9.2	1	1	0.84245	-0.0744559		1
	578	Tb927.5.1760	Isoprenylcysteine alpha-carbonyl methylesterase, putative		Q57ZP5	72.635	4.4	0	1				1.00924	0.00399428	0.450927	0.345894	4.4	2	2	2.83254	0.452176	34.148	2	2.6	1	1	0.35713	-0.447174		1	4.4	2	2	0.58239	-0.234786	0.76404	2
	802	Tb927.8.7770	aldehyde dehydrogenase family, putative		Q57U66	60.341	20.2	0	1				0.972932	-0.0119175	0.451049	0.345777	12.7	5	5	1.45516	0.162911	11.651	5	18.8	7	7	0.63863	-0.194751	8.0633	6	13.1	5	5	0.8139	-0.089429	10.153	4
	163	Tb927.10.14950	Zinc finger CCCH domain-containing protein 40 (ZC3H40)	ZC3H40	Q388B1	46.194	9	0	1				0.963978	-0.0159328	0.451091	0.345736	9	3	3	1.26989	0.103766	28.485	3	6	2	2	0.77591	-0.110189	1.5247	2	9	3	3	0.91248	-0.0397766	7.3912	3
	681	Tb927.7.2700	NADH-cytochrome b5 reductase, putative (B5R)	B5R	Q57Y80	31.856	31.7	0	1				0.968786	-0.0137723	0.451129	0.3457	31.7	8	8	1.35525	0.13202	4.9332	10	31.7	8	8	0.68622	-0.163537	4.3457	11	26.8	7	7	0.88977	-0.0507222	5.6544	11
	608	Tb927.5.960;Tb927.3.3280	ATPase family associated with various cellular activities (AAA), putative		Q57W41	37.159	45.1	0	2		X		0.978848	-0.00928476	0.45114	0.345689	45.1	11	11	1.53806	0.186973	13.038	10	27.8	8	8	0.60341	-0.219387	13.359	8	35.5	9	9	0.78844	-0.103231	7.855	8
	159	Tb927.10.14660	hypothetical protein, conserved		Q388D7	43.861	7.4	0	1				1.03239	0.0138433	0.451764	0.345089	7.4	2	2	1.08345	0.0348077	4.5593	2	7.4	2	2	0.84359	-0.0738686	1.8884	2	7.4	2	2	0.98398	-0.00701373	7.5409	2
	903	Tb927.9.8740	RNA-binding protein (DRBD3)	DRBD3	Q38EA2	36.984	8.6	0	1				0.966143	-0.0149587	0.452882	0.344015	8.6	2	2	1.42298	0.153199	28.557	3	4.6	1	1	0.69259	-0.159524	6.0361	2	8.6	2	2	0.91293	-0.0395625	6.4778	3
	849	Tb927.9.1590	hypothetical protein, conserved		Q38FY8	15.734	22.1	0	1				1.03851	0.0164107	0.452989	0.343912	22.1	2	2	2.19366	0.341169	14.311	2	22.1	2	2	0.6233	-0.205303	13.128	2	22.1	2	2	0.78627	-0.104428	1.8824	2
	279	Tb927.11.10510	ubiquinone biosynthesis methyltransferase, putative		Q383M8	32.094	8	0	1			X	0.955106	-0.0199485	0.453093	0.343813	8	2	2	1.72203	0.236041	10.547	2	4.2	1	1	0.76589	-0.115834		1	8	2	2	0.97054	-0.0129866	4.3464	2
	166	Tb927.10.15410	glycosomal malate dehydrogenase (gMDH)	gMDH	Q387X2	33.71	26.9	0	1				1.02674	0.0114588	0.453167	0.343742	24.5	8	8	1.46619	0.16619	4.9911	9	16.7	7	7	0.67499	-0.170703	3.9436	6	17.3	6	6	0.85041	-0.0703716	5.7771	6
	516	Tb927.3.5340	Hsc70-interacting protein (Hip), putative		Q580U1	42.028	14.3	0	1				1.02188	0.00940025	0.453177	0.343732	12	6	6	1.16244	0.0653703	12.982	6	12	6	6	0.75025	-0.124794	16.582	7	11.7	6	6	0.88108	-0.0549847	10.948	6
	69	Tb11.v5.0399;Tb927.10.9650	hypothetical protein, conserved			121.09	4.4	0	2				0.914859	-0.0386458	0.453882	0.343057	4.4	4	4	1.65703	0.21933	6.0187	4	4.4	4	4	0.62772	-0.202234	5.8843	4	4.4	4	4	0.92941	-0.0317927	9.3642	4
	554	Tb927.4.3800;Tb11.v5.0905	hypothetical protein, conserved		Q583H4	35.891	16.5	0	2				1.02844	0.0121805	0.453977	0.342966	13.7	2	2	1.86171	0.269913	10.881	2	16.5	3	3	0.5917	-0.227898	10.574	3	13.7	2	2	0.74855	-0.125779	3.3801	2
	617	Tb927.6.1700	hypothetical protein, conserved		Q585P1	22.082	5.8	0	1				1.04921	0.0208634	0.454327	0.342632	5.8	1	1	1.8162	0.259164		1	5.8	1	1	0.91155	-0.0402195		1	5.8	1	1	1.0832	0.0347087		1
	231	Tb927.10.6810	guanylate kinase, putative		Q38AS6	29.956	19.3	0	1				0.982818	-0.00752673	0.454831	0.34215	19.3	4	4	1.73995	0.240536	22.706	4	14.8	3	3	0.74341	-0.128772	23.087	3	19.3	4	4	0.54332	-0.264944	65.783	4
	793	Tb927.8.6490	protein kinase, putative		Q57TW4	119.35	5.2	0	1				0.967353	-0.014415	0.455032	0.341958	5.2	5	5	1.60406	0.205219	4.2162	6	4.4	4	4	0.67684	-0.169514	16.501	4	5.2	5	5	0.84665	-0.0722961	7.4932	6
	539	Tb927.4.2450	thioredoxin, putative		Q584E2	44.49	11.2	0	1				1.03598	0.015352	0.455089	0.341903	11.2	2	2	1.6578	0.219531	3.0378	2	6.6	1	1	0.68869	-0.161976		1	6.6	1	1	0.86991	-0.0605257		1
	814	Tb927.9.10630	hypothetical protein, conserved		Q38DV3	28.977	39.8	0	1				0.972309	-0.0121957	0.455241	0.341759	39.8	9	9	1.72557	0.236932	5.2753	11	39.8	9	9	0.62206	-0.206168	7.8929	12	26.7	7	7	0.77712	-0.109512	13.054	10
	406	Tb927.11.6100	hypothetical protein, conserved		Q385F8	33.374	4.3	0	1				1.04252	0.0180862	0.455298	0.341704	4.3	1	1	1.63934	0.21467	8.4512	2	0	0	0				0	4.3	1	1	0.77191	-0.112433	3.6575	2
	291	Tb927.11.11380	hypothetical protein, conserved		Q383E0	61.504	15.1	0	1				1.02068	0.00889094	0.455756	0.341268	13.6	6	6	1.69811	0.229966	5.7157	7	11.5	5	5	0.61071	-0.214165	6.1572	6	15.1	7	7	0.73997	-0.130786	8.4956	8
	438	Tb927.11.8970	ribose 5-phosphate isomerase, putative		Q384D1	16.957	7.7	0.0012092	1				0.975283	-0.0108692	0.456231	0.340815	7.7	1	1	1.53763	0.186853		1	7.7	1	1	0.54861	-0.260736		1	0	0	0				0
	728	Tb927.7.7080	mitochondrial glycoprotein-like protein		Q57XS8	41.205	9.7	0	1			X	1.06028	0.0254197	0.456941	0.34014	6.5	1	1	2.01841	0.305009		1	9.7	2	2	0.57521	-0.240174	9.6232	2	9.7	2	2	0.79945	-0.0972087	4.2402	2
	243	Tb927.10.760	hypothetical protein, conserved		Q38CG4	29.887	14.2	0	1				0.978984	-0.00922442	0.457342	0.339759	9.5	2	2	1.6247	0.210772	33.922	2	9.5	2	2	0.58066	-0.236078	58.555	2	14.2	3	3	0.78718	-0.103926	19.517	3
	908	Tb927.9.9150	GTP-binding protein, putative		Q38E75	50.353	7.1	0	1				0.965816	-0.0151055	0.45761	0.339504	7.1	3	3	1.657	0.219323	18.452	3	7.1	3	3	0.67228	-0.17245	20.369	3	7.1	3	3	0.88511	-0.0530028	4.9663	3
	380	Tb927.11.3530	Complex1_LYR-like, putative		Q386F8	26.464	4.4	0	1				0.989667	-0.00451094	0.458274	0.338875	4.4	1	1	1.59619	0.203086	11.152	2	4.4	1	1	0.5278	-0.277531		1	4.4	1	1	0.74997	-0.124956	3.1009	2
	697	Tb927.7.3950	RNA-editing complex protein (KRET1)	KRET1	Q57UM5	107.38	13.8	0	1				0.975716	-0.0106764	0.459011	0.338177	10.7	7	7	1.67473	0.223946	13.702	8	8.5	6	6	0.64755	-0.188727	23.384	7	8.9	6	6	0.71761	-0.144112	34.99	5
	209	Tb927.10.4760	Integral membrane protein DUF106, putative		Q38BC5	27.159	4.1	0.0078829	1				0.990452	-0.00416636	0.459027	0.338162	4.1	1	1	1.68441	0.226448		1	4.1	1	1	0.49216	-0.307894		1	4.1	1	1	0.69465	-0.158234		1
	859	Tb927.9.3280	acidocalcisomal exopolyphosphatase		Q38FJ8	42.865	19.6	0	1				0.976575	-0.0102943	0.459113	0.338081	19.6	6	6	1.33207	0.124528	8.9503	6	14.6	4	4	0.68576	-0.163828	9.5907	4	13.8	4	4	0.86538	-0.0627931	8.4882	4
	673	Tb927.7.240;Tb927.7.230	40S ribosomal protein S33, putative			11.17	11.7	0	2				0.974844	-0.0110648	0.459391	0.337818	11.7	1	1	1.48918	0.172948		1	11.7	1	1	0.70896	-0.149378		1	11.7	1	1	0.78998	-0.102384		1
	484	Tb927.3.1820	mitochondrial RNA binding complex 1 subunit (MRB1820)	MRB1820	Q57ZC9	25.432	21.2	0	1				0.957804	-0.0187231	0.459745	0.337483	7.8	1	1	1.89602	0.277843		1	13.5	2	2	1.3069	0.116242	125.31	2	6.9	1	1	0.61473	-0.211316		1
	426	Tb927.11.7510;Tb927.11.7460	luminal binding protein 1 (BiP), putative (BiP)	BiP		71.434	46.2	0	2				0.978598	-0.00939584	0.459992	0.33725	40.7	22	22	1.69958	0.230342	15.886	26	36.4	18	18	0.5842	-0.233438	12.422	22	40.1	22	22	0.73949	-0.131068	9.972	25
	553	Tb927.4.3740	flagellar attachment zone protein (FAZ1)	FAZ1	Q585H6	192.57	18.4	0	1				0.96853	-0.0138871	0.460275	0.336982	17.6	2	2	1.76252	0.246134	14.48	2	17.9	2	2	0.68076	-0.167006	7.2756	2	18.4	3	3	0.8357	-0.0779496	6.8876	3
	482	Tb927.3.1790	pyruvate dehydrogenase E1 beta subunit, putative		Q57ZD2	37.566	33.9	0	1				0.988857	-0.00486651	0.460567	0.336707	33.9	9	9	1.78843	0.252472	25.798	9	29.6	7	7	0.5677	-0.245881	7.6927	6	22.4	7	7	0.65027	-0.186906	20.75	7
	685	Tb927.7.3020;Tb927.7.2980	Nitroreductase family, putative		Q57YB2	21.208	26.3	0	2				0.972622	-0.0120558	0.460674	0.336606	26.3	4	4	1.87726	0.273525	13.398	4	13.2	2	2	0.64377	-0.191269	9.5932	2	18.9	3	3	0.73528	-0.133547	17.931	4
	383	Tb927.11.3900	glycosyltransferase family-like protein, putative		Q386C4	31.198	34.5	0	1				0.977074	-0.0100727	0.461129	0.336177	28.4	7	7	1.61101	0.207097	4.9682	8	30.2	8	8	0.65722	-0.182289	13.339	10	24	6	6	0.77154	-0.112642	9.564	7
	530	Tb927.4.1670	cytochrome b5-like Heme/Steroid binding domain containing protein, putative (POMP29)	POMP29	Q581R4	17.389	8.5	0.001199	1		X		0.97236	-0.0121729	0.461363	0.335957	8.5	1	1	1.80346	0.256106		1	8.5	1	1	0.65819	-0.181649		1	8.5	1	1	0.76859	-0.114305		1
	299	Tb927.11.11830;Tb927.11.11820	40S ribosomal protein S17, putative			16.222	29.6	0	2				0.974181	-0.0113605	0.461449	0.335877	29.6	4	4	1.40952	0.149072	6.3885	4	16.9	2	2	0.71581	-0.145202	1.1184	2	29.6	4	4	0.80287	-0.0953548	6.4025	4
	181	Tb927.10.2560	mitochondrial malate dehydrogenase (mMDH)	mMDH	Q38BY9	33.188	37.1	0	1			X	0.970727	-0.0129027	0.461691	0.335649	27	5	5	1.42745	0.154561	12.675	7	8.5	2	2	0.7268	-0.138585	1.7261	3	21.1	5	5	0.92506	-0.0338301	11.228	6
	217	Tb927.10.560	40S ribosomal proteins S11, putative		Q38CI4	20.087	6.9	0	1				0.972306	-0.0121969	0.461704	0.335637	6.9	1	1	1.55676	0.192222	34.15	2	6.9	1	1	0.71486	-0.145779	7.6028	2	6.9	1	1	0.81043	-0.0912845	12.285	2
	290	Tb927.11.11370;Tb927.11.11360	receptor for activated C kinase 1 (RACK1)	RACK1		34.69	22	0	2				0.974476	-0.0112288	0.461935	0.33542	16.7	6	6	1.50864	0.178585	13.967	7	19.2	6	6	0.75186	-0.123863	8.0145	7	22	7	7	0.77755	-0.109272	12.749	8
	240	Tb927.10.7500	fibrillarin (NOP1)	NOP1	Q38AL4	31.643	9.3	0	1				0.961955	-0.0168453	0.462083	0.33528	9.3	2	2	1.52732	0.183931	27.148	2	0	0	0				0	4.7	1	1	0.78895	-0.102951		1
	878	Tb927.9.5840;Tb927.9.5750	unspecified product	TRYP1		22.424	40.2	0	2				0.975492	-0.0107761	0.462193	0.335177	40.2	7	7	1.11479	0.047193	7.5679	9	40.2	9	9	0.811	-0.0909791	16.326	11	40.2	9	9	0.94402	-0.0250188	7.1381	11
	277	Tb927.11.1020	ribokinase, putative		Q387E8	35.288	67.6	0	1				0.974369	-0.0112764	0.463138	0.33429	59.8	10	10	1.4609	0.16462	9.0468	15	58.9	10	10	0.7169	-0.144541	14.316	13	67.6	11	11	0.84617	-0.0725424	14.403	16
	288	Tb927.11.11120	hypothetical protein, conserved		Q383G6	22.452	5.6	0	1				0.986264	-0.00600667	0.464534	0.332983	5.6	1	1	1.45887	0.164018		1	5.6	1	1	0.61541	-0.210835		1	5.6	1	1	0.77242	-0.112146		1
	57	Tb927.7.4770;Tb11.v5.0160	cyclophilin-type peptidyl-prolyl cis-trans isomerase, putative (PPIase)	PPIase	Q57X93	18.59	47.4	0	2				0.986161	-0.00605229	0.46457	0.332949	47.4	7	7	1.73313	0.238832	19.937	12	40.5	6	6	0.54043	-0.267261	29.629	7	47.4	7	7	0.6906	-0.160773	11.317	12
	210	Tb927.10.4880	hypothetical protein, conserved		Q38BB3	25.965	11.6	0	1			X	0.963986	-0.0159295	0.464599	0.332921	11.6	2	2	1.6128	0.20758	5.3652	3	11.6	2	2	0.8199	-0.0862391	2.4634	2	11.6	2	2	1.0659	0.0277165	8.66	2
	330	Tb927.11.15020	iron superoxide dismutase (TbSODB)	TbSODB	Q381T3	23.28	9.6	0.0035294	1				0.969879	-0.0132826	0.465575	0.332011	5.3	1	1	1.38316	0.140874	5.9907	2	5.3	1	1	0.96274	-0.016491		1	9.6	2	1	0.86765	-0.0616554	6.8978	2
	249	Tb927.10.8060	SET domain containing protein, putative		Q38AF8	51.643	8.5	0	1				0.977676	-0.00980501	0.466224	0.331406	7	3	3	1.28879	0.110183	4.9672	3	8.5	4	4	0.70533	-0.151608	3.64	4	5.5	2	2	0.9374	-0.0280751	16.766	2
	505	Tb927.3.4390	dihydrolipoamide dehydrogenase, putative (GCVL-1)	GCVL-1	Q580K3	55.839	22.2	0	1				0.979658	-0.00892532	0.466258	0.331373	14.3	7	7	1.36741	0.135898	7.9326	7	19.4	9	9	0.67416	-0.171237	24.358	9	15.6	7	7	0.89607	-0.0476581	2.4221	6
	571	Tb927.5.1140	choline/ethanolamine kinase (C/EK1)	C/EK1	Q57W59	73.294	9.4	0	1				0.982361	-0.00772885	0.46639	0.331251	9.4	5	5	1.33826	0.12654	9.7139	8	9.3	4	4	0.67501	-0.17069	20.188	6	9.4	5	5	0.83435	-0.0786517	11.861	8
	236	Tb927.10.7380	hypothetical protein, conserved		Q38AM5	39.706	12	0	1				0.957789	-0.0187303	0.466423	0.33122	12	1	1	1.4533	0.162355		1	0	0	0				0	12	1	1	1.1741	0.0697051		1
	54	Tb927.4.1100;Tb927.11.680;Tb11.0880	ribosomal protein L21E (60S), putative		Q580D8	18.015	15.7	0	3				0.986843	-0.00575189	0.466576	0.331078	15.7	2	2	1.54576	0.189143	11.466	2	15.7	2	2	0.63412	-0.197829	18.674	2	6.9	1	1	0.69919	-0.155405		1
	684	Tb927.7.2960	Present in the outer mitochondrial membrane proteome 33 (POMP33)	POMP33	Q57YA6	51.602	4.4	0	1		X		1.0387	0.0164893	0.466887	0.330788	4.4	2	2	2.111	0.324487	3.6428	2	2.4	1	1	0.90471	-0.0434906		1	2	1	1	1.0932	0.0386996		1
	108	Tb927.1.3070	hypothetical protein, conserved		Q4GYR6	44.99	12.8	0	1				0.969255	-0.0135617	0.467864	0.32988	6.1	1	1	1.43201	0.155946		1	12.8	2	2	0.92414	-0.0342622	20.923	2	6.1	1	1	0.96535	-0.0153152		1
	636	Tb927.6.4000	small glutamine-rich tetratricopeptide repeat protein, putative (SGT)	SGT	Q585Z8	45.966	13	0	1				0.976655	-0.010259	0.467979	0.329774	13	5	5	1.63671	0.213973	7.1367	4	13	4	4	0.71225	-0.147368	7.4196	4	13	4	4	0.79913	-0.0973826	7.2275	4
	235	Tb927.10.7340;Tb927.10.7330	40S ribosomal protein S24E, putative			15.683	9.5	0	2				0.977111	-0.010056	0.468201	0.329568	9.5	1	1	1.59898	0.203842		1	9.5	1	1	0.68581	-0.163796		1	9.5	1	1	0.82239	-0.0849222		1
	870	Tb927.9.4520	Mitochondrial-processing peptidase subunit beta (MPPB)	MPPB	Q38F91	53.689	4	0	1				1.03446	0.0147157	0.468248	0.329524	4	2	2	2.59175	0.413593	9.9516	2	0	0	0				0	2.3	1	1	0.55887	-0.252689		1
	362	Tb927.11.1890	WD domain, G-beta repeat, putative		Q386X0	36.025	17.2	0	1				0.963754	-0.0160337	0.468827	0.328987	17.2	6	6	1.29421	0.112006	17.5	6	17.2	6	6	0.70576	-0.151343	12.521	6	14.1	5	5	0.84022	-0.075607	10.992	5
	815	Tb927.9.10640	synaptojanin (N-terminal domain), putative		Q38DV2	83.045	27.3	0	1				0.980279	-0.00865019	0.468855	0.328962	14.2	11	11	1.89333	0.277226	8.3494	13	18.8	10	10	0.57497	-0.240355	7.5786	11	20	13	13	0.68972	-0.161327	14.691	16
	445	Tb927.11.9590	S-adenosylhomocysteine hydrolase, putative		Q383X0	48.447	4.3	0	1				0.980719	-0.00845549	0.469136	0.328702	1.8	1	1	1.12686	0.0518708		1	2.5	1	1	0.69039	-0.160906		1	1.8	1	1	1.0213	0.00915333		1
	218	Tb927.8.1110;Tb927.10.5610	40S ribosomal protein S9, putative			22.051	18.9	0	2				1.04912	0.0208232	0.469668	0.328209	18.9	4	4	1.4821	0.170876	15.239	4	15.3	3	3	0.71943	-0.143011	4.6748	3	7.9	2	2	0.96968	-0.0133716	23.671	2
	363	Tb927.11.1900	T-complex protein 1, beta subunit, putative		Q386W9	58.057	7.8	0	1				0.975505	-0.0107704	0.470146	0.327767	7.8	3	3	1.11411	0.0469268	4.4445	3	7.8	3	3	0.85634	-0.0673538	3.0708	3	4.5	2	2	1.0056	0.00242526	1.9847	2
	191	Tb927.10.3210	delta-1-pyrroline-5-carboxylate dehydrogenase, putative		Q38BS5	62.036	47.8	0	1			X	1.01391	0.00599841	0.470278	0.327646	36.7	17	17	1.5174	0.181101	7.4441	20	36.5	14	14	0.62654	-0.203051	6.8426	17	43.9	18	18	0.80849	-0.0923253	8.4018	21
	72	Tb927.10.660;Tb11.v5.0500	2-oxoisovalerate dehydrogenase alpha subunit, putative		Q38CH4	46.369	77.6	0	2				1.01595	0.00687381	0.470528	0.327414	69.2	21	21	1.44578	0.160101	10.836	27	73.1	20	20	0.66283	-0.178598	7.9423	25	63.5	17	17	0.82951	-0.0811784	12.987	22
	241	Tb927.10.7570;Tb11.v5.0774	dihydrolipoamide acetyltransferase E2 subunit, putative		Q38AK7	48.107	5.1	0	2				0.982649	-0.00760153	0.470919	0.327054	5.1	2	2	1.68702	0.227121	10.635	2	5.1	2	2	0.58343	-0.234011	11.268	2	5.1	2	2	0.66405	-0.177799	6.782	2
	628	Tb927.6.2600	Protein of unknown function (DUF1077), putative		Q584P6	16.11	10.5	0	1				0.982212	-0.00779488	0.47094	0.327035	10.5	1	1	2.07155	0.316296		1	10.5	1	1	0.63528	-0.197035		1	10.5	1	1	0.63086	-0.200067		1
	316	Tb927.11.13600	DnaJ domain containing protein, putative		Q382H7	40.402	4.8	0	1				1.02816	0.0120625	0.470973	0.327004	4.8	1	1	1.67766	0.224703		1	0	0	0				0	4.8	1	1	0.75449	-0.122347		1
	789	Tb927.9.14370;Tb927.8.6180	60S ribosomal protein L26, putative		Q38D25	16.454	14	0	2				0.983135	-0.00738682	0.472912	0.32522	14	3	3	1.65967	0.220021	11.214	4	14	3	3	0.65	-0.187087	4.0709	5	14	3	3	0.7747	-0.110866	25.656	4
	610	Tb927.6.1090	proteasome regulatory ATPase subunit 3 (RPT3)	RPT3	D6XHJ3	44.859	6.2	0	1				0.980061	-0.00874687	0.473014	0.325126	3.5	1	1	1.12076	0.0495134		1	6.2	2	2	0.90279	-0.0444133	5.2705	2	3.5	1	1	0.94088	-0.0264658		1
	524	Tb927.4.1280	Tetratricopeptide repeat, putative		Q581V3	43.863	7.5	0	1				0.986899	-0.00572725	0.474864	0.323431	7.5	2	2	1.44762	0.160654	6.2481	2	7.5	2	2	0.69206	-0.159856	26.104	2	3.5	1	1	0.76469	-0.116515		1
	780	Tb927.8.5310	Polyketide cyclase / dehydrase and lipid transport, putative		Q57UK3	37.608	4.9	0	1				0.989067	-0.00477427	0.474961	0.323342	4.9	1	1	1.78339	0.251246		1	4.9	1	1	0.54504	-0.263572		1	4.9	1	1	0.7393	-0.131179		1
	862	Tb927.9.3640	hypothetical protein, conserved		Q38FG8	22.632	17.7	0	1				0.98639	-0.00595144	0.475495	0.322854	17.7	4	4	2.01666	0.304632	13.966	5	17.7	4	4	0.52058	-0.283513	15.072	5	17.7	4	4	0.74122	-0.130053	20.405	5
	378	Tb927.11.3240	T-complex protein 1, zeta subunit, putative (TCP-1-zeta)	TCP-1-zeta	Q386I7	59.579	9.7	0	1				1.01585	0.00683116	0.475912	0.322474	9.7	4	4	1.29502	0.112276	10.489	5	9.7	4	4	0.72504	-0.139638	7.3306	5	7.2	3	3	0.86075	-0.065123	8.86	4
	604	Tb927.5.530	hypothetical protein, conserved		Q57VW0	71.4	4.7	0	1			X	0.985575	-0.00631041	0.475957	0.322432	4.7	2	2	2.00469	0.302047	20.997	2	4.7	2	2	0.5401	-0.267526	8.1662	2	4.7	2	2	0.76794	-0.114673	4.4747	2
	722	Tb927.7.6350	NADH-ubiquinone oxidoreductase, mitochondrial, putative		Q582M4	30.925	7	0	1				0.980228	-0.00867299	0.476648	0.321802	7	2	2	1.72233	0.236115	14.986	3	7	2	2	0.66519	-0.177054	13.16	3	7	2	2	0.88013	-0.0554532	11.56	3
	208	Tb927.10.4740	nucleolar RNA-binding protein, putative		Q38BC7	7.4056	25.4	0.0035006	1				0.977756	-0.00976946	0.476694	0.32176	25.4	1	1	1.77208	0.248482		1	25.4	1	1	0.64768	-0.18864		1	25.4	1	1	0.64169	-0.192675		1
	880	Tb927.9.5900	glutamate dehydrogenase (GDH)	GDH	Q38EX6	112.11	54.5	0	1				0.984653	-0.00671661	0.47717	0.321326	48	36	36	1.57062	0.196072	9.401	44	38.3	28	28	0.62617	-0.203308	10.977	35	49.4	35	35	0.80424	-0.0946143	10.011	48
	230	Tb927.10.6640	transmembrane emp24 domain-containing protein		Q38AU2	28.188	4.7	0	1				1.01374	0.00592669	0.477491	0.321035	4.7	1	1	1.3762	0.138681		1	4.7	1	1	0.69465	-0.158234		1	4.7	1	1	0.90807	-0.0418807		1
	389	Tb927.11.4200	mannose-specific lectin, putative		Q385Z7	62.272	4.2	0	1				1.0211	0.0090669	0.478157	0.32043	4.2	1	1	1.63007	0.212207		1	0	0	0				0	4.2	1	1	0.77644	-0.109892		1
	693	Tb927.7.3810	'Cold-shock' DNA-binding domain containing protein, putative		Q57UC8	41.685	11.3	0	1				0.986083	-0.00608646	0.478856	0.319795	11.3	3	3	1.61629	0.20852	16.69	2	11.3	3	3	0.63411	-0.197835	1.7956	2	8.4	2	2	0.86357	-0.0637025		1
	654	Tb927.7.1050;Tb927.7.1040	40S ribosomal protein S16, putative			16.998	20.1	0	2				1.03266	0.0139592	0.479331	0.319365	20.1	3	3	1.47754	0.16954	6.5069	3	20.1	3	3	0.76845	-0.114384	16.256	3	20.1	3	3	0.86405	-0.0634611	3.1707	3
	51	Tb927.6.4980;Tb11.0390;Tb11.0290	40S ribosomal protein S14 (RPS14)	RPS14	Q4FKG9	15.513	25	0	3				0.989174	-0.00472742	0.480326	0.318464	25	3	3	1.49367	0.174256	1.6705	3	25	3	3	0.68211	-0.166146	3.992	3	25	3	3	0.76175	-0.118188	8.9709	3
	155	Tb927.10.14180	protein transport protein SEC13, putative		Q388I4	41.675	35.6	0	1				0.986188	-0.0060401	0.480457	0.318345	35.6	11	11	1.42969	0.155243	72.692	9	25.9	8	8	0.72285	-0.140952	6.1135	7	28.9	9	9	0.87665	-0.0571738	5.9456	7
	698	Tb927.7.4170	fatty acid elongase, putative		Q57UP7	30.493	13.3	0	1				1.01603	0.00690801	0.480974	0.317878	5.5	1	1	1.92219	0.283796		1	5.5	1	1	0.56156	-0.250604		1	13.3	2	2	1.086	0.0358298	46.737	2
	758	Tb927.8.2020	agmatinase, putative		Q581Y0	36.517	8.2	0	1				0.988437	-0.00505112	0.481082	0.317781	8.2	2	2	1.71677	0.234712		1	4.5	1	1	0.56739	-0.246118		1	4.5	1	1	0.85524	-0.067912		1
	511	Tb927.3.4890	ubiquinone biosynthesis protein COQ7 homolog, putative		Q582P6	22.874	6.4	0	1				0.989272	-0.00468427	0.481302	0.317583	6.4	1	1	1.5065	0.177969		1	6.4	1	1	0.63393	-0.197959		1	6.4	1	1	0.85091	-0.0701164		1
	861	Tb927.9.3540	hypothetical protein, conserved		Q38FH7	13.711	8.5	0	1				1.01657	0.00713926	0.482514	0.31649	8.5	1	1	1.9195	0.283187		1	8.5	1	1	0.71688	-0.144554		1	8.5	1	1	0.99267	-0.0031951		1
	123	Tb927.10.11030	Archaic translocase of outer membrane 11 kDa subunit (ATOM11)	ATOM11	Q389N6	11.261	11	0.0089286	1	ATOM11	X		0.979811	-0.00885773	0.483501	0.315602	11	1	1	2.49576	0.397202		1	11	1	1	0.8334	-0.0791465		1	11	1	1	1.0026	0.0011277		1
	618	Tb927.6.1840	Diacylglycerol kinase catalytic domain containing protein, putative		Q585M7	36.741	4.1	0	1				1.00827	0.00357718	0.484476	0.314727	4.1	1	1	1.44269	0.159173		1	4.1	1	1	0.6522	-0.185619		1	4.1	1	1	0.76041	-0.118952		1
	816	Tb927.9.10710	elongation factor 1-alpha, putative		Q38DU6	70.209	4.1	0	1				1.00348	0.0015108	0.486061	0.31331	2.5	1	1	1.31084	0.117549		1	4.1	2	2	0.63727	-0.195677	8.2202	2	4.1	2	2	0.75844	-0.120079	24.897	2
	150	Tb927.10.13850	ATP12 chaperone protein, putative		Q388L4	43.008	6.6	0	1				0.974191	-0.0113559	0.486672	0.312764	2.9	1	1	1.28735	0.109696		1	6.6	2	2	0.75674	-0.121053		1	6.6	2	2	1.1951	0.0774042		1
	912	Tb927.9.9550	hypothetical protein, conserved		Q38E40	24.509	12.3	0	1				0.990252	-0.00425446	0.487074	0.312405	6.6	1	1	1.61695	0.208695		1	6.6	1	1	0.65246	-0.185446		1	12.3	2	2	0.91244	-0.0397957	0.86303	2
	622	Tb927.6.2170	co-chaperone GrpE, putative		Q584T9	23.877	14	0	1				0.993645	-0.00276862	0.488803	0.310866	14	3	3	1.71383	0.233967	10.975	3	14	3	3	0.6174	-0.209433	13.294	3	14	3	3	0.76687	-0.115278	12.514	3
	135	Tb927.10.12330	zinc finger protein family member, putative (ZC3H34)	ZC3H34	Q389B0	22.365	15.8	0	1				1.00343	0.0014856	0.490504	0.309358	15.8	2	2	1.63602	0.213788	29.117	2	15.8	2	2	0.5806	-0.236123	0.66803	2	15.8	2	2	0.69161	-0.160139	9.0033	2
	596	Tb927.5.3410	hypothetical protein, conserved		Q57UC5	30.982	8	0	1				1.00469	0.00203087	0.490841	0.309059	8	2	2	1.15619	0.0630291	1.6864	2	3.8	1	1	0.74272	-0.129175		1	4.2	1	1	0.74973	-0.125095		1
	734	Tb927.7.7430;Tb927.7.7420	ATP synthase F1, alpha subunit (ATPF1A)	ATPF1A		63.502	29.1	0	2				0.995068	-0.00214743	0.4921	0.307947	24.7	13	13	1.52819	0.184177	9.4525	12	17	9	9	0.67806	-0.168732	5.8111	8	24	13	13	0.8205	-0.0859214	10.382	13
	384	Tb927.11.3980	metallo-peptidase, Clan ME, Family M16		Q386B6	57.037	40.9	0	1			X	0.993607	-0.0027854	0.492153	0.3079	30.5	13	13	1.74508	0.241815	14.554	14	31.5	12	12	0.64787	-0.188512	73.245	14	18.7	9	9	0.90025	-0.0456369	12.529	11
	287	Tb927.11.11090	Nucleoporin (TbNup140)	TbNup140	Q383G9	140.36	4.1	0	1				0.994975	-0.00218777	0.492174	0.307881	2.6	4	4	1.57468	0.197192	8.8514	4	3.1	4	4	0.65988	-0.180535	15.6	4	2.6	4	4	0.8479	-0.0716554	11.496	5
	879	Tb927.9.5890	solanesyl-diphosphate synthase, putative		Q38EX7	39.253	29.8	0	1				0.99682	-0.00138313	0.492336	0.307738	20.9	6	6	1.65128	0.217821	19.055	8	18.9	6	6	0.58037	-0.236295	25.687	9	25.3	6	6	0.76852	-0.114345	8.2581	7
	405	Tb927.11.600	hypothetical protein, conserved		Q387J1	12.081	28.3	0	1			X	1.0059	0.00255535	0.492861	0.307275	28.3	2	2	1.94224	0.288302	22.789	2	28.3	2	2	0.64635	-0.189532	24.788	2	28.3	2	2	0.83685	-0.0773524	4.9988	2
	399	Tb927.11.5300	Kinesin-13 3, putative (KIN13-3)	Kif13-3	Q385N8	62.524	9.9	0	1				0.988771	-0.00490427	0.493165	0.307008	9.2	6	6	1.39819	0.145566	21.406	6	9.9	7	7	0.74332	-0.128824	9.8675	7	9	6	6	0.92486	-0.033924	18.687	4
	397	Tb927.11.5170	ubiquitin activating enzyme, putative		Q385Q1	30.017	10.5	0	1				0.990909	-0.00396612	0.493216	0.306963	3.6	1	1	1.17716	0.0708366		1	6.9	1	1	0.77237	-0.112175		1	10.5	2	2	0.92571	-0.033525	14.643	2
	446	Tb927.11.9700	Nascent polypeptide-associated complex subunit beta, putative		Q383V9	11.406	21.8	0	1				0.995815	-0.00182117	0.493312	0.306878	21.8	3	3	1.39119	0.143386	11.836	3	21.8	3	3	0.71034	-0.148534	10.068	3	21.8	2	2	0.86428	-0.0633455	0.35878	2
	500	Tb927.3.370	variant surface glycoprotein (VSG, atypical), putative		Q57TR5	59.591	4.1	0	1				0.995306	-0.00204328	0.493769	0.306476	1.3	1	1	1.08435	0.0351702		1	4.1	2	2	0.86988	-0.0605407	3.8903	2	4.1	2	2	1.0005	0.000217093	6.4458	2
	102	Tb927.1.2400;Tb927.1.2380;Tb927.1.2360;Tb927.1.2340;Tb11.v5.0468	alpha tubulin			49.787	76.5	0	5				1.00253	0.0010955	0.495097	0.30531	57	18	18	1.54307	0.188385	9.0269	25	66.1	18	18	0.62066	-0.207146	8.5212	22	71	19	19	0.77419	-0.111152	11.774	27
	679	Tb927.7.2670	zinc finger protein family member, putative (ZC3H21)	ZC3H21	Q57Y77	49.686	50.1	0	1				1.00363	0.00157417	0.495159	0.305256	41.9	16	15	1.52765	0.184024	21.318	14	46.6	16	14	0.73028	-0.136511	11.238	14	28.4	11	11	0.88317	-0.0539557	6.186	10
	819	Tb927.9.11230	calmodulin-like protein, putative		Q38DQ2	15.86	6.4	0	1				1.00423	0.00183231	0.495214	0.305207	6.4	1	1	1.30174	0.114526		1	0	0	0				0	6.4	1	1	0.8744	-0.0582899		1
	492	Tb927.3.2880	hypothetical protein, conserved		Q57ZM4	12.643	26.9	0	1			X	1.00351	0.00152216	0.495335	0.305101	26.9	2	2	1.51089	0.179234	7.9697	2	26.9	2	2	0.73758	-0.132191	11.508	2	26.9	2	2	0.86657	-0.0621963	0.90354	2
	185	Tb927.10.2970	hypothetical protein, conserved		Q38BU8	13.79	8.7	0	1				1.00341	0.00147964	0.496148	0.304388	8.7	1	1	1.46918	0.167076		1	8.7	1	1	0.79165	-0.101467		1	8.7	1	1	1.0285	0.0122043		1
	840	Tb927.9.1380	hypothetical protein, conserved		Q38G04	42.439	16.9	0	1				1.00277	0.00120267	0.496532	0.304053	13.2	5	5	1.68725	0.22718	21.214	4	12.4	4	4	0.7041	-0.152366	12.158	4	14.5	5	5	0.85542	-0.0678206	16.712	5
	563	Tb927.4.4990;Tb927.8.7430	ubiquinol-cytochrome c reductase, putative		Q584K6	8.3125	47.9	0	2				0.998685	-0.000571605	0.497237	0.303437	47.9	3	3	1.74822	0.242596	11.979	3	35.2	2	2	0.59564	-0.225016	13.597	2	33.8	2	2	0.73237	-0.135269	2.2573	2
	606	Tb927.5.930;Tb11.v5.0613	NADH-dependent fumarate reductase (FRDg)	FRDg	Q57W38	123.69	22.7	0	2				1.00164	0.000712727	0.497441	0.303258	20.1	15	7	1.55352	0.191316	5.2898	7	15.4	11	4	0.67056	-0.173562	5.3706	5	17.7	12	6	0.84215	-0.0746105	9.2245	6
	156	Tb927.10.14550	ATP-dependent DEAD/H RNA helicase, putative		Q388E8	71.366	20.8	0	1			X	0.998674	-0.000576464	0.497596	0.303123	20.8	10	10	1.40651	0.148143	39.902	9	14.2	7	7	0.67909	-0.168073	13.752	7	13.2	7	7	0.84398	-0.0736678	17.738	8
	473	Tb927.3.1120	GTP-binding nuclear protein rtb2, putative (rtb2)	rtb2	Q57WZ3	24.406	14.7	0	1				0.998389	-0.000700409	0.497886	0.30287	14.7	3	3	1.3303	0.12395	34.577	4	14.7	4	4	0.6574	-0.18217	4.5545	4	10.1	3	3	0.79622	-0.0989669	6.2632	4
	643	Tb927.6.4440	RNA-binding protein 42 (RNA-binding motif protein 42) (RBP42)	RBP42	Q587B0	37.718	10.2	0	1				1.0009	0.000392688	0.498894	0.301992	10.2	2	2	1.49862	0.175692	9.1763	3	6.2	1	1	0.71288	-0.146984		1	10.2	2	2	1.0182	0.00783309	13.536	3
	914	Tb927.9.9660	Mitochondrial import receptor subunit ATOM40 (ATOM40)	ATOM40	Q38E31	38.295	21.1	0	1	ATOM40	X		1.00088	0.000380569	0.499639	0.301344	21.1	6	6	2.28964	0.359767	7.2451	9	18.2	5	5	0.76591	-0.115822	8.5997	8	21.1	6	6	0.97714	-0.0100432	7.886	9
	534	Tb927.4.2180	60S ribosomal protein L35a, putative		Q584G9	17.021	30.9	0	1				1.46975	0.167242			30.2	5	5	1.69251	0.22853	39.559	6	14.1	2	2	0.61892	-0.208365	33.336	4	28.9	5	5	0.76927	-0.113921	35.73	7
	577	Tb927.5.1710	ribonucleoprotein p18, mitochondrial precursor, putative		Q57ZP0	21.226	30.3	0	1				1.25346	0.0981114			30.3	4	4	2.0389	0.309396	4.061	5	30.3	4	4	0.50526	-0.296485	8.7763	4	14.9	2	2	0.66144	-0.17951	7.7922	2
	311	Tb927.11.13280	mitochondrial RNA binding protein 2 (GBP25)	GBP25	Q382K8	25.106	25	0	1				1.35663	0.132462			25	5	5	1.52574	0.18348	10.456	6	16.5	3	3	0.62517	-0.204002	9.1171	3	16.5	4	4	0.78655	-0.104274	10.191	6
	724	Tb927.7.6420	hypothetical protein, conserved		Q582L7	14.427	13.8	0.0079275	1				0.7894	-0.102703			13.8	1	1	1.36601	0.135453		1	0	0	0				0	0	0	0				0
	620	Tb927.6.2010	AMP-binding enzyme, putative		Q584V5	58.952	11.3	0	1				1.36601	0.135453			9.8	5	5	1.46531	0.165929	9.0831	4	6.1	3	3	0.69226	-0.159731	5.3296	3	7.6	4	4	0.74268	-0.129198	11.925	3
	300	Tb927.11.12040	hypothetical protein, conserved		Q382X7	12.331	10.3	0.0035047	1				0.80802	-0.0925779			0	0	0				0	0	0	0				0	10.3	1	1	0.98563	-0.00628609		1
	556	Tb927.4.4190	C2 domain containing protein, putative		Q57Y23	17.352	10.2	0	1				0.63608	-0.196488			0	0	0				0	10.2	1	1	0.71279	-0.147038		1	0	0	0				0
	624	Tb927.6.2220	hypothetical protein, conserved		Q584T4	14.871	10.1	0	1				0.57999	-0.236579			10.1	1	1	1.40507	0.147697		1	0	0	0				0	0	0	0				0
	322	Tb927.11.14090	hypothetical protein, conserved		Q382C8	51.674	9.4	0	1				1.40507	0.147697			9.4	3	3	1.44523	0.159938	12.851	2	9.4	3	3	0.64273	-0.191971	14.029	3	9.4	3	3	0.82725	-0.0823632	1.9433	2
	498	Tb927.3.3630	Elongation factor Ts, mitochondrial, putative (EF-Ts)	EF-Ts	Q57W99	29.732	8.8	0	1				0.88618	-0.0524781			0	0	0				0	8.8	1	1	1.0412	0.0175342		1	0	0	0				0
	893	Tb927.9.7200	hypothetical protein, conserved		Q38EM4	33.696	8.3	0	1				0.79713	-0.0984708			4.8	1	1				0	0	0	0				0	8.3	2	2	1.0858	0.0357498		1
	615	Tb927.6.1520	Aquaglyceroporin 1 (AQP1)	AQP1	Q585Q8	35.066	8.1	0.0079365	1				0.66025	-0.180292			8.1	1	1	1.25346	0.0981114		1	0	0	0				0	0	0	0				0
	829	Tb927.9.12500	Present in the outer mitochondrial membrane proteome 7 (POMP7)	POMP7	Q38DF7	58.24	6.9	0	1		X		2.34148	0.369491			6.9	3	3	2.93367	0.467411	2.5251	3	0	0	0				0	4	2	2	0.56691	-0.246486	8.6371	2
	885	Tb927.9.6380;Tb927.9.6360	hypothetical protein, conserved		Q38EU3	52.682	6.1	0	2				0.86181	-0.0645885			0	0	0				0	0	0	0				0	6.1	1	1	0.48925	-0.310469		1
	907	Tb927.9.9120	tRNA (guanine-N(7)-)-methyltransferase, putative		Q38E77	28	6.1	0	1				0.7027	-0.15323			0	0	0				0	6.1	1	1	0.90255	-0.0445287		1	0	0	0				0
	168	Tb927.10.15490	GDP-mannose 4,6 dehydratase, putative		Q387W4	40.548	5.2	0	1				2.6418	0.4219			5.2	1	1	2.2416	0.350558		1	0	0	0				0	0	0	0				0
	73	Tb927.10.15470;Tb11.v5.0507	hypothetical protein, conserved		Q387W6	54.397	4.6	0.0089385	2				1.0412	0.0175342			0	0	0				0	4.6	1	1	0.83925	-0.0761087		1	0	0	0				0
	718	Tb927.7.6200	chaperone protein DNAj, putative		Q57VJ1	31.594	4.6	0	1				0.68763	-0.162645			4.6	1	1	1.99402	0.299729		1	0	0	0				0	0	0	0				0
	757	Tb927.8.2000	cyclophilin, putative (NCP1)	NCP1	Q581Y2	28.482	4.6	0	1				0.61972	-0.207804			0	0	0				0	4.6	1	1	0.65836	-0.181537		1	0	0	0				0
	239	Tb927.10.7430	GTP-binding protein, putative		Q38AM0	51.559	4	0	1				1.99402	0.299729			4	2	2	1.70143	0.230815	8.2514	3	0	0	0				0	2.1	1	1	0.73772	-0.132108	7.4233	2
	474	Tb927.3.1240	serine/threonine-protein phosphatase		Q57XV7	36.243	4	0	1				0.10833	-0.965251			0	0	0				0	4	1	1	0.64196	-0.192492		1	0	0	0				0
	195	Tb927.10.3640	nuclear transmembrane protein, putative (NP)	NP	Q38BN5	31.534	3.9	0	1				1.71016	0.233036	0.0651486	1.1861	3.9	1	1	1.29611	0.112642		1	0	0	0				0	3.9	1	1	1.809	0.257439		1
	589	Tb927.5.2960	phosphoribosylpyrophosphate synthetase, putative (PRS)	PRS	Q57ZX2	41.855	3.9	0.005767	1				1.30626	0.11603	0.120913	0.917528	3.9	1	1	1.07565	0.0316712		1	3.9	1	1	0.96213	-0.0167662		1	3.9	1	1	0.76474	-0.116486		1
	60	Tb927.7.5080;Tb11.v5.0188	ATP-NAD kinase-like protein		Q57ZI1	79.822	3.9	0	2				1.05003	0.0212033	0.430787	0.365738	1.5	1	1	1.53111	0.185007		1	1.5	1	1	0.68878	-0.161919		1	3.9	2	2	0.88613	-0.0525026	15.513	2
	551	Tb927.4.3680	protein phosphatase 2C, putative		Q585I2	29.99	3.9	0	1				1.01337	0.00576655	0.480934	0.317915	3.9	1	1	1.71227	0.233572		1	3.9	1	1	0.60674	-0.216997		1	3.9	1	1	0.90658	-0.0425939		1
	771	Tb927.8.4140	hypothetical protein, conserved		Q581D4	47.021	3.9	0	1				0.980185	-0.00869214	0.474828	0.323464	3.9	1	1	1.18614	0.0741364		1	3.9	1	1	0.75158	-0.124025		1	3.9	1	1	1.0758	0.0317315		1
	600	Tb927.5.3810	orotidine-5-phosphate decarboxylase/orotate phosphoribosyltransferase, putative		Q57U85	49.955	3.9	0.007874	1				0.720431	-0.142408	0.126374	0.898344	3.9	1	1	1.46975	0.167242		1	0	0	0				0	0	0	0				0
	207	Tb927.10.470	choline dehydrogenase, putative		Q38CJ1	56.921	3.8	0	1			X	1.0067	0.00289806	0.494259	0.306045	2.1	1	1	2.03869	0.309352	1.7406	2	2.1	1	1	0.86221	-0.0643869	19.626	2	3.8	2	2	1.0757	0.0316912	5.2546	3
	478	Tb927.3.1620	ER-golgi trafficking TRAPP I complex 85 kDa subunit, putative		Q57ZE9	174.37	3.8	0	1				0.959569	-0.0179236	0.440098	0.356451	3.8	3	3	1.21489	0.0845368	7.1082	5	0.9	1	1	0.79514	-0.0995564	4.6111	3	2.8	2	2	0.89744	-0.0469946	8.4526	4
	877	Tb927.9.5730	nucleosome assembly protein-like protein		Q38EY2	47.584	3.8	0	1				0.932778	-0.0302216	0.402636	0.395087	3.8	2	2	1.26552	0.102268	1.9455	2	2.1	1	1	0.75906	-0.119724		1	3.8	2	2	0.86905	-0.0609552	7.5585	2
	43	Tb927.5.4420;Tb05.5K5.70	nucleolar RNA helicase II, putative		Q57Z07	68.786	3.8	0	2				0.900585	-0.0454753	0.384528	0.415073	3.8	1	1	1.50639	0.177937		1	3.8	1	1	0.73697	-0.13255		1	3.8	1	1	0.85355	-0.068771		1
	811	Tb927.9.10500	HAD hydrolase, TIGR01456 family/HAD hydrolase, family IIA, putative		Q38DW6	59.455	3.8	0	1				0.892491	-0.0493963	0.38715	0.412121	3.8	1	1	1.70007	0.230468		1	3.8	1	1	0.65193	-0.185799		1	3.8	1	1	1.0032	0.00138752		1
	199	Tb927.10.3890	phosphatidylinositol-4-phosphate 5-kinase, putative (PIP5KII-alpha)	PIP5KII-alpha	Q38BL1	92.247	3.8	0	1				0.862193	-0.0643955	0.32148	0.492846	3.8	2	2	0.990589	-0.00410632	35.922	2	3.8	2	2	0.802	-0.0958256	5.9713	2	1.2	1	1	0.97389	-0.0114901		1
	88	Tb11.v5.0875;Tb927.10.1490	hypothetical protein, conserved			64.452	3.7	0	2				1.18461	0.0735769	0.360318	0.443314	3.7	1	1	1.32874	0.123442		1	3.7	1	1	0.81896	-0.0867373		1	3.7	1	1	0.91022	-0.0408536		1
	538	Tb927.4.2410	Glycosyl hydrolase family 65 central catalytic domain/Haloacid dehalogenase-like hydrolase, putative		Q584E6	128.37	3.7	0	1				1.13167	0.0537179	0.405421	0.392094	3.7	3	3	1.08324	0.034723	8.0813	4	3.7	3	3	0.92022	-0.0361083	12.836	3	2.5	2	2	0.98598	-0.00613189	2.8356	3
	342	Tb927.11.15990	nucleoporin Nup109 (TbNup109)	TbNup109	Q381I7	108.72	3.7	0	1				1.09954	0.0412091	0.443563	0.353045	2.6	2	2	1.55855	0.192722	3.5041	2	1.1	1	1	0.93859	-0.0275241		1	3.7	3	3	0.84133	-0.0750336	13.952	3
	301	Tb927.11.1250	Mitochondrial SSU ribosomal protein, putative		Q387C7	98.264	3.7	0	1				0.965393	-0.0152957	0.441044	0.355518	3.7	2	2	1.58811	0.20088	11.145	3	3.7	2	2	0.61503	-0.211104	3.0098	3	1.9	1	1	0.79477	-0.0997585	10.233	2
	428	Tb927.11.760	protein phosphatase 2C, putative		Q387H4	45.599	3.7	0	1				0.965254	-0.0153582	0.337717	0.471447	3.7	2	2	1.1045	0.0431643	7.8442	2	0	0	0				0	3.7	1	1	0.61774	-0.209194		1
	828	Tb927.9.12400	protein kinase, putative		Q38DG5	148.15	3.7	0	1				0.928705	-0.0321223	0.39229	0.406393	2.4	3	3	2.08264	0.318614	7.423	3	2.3	3	3	0.58149	-0.235458	14.5	3	3.1	4	4	0.66379	-0.177969	20.855	3
	720	Tb927.7.6270	peptidase t, putative		Q57VI4	44.647	3.7	0	1				0.890011	-0.0506047	0.230968	0.636449	3.7	1	1	1.34814	0.129737		1	3.7	1	1	0.65366	-0.184648		1	3.7	1	1	0.64434	-0.190885		1
	65	Tb927.5.295b;Tb11.v5.0214;Tb11.v5.0326	retrotransposon hotspot (RHS) protein 1			95.127	3.6	0	3				1.11234	0.0462389	0.355803	0.44879	1.1	1	1	0.486855	-0.3126		1	2.5	2	2	0.65763	-0.182018	3.8912	2	2.5	2	2	0.77535	-0.110502	1.7481	2
	448	Tb927.11.980	serine peptidase, Clan SP, family S59, putative (Nup158)	TbNup158	Q387F2	158.38	3.6	0	1				0.984281	-0.00688085	0.47378	0.324424	3	4	4	1.49312	0.174094	25.306	5	2.1	3	3	0.65467	-0.183978	16.822	4	2.4	3	3	0.83915	-0.0761604	20.213	4
	427	Tb927.11.7590	hypothetical protein, conserved		Q384P7	110.17	3.6	0	1				0.967622	-0.0142941	0.443043	0.353554	3.6	2	2	1.7082	0.23254	0.018147	2	3.6	2	2	0.57444	-0.240755	3.434	2	3.6	2	2	0.7963	-0.0989233	1.4309	2
	770	Tb927.8.3810	hypothetical protein, conserved		Q581A1	43.58	3.6	0	1				0.917079	-0.0375933	0.412702	0.384364	0	0	0				0	3.6	1	1	0.82047	-0.0859373		1	3.6	1	1	1.3476	0.129561		1
	81	Tb927.10.8230;Tb11.v5.0668	protein disulfide isomerase 2 (PDI2)	PDI2	Q38AE1	55.579	3.6	0	2				0.886348	-0.0523958	0.312142	0.505648	3.6	1	1	1.86947	0.271719		1	3.6	1	1	0.58254	-0.234674		1	3.6	1	1	0.67691	-0.169469		1
	824	Tb927.9.11900	acyl transferase-like protein		Q38DK4	60.778	3.6	0	1				0.884499	-0.0533024	0.401392	0.396432	3.6	2	2	1.38498	0.141445	32.759	2	2	1	1	0.87914	-0.055942		1	2	1	1	1.2933	0.111699		1
	686	Tb927.7.3030;Tb927.7.2990	hypothetical protein, conserved			35.572	3.6	0	2				0.874151	-0.0584135	0.3718	0.429691	3.6	1	1	1.28067	0.107438		1	3.6	1	1	0.86863	-0.0611652		1	3.6	1	1	1.0142	0.00612361		1
	675	Tb927.7.2390	hypothetical protein, conserved		Q57XN5	102.86	3.6	0	1				0.864431	-0.0632696	0.330662	0.480615	1.7	1	1	1.61007	0.206845		1	3.6	2	2	0.62908	-0.201294	15.139	2	3.6	2	2	0.7757	-0.110306	7.4712	2
	53	Tb11.0870	hypothetical protein			74.943	3.6	0	1				0.799758	-0.0970414	0.212264	0.673123	0	0	0				0	0	0	0				0	3.6	1	1	0.51591	-0.287426		1
	845	Tb927.9.1420	hypothetical protein, conserved		Q38G00	34.625	3.6	0	1				0.756986	-0.120912	0.31235	0.505359	3.6	1	1	1.45478	0.162797		1	0	0	0				0	3.6	1	1	0.83643	-0.0775704		1
	50	Tb11.02.5390b;Tb11.02.5390	mRNA processing protein, putative			120.71	3.5	0	2				1.11372	0.046777	0.0606858	1.21691	3.5	2	2	1.06253	0.0263412	64.979	2	3.5	2	2	0.57743	-0.238501	2.2088	2	3.5	2	2	0.77315	-0.111736	0.44038	2
	197	Tb927.10.3810	Nup53/35/40-type RNA recognition motif containing protein, putative		Q38BL8	64.888	3.5	0	1				1.01444	0.00622726	0.469737	0.328145	3.5	2	2	2.26024	0.354155	12.646	3	1.8	1	1	0.517	-0.286509		1	3.5	2	2	0.6527	-0.185286	5.7976	3
	86	Tb11.v5.0713	retrotransposon hot spot (RHS) protein, putative			78.342	3.5	0	1				0.966577	-0.0147635	0.412271	0.384817	3.5	2	1	1.1818	0.0725424		1	1.7	1	1	0.78071	-0.10751		1	3.5	2	1	0.72989	-0.136743		1
	252	Tb927.10.8240	hypothetical protein, conserved		Q38AE0	42.845	3.5	0	1				0.944892	-0.0246179	0.423217	0.373437	3.5	1	1	1.88989	0.276438		1	3.5	1	1	0.62405	-0.204781		1	3.5	1	1	0.73875	-0.131503		1
	186	Tb927.10.3010	bilobe protein, conserved		Q38BU4	133.39	3.5	0	1				0.929783	-0.0316183	0.414669	0.382298	1.4	1	1	1.35953	0.133388		1	3.5	2	2	0.63585	-0.196645	22.768	2	1.4	1	1	1.0897	0.037307		1
	355	Tb927.11.16740	chaperone protein DNAj, putative		Q381B2	42.846	3.4	0	1				1.25184	0.0975502	0.37892	0.421453	3.4	1	1	1.90335	0.279518		1	0	0	0				0	3.4	1	1	0.76221	-0.117925		1
	56	Tb11.1790;Tb927.2.1170;Tb927.6.140;Tb11.v5.0567;Tb927.2.240;Tb927.2.1080;Tb927.4.250;Tb927.1.420	retrotransposon hot spot protein (RHS, pseudogene), putative			64.461	3.4	0	8				1.15943	0.0642434	0.377685	0.422871	3.4	2	1	1.26046	0.10053		1	1.2	1	1	0.77674	-0.109724		1	3.4	2	1	0.98161	-0.00806103		1
	625	Tb927.6.2230	RGG protein (RGG1)	RGG1	Q584T3	86.64	3.4	0	1				1.02915	0.0124795	0.444612	0.352019	1.3	1	1	1.49231	0.17386	0.30123	2	3.4	2	2	0.59832	-0.223066	7.2028	3	3.4	2	2	0.74107	-0.130141	11.673	3
	281	Tb927.11.10670	glycosyl hydrolase, putative		Q383L2	133.9	3.4	0	1				1.00066	0.000285465	0.499599	0.301378	2.7	3	3	1.16906	0.0678358	9.1559	3	3.4	4	4	0.86828	-0.0613402	4.8367	3	2.7	3	3	0.95493	-0.0200285	15.308	3
	700	Tb927.7.4390	threonine synthase, putative		Q57X55	73.873	3.4	0	1				0.994311	-0.00247758	0.493056	0.307104	3.4	1	1	1.40491	0.147648		1	3.4	1	1	0.82191	-0.0851757		1	3.4	1	1	0.92412	-0.0342716		1
	413	Tb927.11.6320	MRB1-associated protein		Q385D7	53.267	3.4	0	1				0.983735	-0.00712186	0.413842	0.383166	3.4	1	1	1.1323	0.0539606		1	3.4	1	1	0.58134	-0.23557		1	3.4	1	1	0.87603	-0.057481		1
	55	Tb11.1420;Tb11.1370;Tb927.11.1850	hypothetical protein			50.917	3.4	0.0023781	3				0.975762	-0.0106561	0.133991	0.872923	0	0	0				0	3.4	1	1	0.58537	-0.23257		1	3.4	1	1	0.86196	-0.0645129		1
	244	Tb927.10.7610	hypothetical protein, conserved		Q38AK3	165.1	3.4	0	1			X	0.957027	-0.0190758	0.416888	0.37998	2.2	3	3	1.62917	0.211966	13.208	3	2.8	3	3	0.60364	-0.219222	11.671	3	1.6	2	2	0.76469	-0.116515	9.8122	2
	87	Tb927.10.13780;Tb11.v5.0718	glycogen synthase kinase 3 (GSK3)	GSK3	Q388M1	40.32	3.4	0.0011962	2				0.956971	-0.0191011	0.24108	0.617839	0	0	0				0	3.4	1	1	0.72772	-0.138036		1	3.4	1	1	0.74677	-0.126813		1
	652	Tb927.6.840	hypothetical protein, conserved		Q585G2	38.157	3.4	0	1				0.955373	-0.0198271	0.202522	0.693529	0	0	0				0	3.4	1	1	0.72993	-0.136719		1	3.4	1	1	0.69535	-0.157797		1
	891	Tb927.9.7170	Mitochondrial 39-S ribosomal protein L47 (MRP-L47), putative		Q38EM7	53.98	3.4	0	1				0.950505	-0.0220457	0.441668	0.354904	3.4	1	1	1.45656	0.163328		1	3.4	1	1	0.76606	-0.115737		1	3.4	1	1	0.93979	-0.0269692		1
	583	Tb927.5.2150	hypothetical protein, conserved		Q582F0	60.078	3.4	0	1				0.838312	-0.0765946	0.40215	0.395612	3.4	1	1	2.13142	0.32867		1	0	0	0				0	3.4	1	1	1.1737	0.0695571		1
	638	Tb927.6.410	hypothetical protein, conserved		Q581E9	93.965	3.3	0	1				1.37225	0.137433	0.243421	0.613641	3.3	2	2	2.16263	0.334982	49.909	2	3.3	2	2	0.69183	-0.160001	22.577	3	3.3	2	2	0.81404	-0.0893543	35.748	2
	266	Tb927.10.930	hypothetical protein, conserved		Q38CE7	68.584	3.3	0	1				1.22896	0.0895387	0.336085	0.473551	3.3	1	1	1.29561	0.112473		1	3.3	1	1	0.77455	-0.110951		1	3.3	1	1	1.0964	0.039969		1
	221	Tb927.10.600	hypothetical protein, conserved		Q38CI0	62.775	3.3	0	1				0.950157	-0.0222048	0.43379	0.36272	3.3	2	2	1.38152	0.140357		1	1.8	1	1	0.69816	-0.156045		1	3.3	2	2	0.95485	-0.0200648		1
	382	Tb927.11.3890	N(2), N(2)-dimethylguanosine tRNA methyltransferase, putative		Q386C5	78.84	3.3	0	1				0.947993	-0.0231946	0.417274	0.379579	1.7	1	1	1.0717	0.0300718		1	3.3	2	2	0.76836	-0.114435	19.264	2	3.3	2	2	0.74027	-0.13061	1.6849	2
	584	Tb927.5.2320	Mak10 subunit, NatC N(alpha)-terminal acetyltransferase, putative		Q582D3	82.159	3.3	0	1				1.1335	0.0544215			0	0	0				0	0	0	0				0	3.3	1	1	0.74835	-0.125895		1
	85	Tb927.10.8650;Tb11.v5.0707	hypothetical protein, conserved		Q38AA7	34.723	3.3	0.0046243	2				0.65836	-0.181537			0	0	0				0	3.3	1	1	0.60624	-0.217355		1	0	0	0				0
	676	Tb927.7.2410	Dynamin family, putative		Q57XN3	66.378	3.2	0	1			X	2.07398	0.316805	0.190307	0.720545	3.2	1	1	5.90563	0.771266		1	3.2	1	1	2.2589	0.353897		1	3.2	1	1	2.7128	0.433418		1
	315	Tb927.11.1360	zinc-finger of a C2HC-type, putative		Q387B6	62.477	3.2	0	1				0.98738	-0.00551546	0.483062	0.315997	3.2	1	1	1.42375	0.153434		1	3.2	1	1	0.74715	-0.126592		1	3.2	1	1	0.86019	-0.0654056		1
	644	Tb927.6.4540	3-hydroxy-3-methylglutaryl-CoA reductase, putative		Q587C0	45.944	3.2	0	1				0.963588	-0.0161086	0.405451	0.392061	3.2	1	1	1.24408	0.0948466		1	3.2	1	1	0.58083	-0.235951		1	0	0	0				0
	296	Tb927.11.11550;Tb927.11.11540	DNA topoisomerase II alpha, putative (TOP2A)	TOP2A		164.65	3.2	0	2				0.961397	-0.017097	0.458813	0.338364	2.3	3	3	1.38404	0.14115	22.477	3	2.4	3	3	0.97495	-0.0110177	24.041	2	1.7	2	2	0.92255	-0.0350101	4.209	2
	302	Tb927.11.12530	hypothetical protein, conserved		Q382S8	90.654	3.2	0	1				0.941349	-0.0262494	0.431655	0.364863	1.6	1	1	2.26352	0.354784		1	3.2	2	2	0.59573	-0.224951	4.7641	2	3.2	2	2	0.75659	-0.121139	3.0993	2
	574	Tb927.5.1490	Eukaryotic translation initiation factor 4 gamma type 1 (eif4g1)	eif4g1	Q57VB4	122.1	3.2	0	1				0.904928	-0.0433861	0.396136	0.402156	3.2	3	3	1.67412	0.223786	9.426	3	0.9	1	1	0.68688	-0.163119		1	1.9	2	2	0.87882	-0.0561001	12.225	2
	706	Tb927.7.5290	hypothetical protein, conserved		Q57ZG0	81.281	3.2	0	1				0.833136	-0.0792839	0.34419	0.463202	3.2	2	2	0.980969	-0.00834463	55.169	2	3.2	2	2	0.80349	-0.0950195	36.141	2	1.9	1	1	1.3422	0.127817		1
	882	Tb927.9.6090	PTP1-interacting protein, 39 kDa		Q38EW0	39.499	3.2	0	1				0.48718	-0.312311			0	0	0				0	3.2	1	1	0.48718	-0.312311		1	0	0	0				0
	59	Tb927.7.5020;Tb927.7.5000;Tb11.v5.0182;Tb11.v5.0181	60S ribosomal protein L19, putative			29.408	3.1	0.0023753	4				0.982096	-0.00784621	0.479959	0.318796	3.1	1	1	1.62999	0.212185		1	3.1	1	1	0.68969	-0.161346		1	0	0	0				0
	439	Tb927.11.900	isocitrate dehydrogenase, putative (IDH)	IDH	Q387G0	46.77	3.1	0	1				0.959958	-0.0177478	0.412046	0.385055	3.1	1	1	1.47451	0.168649		1	3.1	1	1	0.65876	-0.181273		1	3.1	1	1	0.70623	-0.151054		1
	555	Tb927.8.8180;Tb927.4.4150	mitochondrial RNA binding complex 1 subunit (MRB8180)	MRB8180	Q57WL2	103.45	3.1	0	2				0.933239	-0.0300071	0.41245	0.384628	3.1	2	2	1.45218	0.16202	2.0555	2	3.1	2	2	0.71406	-0.146265	6.9526	2	3.1	2	2	0.86718	-0.0618907	12.58	2
	418	Tb927.11.6720	mRNA cap guanine-N7 methyltransferase, putative		Q384Z7	117.56	3.1	0	1				0.802401	-0.0956083	0.331306	0.479771	1.4	1	1	1.51396	0.180114		1	3.1	2	2	0.96217	-0.0167482	13.711	2	1.4	1	1	0.8863	-0.0524193		1
	884	Tb927.9.6270	hypothetical protein, conserved		Q38EV0	57.132	3	0	1			X	1.17195	0.0689096	0.325617	0.487293	3	1	1	1.6629	0.220865		1	3	1	1	0.75556	-0.121731		1	3	1	1	1.1177	0.0483253		1
	713	Tb927.7.590	hypothetical protein, conserved		Q57VQ5	51.692	3	0.0035419	1				0.997723	-0.000990144	0.496932	0.303703	3	1	1	1.18951	0.0753693		1	0	0	0				0	3	1	1	0.81176	-0.0905724		1
	68	Tb927.10.510;Tb11.v5.0374	Present in the outer mitochondrial membrane proteome 19 (POMP19)	POMP19	Q38CI9	37.06	3	0	2		X		0.950941	-0.0218465	0.427496	0.369068	3	1	1	1.42972	0.15525		1	3	1	1	0.64924	-0.187595		1	3	1	1	0.88956	-0.0508248		1
	857	Tb927.9.3080	hypothetical protein, conserved		Q38FL7	47.331	3	0	1				0.940937	-0.0264396	0.433977	0.362533	3	1	1	1.20588	0.081304		1	3	1	1	0.78573	-0.104727		1	3	1	1	1.0663	0.0278794		1
	740	Tb927.7.990	chaperone protein DNAj, putative		Q57VU5	86.6	3	0	1		X		0.92026	-0.0360893	0.404471	0.393113	3	1	1	1.60769	0.206203		1	3	1	1	0.69714	-0.15668		1	3	1	1	0.85577	-0.0676429		1
	348	Tb927.11.1630	hypothetical protein, conserved		Q386Z1	93.434	3	0	1				0.889078	-0.0510599	0.383728	0.415976	3	2	2	1.47562	0.168975	5.8364	2	1.4	1	1	0.66669	-0.176076		1	1.6	1	1	1.0656	0.0275942		1
	911	Tb927.9.9520	zinc finger protein family member, putative (ZC3H29)	ZC3H29	Q38E42	37.741	2.9	0.0068259	1				1.55982	0.193074	0.246035	0.609003	2.9	1	1	3.25966	0.513173		1	0	0	0				0	2.9	1	1	0.57868	-0.237562		1
	741	Tb927.8.1010	chaperone protein DNAj, putative		Q57VQ3	55.325	2.9	0	1				1.42918	0.155087	0.208763	0.680346	2.9	1	1	2.39326	0.37899		1	0	0	0				0	2.9	1	1	1.1576	0.0635585		1
	313	Tb927.11.13500	par1		Q382I7	68.349	2.9	0	1				1.04932	0.0209091	0.382916	0.416896	2.9	2	2	1.66215	0.220671	13.315	2	1.2	1	1	0.62658	-0.203023		1	2.9	2	2	0.72717	-0.138364	10.164	2
	715	Tb927.7.6090	hypothetical protein, conserved		Q57VK2	88.162	2.9	0	1				0.994247	-0.00250573	0.457003	0.340081	2.9	3	3	1.56228	0.193759	10.896	3	2.9	2	2	0.67588	-0.17013	1.7214	2	2.9	2	2	0.53299	-0.273281	49.243	2
	234	Tb927.10.7240	kinetoplastid kinetochore protein 14 (kkt14)	kkt14	Q38AN9	74.384	2.9	0.0035211	1				0.958006	-0.0186318	0.42859	0.367958	2.9	1	1	1.54481	0.188874		1	2.9	1	1	0.6596	-0.180719		1	2.9	1	1	0.77906	-0.108429		1
	270	Tb927.10.9740	Regulatory particle triple-A ATPase subunit 6 (RPT6)	RPT6	Q38A02	45.699	2.9	0	1				0.94856	-0.022935	0.311733	0.506218	0	0	0				0	2.9	1	1	0.61643	-0.210116		1	2.9	1	1	1.1164	0.0478198		1
	726	Tb927.7.6920	hypothetical protein, conserved		Q57XR2	70.056	2.9	0.0012107	1				0.936952	-0.0282826	0.431815	0.364702	2.9	1	1	2.19896	0.342218		1	2.9	1	1	0.74511	-0.12778		1	2.9	1	1	0.70494	-0.151848		1
	739	Tb927.7.900	hypothetical protein, conserved		Q57VT6	64.798	2.9	0	1				0.934992	-0.0291921	0.410128	0.387081	2.9	1	1	1.70117	0.230748		1	2.9	1	1	0.61662	-0.209982		1	2.9	1	1	0.81463	-0.0890396		1
	570	Tb927.5.1090	threonyl-tRNA synthetase, putative	ThrRS	Q57W54	90.983	2.9	0	1				0.923499	-0.0345636	0.418074	0.378747	2.9	2	2	1.38773	0.142306	3.2997	2	1.3	1	1	0.74693	-0.12672		1	2.9	2	2	1.0998	0.0413137	22.441	2
	843	Tb927.9.14050	Lipase (class 3), putative		Q38D50	58.727	2.9	0	1				0.895705	-0.0478349	0.392967	0.405643	2.9	1	1	1.52432	0.183076		1	2.9	1	1	0.7797	-0.108072		1	2.9	1	1	0.94734	-0.0234941		1
	227	Tb927.10.640	arginine N-methyltransferase, type II (PRMT5)	PRMT5	Q38CH6	86.74	2.9	0	1				0.832345	-0.0796967	0.222159	0.653337	2.9	2	2	1.11942	0.0489929	0.71117	2	1.7	1	1	0.65698	-0.182448		1	1.3	1	1	0.79969	-0.0970783		1
	274	Tb927.10.9960	hypothetical protein, conserved		Q389Y0	50.168	2.8	0	1				1.23722	0.0924452	0.303949	0.517199	2.8	1	1	1.4207	0.152501		1	2.8	1	1	0.71078	-0.148265		1	2.8	1	1	0.85177	-0.0696777		1
	825	Tb927.9.12090	Putative death-receptor fusion protein (DUF2428), putative		Q38DI9	228.73	2.8	0	1				1.16341	0.065734	0.19834	0.702589	2.8	4	4	1.41753	0.151534	28.178	4	2.8	4	4	0.6391	-0.194431	4.0658	3	2.3	3	3	0.8381	-0.0767042	8.3974	3
	284	Tb927.11.10990	translation initiation factor 2 subunit, putative		Q383H9	42.136	2.8	0	1				1.05151	0.0218119	0.436423	0.360092	0	0	0				0	2.8	1	1	0.57999	-0.236579		1	0	0	0				0
	568	Tb927.4.590	PQQ-like domain/Protein of unknown function (DUF1620), putative		Q57ZY7	88.024	2.8	0	1				0.940231	-0.0267655	0.326644	0.485925	2.8	2	2	1.65008	0.217506	3.084	3	2.8	2	2	0.5043	-0.297311	7.0798	3	1.2	1	1	0.7441	-0.128369	18.292	2
	905	Tb927.9.9000	isopentenyl-diphosphate delta-isomerase (type II) (idi1)	idi1	Q38E87	38.986	2.8	0.0057274	1				0.935318	-0.0290409	0.432194	0.364322	2.8	1	1	1.6578	0.219531		1	2.8	1	1	0.67706	-0.169373		1	0	0	0				0
	535	Tb927.4.2300	hypothetical protein, conserved		Q584F7	80.56	2.8	0	1				0.923011	-0.0347929	0.383992	0.415677	2.8	3	3	1.20404	0.0806394	20.842	3	0	0	0				0	1.6	2	2	0.71903	-0.143253	32.055	2
	341	Tb927.11.15980	hypothetical protein, conserved		Q381I8	54.556	2.8	0.01	1				0.826395	-0.0828124	0.32613	0.486609	2.8	1	1	1.6728	0.223444		1	2.8	1	1	0.58445	-0.233253		1	0	0	0				0
	126	Tb927.10.11220	procyclic form surface phosphoprotein (PSSA-2)	PSSA-2	Q389L7	46.04	2.8	0.0035088	1				2.2416	0.350558			2.8	1	1	1.76916	0.247767		1	0	0	0				0	2.8	1	1	0.85371	-0.0686896		1
	434	Tb927.11.860	leucine-rich repeat protein (LRRP), putative		Q387G4	106.7	2.8	0	1				0.74835	-0.125895			0	0	0				0	0	0	0				0	2.8	2	2	0.7027	-0.15323	22.025	2
	76	Tb11.v5.0586;Tb927.7.5470	hypothetical protein, conserved			53.034	2.7	0	2		X		1.2781	0.106565	0.220057	0.657465	2.7	1	1	1.69958	0.230342		1	0	0	0				0	2.7	1	1	0.82568	-0.0831882		1
	409	Tb927.11.6210	sterol 14-alpha-demethylase (CYP51)	CYP51	Q385E8	54.372	2.7	0	1				1.01895	0.00815103	0.455739	0.341284	2.5	1	1	2.06028	0.313927		1	2.7	2	2	0.33737	-0.471894	31.106	3	2.7	2	2	0.51598	-0.287367	63.091	2
	97	Tb927.1.1340	Quinonprotein alcohol dehydrogenase-like protein, putative		Q4GZ85	79.368	2.7	0.0046404	1				1.00538	0.00233116	0.492837	0.307297	2.7	1	1	1.1205	0.0494112		1	2.7	1	1	0.8469	-0.0721679		1	2.7	1	1	1.0239	0.0102575		1
	744	Tb927.8.1270	conserved protein		Q57VM8	53.545	2.7	0.0099668	1				0.90411	-0.0437785	0.32723	0.485147	2.7	1	1	1.87928	0.27399		1	2.7	1	1	0.64747	-0.18878		1	2.7	1	1	0.59217	-0.227554		1
	328	Tb927.11.14730	Metalloprotease M41 FtsH, putative		Q381W2	74.475	2.7	0	1				0.896504	-0.0474478	0.398062	0.400049	2.7	1	1	2.27931	0.357803		1	2.7	1	1	0.73412	-0.134233		1	2.7	1	1	0.74468	-0.12803		1
	90	Tb927.11.1780;Tb11.v5.0991	protein phosphatase 2C, putative		Q386X6	36.559	2.7	0	2				0.823295	-0.0844447	0.35298	0.452249	2.7	1	1	0.893815	-0.0487525		1	0	0	0				0	2.7	1	1	1.3843	0.14123		1
	106	Tb927.1.3000	amidohydrolase, putative		Q4GYS3	42.938	2.7	0	1				1.7563	0.244598			2.7	1	1	1.94689	0.289341		1	2.7	1	1	0.60412	-0.218877		1	2.7	1	1	0.89994	-0.0457864		1
	689	Tb927.7.3270	hypothetical protein, conserved		Q57WE2	90.386	2.6	0	1				0.963635	-0.0160876	0.353599	0.451489	2.6	2	2	1.75134	0.243371	0.55687	2	2.6	2	2	0.45863	-0.338538	21.238	2	2.6	2	2	0.71997	-0.142686	5.2296	2
	132	Tb927.10.11870	mitochondrial RNA binding protein (MRB11870)	MRB11870	Q389F5	34.683	2.6	0.003517	1				0.96189	-0.0168746	0.452872	0.344024	2.6	1	1	1.68651	0.226989		1	0	0	0				0	2.6	1	1	0.59372	-0.226418		1
	805	Tb927.8.8050	Nucleoporin (TbNup75)	TbNup75	Q57U40	74.823	2.6	0.0012077	1				0.956584	-0.0192768	0.433596	0.362915	2.6	2	1	1.8747	0.272931		1	2.6	2	1	0.52476	-0.280039		1	2.6	2	1	0.84128	-0.0750594		1
	852	Tb927.9.17990	variant surface glycoprotein (VSG, pseudogene), putative			40.203	2.6	0.0046512	1				0.938881	-0.0273893	0.440429	0.356124	2.6	1	1	1.59294	0.202199		1	0	0	0				0	2.6	1	1	0.72263	-0.141084		1
	442	Tb927.11.9220	proteasome regulatory non-ATP-ase subunit 2 (RPN2)	RPN2	Q384A6	106.51	2.6	0	1				0.908232	-0.0418033	0.401411	0.396411	2.6	1	1	1.21192	0.0834724		1	0	0	0				0	2.6	1	1	0.87395	-0.0585134		1
	848	Tb927.9.15470	kinesin, putative		Q38CW6	74.614	2.5	0	1				0.969753	-0.0133389	0.456421	0.340634	2.5	1	1	1.26306	0.101423		1	2.5	1	1	0.72158	-0.141716		1	2.5	1	1	0.97062	-0.0129508		1
	597	Tb927.5.3450	eukaryotic translation initiation factor eIF2A, putative		Q57UC1	57.992	2.5	0.0012005	1				0.959241	-0.0180721	0.424586	0.372034	2.5	1	1	0.993838	-0.00268431		1	2.5	1	1	0.75006	-0.124904		1	2.5	1	1	1.0351	0.0149823		1
	648	Tb927.6.5000	Protein of unknown function (DUF773), putative		Q586H2	44.275	2.5	0.002381	1				0.941795	-0.0260438	0.431058	0.365465	2.5	1	1	2.16558	0.335574		1	2.5	1	1	0.46258	-0.334813		1	0	0	0				0
	677	Tb927.7.2470	GTPase activating protein, putative		Q57XM7	80.855	2.5	0	1				0.924141	-0.0342616	0.393577	0.40497	2.5	1	1	1.15059	0.0609203		1	2.5	1	1	0.77367	-0.111444		1	2.5	1	1	0.9399	-0.0269184		1
	441	Tb927.11.9150	hypothetical protein, conserved		Q384B3	191.13	2.5	0	1				0.92119	-0.0356507	0.380178	0.420014	2.5	2	2	1.76982	0.247928	0.29436	2	1.6	1	1	0.56187	-0.250364		1	2.5	2	2	0.78997	-0.102389	6.4463	2
	803	Tb927.8.7990	Thioredoxin-like/Protein of unknown function (DUF3638)/Protein of unknown function (DUF3645), putative		Q57U46	550.54	2.5	0	1				0.910996	-0.0404837	0.406253	0.391203	2.3	8	8	1.40308	0.147081	16.439	10	2.5	9	9	0.81903	-0.0867002	25.071	11	1.9	7	7	0.92532	-0.0337081	16.464	8
	377	Tb927.11.3030	phosphoribosylpyrophosphate synthetase, putative (PRS)	PRS	Q386K8	39.402	2.5	0.0068182	1				0.69406	-0.158603			0	0	0				0	0	0	0				0	2.5	1	1	0.88618	-0.0524781		1
	82	Tb11.v5.0681;Tb927.8.3870	hypothetical protein, conserved			48.194	2.4	0	2				1.43838	0.157875	0.28668	0.542602	2.4	1	1	2.70314	0.431869		1	0	0	0				0	2.4	1	1	0.56971	-0.244346		1
	593	Tb927.5.3360	50S ribosomal protein L2, putative		Q57Z57	46.727	2.4	0.0089888	1				1.2776	0.106395	0.2725	0.564634	2.4	1	1	1.62193	0.210032		1	0	0	0				0	2.4	1	1	1.3157	0.119157		1
	112	Tb927.1.720	phosphoglycerate kinase (PGKA)	PGKA	Q4GZE6	55.747	2.4	0	1				1.08505	0.0354498	0.401734	0.396062	2.4	2	2	1.40716	0.148344	2.7622	2	0	0	0				0	2.4	2	2	0.80903	-0.0920354	7.7821	2
	99	Tb927.1.1840	conserved protein, unknown function		Q4GZ35	59.174	2.4	0	1				0.977146	-0.0100404	0.435919	0.360594	2.4	1	1	1.26392	0.101719		1	2.4	1	1	0.67641	-0.16979		1	2.4	1	1	0.79152	-0.101538		1
	323	Tb927.11.14100	DRBD4 (DRBD4)	DRBD4	Q382C7	54.707	2.4	0	1				0.970835	-0.0128546	0.446835	0.349853	2.4	1	1	1.56693	0.19505	0.65557	2	2.4	1	1	0.61257	-0.212844	2.0689	2	2.4	1	1	0.80955	-0.0917563	3.047	3
	833	Tb927.9.12850	SpoU rRNA Methylase family, putative		Q38DC9	66.991	2.4	0	1				0.948479	-0.0229725	0.440556	0.355999	2.4	1	1	1.30088	0.114237		1	2.4	1	1	0.69946	-0.155237		1	2.4	1	1	1.1265	0.0517312		1
	847	Tb927.9.15290	CHAT domain containing protein, putative		Q38CX9	149.76	2.4	0	1				0.94125	-0.0262948	0.365917	0.436617	2.4	3	3	1.72031	0.235607	78.621	3	2.4	3	3	0.60346	-0.219352	4.4726	3	1.6	2	2	0.66029	-0.180265	22.552	2
	437	Tb927.11.8950	leucine rich repeat (TbLRRP1)	TbLRRP1	Q384D3	78.96	2.4	0.0089186	1				0.887413	-0.0518742	0.361337	0.442088	2.4	1	1	1.45499	0.16286		1	2.4	1	1	0.74681	-0.12679		1	2.4	1	1	0.80916	-0.0919656		1
	381	Tb927.11.3700	Uncharacterised ACR, YagE family COG1723, putative		Q386E2	61.003	2.4	0	1				0.45811	-0.33903			0	0	0				0	0	0	0				0	2.4	1	1	0.80802	-0.0925779		1
	518	Tb927.3.5520	26S proteasome regulatory non-ATPase subunit (RPN1)	RPN1	Q580S3	99.897	2.3	0	1				1.03709	0.015815	0.457765	0.339358	2.3	1	1	1.20774	0.0819749		1	2.3	1	1	0.90401	-0.0438268		1	2.3	1	1	0.88563	-0.0527477		1
	635	Tb927.6.3930	hypothetical protein, conserved		Q585Z1	49.246	2.3	0	1				0.941939	-0.0259773	0.427278	0.369289	2.3	1	1	1.51421	0.180186		1	2.3	1	1	0.72644	-0.1388		1	2.3	1	1	0.86388	-0.0635466		1
	807	Tb927.9.10100	hypothetical protein, conserved		Q38DZ4	160.65	2.3	0	1				0.941551	-0.026156	0.399537	0.398443	0.7	1	1	1.21209	0.0835355	1.7675	2	1.5	2	2	0.76474	-0.116486	18.476	2	2.3	3	3	0.77799	-0.109026	36.479	4
	717	Tb927.7.620	hypothetical protein, conserved		Q57VQ8	43.012	2.3	0	1				0.870753	-0.0601052	0.369514	0.432369	2.3	1	1	1.54866	0.189956		1	0	0	0				0	2.3	1	1	0.70344	-0.152773		1
	691	Tb927.7.3370	hypothetical protein, conserved		Q57WF2	67.485	2.2	0	1				0.977664	-0.00981037	0.473052	0.325091	2.2	1	1	1.82113	0.260341		1	2.2	1	1	0.70088	-0.154356	9.2843	2	2.2	1	1	0.82175	-0.0852603		1
	61	Tb11.v5.0195;Tb927.10.6010	STAG domain containing protein, putative			115.4	2.2	0	2				0.972623	-0.0120556	0.428575	0.367974	2.2	1	1	1.21563	0.0848007		1	2.2	1	1	0.77073	-0.113098		1	2.2	1	1	0.73767	-0.132138		1
	131	Tb927.10.11600	hypothetical protein, conserved		Q389I1	66.002	2.2	0	1				0.94416	-0.0249543	0.342069	0.465886	2.2	1	1	1.41637	0.151177		1	2.2	1	1	0.54948	-0.260048		1	2.2	1	1	0.82354	-0.0843153		1
	394	Tb927.11.4780	pyruvate dehydrogenase (lipoamide) kinase, putative		Q385U0	51.187	2.2	0	1				0.903355	-0.0441413	0.403713	0.393927	2.2	1	1	1.34486	0.128678		1	2.2	1	1	0.94012	-0.0268167		1	2.2	1	1	0.97563	-0.0107149		1
	472	Tb927.2.5820	hypothetical protein, conserved		Q586C7	117.49	2.2	0	1				0.837194	-0.0771739	0.364839	0.437899	2.2	1	1	1.32508	0.122243		1	2.2	1	1	1.3087	0.11684		1	2.2	1	1	0.89707	-0.0471737		1
	562	Tb927.4.4940	hypothetical protein, conserved		Q584L1	73.839	2.2	0.0046296	1				0.781957	-0.106817	0.314757	0.502024	2.2	1	1	1.60521	0.205533		1	2.2	1	1	0.79048	-0.102109		1	2.2	1	1	0.97092	-0.0128166		1
	855	Tb927.9.2730	hypothetical protein, conserved		Q38FP7	147.24	2.2	0	1				0.536365	-0.27054	0.128788	0.890126	2.2	2	2	0.242919	-0.614539	253.7	2	1.2	1	1	0.75182	-0.123886		1	1.2	1	1	0.8449	-0.0731947		1
	444	Tb927.11.9560	oxidoreductase, putative		Q383X3	58.621	2.2	0	1				0.7593	-0.119587			0	0	0				0	2.2	1	1	0.69406	-0.158603		1	0	0	0				0
	64	Tb11.v5.0201;Tb927.10.6090	tRNA pseudouridine synthase A, putative			69.188	2.1	0	2				1.2305	0.0900808	0.307301	0.512436	2.1	1	1	2.27552	0.357081		1	0	0	0				0	2.1	1	1	0.90922	-0.041331		1
	286	Tb927.11.11080	Nucleoporin (TbNup149)	TbNup149	Q383H0	149.23	2.1	0.0057143	1				1.04374	0.0185914	0.465601	0.331986	2.1	1	1	1.31513	0.118969		1	2.1	1	1	0.76095	-0.118644		1	2.1	1	1	0.86356	-0.0637075		1
	590	Tb927.5.3010	MRB1 complex subunit MRB3010 (MRB3010)	mrb3010	Q57ZX7	57.748	2.1	0.0079096	1				0.988783	-0.00489892	0.485859	0.31349	2.1	1	1	1.83564	0.263787		1	2.1	1	1	0.64727	-0.188915		1	2.1	1	1	0.79724	-0.0984109		1
	463	Tb927.2.3990	GRIP-related Arf-binding domain containing protein, putative		Q586W4	115.86	2.1	0	1				0.976314	-0.0104104	0.469703	0.328177	2.1	2	2	1.77101	0.248221	10.689	2	0.9	1	1	0.726	-0.139063		1	0.9	1	1	0.53203	-0.274064		1
	449	Tb927.11.9890	signal recognition particle receptor alpha subunit, putative		Q383U0	63.526	2.1	0	1				0.943804	-0.0251184	0.366694	0.435697	2.1	1	1	1.55436	0.191553		1	2.1	1	1	0.60539	-0.217965		1	2.1	1	1	0.71849	-0.143579		1
	674	Tb927.7.2300	Nucleoporin (TbNup132)	TbNup132	Q57XP4	132.36	2.1	0	1				0.932191	-0.030495	0.384628	0.414959	2.1	2	2	1.52376	0.182917	24.266	2	1	1	1	0.6515	-0.186086		1	2.1	2	2	0.77703	-0.109562	24.502	2
	113	Tb927.1.730	NADH-ubiquinone oxidoreductase complex I subunit, putative		Q4GZE5	62.84	2.1	0	1				0.891587	-0.0498362	0.380093	0.42011	2.1	1	1	1.25497	0.0986343		1	0	0	0				0	2.1	1	1	0.75953	-0.119455		1
	791	Tb927.8.630	lipoate-protein ligase, putative		Q57YG7	57.052	2.1	0	1				0.872878	-0.0590463	0.39728	0.400903	2.1	1	1	1.74847	0.242657		1	0	0	0				0	2.1	1	1	0.81395	-0.0894023		1
	366	Tb927.11.2090	choline kinase (EK1)	EK1	Q386V0	49.158	2.1	0	1				1.1493	0.0604334			0	0	0				0	2.1	1	1	0.56593	-0.247237		1	0	0	0				0
	651	Tb927.6.580	hypothetical protein, conserved		Q583U5	66.692	2	0	1				1.21057	0.0829895	0.315415	0.501118	2	1	1	2.19616	0.341664		1	0	0	0				0	2	1	1	0.83414	-0.0787611		1
	440	Tb927.11.910	hypothetical protein, conserved		Q387F9	134.26	2	0	1				0.972434	-0.0121398	0.458924	0.338259	2	1	1	0.988142	-0.00518051		1	2	1	1	0.92369	-0.0344738		1	0	0	0				0
	868	Tb927.9.4450	hypothetical protein		Q38F96	70.752	2	0	1				0.965198	-0.0153836	0.454503	0.342463	2	1	1	0.979048	-0.00919585	8.6374	2	2	1	1	0.9474	-0.0234666	5.0823	2	2	1	1	1.0016	0.000694316	8.424	2
	200	Tb927.10.3990	DHH1 (DHH1)	DHH1	Q38BK1	46.468	2	0	1				0.595398	-0.225192	0.0772824	1.11192	0	0	0				0	2	1	1	0.68763	-0.162645		1	0	0	0				0
	580	Tb927.5.1810;Tb927.5.1830	lysosomal/endosomal membrane protein p67 (p67)	p67	Q57ZQ0	72.732	2	0	2				0.26366	-0.578956			2	1	1				0	0	0	0				0	2	1	1	0.63608	-0.196488		1
	731	Tb927.7.7180;Tb927.7.7110	leucine-rich repeat protein (LRRP), putative		Q57XT8	71.445	1.9	0	2				1.01119	0.00483113	0.481257	0.317623	1.9	1	1	1.23283	0.0909042	0.30304	2	1.9	1	1	0.72165	-0.141673	0.72186	2	1.9	1	1	0.91358	-0.0392534	7.5572	2
	850	Tb927.9.1600	hypothetical protein, conserved		Q38FY7	182.2	1.9	0	1				0.950298	-0.0221403	0.453848	0.343089	1.9	1	1	1.71818	0.23507		1	0	0	0				0	1.9	1	1	0.78128	-0.107193		1
	101	Tb927.1.2100	Calpain-like protein 1.1 (CALP1.1)	CALP1.1	Q4GZ11	126.15	1.9	0	1				0.927873	-0.0325114	0.317508	0.498246	1.9	2	2	1.16534	0.066452	15.579	2	1	1	1	0.57782	-0.238207		1	0.9	1	1	0.88858	-0.0513035		1
	785	Tb927.8.590	carnitine O-palmitoyltransferase, putative		Q57YH1	75.905	1.9	0.0023725	1				0.912037	-0.0399878	0.343947	0.463509	1.9	1	1	1.39733	0.145299		1	1.9	1	1	0.57954	-0.236917		1	1.9	1	1	0.90997	-0.0409729		1
	631	Tb927.6.3350	hypothetical protein, conserved (YCF45)	YCF45	Q584X8	59.527	1.9	0	1				0.893045	-0.0491265	0.38692	0.412379	1.9	1	1	1.98318	0.297363		1	1.9	1	1	0.68333	-0.16537		1	1.9	1	1	0.8149	-0.0888957		1
	545	Tb927.4.3160	dihydroxyacetone phosphate acyltransferase, putative (DAT)	DAT	Q583Z3	137.14	1.9	0	1				0.876113	-0.0574401	0.389309	0.409706	1.9	2	2	1.59013	0.201432	12.373	4	0	0	0				0	1.9	2	2	0.78238	-0.106582	10.375	4
	559	Tb927.4.4560	hypothetical protein, conserved		Q583E1	117.5	1.9	0	1				0.83946	-0.0760001	0.369657	0.432201	1.9	1	1	1.99362	0.299642		1	1.9	2	2	0.7019	-0.153725	6.876	2	1.9	1	1	1.1503	0.0608111		1
	188	Tb927.10.3100	glycerol-3-phosphate acyltransferase, putative		Q38BT6	78.194	1.9	0	1				0.779893	-0.107965	0.146756	0.833405	1.9	1	1	2.84244	0.453692		1	1.9	1	1	0.37897	-0.421395		1	1.9	1	1	0.47867	-0.319964		1
	502	Tb927.3.4020	phosphatidylinositol 4-kinase alpha, putative		Q57WD8	255.5	1.8	0	1				0.98066	-0.00848175	0.475648	0.322714	1.8	2	2	1.34102	0.127436	6.0231	2	1.8	2	2	0.71743	-0.14422	6.4388	2	1.8	2	2	1.0473	0.0200711	26.865	2
	763	Tb927.8.2770	inositol 1,4,5-trisphosphate receptor (IP3R)	IP3R	Q57XB2	342.48	1.8	0	1				0.860933	-0.0650305	0.358158	0.445926	1.3	3	3	2.00586	0.3023	1.7795	4	1.4	3	3	0.72895	-0.137302	52.201	3	1.3	3	3	0.72812	-0.137797	13.889	4
	456	Tb927.2.2530	hypothetical protein, conserved		Q587I3	87.633	1.7	0	1				1.00246	0.00106555	0.497407	0.303288	1.7	1	1	1.40669	0.148198		1	1.7	1	1	0.75426	-0.122479		1	1.7	1	1	1.2923	0.111363		1
	305	Tb927.11.12930	DEAD-box helicase, putative			85.6	1.7	0.0023838	1				0.51591	-0.287426			1.7	1	1	1.60901	0.206559		1	0	0	0				0	1.7	1	1	0.12177	-0.91446		1
	764	Tb927.8.2880	hypothetical protein, conserved		Q57W84	125.11	1.6	0	1				1.05945	0.0250793	0.459172	0.338025	1.6	1	1	1.36674	0.135685		1	1.6	1	1	0.71594	-0.145123		1	1.6	1	1	0.96884	-0.0137479		1
	176	Tb927.10.2030	hypothetical protein, conserved		Q38C40	69.058	1.6	0.0035336	1				1.01655	0.00713012	0.340109	0.468381	1.6	1	1	1.77308	0.248729		1	1.6	1	1	0.55682	-0.254285		1	1.6	1	1	0.49421	-0.306088		1
	280	Tb927.11.10560	eukaryotic translation initation factor 4 gamma, putative		Q383M3	79.7	1.6	0	1				0.946246	-0.0239961	0.450395	0.346407	1.6	1	1	1.50564	0.177721		1	0	0	0				0	1.6	1	1	0.88703	-0.0520617		1
	388	Tb927.11.4160	predicted C2 domain protein		Q386A0	136.31	1.5	0	1				0.988744	-0.00491625	0.470111	0.327799	1.5	2	2	1.54734	0.189586	7.5654	2	1.5	2	2	0.57155	-0.242946	12.012	2	1.5	2	2	0.77418	-0.111158	4.2033	2
	619	Tb927.6.1890	hypothetical protein, conserved		Q585M2	68.047	1.5	0.0089787	1				0.974529	-0.0112051	0.188327	0.725088	1.5	1	1	1.76171	0.245935		1	0	0	0				0	1.5	1	1	0.29684	-0.527478		1
	334	Tb927.11.15370	hypothetical protein, conserved (TbKap123)	TbKap123	Q381P8	117.88	1.5	0	1				0.957591	-0.0188197	0.415883	0.381029	1.5	1	1	1.76308	0.246271		1	1.5	1	1	0.58019	-0.23643		1	1.5	1	1	0.7324	-0.135252		1
	246	Tb927.10.7680	GTPase activating protein, putative		Q38AJ6	60.165	1.5	0.0099889	1				0.949986	-0.0222827	0.460946	0.33635	1.5	1	1	1.77258	0.248605		1	0	0	0				0	1.5	1	1	0.87742	-0.0567925		1
	887	Tb927.9.6710	flavoprotein monooxygenase, putative		Q38ER6	66.234	1.5	0	1			X	0.948781	-0.022834	0.459072	0.338119	1.5	1	1	1.62681	0.211337		1	0	0	0				0	1.5	1	1	0.96962	-0.0133984		1
	588	Tb927.5.2950	Repeat of unknown function (DUF1126), putative		Q57ZX1	88.256	1.5	0	1				0.946683	-0.0237952	0.444758	0.351876	1.5	1	1	2.54143	0.405077		1	1.5	1	1	0.56805	-0.245613		1	1.5	1	1	0.8712	-0.0598821		1
	506	Tb927.3.4490	protein farnesyltransferase alpha subunit, putative		Q580J3	70.347	1.5	0	1				0.933554	-0.0298605	0.402244	0.395511	1.5	1	1	1.29052	0.110766		1	1.5	1	1	0.68094	-0.166891		1	0	0	0				0
	650	Tb927.6.5110	damage-specific DNA binding protein, putative		Q586I3	138.21	1.5	0	1				0.859699	-0.0656536	0.35825	0.445813	1.5	1	1	1.13692	0.0557296		1	1.5	1	1	1.112	0.0461048		1	1.5	1	1	0.83509	-0.0782667		1
	331	Tb927.11.15050	Cation efflux family, putative		Q381T0	51.912	1.5	0.0099558	1				0.633421	-0.198307	0.049202	1.30802	0	0	0				0	0	0	0				0	1.5	1	1	0.76749	-0.114927		1
	364	Tb927.11.1980	zinc finger protein family member, putative (ZC3H41)	ZC3H41	Q386W1	58.459	1.5	0.0057471	1				1.82472	0.261196			1.5	1	1	1.36151	0.13402		1	0	0	0				0	1.5	1	1	0.82357	-0.0842995		1
	335	Tb927.11.15800	hypothetical protein, conserved		Q381K6	89.585	1.5	0	1				1.0309	0.0132165			1.5	1	1	2.34148	0.369491		1	0	0	0				0	0	0	0				0
	83	Tb927.10.13210;Tb11.v5.0694	dolichyl-P-Man:GDP-ManGlcNAc2-PP-dolichyl beta-1,4-mannosyltransferase, putative		Q388S6	68.515	1.5	0	2				0.98563	-0.00628609			1.5	1	1	1.35663	0.132462		1	0	0	0				0	0	0	0				0
	779	Tb927.8.5210	cullin, putative		Q57UJ3	128	1.5	0	1				0.76749	-0.114927			0	0	0				0	0	0	0				0	1.5	1	1	1.1493	0.0604334		1
	103	Tb927.2.400;Tb927.2.380;Tb927.2.280;Tb927.1.240	retrotransposon hot spot protein 2 (RHS2), putative		Q584M9	90.324	1.4	0	4				0.79927	-0.0973066	0.0412126	1.38497	0	0	0				0	0	0	0				0	1.4	1	1	1.0309	0.0132165		1
	253	Tb927.10.8290;Tb927.10.8270	eukaryotic translation initiation factor 3 subunit 8, putative			84.339	1.4	0	2				1.1506	0.0609234	0.356595	0.447825	1.4	1	1	1.58816	0.200894	3.3657	2	0	0	0				0	1.4	1	1	0.74479	-0.127966	12.627	2
	125	Tb927.10.11130	SET domain containing protein, putative		Q389M6	107.62	1.4	0	1				1.08578	0.0357402	0.382425	0.417454	1.4	1	1	1.18194	0.0725937		1	0	0	0				0	1.4	1	1	0.85402	-0.068532		1
	658	Tb927.7.1230	hypothetical protein, conserved		Q57WS7	92.929	1.4	0	1				1.01335	0.00576152	0.4749	0.323398	1.4	1	1	1.31366	0.118484		1	1.4	1	1	0.6431	-0.191721		1	1.4	1	1	0.95261	-0.0210849		1
	546	Tb927.4.3300	metallo-peptidase, Clan MA(E) Family M41		Q584A7	78.872	1.4	0.0079007	1			X	0.975459	-0.0107911	0.476648	0.321802	1.4	1	1	1.97328	0.295189		1	1.4	1	1	0.7629	-0.117532		1	1.4	1	1	0.98348	-0.00723447		1
	486	Tb927.3.2050	hypothetical protein, conserved		Q57ZA6	172.41	1.4	0	1			X	0.968894	-0.0137239	0.455169	0.341828	1.4	1	1	1.40335	0.147166		1	1.4	1	1	0.66186	-0.179234		1	0	0	0				0
	332	Tb927.11.15070	hypothetical protein, conserved		Q381S8	119.15	1.4	0	1				0.95104	-0.021801	0.424295	0.372332	1.4	1	1	1.69661	0.229583		1	1.4	1	1	0.78094	-0.107382		1	1.4	1	1	0.61766	-0.209251		1
	62	Tb11.v5.0197;Tb927.10.6050	clathrin heavy chain, putative			95.848	1.4	0	2				0.918817	-0.0367712	0.415687	0.381234	1.4	1	1	1.0192	0.00826017		1	1.4	1	1	1.0964	0.039969		1	0	0	0				0
	225	Tb927.10.6230	MORN repeat containing protein		Q38AY3	77.026	1.4	0.0089586	1				0.78726	-0.103882	0.30829	0.51104	1.4	1	1	1.22366	0.087661		1	1.4	1	1	0.89562	-0.0478762		1	1.4	1	1	1.0199	0.00855759		1
	657	Tb927.7.1220	hypothetical protein, conserved		Q57WS8	117.94	1.4	0	1				1.7952	0.254114			1.4	1	1	1.19271	0.0765332		1	1.4	1	1	0.91877	-0.0367932	7.0893	2	1.4	1	1	1.0484	0.020527		1
	695	Tb927.7.3880	protein kinase, putative		Q57UD5	87.072	1.4	0	1				0.90255	-0.0445287			0	0	0				0	1.4	1	1	0.10833	-0.965251		1	0	0	0				0
	873	Tb927.9.5210	glutaminyl-tRNA synthetase, putative	GlnRS	Q38F32	67.278	1.4	0.0099338	1				0.64196	-0.192492			0	0	0				0	1.4	1	1	0.86181	-0.0645885		1	0	0	0				0
	680	Tb927.7.2680	zinc finger protein family member, putative (ZC3H22)	ZC3H22	Q57Y78	76.183	1.3	0	1				1.2001	0.0792165	0.409544	0.387699	1.3	1	1	2.02192	0.305763		1	0	0	0				0	1.3	1	1	0.74309	-0.128959		1
	869	Tb927.9.4500	heat shock protein, putative		Q38F93	91.117	1.3	0	1				1.03363	0.0143658	0.464623	0.332899	1.3	1	1	1.5357	0.186306	2.9138	2	0	0	0				0	1.3	1	1	0.81037	-0.0913166	1.2762	2
	317	Tb927.11.13700	hypothetical protein, conserved		Q382G7	85.787	1.3	0	1				1.01912	0.00822598	0.480519	0.31829	1.3	1	1	1.68554	0.22674		1	0	0	0				0	1.3	1	1	0.7338	-0.134422		1
	44	Tb06.3A7.270	hypothetical protein, conserved			123.84	1.3	0	1				0.912514	-0.0397602	0.371934	0.429534	1.3	1	1	2.63797	0.421269		1	1.3	1	1	0.46043	-0.336836		1	1.3	1	1	0.63589	-0.196618		1
	488	Tb927.3.2620	hypothetical protein, conserved		Q582X4	216.87	1.3	0	1				0.847895	-0.0716578	0.14787	0.830119	1.3	2	2	1.57203	0.196461	55.258	2	0.5	1	1	0.57461	-0.240627		1	0.5	1	1	0.60842	-0.215797		1
	519	Tb927.3.5650	serine/threonine protein kinase, putative		Q57VH8	103.57	1.3	0	1				0.48925	-0.310469			0	0	0				0	1.3	1	1	0.45811	-0.33903	5.296	2	0	0	0				0
	558	Tb927.8.7980;Tb927.4.4380	Vacuolar proton pyrophosphatase 2, putative (VP2)	TVP1	Q57U47	86.003	1.2	0	2				1.01812	0.00779982	0.480305	0.318483	1.2	1	1	1.52091	0.182104		1	1.2	1	1	0.6456	-0.190036		1	0	0	0				0
	623	Tb927.6.2210	hypothetical protein, conserved		Q584T5	123.85	1.2	0	1				0.948947	-0.0227579	0.439254	0.357285	1.2	1	1	1.27285	0.104776		1	0	0	0				0	1.2	1	1	0.78311	-0.106177		1
	876	Tb927.9.5700	hypothetical protein, conserved		Q38EY5	238.85	1.2	0	1				0.946689	-0.0237927	0.410767	0.386405	1.2	2	2	1.81884	0.259795	9.2338	5	1.2	2	2	0.56521	-0.24779	5.6854	4	1.2	2	2	0.76097	-0.118632	37.791	5
	121	Tb927.10.10850	argonaute-like protein (AGO1)	AGO1	Q389P5	99.184	1.2	0.0089485	1				0.937731	-0.0279217	0.435514	0.360998	1.2	1	1	1.44632	0.160264		1	0	0	0				0	1.2	1	1	0.78904	-0.102901		1
	392	Tb927.11.4650	hypothetical protein, conserved		Q385V2	167.85	1.2	0	1				0.93718	-0.0281768	0.41645	0.380437	1.2	1	1	1.27026	0.103893		1	1.2	1	1	0.89512	-0.0481187		1	1.2	1	1	0.79814	-0.0979209		1
	393	Tb927.11.4660	Kinesin-13 2 (KIN13-2)	Kif13-2	Q385V1	76.989	1.2	0.0046566	1				0.926499	-0.0331548	0.393495	0.405061	1.2	1	1	1.37654	0.138788		1	1.2	1	1	0.69626	-0.157229		1	1.2	1	1	0.87219	-0.0593889	15.535	2
	794	Tb927.8.650	cation-transporting ATPase, putative		Q57YG5	140.4	1.2	0	1				0.876523	-0.0572368	0.236989	0.625271	1.2	2	2	1.82143	0.260412	12.023	2	1.2	2	2	0.53946	-0.268041	3.2168	2	1.2	2	2	0.65516	-0.183653	7.4546	2
	705	Tb927.7.5230	lanosterol synthase		Q57ZG6	103.03	1.2	0.0035377	1				1.0858	0.0357498			0	0	0				0	1.2	1	1	0.26366	-0.578956		1	0	0	0				0
	655	Tb927.7.1150	hypothetical protein, conserved		Q57WT5	145.6	1.1	0.0099778	1				2.85756	0.455995	0.0974108	1.01139	1.1	1	1	9.91572	0.996324		1	1.1	1	1	0.33672	-0.472731		1	0	0	0				0
	105	Tb927.1.2980	hypothetical protein, conserved		Q4GYS6	124.08	1.1	0	1				1.13096	0.0534455	0.320084	0.494735	1.1	1	1	1.07077	0.029695	8.9941	2	1.1	1	1	0.89195	-0.0496595	5.549	2	1.1	1	1	1.0229	0.00983318	11.864	2
	490	Tb927.3.2710	6-phosphofructo-2-kinase 1		Q582Y3	110.79	1.1	0.0057078	1				1.07588	0.0317628	0.358145	0.445941	1.1	1	1	1.15148	0.0612552		1	1.1	1	1	0.82259	-0.0848166		1	1.1	1	1	0.89033	-0.050449		1
	751	Tb927.8.1840	Sec7 domain containing protein, putative		Q581Z8	225.88	1.1	0	1				1.04033	0.0171699	0.43048	0.366047	1.1	2	2	1.29378	0.11186	9.5988	2	1.1	2	2	0.75738	-0.120686	11.128	2	1.1	2	2	0.86293	-0.0640244	7.369	2
	670	Tb927.7.2170	hypothetical protein, conserved		Q57XQ7	168.67	1.1	0	1				1.02442	0.0104791	0.477954	0.320614	1.1	2	2	2.3904	0.378471	22.942	2	0	0	0				0	1.1	2	2	0.60608	-0.21747	14.017	2
	369	Tb927.11.240	hypothetical protein, conserved		Q387M7	114.06	1.1	0	1				0.953517	-0.0206714	0.371027	0.430595	1.1	1	1	1.33369	0.125055		1	1.1	1	1	0.66757	-0.175503		1	1.1	1	1	0.74458	-0.128089		1
	611	Tb927.6.1110	ubiquitin carboxyl-terminal hydrolase, putative		Q585D6	119.63	1.1	0.0011933	1				0.902097	-0.0447467	0.396204	0.402081	1.1	1	1	1.04739	0.0201103		1	0	0	0				0	1.1	1	1	0.98662	-0.00585009		1
	701	Tb927.7.4450	hypothetical protein, conserved		Q57X61	113.23	1.1	0	1				0.894234	-0.0485488	0.410548	0.386636	1.1	1	1	1.83972	0.264753		1	0	0	0				0	1.1	1	1	0.75135	-0.124158		1
	566	Tb927.8.6940;Tb927.4.5380	hypothetical protein, conserved		Q57YQ1	164.96	1	0.0011947	2				28.6231	1.45672	0.00353357	2.45179	1	1	1	99.99	1.99996		1	1	1	1	21.757	1.3376		1	1	1	1	21.066	1.32358		1
	265	Tb927.10.9190	isoleucyl-tRNA synthetase, putative (IleRS)	IleRS	Q38A55	130.6	1	0	1				1.54116	0.187847	0.181347	0.741489	1	1	1	1.48269	0.17105		1	0	0	0				0	1	1	1	0.89404	-0.0486431		1
	707	Tb927.7.530	FYVE zinc finger, putative		Q57U01	171.31	1	0	1				1.13974	0.0568074	0.345201	0.461928	1	1	1	1.51073	0.179188		1	1	1	1	0.83484	-0.0783968		1	1	1	1	1.0954	0.0395727		1
	692	Tb927.7.3550	hypothetical protein, conserved		Q57WH0	138.16	1	0	1				0.918844	-0.0367584	0.387636	0.411576	1	1	1	1.72879	0.237742		1	1	1	1	0.60478	-0.218403		1	1	1	1	0.8161	-0.0882566		1
	860	Tb927.9.3400	endo-beta-N-acetylglucosaminidase, putative		Q38FI8	115.9	1	0.0011976	1				0.918812	-0.0367734	0.40108	0.396769	1	1	1	1.17696	0.0707599		1	0	0	0				0	1	1	1	0.79984	-0.0969969		1
	343	Tb927.11.16100	ubiquitin carboxyl-terminal hydrolase, putative		Q381H6	131.25	0.9	0	1				1.0378	0.0161141	0.360794	0.442741	0.9	1	1	1.05699	0.0240721		1	0.9	1	1	0.74074	-0.130334		1	0.9	1	1	0.85077	-0.0701878		1
	886	Tb927.9.6460	hypothetical protein, conserved		Q38ET5	170.34	0.8	0	1				1.23657	0.0922188	0.248513	0.60465	0.8	1	1	1.7619	0.245981		1	0	0	0				0	0.8	1	1	0.7555	-0.121766		1
	704	Tb927.7.5220	protein kinase, putative		Q57ZG7	181.66	0.8	0.0012048	1				1.19279	0.0765637	0.303061	0.518469	0.8	1	1	1.93229	0.286073		1	0	0	0				0	0.8	1	1	0.64922	-0.187608		1
	175	Tb927.10.1970	CHAT domain containing protein, putative		Q38C46	156.62	0.8	0.0046458	1				1.16921	0.0678921	0.335373	0.474472	0.8	1	1	2.04599	0.310904		1	0	0	0				0	0.8	1	1	0.6944	-0.15839		1
	250	Tb927.10.8170	nuclear pore complex protein (NUP155), putative		Q38AE7	144.37	0.8	0.0023669	1				1.04104	0.0174655	0.377804	0.422734	0.8	1	1	1.22324	0.0875122		1	0.8	1	1	0.70502	-0.151799		1	0.8	1	1	0.80773	-0.0927338		1
	778	Tb927.8.5200	hypothetical protein, conserved		Q57UJ2	201.55	0.8	0	1				0.988602	-0.00497853	0.484151	0.315019	0.8	1	1	1.667	0.221936		1	0.8	1	1	0.60718	-0.216683		1	0.8	1	1	0.91714	-0.0375644		1
	465	Tb927.2.4400	hypothetical protein, conserved		Q586P5	136.9	0.8	0	1				0.940552	-0.0266172	0.412586	0.384486	0.8	1	1	1.48752	0.172463		1	0.8	1	1	0.67625	-0.169893		1	0.8	1	1	0.84619	-0.0725321		1
	804	Tb927.8.800	Domain of unknown function (DUF3437), putative		Q57YF1	246.72	0.7	0.0057013	1				1.03002	0.0128458	0.455825	0.341202	0.7	1	1	0.991572	-0.0036759		1	0	0	0				0	0.7	1	1	0.95778	-0.0187342		1
	543	Tb927.4.2880	Nucleoporin (TbNup225)	TbNup225	Q583W5	225.59	0.6	0.0068337	1				1.19195	0.076257	0.399981	0.397961	0.6	1	1	1.67154	0.223117		1	0	0	0				0	0.6	1	1	0.80421	-0.0946305		1
	605	Tb927.5.570	hypothetical protein, conserved		Q57VV6	233.39	0.6	0.0012063	1				0.908897	-0.0414852	0.410364	0.386831	0.6	1	1	1.76498	0.246739		1	0.6	1	1	0.62516	-0.204009		1	0.6	1	1	1.1618	0.0651314		1
	781	Tb927.8.5580	N-terminal region of Chorein, a TM vesicle-mediated sorter/Integral peroxisomal membrane peroxin, putative		Q57X24	526.41	0.5	0	1				2.47301	0.393227	0.0423712	1.37293	0.2	1	1	7.53693	0.877195		1	0.3	1	1	0.90562	-0.043054		1	0.3	1	1	1.307	0.116276		1
	585	Tb927.5.2330	hypothetical protein, conserved		Q582D2	484.9	0.5	0	1				0.975561	-0.0107454	0.450966	0.345856	0.5	1	1	1.41066	0.149421		1	0.5	1	1	0.60588	-0.217613		1	0.5	1	1	0.88902	-0.0510885		1
	237	Tb927.10.740	structural maintenance of chromosome 4, putative (SMC4)	SMC4	Q38CG6	154.7	0.5	0.0078918	1				0.939863	-0.0269354	0.444848	0.351788	0.5	1	1	2.00799	0.302762		1	0	0	0				0	0.5	1	1	0.67959	-0.167753		1
	567	Tb927.4.560	Cytoplasmic dynein 2 heavy chain (DYNC2H1), putative (DYNC2H1)	DYNC2H1	Q57ZY4	479.84	0.4	0	1				0.56593	-0.247237			0	0	0				0	0	0	0				0	0.4	1	1	1.1335	0.0544215		1
	632	Tb927.6.3670	paraflagellar rod component, putative (PFC8)	PFC8	Q585W5	359.21	0.2	0.0057208	1				0.71279	-0.147038			0	0	0				0	0	0	0				0	0.2	1	1	0.7593	-0.119587		1
