# Supplementary material for: The non-canonical mitochondrial inner membrane presequence translocase of trypanosomatids contains two essential rhomboid-like proteins
Source: Nat Commun. 2016 Dec 19;7:13707. doi: 10.1038/ncomms13707 (PMC5187411; doi:10.1038/ncomms13707)
Supplement: Supplementary Data 5 — Complete list of proteins detected in SILAC-MS analysis of LDH-DHFR IP [file ncomms13707-s6.xlsx]

## Sheet: Supp. Table 5 - LDH-DHFR IP
	Supplementary Data 5: Complete list of proteins detected in SILAC-MS analysis of LDH-DHFR IP
														Data determined across Replicates 1 - 3							Replicate 1							Replicate 2							Replicate 3
	Protein Group ID	Protein IDs (TriTrypDB 8.1)	Product Description	Gene name	UniProt ID as provided by TriTrypDB 8.1	Mol. Weight [kDa]	Sequence Coverage [%]	Q-Value	# of Proteins in Protein Group	ATOM and putative TIM components	mito. proteins (Niemann et al.)	OM proteome	IM cluster	Fold Change	Mean log10 Ratio +/- ATM	p-Value	-log10 p-Value	Sequence Coverage [%]	Peptides	Unique Peptides	Ratio +/- AMT	log10 Ratio +/- AMT	Ratio Variability [%]	Ratio Count	Sequence Coverage [%]	Peptides	Unique Peptides	Ratio +/- AMT	log10 Ratio +/- AMT	Ratio Variability [%]	Ratio Count	Sequence Coverage [%]	Peptides	Unique Peptides	Ratio +/- AMT	log10 Ratio +/- AMT	Ratio Variability [%]	Ratio Count
	Proteins with a fold change ≥ 2, a p-value < 0.05 and a sequence coverage ≥ 4
	1257	Tb927.11.5820	Inhibitor of apoptosis-promoting Bax1, putative		Q385I6	32.267	14.2	0	1		X		X	6.05516	0.782126	0.00889869	2.05067	14.2	2	2	3.8781	0.588619	13.856	10	14.2	2	2	6.3814	0.804916	14.606	8	14.2	2	2	8.97102	0.952842	47.147	10
	2338	Tb927.8.1150	kinetoplastid kinetochore protein 9 (kkt9)	kkt9	Q57VN9	39.248	24	0	1					3.71442	0.569891	0.00206128	2.68586	21.3	6	6	3.9198	0.593264	19.867	11	18.4	5	5	3.1473	0.497938	24.841	11	21.3	7	7	4.15403	0.61847	38.763	9
	2138	Tb927.7.2110	kinetoplastid kinetochore protein 11 (kkt11)	kkt11	Q57V00	29.286	32.3	0	1					3.62176	0.55892	0.00143116	2.84431	32.3	7	7	3.8111	0.58105	20.602	7	26.3	6	6	3.1595	0.499618	17.303	6	32.3	7	7	3.9454	0.596091	30.224	6
	1789	Tb927.4.5110	kinetoplastid kinetochore protein 8 (kkt8)	kkt8	Q584J5	44.568	15.3	0	1					3.4495	0.537756	0.00643125	2.1917	11	4	4	3.6689	0.564536	25.444	5	6	2	2	4.2509	0.628481	39.416	3	12	4	4	2.63179	0.420251	87.046	4
	404	Tb927.10.12460	Zinc finger, C3HC4 type (RING finger), putative		Q388Z7	16.636	6.8	0	1					3.44621	0.537342	0.0109788	1.95945	6.8	1	1	2.7703	0.442527		1	6.8	1	1	2.9585	0.471072		1	6.8	1	1	4.99376	0.698427		1
	2536	Tb927.8.7010	chaperone protein DNAj, putative		Q57YQ8	22.469	44.1	0	1		X		X	3.32151	0.521336	0.00931825	2.03067	36.6	7	7	2.8428	0.453746	103.62	8	36.6	8	8	2.7839	0.444654	62.977	9	44.1	8	8	4.63027	0.665607	42.486	7
	2647	Tb927.9.1340	Myosin-like protein (TbMlp-2)	TbMlp-2	Q38G07	92.363	5.2	0	1					3.22309	0.508272	0.0190013	1.72122	1.8	1	1	3.4566	0.538649		1	0	0	0				0	5.2	3	3	3.00535	0.477895	20.592	3
	2358	Tb927.8.1680	kinetoplastid kinetochore protein 12 (kkt12)	kkt12	Q580F6	23.036	35.5	0	1					3.0762	0.488014	0.00659161	2.18101	28.5	6	6	2.9729	0.47318	25.211	9	23.5	5	5	2.5018	0.398253	65.631	8	26.5	6	6	3.91389	0.592609	10.031	5
	1043	Tb927.11.1620	hypothetical protein, conserved		Q386Z2	21.598	69.3	0	1		X		X	2.98457	0.474881	0.00664885	2.17725	66.1	11	11	2.581	0.411788	11.767	18	66.1	13	13	2.6775	0.427729	34.229	17	69.3	15	15	3.84704	0.585127	28.363	16
	1196	Tb927.11.4270	hypothetical protein, conserved		Q385Z0	31.579	17	0	1					2.89927	0.462288	0.00702511	2.15335	17	3	3	2.6425	0.422015	13.759	5	17	3	3	2.4721	0.393066	22.212	4	11.2	2	2	3.73065	0.571784	17.87	4
	2440	Tb927.8.4150	hypothetical protein, conserved		Q581D5	33.246	17.3	0	1	TimRhom II	X		X	2.88518	0.460173	0.0046659	2.33106	14.7	5	5	2.6588	0.424686	8.8338	6	17.3	6	6	2.5511	0.406727	18.918	6	17	5	5	3.54083	0.549105	5.5803	6
	640	Tb927.10.4200	hypothetical protein, conserved		Q38BI0	99.871	31	0	1					2.87335	0.458388	0.00384145	2.4155	24.5	21	21	3.3266	0.522001	14.853	16	28.2	22	22	2.4177	0.383402	35.493	29	28.1	22	22	2.94959	0.469762	34.474	25
	2404	Tb927.8.2830	hypothetical protein, conserved		Q57W89	26.237	24.1	0	1					2.79267	0.446019	7.07312e-05	4.15039	19.4	3	3	2.8144	0.449386	13.066	4	19.4	3	3	2.7266	0.435621	14.387	3	17.7	3	3	2.83825	0.45305	2.1673	3
	943	Tb927.11.13290	mitochondrial import inner membrane translocase subunit tim17 (Tim17)	Tim17	Q382K7	16.296	47.4	0	1	TbTim17	X			2.65276	0.423698	0.00817943	2.08728	47.4	5	5	2.2155	0.345472	17.236	10	47.4	5	5	2.4898	0.396164	3.5964	9	47.4	5	5	3.38421	0.529457	21.182	11
	2818	Tb927.9.8670	hypothetical protein, conserved		Q38EA8	53.637	5.9	0	1					2.61196	0.416966	0.0114889	1.93972	0	0	0				0	3.2	1	1	2.7041	0.432023		1	5.9	3	3	2.52296	0.40191	82.33	3
	2814	Tb927.9.8260	rhomboid-like protein		Q38ED9	36.786	33.1	0	1	TimRhom I	X		X	2.60946	0.41655	0.00204621	2.68905	28.3	7	7	2.3405	0.369309	10.344	12	33.1	8	8	2.6212	0.4185	31.928	12	27.1	7	7	2.89628	0.461841	24.111	15
	458	Tb927.10.13830	chaperone protein DNAj, putative		Q388L6	27.234	43.8	0	1		X		X	2.60635	0.416033	0.00198515	2.70221	40	10	10	2.4237	0.384479	17.783	16	39.2	9	9	2.4853	0.395379	24.248	13	42.9	10	10	2.93927	0.46824	23.95	20
	2601	Tb927.9.11220	hypothetical protein, conserved		Q38DQ3	41.551	57	0	1	TbTim42	X		X	2.57629	0.410994	0.00713512	2.1466	55.1	19	19	2.1525	0.332943	15.156	32	55.1	19	19	2.4941	0.396914	10.509	29	56.7	18	18	3.18512	0.503126	12.776	25
	2347	Tb927.8.1420	acyl-CoA dehydrogenase, mitochondrial precursor, putative		Q580I1	55.982	40.5	0	1	ACAD	X		X	2.56887	0.409742	0.00766869	2.11528	38.2	16	16	2.1786	0.338177	21.262	23	40.5	17	17	2.4086	0.381765	22.129	23	38.3	16	16	3.2306	0.509283	15.941	23
	2360	Tb927.8.1740	hypothetical protein, conserved		Q582A8	62.143	57.2	0	1	TbTim62	X		X	2.56662	0.409361	0.00864048	2.06346	54.3	24	24	2.1632	0.335097	20.377	37	54.5	24	24	2.3842	0.377343	27.515	34	56.2	24	24	3.27826	0.515643	24.287	34
	360	Tb927.10.11030	Archaic translocase of outer membrane 11 kDa subunit (ATOM11)	ATOM11	Q389N6	11.261	59	0	1	ATOM11	X	X		2.52712	0.402626	0.0128576	1.89084	59	7	7	1.9543	0.290991	19.248	18	59	7	7	2.5001	0.397957	20.108	16	59	8	8	3.30316	0.51893	66.597	17
	1249	Tb927.11.5600	Archaic Translocase of outer membrane 14 kDa subunit (ATOM14)	ATOM14	Q385K8	13.577	78.2	0	1	ATOM14	X	X		2.52198	0.401742	0.0144915	1.83889	78.2	12	12	1.9224	0.283844	26.492	51	78.2	11	11	2.4863	0.395554	32.754	48	78.2	13	13	3.35604	0.525827	66.551	64
	1574	Tb927.3.3520	Present in the outer mitochondrial membrane proteome 25 (POMP25)	POMP25	Q57XK2	47.641	28.3	0	1		X	X		2.51692	0.40087	0.0168117	1.77439	22.5	10	10	1.9666	0.293716	9.5454	11	26.2	11	11	2.3041	0.362501	23.902	12	26.7	11	11	3.51877	0.546391	15.24	12
	2587	Tb927.9.10560	Present in the outer mitochondrial membrane proteome 6 (POMP6)	POMP6	Q38DW0	19.035	48.8	0	1		X	X		2.51654	0.400804	0.0142712	1.84554	42.3	7	7	1.922	0.283753	21.945	29	44	8	8	2.4852	0.395361	20.069	20	47	8	8	3.33656	0.523299	38.8	27
	2840	Tb927.9.9660	Mitochondrial import receptor subunit ATOM40 (ATOM40)	ATOM40	Q38E31	38.295	79.8	0	1	ATOM40	X	X		2.51543	0.400613	0.0158445	1.80012	77.8	32	32	1.9002	0.278799	35.932	187	79.8	33	33	2.4639	0.391623	37.835	162	79.8	33	33	3.39951	0.531416	47.812	165
	887	Tb927.11.11460	Mitochondrial import receptor subunit ATOM69 (ATOM69)	ATOM69	Q383D2	68.998	84.3	0	1	ATOM69	X	X		2.50638	0.399047	0.0156787	1.80469	84.3	70	70	1.9045	0.279781	15.223	358	84.3	68	68	2.4414	0.387639	21.225	332	84.3	70	70	3.38627	0.529722	22.896	324
	2446	Tb927.8.4380	Archaic translocase of outer membrane 12 kDa subunit (ATOM12)	ATOM12	Q57VZ7	11.86	95.2	0	1	ATOM12	X	X		2.4877	0.395797	0.0160718	1.79394	66.7	9	9	1.8722	0.272352	18.223	27	66.7	8	8	2.4598	0.3909	31.585	22	95.2	9	9	3.34303	0.52414	34.236	29
	1461	Tb927.2.4445	hypothetical protein, conserved		Q586P9	15.441	35.3	0	1		X		X	2.48605	0.395509	0.0098197	2.0079	33.8	6	6	2.1648	0.335418	73.678	9	34.6	6	6	2.2038	0.343172	7.0404	8	35.3	6	6	3.22061	0.507938	18.325	8
	1352	Tb927.11.8370	hypothetical protein, conserved		Q384I2	105.1	16	0	1					2.45089	0.389324	0.00621032	2.20689	16	13	13	2.5566	0.407663	18.368	9	14.9	12	12	2.0229	0.305974	76.135	10	14.1	11	11	2.84665	0.454334	32.418	14
	1327	Tb927.11.7780	Mitochondrial import receptor subunit ATOM46 (ATOM46)	ATOM46	Q384P0	46.237	79	0	1	ATOM46	X	X		2.44636	0.38852	0.0141414	1.84951	72.8	31	31	1.878	0.273696	17.539	185	72.3	31	31	2.4373	0.386909	33.254	174	75.2	31	31	3.19857	0.504955	28.448	181
	913	Tb927.11.12240	cysteine peptidase, Clan CA, family C19, putative		Q382V7	89.061	41.5	0	1		X	X		2.3619	0.373262	0.0162578	1.78894	37.2	23	23	1.8139	0.258613	11.197	40	41.5	26	26	2.3124	0.364063	20.457	35	37.6	23	23	3.1413	0.497109	24.182	36
	994	Tb927.11.14750	PSP1 C-terminal conserved region, putative		Q381W0	42.2	7.3	0	1					2.30385	0.362455	0.0067011	2.17385	7.3	2	2	2.2888	0.359608	35.755	2	7.3	2	2	1.9521	0.290502	53.078	3	7.3	2	2	2.73688	0.437255	31.109	3
	1734	Tb927.4.3300	metallo-peptidase, Clan MA(E) Family M41		Q584A7	78.872	28.1	0	1		X		X	2.28812	0.359478	0.00441973	2.3546	24.6	19	19	2.105	0.323252	42.361	19	24.5	18	18	2.1267	0.327706	9.9208	19	25.6	18	18	2.67594	0.427477	27.222	17
	97	Tb927.5.4520;Tb05.5K5.160	hypothetical protein, conserved		Q57X52	108.2	54.1	0	2					2.26594	0.355249	0.00612857	2.21264	48.6	55	55	2.3949	0.379287	28.285	59	49	54	54	1.8954	0.277701	16.413	63	51.1	56	56	2.56305	0.408757	21.794	62
	1687	Tb927.4.1730	hypothetical protein, conserved		Q581Q8	19.091	23.3	0	1					2.18722	0.339893	0.0331911	1.47898	23.3	3	3	1.7958	0.254258	21.94	4	23.3	3	3	1.7427	0.241223	16.135	3	23.3	3	3	3.34348	0.524198	17.7	3
	1892	Tb927.5.3340	Tim10/DDP family zinc finger, putative		Q57Z59	11.094	33.7	0	1	TbTim11	X		X	2.18444	0.339341	0.0115619	1.93697	33.7	3	3	1.8507	0.267336	16.299	6	29.5	2	2	2.0376	0.309119	10.556	4	33.7	3	3	2.76419	0.441567	12.03	4
	1183	Tb927.11.3860	hypothetical protein, conserved		Q386C8	50.409	25.7	0	1		X		X	2.18357	0.339167	0.0063588	2.19663	22.8	11	11	1.9906	0.298984	11.718	15	22.8	11	11	2.0051	0.302136	16.916	16	25.7	12	12	2.60845	0.416382	11.544	15
	1765	Tb927.4.4210	ATP-dependent zinc metalloprotease AFG3-like, putative		Q57Y25	96.221	39.8	0	1		X		X	2.15465	0.333377	0.00445644	2.35101	35.5	28	28	2.0044	0.301984	41.149	35	35.1	28	28	2.0017	0.301399	24.254	31	32.7	26	26	2.49314	0.396747	22.56	26
	947	Tb927.11.1340	hypothetical protein, conserved		Q387B8	127.91	6.7	0	1					2.11839	0.326006	0.00510752	2.29179	2.8	2	2	2.4548	0.390016	58.797	2	4.1	3	3	1.8997	0.278685	7.6143	2	5.5	4	4	2.03853	0.309317	15.519	3
	377	Tb927.10.11520	hypothetical protein, conserved		Q389I9	13.421	74.4	0	1	TbTim13	X		X	2.09707	0.321612	0.00516422	2.287	73.5	11	11	1.8943	0.277449	26.076	16	73.5	9	9	2.0015	0.301356	26.461	14	74.4	12	12	2.43238	0.386031	55.621	19
	1515	Tb927.3.1600	Tim10/DDP family zinc finger, putative		Q57ZF1	11.872	65.7	0	1	Tim10	X			2.03257	0.308046	0.0153403	1.81417	65.7	5	5	1.8108	0.25787	26.636	11	65.7	5	5	1.7697	0.2479	21.166	8	65.7	5	5	2.62041	0.418369	41.774	12
	Further proteins quantified
	1261	Tb927.11.5890	Domain of unknown function (DUF4505), putative		Q385H9	24.523	4.1	0	1					1.98103	0.296891	0.0349675	1.45634	4.1	1	1	1.9071	0.280373		1	4.1	1	1	2.8059	0.448072		1	4.1	1	1	1.45288	0.162229		1
	725	Tb927.10.7240	kinetoplastid kinetochore protein 14 (kkt14)	kkt14	Q38AN9	74.384	11.8	0	1					1.95899	0.292033	0.0176898	1.75228	8.8	5	5	2.2838	0.358658	34.001	5	10.8	6	6	1.5129	0.17981	38.648	6	10.7	6	6	2.17585	0.337629	26.36	7
	2030	Tb927.6.3680	Present in the outer mitochondrial membrane proteome 31 (POMP31)	POMP31	Q585W6	27.875	32.9	0	1		X	X		1.95705	0.291602	0.0160944	1.79333	32.9	9	9	1.6875	0.227244	22.33	15	32.9	9	9	1.7762	0.249492	59.835	12	32.9	9	9	2.50075	0.39807	39.178	12
	601	Tb927.10.3130	myotubularin-associated protein, putative		Q38BT3	87.066	24.9	0	1					1.95664	0.291511	0.000246055	3.60897	18.5	11	11	2.0158	0.304447	12.421	7	17.5	10	10	1.9269	0.284859	35.109	7	24.9	16	16	1.92853	0.285226	9.051	12
	1784	Tb927.4.4940	hypothetical protein, conserved		Q584L1	73.839	11.5	0	1					1.94597	0.289137	0.00271644	2.566	9.7	5	4	2.0256	0.306554	4.1154	3	5.7	3	2	1.7643	0.246572	15.586	2	11.5	6	5	2.06198	0.314285	30.424	5
	372	Tb927.10.11340;Tb11.v5.0604	hypothetical protein, conserved		Q389K6	155.73	12	0	2				X	1.93857	0.287481	0.00398881	2.39916	9.7	11	11	2.043	0.310268	37.219	12	7.4	9	9	1.7216	0.235932	13.927	11	11.1	13	13	2.07129	0.316242	72.813	13
	2287	Tb927.7.640	hypothetical protein, conserved		Q57VR0	37.365	33.2	0	1		X		X	1.82175	0.260489	0.0159344	1.79767	30.8	10	10	1.5797	0.198575	31.18	54	30.8	10	10	1.6932	0.228708	28.249	37	28.4	9	9	2.2604	0.354185	21.846	53
	2143	Tb927.7.2200	Tim10/DDP family zinc finger, putative		Q57XQ4	8.8073	65.4	0	1	Tim9	X		X	1.81776	0.259537	0.0078279	2.10635	65.4	5	5	1.6953	0.229247	21.913	11	53.8	4	4	1.6756	0.22417	17.936	7	65.4	5	5	2.11443	0.325194	65.788	8
	2831	Tb927.9.9230	hypothetical protein, conserved		Q38E67	19.876	6.5	0.00039635	1					1.7523	0.243607	0.032817	1.4839	0	0	0				0	6.5	1	1	1.857	0.268812		1	6.5	1	1	1.65349	0.218403		1
	667	Tb927.10.5350;Tb11.v5.0242	dynein heavy chain, putative		Q38B68	474.7	4.9	0	2					1.74418	0.241592	0.0103593	1.98467	0.6	2	2	1.8432	0.265572	32.411	2	4.3	14	11	1.4861	0.172048	17.008	9	2.7	9	7	1.93712	0.287157	21.182	5
	435	Tb927.10.13230	hypothetical protein, conserved		Q388S4	50.454	9.2	0	1		X			1.73257	0.238691	0.0141115	1.85043	9.2	3	3	1.5831	0.199508	43.27	3	4.8	2	2	1.5702	0.195955	5.3007	2	4.8	2	2	2.09223	0.320608	6.2705	2
	1736	Tb927.4.3430	hypothetical protein, conserved		Q585K7	12.369	57.8	0	1		X		X	1.73155	0.238435	0.00938202	2.0277	57.8	6	6	1.6281	0.211681	36.274	10	57.8	6	6	1.5824	0.199316	32.398	13	57.8	7	7	2.01515	0.304308	49.141	11
	1618	Tb927.3.4920	LETM1 and EF-hand domain-containing protein 1, putative			42.737	57.9	0	1		X		X	1.70423	0.231528	0.0168364	1.77375	57.7	20	20	1.4958	0.174874	12.263	37	56.9	19	19	1.5939	0.202461	10.808	33	55.3	20	20	2.07611	0.31725	34.972	30
	2738	Tb927.9.3800	kinetoplastid kinetochore protein 18 (kkt18)	kkt18	Q38FF3	66.967	5.4	0	1					1.6787	0.224973	0.0481828	1.31711	5.4	3	3	1.318	0.119915	28.769	3	3.8	2	2	1.5269	0.183811	0.010672	2	3.8	2	2	2.35067	0.371192	11.312	2
	1344	Tb927.11.8160	dynein heavy chain, putative		Q384K3	473.83	5.1	0	1					1.64607	0.216449	0.00361642	2.44172	1	3	3	1.7621	0.246031	33.341	3	3.9	14	14	1.5219	0.182386	14.161	13	4.5	16	16	1.66315	0.22093	26.563	14
	2140	Tb927.7.2160	hypothetical protein, conserved		Q57XQ8	37.233	44.3	0	1		X			1.64231	0.215455	0.0113999	1.9431	41.9	14	14	1.8567	0.268742	32.514	40	34.3	12	12	1.4282	0.154789	19.152	32	37.5	12	12	1.67045	0.222834	15.585	33
	1238	Tb927.11.5390	hypothetical protein, conserved		Q385M9	9.795	67.5	0	1	Tim8-13	X		X	1.6273	0.211468	0.0135962	1.86658	61.4	4	4	1.6104	0.206934	63.406	6	55.4	3	3	1.4197	0.152197	48.864	6	67.5	5	5	1.88484	0.275274	43.77	8
	246	Tb11.v5.0842;Tb927.4.2720;Tb927.3.4370	Vesicle coat protein involved in Golgi to plasma membrane transport, putative			103.46	5.6	0	3					1.61415	0.207943	0.0178831	1.74756	4.5	3	3	1.397	0.145196	20.916	4	5.6	4	4	1.5674	0.19518	40.654	4	4.5	3	3	1.92068	0.283454	55.732	4
	2733	Tb927.9.3620	hypothetical protein, conserved		Q38FH0	25.222	25.1	0	1					1.60092	0.204369	0.0171145	1.76664	25.1	5	5	1.5261	0.183583	8.1636	8	25.1	5	5	1.4125	0.149988	34.742	8	25.1	5	5	1.90342	0.279535	23.182	8
	1169	Tb927.11.3500	Dpy-30 motif containing protein, putative		Q386G1	115.19	4	0	1					1.59221	0.202	0.026747	1.57272	2.6	2	2	1.793	0.25358	7.5173	3	4	3	3	1.7691	0.247752	14.331	2	4	3	3	1.27252	0.104666	14.518	4
	2095	Tb927.6.650	hypothetical protein, conserved		Q583T8	161.94	5.2	0	1					1.58546	0.200155	0.0287492	1.54137	5.2	7	7	1.8021	0.255779	15.053	7	2.8	4	4	1.7567	0.244698	16.181	3	5.2	7	7	1.25889	0.0999881	14.195	8
	867	Tb927.11.10870	32 kDa ER-associated protein (ERAP32)	ERAP32	Q383J2	27.317	39.7	0	1		X			1.581	0.198933	0.0093935	2.02717	39.7	10	10	1.5144	0.180241	14.088	19	33.9	9	9	1.4561	0.163191	14.881	16	33.9	9	9	1.79211	0.253366	21.838	19
	2345	Tb927.8.1360;Tb11.v5.0779	Dynein heavy chain, N-terminal region 2, putative		Q57VL9	473.17	12.6	0	2					1.58065	0.198835	0.0062487	2.20421	4.3	17	17	1.7258	0.23699	26.052	14	10.6	39	39	1.4431	0.159296	43.916	36	11.8	42	42	1.58569	0.200218	28.499	43
	1346	Tb927.11.8190	DNA repair protein RAD51 (RAD51)	RAD51	Q384K0	40.719	4.3	0.00039063	1					1.56867	0.195532	0.0122937	1.91032	0	0	0				0	4.3	1	1	1.5962	0.203087		1	4.3	1	1	1.54162	0.187976		1
	1728	Tb927.4.2930	OsmC-like protein, putative		Q583X0	29.306	32.1	0	1					1.5622	0.193737	0.0338379	1.4706	29.2	8	8	1.3378	0.126391	32.711	9	24.7	6	6	1.4329	0.156216	32.965	7	18.8	5	5	1.98886	0.298605	57.163	8
	1532	Tb927.3.2040	kinesin, putative		Q57ZA7	119.43	22.6	0	1		X			1.55677	0.192224	0.031169	1.50628	15.3	13	13	1.4825	0.170995	25.712	12	18.3	16	16	1.3108	0.117536	47.757	16	22.6	21	21	1.94152	0.288142	26.215	20
	312	Tb927.1.4310	hypothetical protein, conserved		Q4GYE7	183.76	4.6	0	1		X			1.55476	0.191663	0.00544567	2.26395	4.6	7	7	1.6779	0.224766	24.372	7	4.6	7	7	1.4294	0.155154	7.9629	6	2.1	4	4	1.56701	0.19507	9.3623	4
	1920	Tb927.5.4330	dihydrolipoamide branched chain transacylase, putative		Q57Z16	47.651	66.3	0	1		X			1.54574	0.189137	0.0100495	1.99785	63.1	28	28	1.5809	0.198904	21.122	61	63.1	28	28	1.3736	0.13786	36.827	67	66.3	28	28	1.70077	0.230645	15.175	82
	937	Tb927.11.13180	Present in the outer mitochondrial membrane proteome 10 (POMP10)	POMP10	Q382L8	61.21	47.1	0	1		X	X		1.54212	0.188118	0.0299899	1.52302	44.5	21	21	1.4435	0.159417	37.36	40	43.4	20	20	1.3263	0.122642	34.832	37	43.6	20	20	1.91556	0.282296	21.538	33
	2100	Tb927.6.830	hypothetical protein, conserved		Q585G3	22.112	9.7	0.0029996	1					1.54194	0.188069	0.04304	1.36613	9.7	2	2	1.2493	0.0966667	17.385	2	9.7	2	2	1.4756	0.168969		1	3.6	1	1	1.9887	0.29857		1
	2035	Tb927.6.3810	hypothetical protein, conserved		Q585X9	56.887	5.5	0	1					1.53648	0.186526	0.000820336	3.08601	5.5	2	2	1.5909	0.201643	11.032	3	2.2	1	1	1.5118	0.179494	6.6492	2	5.5	2	2	1.50814	0.178441	15.73	3
	1702	Tb927.4.2080	C2 domain containing protein (CC2D)	CC2D	Q583I5	104.88	13.6	0	1		X			1.53605	0.186406	0.0373904	1.42724	9.6	8	8	1.5559	0.191982	19.733	8	6.4	6	6	1.2306	0.0901169	14.074	6	9.2	7	7	1.89286	0.277119	18.833	5
	426	Tb927.10.12990	predicted ankyrin repeat family protein		Q388U7	32.826	4.7	0	1					1.52754	0.183992	0.0076434	2.11671	4.7	1	1	1.5699	0.195872		1	4.7	1	1	1.6465	0.216562		1	4.7	1	1	1.37893	0.139542		1
	2187	Tb927.7.320	hypothetical protein, conserved (TbRBP8)	TbRBP8	Q57U22	20.27	61.1	0	1					1.51891	0.181531	0.0153455	1.81402	48.3	8	8	1.6556	0.218955	12.823	10	61.1	9	9	1.3082	0.116674	11.21	12	53.3	8	8	1.61794	0.208962	15.834	13
	1914	Tb927.5.4020	hypothetical protein		Q57Z47	29.347	24.6	0	1		X			1.50381	0.177193	0.019326	1.71386	24.6	5	5	1.4192	0.152044	56.023	8	24.6	5	5	1.3538	0.131555	44.213	7	24.6	5	5	1.77004	0.247982	44.912	7
	2136	Tb927.7.2070	heat shock protein DNAJ, putative		Q57V04	36.377	14	0	1					1.50139	0.176493	0.00267834	2.57213	14	5	5	1.4618	0.164888	62.312	6	14	5	5	1.4528	0.162206	63.793	7	14	5	5	1.59363	0.202386	20.513	8
	513	Tb927.10.15300;Tb11.v5.0515	protein kinase, putative		Q387Y1	124.79	6.8	0	2					1.49001	0.17319	0.000948736	3.02285	0.7	1	1	1.4884	0.17272		1	1.6	2	2	1.5364	0.186504	37.7	2	6.8	6	6	1.44659	0.160346	27.795	5
	1847	Tb927.5.1800	hypothetical protein, conserved		Q57ZP9	13.427	22.8	0	1					1.48259	0.171021	0.00861523	2.06473	22.8	2	2	1.6365	0.213916	3.2186	3	22.8	2	2	1.4544	0.162684	12.083	2	22.8	2	2	1.36919	0.136463	2.3701	3
	1275	Tb927.11.6210	sterol 14-alpha-demethylase (CYP51)	CYP51	Q385E8	54.372	42.4	0	1		X			1.47796	0.169664	0.00699791	2.15503	39.5	18	18	1.5547	0.191647	20.321	29	41	18	18	1.3463	0.129142	18.929	31	41	18	18	1.54242	0.188204	15.54	23
	1311	Tb927.11.7140	cell cycle sequence binding phosphoprotein (RBP45), putative		Q384V7	35.476	10.5	0	1					1.47194	0.167889	0.00888959	2.05112	10.5	3	3	1.6191	0.209274	35.846	3	10.5	3	3	1.3523	0.131073	23.042	3	10.5	3	3	1.45654	0.163322	24.707	3
	2707	Tb927.9.2270	hypothetical protein, conserved		Q38FT5	78.354	39.5	0	1		X			1.47071	0.167527	0.0254643	1.59407	30.3	15	15	1.4572	0.163519	11.63	18	37.9	19	19	1.2633	0.101506	16.592	22	39.5	21	21	1.72804	0.237554	18.135	26
	2069	Tb927.6.4530	RNA-binding protein, putative (RBP17)	RBP17	Q587B9	16.821	63.4	0	1					1.46822	0.166792	0.0180099	1.74449	63.4	8	8	1.6021	0.20469	19.396	10	63.4	8	8	1.2648	0.102022	5.1693	9	52.3	7	7	1.56194	0.193664	13.926	8
	2144	Tb927.7.2230	mitochondrial carrier protein, putative		Q57XQ1	42.448	4.5	0.00039479	1					1.4675	0.166578	0.0287638	1.54115	4.5	1	1	1.5194	0.181672		1	0	0	0				0	4.5	1	1	1.41737	0.151485		1
	1738	Tb927.4.3480	hypothetical protein		Q585K2	19.994	13.1	0	1					1.46186	0.164904	0.0188431	1.72485	13.1	2	2	1.5184	0.181386	18.6	8	13.1	2	2	1.263	0.101403	24.652	9	13.1	2	2	1.62901	0.211924	23.394	9
	1195	Tb927.11.4260	Protein of unknown function, DUF607, putative		Q385Z1	27.838	4.4	0	1					1.45378	0.162498	0.0362742	1.4404	4.4	1	1	1.6077	0.206205		1	4.4	1	1	1.1746	0.06989	3.3264	2	4.4	1	1	1.62705	0.2114	19.8	2
	749	Tb927.10.7710	40S ribosomal protein S8, putative		Q38AJ3	29.838	8.8	0	1					1.44798	0.160762	0.0214705	1.66816	8.8	2	2	1.5497	0.190248		1	8.8	2	2	1.2363	0.0921239	3.7258	2	4.2	1	1	1.58459	0.199916		1
	1446	Tb927.2.3880	heterogeneous nuclear ribonucleoprotein H/F, putative (HNRNPH)	HNRNPH	Q586X0	55.134	6.2	0	1					1.44294	0.159248	0.0147591	1.83094	3.9	1	1	1.3021	0.114644		1	6.2	2	2	1.6249	0.210827	22.176	2	3.9	1	1	1.41995	0.152273		1
	1322	Tb927.11.7500;Tb927.11.7490	Protein of unknown function (DUF423), putative		Q384Q6	13.594	7.8	0	2					1.44119	0.158721	0.0110426	1.95693	7.8	1	1	1.5429	0.188338	27.797	3	7.8	1	1	1.2919	0.111229	25.824	3	7.8	1	1	1.50175	0.176598	84.709	4
	114	Tb11.v5.0537;Tb927.11.9920;Tb11.01.1680.v5	polyubiquitin, putative			70.128	49.4	0	3					1.43946	0.158199	0.0370242	1.43151	49.4	4	4	1.572	0.196453	29.669	25	49.4	5	5	1.1677	0.0673313	34.253	29	49.4	5	5	1.62485	0.210814	37.603	33
	823	Tb927.10.9910	PSP1 C-terminal conserved region, putative		Q389Y5	48.986	9.8	0	1					1.43707	0.157478	0.0132781	1.87687	9.8	3	3	1.6212	0.209837	12.601	4	9.8	3	3	1.3496	0.130205	30.746	3	9.8	3	3	1.35641	0.132391	18.908	3
	2120	Tb927.7.1380	hypothetical protein, conserved		Q57WR2	16.523	7.3	0	1					1.43402	0.156554	0.0305382	1.51516	7.3	1	1	1.6164	0.208549		1	7.3	1	1	1.1929	0.076604		1	7.3	1	1	1.52936	0.184509		1
	149	Tb927.10.6130;Tb11.v5.0205	hypothetical protein, conserved		Q38AZ3	43.987	15.7	0	2					1.4296	0.155215	0.0320138	1.49466	12.8	4	4	1.5458	0.189153	19.105	5	15.7	5	5	1.1832	0.0730582	15.759	4	12.8	4	4	1.59747	0.203433	20.083	4
	1659	Tb927.3.930	dynein heavy chain, putative		Q57WX6	531.41	14.2	0	1		X			1.42904	0.155044	0.0126663	1.89735	8.6	34	33	1.5418	0.188028	25.264	33	13.2	53	52	1.2754	0.105646	30.669	53	11.6	47	46	1.48408	0.171456	27.59	56
	1474	Tb927.2.4870	kinetoplastid-specific dual specificity phosphatase, putative		Q586S8	32.994	7.6	0	1					1.42617	0.154171	0.0100202	1.99912	7.6	2	2	1.296	0.112605	9.0993	2	7.6	2	2	1.4509	0.161637	12.131	2	3.6	1	1	1.54266	0.188271		1
	2217	Tb927.7.3940	mitochondrial carrier protein (MCP16)	MCP16	Q57UM4	36.34	51.7	0	1		X		X	1.41849	0.151826	0.0391292	1.4075	48	12	12	1.3401	0.127137	16.073	25	51.7	14	14	1.2272	0.0889153	14.722	27	45.3	11	11	1.73551	0.239427	15.496	20
	362	Tb927.10.11060	hypothetical protein, conserved		Q389N3	8.8635	32.9	0.00040096	1					1.41811	0.151709	0.0429544	1.36699	32.9	3	3	1.3729	0.137639	9.7765	4	20.5	2	2	1.1946	0.0772225	1.345	3	32.9	3	3	1.73886	0.240264	9.392	4
	565	Tb927.10.2290	chaperone protein DNAj, putative		Q38C15	46.795	31	0	1					1.41567	0.150962	0.023942	1.62084	31	8	8	1.4002	0.14619	20.304	9	31	8	8	1.242	0.0941216	11.952	12	31	8	8	1.63145	0.212575	28.102	16
	2805	Tb927.9.7720	predicted tetratricopeptide repeat protein		Q38EI1	152.89	7.7	0	1					1.40303	0.147066	0.00417449	2.3794	4.6	4	4	1.3857	0.141669	12.772	4	4.4	4	4	1.3391	0.126813	40.004	3	6.6	6	6	1.48838	0.172715	28.773	7
	1606	Tb927.3.4500;Tb11.v5.0629	Fumarate hydratase class I, cytosolic (FHc)	FHc	Q580J2	62.262	45	0	2					1.40024	0.146204	0.0265575	1.57581	45	18	18	1.6311	0.212481	28.269	22	40.7	16	16	1.3588	0.133156	14.851	19	41.4	17	17	1.23873	0.0929758	18.14	24
	2260	Tb927.7.540	chaperone protein DNAj, putative		Q57U00	50.644	7.9	0	1		X	X		1.38951	0.142862	0.0049427	2.30604	7.9	2	2	1.4252	0.153876	28.31	2	7.9	2	2	1.3016	0.114478	8.5723	2	7.9	2	2	1.44622	0.160233	7.6896	2
	1711	Tb927.4.2360	hypothetical protein, conserved		Q584F1	35.65	34.1	0	1		X			1.38574	0.141683	0.0255128	1.59324	31.9	9	9	1.3847	0.141356	12.012	12	34.1	10	10	1.2139	0.0841829	16.282	15	30.3	9	9	1.58311	0.19951	31.739	11
	432	Tb927.10.13110	Dynein light chain roadblock-type protein, putative		Q388T6	12.826	26.3	0	1					1.38196	0.140495	0.0033312	2.4774	26.3	2	2	1.4543	0.162654	20.689	3	12.7	1	1	1.3302	0.123917	7.9467	2	26.3	2	2	1.36431	0.134914	12.979	3
	235	Tb11.v5.0735;Tb927.10.9660	hypothetical protein, conserved			53.571	6.5	0	2					1.38154	0.140363	0.0464848	1.33269	2.7	1	1	1.4488	0.161008		1	0	0	0				0	6.5	2	2	1.3174	0.119718	13.316	2
	1978	Tb927.6.2160	hypothetical protein, conserved		Q584U0	33.183	25.8	0	1					1.3775	0.139093	0.0136719	1.86417	25.8	6	6	1.4546	0.162744	32.542	9	25.8	6	6	1.2363	0.0921239	6.6609	7	25.8	6	6	1.45349	0.162412	7.6667	7
	1147	Tb927.11.3120	nucleolar GTP-binding protein 1 (NOG1)	NOG1	Q386J9	74.753	11.1	0	1					1.37339	0.137793	0.0409831	1.3874	8.4	4	4	1.4456	0.160048	30.999	3	8.1	5	5	1.1386	0.0563712	68.969	3	4.1	2	2	1.57384	0.19696	11.169	2
	2461	Tb927.8.4850	hypothetical protein, conserved		Q57UW7	32.956	4.3	0.0093559	1					1.37321	0.137738	0.0198149	1.70301	4.3	1	1	1.5274	0.183953		1	4.3	1	1	1.2202	0.086431		1	4.3	1	1	1.38941	0.14283		1
	796	Tb927.10.9040;Tb11.v5.0509	hypothetical protein, conserved		Q38A70	168.22	9.3	0	2					1.3714	0.137165	0.0239624	1.62047	3.4	5	5	1.5816	0.199097	13.824	3	6.5	7	7	1.2948	0.112203	41.17	6	7.1	6	6	1.25949	0.100196	8.1592	4
	382	Tb927.10.1170;Tb11.0560;Tb11.v5.0858	intraflagellar transport protein 172 (IFT172)	IFT172	Q38CC3	196.6	29.1	0	3					1.37053	0.13689	0.0090682	2.04248	24.8	36	36	1.4634	0.165363	15.962	37	24.9	37	37	1.2638	0.101678	11.62	36	27.8	41	41	1.39196	0.143628	47.47	42
	1727	Tb927.4.2890	hypothetical protein, conserved		Q583W6	68.748	15.4	0	1					1.36998	0.136713	0.0251658	1.59919	11.6	4	4	1.3248	0.12215	22.096	4	11.6	4	4	1.2309	0.0902228	18.556	4	15.4	6	6	1.57676	0.197767	6.3473	6
	1154	Tb927.11.3250	dynein heavy chain, putative		Q386I6	531.18	23.4	0	1		X			1.36883	0.136349	0.0093743	2.02806	14.9	58	57	1.3945	0.144419	24.989	56	20.8	83	82	1.2597	0.100267	18.914	83	21.4	85	84	1.46002	0.16436	26.493	88
	2591	Tb927.9.10640	synaptojanin (N-terminal domain), putative		Q38DV2	83.045	53	0	1		X			1.36453	0.134983	0.0339246	1.46948	53	34	34	1.3744	0.138113	19.395	79	52.8	33	33	1.1729	0.069261	14.046	76	53	34	34	1.57607	0.197575	16.635	77
	2042	Tb927.6.4000	small glutamine-rich tetratricopeptide repeat protein, putative (SGT)	SGT	Q585Z8	45.966	28.1	0	1		X			1.36278	0.134426	0.0435927	1.36059	18.8	6	6	1.5267	0.183754	25.873	9	18.5	6	6	1.1214	0.0497606	17.444	8	25.5	8	8	1.47831	0.169764	12.709	7
	2451	Tb927.8.4560	hypothetical protein, conserved		Q57UZ5	137.87	4.4	0	1					1.36233	0.134284	0.0480094	1.31867	2.3	2	2	1.4093	0.149003	5.6339	2	4.4	4	4	1.1225	0.0501863	18.344	4	4.4	4	4	1.59831	0.203662	19.121	4
	1715	Tb927.4.2500	eukaryotic translation initiation factor 2-alpha kinase, putative		Q584D7	111.92	49.7	0	1					1.36151	0.134021	0.0287206	1.54181	47.3	45	45	1.3843	0.14123	19.722	118	49.7	46	46	1.1819	0.0725807	17.41	129	45.7	44	44	1.54259	0.188251	16.614	131
	1945	Tb927.6.1040;Tb927.6.1030	cysteine peptidase, Clan CA, family C1, Cathepsin L-like (CP)	CP		48.358	10.2	0	2					1.35926	0.133302	0.0451058	1.34577	8.7	4	1	1.6245	0.21072	15.65	2	10.2	5	1	1.3398	0.12704	3.5704	2	10.2	5	1	1.15384	0.0621462	39.261	2
	2655	Tb927.9.13620	hypothetical protein, conserved		Q38D67	220.14	6.1	0	1					1.35735	0.132691	0.00487643	2.3119	4.1	6	6	1.4393	0.158151	26.645	6	5.5	8	8	1.2999	0.11391	12.837	8	6.1	9	9	1.33663	0.126011	44.395	8
	1071	Tb927.11.16830	Rab-like 5, small G protein (RABL5)	RABL5	Q381A3	24.466	12.3	0.0058352	1					1.35708	0.132604	0.0208251	1.68141	12.3	2	2	1.4179	0.151646	1.9493	2	6.4	1	1	1.4743	0.168586		1	12.3	2	2	1.19559	0.0775808	14.534	2
	1705	Tb927.4.2210	hypothetical protein, conserved		Q584G6	17.877	15.7	0.0033309	1					1.35325	0.131378	0.0333005	1.47755	15.7	2	2	1.2774	0.106327	40.441	2	15.7	2	2	1.5916	0.201834	11.491	2	15.7	2	2	1.21892	0.0859743	10.788	2
	494	Tb927.10.14760	clathrin light chain, putative		Q388C8	20.51	11.1	0	1					1.35164	0.130861	0.0263971	1.57844	11.1	2	2	1.5321	0.185287	5.9522	3	5.3	1	1	1.1934	0.076786	18.513	2	11.1	2	2	1.35055	0.13051	6.794	2
	2273	Tb927.7.5820	Monooxygenase, putative		Q582J7	55.086	27.2	0	1		X		X	1.35052	0.130502	0.0422858	1.37381	27.2	13	13	1.3692	0.136467	20.269	28	27.2	13	13	1.1414	0.0574379	17.091	31	27.2	13	13	1.57617	0.197603	25.609	34
	589	Tb927.10.2830	hypothetical protein, conserved		Q38BW2	15.258	23.5	0	1					1.34948	0.130167	0.0282943	1.5483	23.5	3	3	1.4118	0.149773	19.865	5	23.5	3	3	1.1667	0.0669592	28.441	4	23.5	3	3	1.492	0.17377	34.948	3
	1324	Tb927.11.7590	hypothetical protein, conserved		Q384P7	110.17	13.9	0	1					1.34884	0.129961	0.0460234	1.33702	10.8	9	9	1.2821	0.107922	32.445	14	11.1	9	9	1.175	0.0700379	14.463	7	12.9	11	11	1.62901	0.211924	14.565	16
	873	Tb927.11.11050	hypothetical protein, conserved		Q383H3	37.475	39.8	0	1					1.3462	0.12911	0.0470565	1.32738	39.8	12	12	1.371	0.137037	20.856	17	39.8	12	12	1.126	0.0515384	9.919	18	39.8	12	12	1.58035	0.198754	9.388	23
	459	Tb927.10.13850	ATP12 chaperone protein, putative		Q388L4	43.008	29.2	0	1		X			1.34063	0.127308	0.0266781	1.57384	29.2	8	8	1.4054	0.1478	18.179	14	27.4	8	8	1.1669	0.0670336	12.882	10	25.3	7	7	1.46923	0.167089	11.398	9
	1076	Tb927.11.16970	protein phosphatase 4, putative		Q380Z0	34.432	12.5	0	1					1.3399	0.127073	0.0419672	1.37709	8.3	2	2	1.3896	0.14289	2.0903	2	12.5	3	3	1.1283	0.0524246	24.737	4	12.5	3	3	1.53428	0.185906	36.16	5
	2650	Tb927.9.13510;Tb11.v5.0807	Poly(A)-specific ribonuclease PARN-3 (parn3)	parn3	Q38D76	70.77	32.9	0	2					1.33799	0.126453	0.00785933	2.10461	27.8	14	14	1.3779	0.139218	20.488	21	25	12	12	1.2433	0.0945759	16.523	19	28.4	14	14	1.39819	0.145566	17.475	25
	683	Tb927.10.5770	Valosin-containing protein (VCP)	VCP	Q38B27	85.825	32.9	0	1		X			1.33727	0.12622	0.034773	1.45876	29.4	15	15	1.3136	0.118463	47.445	18	27.9	16	16	1.1738	0.0695941	31.243	17	31	16	16	1.55096	0.190602	23.468	15
	2053	Tb927.6.4180	FUN14 family, putative (POMP32)	POMP32	Q586B6	16.327	36.2	0	1		X	X		1.33588	0.125768	0.0378258	1.42221	36.2	5	5	1.2193	0.0861106	13.724	7	31.5	4	4	1.2362	0.0920887	14.483	4	31.5	4	4	1.58163	0.199104	26.921	5
	581	Tb927.10.2640;Tb11.v5.0525	intraflagellar transport protein 81 (IFT81)	IFT81	Q38BY1	84.645	8.2	0	2					1.33452	0.125326	0.040878	1.38851	8.2	5	5	1.3695	0.136562	32.614	4	8.2	5	5	1.133	0.0542299	37.286	6	8.2	5	5	1.53175	0.185187	18.717	6
	624	Tb927.10.3740	hypothetical protein, conserved		Q38BM5	54.375	6.5	0.00039573	1		X			1.33371	0.125061	0.0420506	1.37623	6.5	2	2	1.439	0.158061		1	2.5	1	1	1.1164	0.0478198		1	2.5	1	1	1.47673	0.169302		1
	2558	Tb927.8.7990	Thioredoxin-like/Protein of unknown function (DUF3638)/Protein of unknown function (DUF3645), putative		Q57U46	550.54	35.5	0	1					1.33319	0.124892	0.00907738	2.04204	22.4	93	93	1.4118	0.149773	34.238	104	30	130	130	1.2366	0.0922292	16.491	148	34.3	148	148	1.35729	0.132674	23.448	211
	944	Tb927.11.13300	hypothetical protein, conserved		Q382K6	16.922	22.4	0	1					1.33301	0.124834	0.00467579	2.33015	16	2	2	1.3228	0.121494	0.67472	2	22.4	3	3	1.2754	0.105646	33.698	3	16	2	2	1.40398	0.147361	2.651	2
	335	Tb927.10.10030	hypothetical protein, conserved		Q389X3	11.38	14	0.0096774	1		X			1.33277	0.124755	0.0179845	1.7451	14	1	1	1.4227	0.153113	0	2	14	1	1	1.1922	0.0763491	0	2	14	1	1	1.39573	0.144802	40.946	3
	987	Tb927.11.14570	LicD family, putative		Q381Y0	46.609	33.3	0	1					1.32887	0.123483	0.0286429	1.54298	30.2	11	11	1.3321	0.124537	10.509	15	33.3	12	12	1.1734	0.0694461	18.769	17	30.2	11	11	1.5013	0.176467	14.207	26
	1200	Tb927.11.4330	hypothetical protein, conserved		Q385Y4	21.02	21.7	0	1		X			1.32828	0.123288	0.0407218	1.39017	15.9	2	2	1.2692	0.10353	3.4838	2	21.7	3	3	1.1762	0.0704812	2.21	3	21.7	3	3	1.56983	0.195854	14.514	3
	422	Tb927.10.12900	Complex 1 protein (LYR family), putative		Q388V6	18.063	26.3	0	1					1.32673	0.122782	0.0219448	1.65867	26.3	5	5	1.3613	0.133954	20.341	9	26.3	5	5	1.1807	0.0721396	8.3736	8	26.3	5	5	1.45296	0.162254	4.7721	9
	554	Tb927.10.1990;Tb11.v5.0641	major vault protein, putative (MVP)	MVP	Q38C44	95.062	40.2	0	2					1.32614	0.122589	0.016536	1.78157	36.6	23	23	1.4635	0.165393	16.001	28	40.2	26	26	1.2225	0.0872489	12.538	36	37.5	24	24	1.30354	0.115125	20.497	30
	1763	Tb927.4.4190	C2 domain containing protein, putative		Q57Y23	17.352	19.7	0	1					1.3255	0.12238	0.04877	1.31185	10.2	1	1	1.5749	0.197253		1	10.2	1	1	1.3037	0.115178		1	19.7	3	3	1.13425	0.0547087	7.817	3
	402	Tb927.10.12420	predicted S. cerevisiae Got1 homologue		Q389A1	15.605	7	0	1					1.3219	0.121197	0.00174254	2.75882	7	1	1	1.3622	0.134241	10.917	3	7	1	1	1.3178	0.11985	15.421	3	7	1	1	1.28677	0.109501	19.25	3
	863	Tb927.11.10740	vacuolar sorting-associated protein-like, putative		Q383K5	25.189	15.1	0	1					1.32134	0.121014	0.0290632	1.53666	6.4	1	1	1.5207	0.182044		1	15.1	3	3	1.2351	0.0917021	19.725	3	15.1	3	3	1.22827	0.0892956	7.0837	3
	1944	Tb927.6.990;Tb927.6.1060;Tb927.6.1050;Tb927.6.1000;Tb927.6.980;Tb927.6.970;Tb927.6.960;Tb927.6.1020;Tb927.6.1010	cysteine peptidase, Clan CA, family C1, Cathepsin L-like (CP)	CP	Q585E8	48.324	10.2	0	9					1.31902	0.120251	0.0318202	1.4973	8.7	4	1	1.3836	0.141011	9.6632	4	10.2	5	1	1.142	0.0576661	7.3253	4	10.2	5	1	1.45237	0.162077	30.106	4
	177	Tb11.v5.0325	retrotransposon hot spot (RHS) protein, putative			36.986	32.9	0	1					1.31886	0.120199	0.0364164	1.4387	29.2	8	2	1.4146	0.150634	20.552	4	29.5	8	3	1.1263	0.0516541	15.752	4	29.2	8	2	1.43982	0.158309	34.932	3
	1381	Tb927.11.9400	hypothetical protein, conserved		Q383Y9	95.905	12.9	0	1					1.31866	0.120134	0.0104324	1.98162	11.5	7	7	1.2612	0.100784	32.349	7	11	7	7	1.2714	0.104282	22.204	7	11.3	7	7	1.43	0.155336	11.316	7
	1624	Tb927.3.5090	tryparedoxin 2, putative (TXN2)	TXN2	Q582M8	22.18	39.4	0	1		X			1.31803	0.119924	0.0224946	1.64792	29.3	6	6	1.4001	0.146159	4.3812	7	39.4	8	8	1.1675	0.0672569	9.9368	8	33.3	7	7	1.40074	0.146357	15.283	9
	948	Tb927.11.1350	calcium uniporter protein, mitochondrial (MCU)	MCU	Q387B7	34.885	5.9	0	1					1.3175	0.11975	0.0140895	1.85111	2.6	1	1	1.3812	0.140257		1	3.3	2	2	1.3814	0.140319	5.1332	2	5.9	3	3	1.1986	0.0786726	24.349	3
	1284	Tb927.11.6420	hypothetical protein, conserved		Q385C7	144.87	7.9	0	1					1.31631	0.119357	0.0298015	1.52576	5.2	5	5	1.3604	0.133667	9.6425	4	5.2	5	5	1.1503	0.0608111	11.849	5	6.4	6	6	1.45745	0.163594	22.923	5
	2351	Tb927.8.1480	RAVE protein 1 C terminal, putative		Q580H5	267.76	30.3	0	1					1.31451	0.118763	0.0119277	1.92344	25.7	54	54	1.3833	0.140916	30.398	60	27.2	55	55	1.2068	0.0816353	13.315	63	30	61	61	1.36062	0.133736	21.633	75
	2270	Tb927.7.5750	hypothetical protein, conserved		Q582J0	116.49	8.6	0	1					1.31211	0.117971	0.0137866	1.86054	8.6	6	6	1.3893	0.142796	49.773	6	4.4	3	3	1.1978	0.0783843	4.6132	3	7.2	5	5	1.35748	0.132733	15.772	5
	144	Tb11.v5.0195;Tb927.10.6010	STAG domain containing protein, putative			115.4	12.8	0	2					1.3118	0.117869	0.00879604	2.05571	8.4	7	7	1.3105	0.117437	84.007	8	11.6	9	9	1.2321	0.090646	18.045	9	12.8	10	10	1.39805	0.145524	30.023	10
	521	Tb927.10.1550	proteasome regulatory non-ATP-ase subunit 5 (RPN5)	RPN5	Q38C86	54.896	8.3	0	1					1.30952	0.117111	0.039939	1.3986	3.7	1	1	1.5392	0.187295	26.425	2	3.7	1	1	1.1921	0.0763127		1	8.3	3	3	1.22384	0.0877248	26.835	3
	995	Tb927.11.14770	hypothetical protein, conserved		Q381V8	27.841	17.9	0	1					1.30847	0.116762	0.0334607	1.47547	17.9	4	4	1.5009	0.176352	7.0913	3	13.5	3	3	1.1684	0.0675915	14.076	3	17.9	4	4	1.27745	0.106344	9.7984	3
	1982	Tb927.6.2210	hypothetical protein, conserved		Q584T5	123.85	4.7	0	1					1.30477	0.115534	0.00319601	2.49539	3.3	3	3	1.2789	0.106837	24.337	3	3.9	3	3	1.2755	0.10568	20.953	2	2.5	2	2	1.36171	0.134085	9.5074	2
	976	Tb927.11.14190	Staphylococcal nuclease homologue/Tudor domain containing protein, putative		Q382B8	100.47	12.7	0	1					1.30407	0.1153	0.0156718	1.80488	10.4	7	7	1.4162	0.151125	13.065	6	11	7	7	1.1987	0.0787105	14.332	6	10.1	6	6	1.30637	0.116066	20.076	6
	2513	Tb927.8.6360	SPRY domain containing protein, putative		Q57YN7	97.741	7.8	0	1					1.30296	0.11493	0.0140704	1.85169	6	5	5	1.2941	0.111968	6.5972	3	6.9	5	5	1.2089	0.0823904	8.62	5	6.9	5	5	1.41395	0.150433	9.8631	5
	2806	Tb927.9.7760	DENN (AEX-3) domain containing protein, putative		Q38EH7	100.23	13.1	0	1					1.30252	0.114785	0.0132845	1.87666	10.7	7	7	1.4192	0.152044	17.35	7	7.8	5	5	1.2688	0.103393	24.923	5	13.1	9	9	1.2272	0.088917	15.926	8
	991	Tb927.11.14680	phosphatidylinositol 3-related kinase, putative (ATR)	ATR	Q381W7	320.59	5	0	1					1.30229	0.114708	0.0299636	1.52341	2	5	5	1.4852	0.171785	24.562	4	4.7	11	11	1.1852	0.0737916	46.649	9	3.7	10	10	1.25472	0.0985471	27.503	13
	2363	Tb927.8.1840	Sec7 domain containing protein, putative		Q581Z8	225.88	7.7	0	1					1.30217	0.114666	0.009834	2.00727	5.6	10	10	1.3947	0.144481	24.895	9	7.3	13	13	1.2253	0.0882424	17.408	11	6.7	12	12	1.29204	0.111276	13.946	10
	1042	Tb927.11.16130	nucleoside diphosphate kinase (NDPK)	NDPK	Q381H3	16.857	64.1	0	1		X			1.30164	0.114489	0.0126115	1.89923	59.5	10	10	1.3549	0.131907	12.378	17	59.5	10	10	1.1952	0.0774406	15.461	17	64.1	11	11	1.36182	0.134121	12.178	18
	1027	Tb927.11.15750	AMP deaminase, putative		Q381L1	163.21	4.3	0	1					1.30139	0.114408	0.00107781	2.96746	4.3	5	5	1.2724	0.104624	23.228	4	3.7	4	4	1.3052	0.115677	25.419	3	2.5	3	3	1.32716	0.122923	12.93	3
	2006	Tb927.6.2730	hypothetical protein, conserved		Q583R1	195.09	4.6	0	1					1.3012	0.114345	0.0164441	1.78399	3.1	4	4	1.1852	0.0737916	11.671	4	3.4	4	4	1.329	0.123525	22.368	4	4	5	5	1.39868	0.145718	9.1301	4
	2660	Tb927.9.13920;Tb927.9.13880;Tb927.9.13820	kinetoplastid membrane protein KMP-11 (KMP-11)	KMP-11		11.076	91.3	0	3					1.30099	0.114274	0.0292778	1.53346	91.3	17	17	1.3365	0.125969	24.101	45	91.3	16	16	1.1464	0.0593362	27.725	32	89.1	16	16	1.43719	0.157516	23.437	47
	170	Tb927.10.6310;Tb11.v5.0275	major vault protein, putative (MVP)	MVP	Q38AX5	96.198	31.7	0	2					1.30084	0.114222	0.0207023	1.68398	30.9	23	23	1.3827	0.140728	16.387	25	30.9	25	25	1.165	0.0663259	13.901	30	30.2	21	21	1.36651	0.135614	28.476	33
	630	Tb927.10.3890	phosphatidylinositol-4-phosphate 5-kinase, putative (PIP5KII-alpha)	PIP5KII-alpha	Q38BL1	92.247	6.7	0	1					1.29644	0.112752	0.0222165	1.65332	4.8	3	3	1.4392	0.158121	11.415	4	5.6	4	4	1.1847	0.0736084	9.9921	5	6.7	5	5	1.27799	0.106527	22.913	8
	692	Tb927.10.6050;Tb11.v5.0198;Tb11.v5.0197	clathrin heavy chain (CHC)	CHC	Q38B01	190.62	50.1	0	3					1.29644	0.112751	0.0120481	1.91908	43.6	58	58	1.4072	0.148356	29.576	57	45.7	60	60	1.2398	0.0933516	18.7	63	47.4	63	63	1.24895	0.0965464	15.388	72
	2290	Tb927.7.6460	FG-GAP repeat protein, putative		Q582L3	92.145	16.1	0	1		X			1.29088	0.110886	0.0322939	1.49088	14.6	8	8	1.4291	0.155063	13.554	10	16.1	9	9	1.1339	0.0545748	7.6774	9	16.1	9	9	1.32746	0.123021	19.179	10
	324	Tb927.1.720	phosphoglycerate kinase (PGKA)	PGKA	Q4GZE6	55.747	17.9	0	1					1.29073	0.110835	0.0119578	1.92235	11.8	4	3	1.2012	0.0796153	22.616	3	15.3	5	3	1.3803	0.139973	3.2327	3	9.4	3	2	1.29693	0.112917	40.909	2
	2543	Tb927.8.7230	hypothetical protein, conserved		Q57YV1	30.589	8	0	1					1.29024	0.110672	0.0498386	1.30243	8	2	2	1.4203	0.15238	24.021	2	8	2	2	1.0843	0.0351495	20.767	2	8	2	2	1.39472	0.144487	21.106	2
	411	Tb927.10.12620	Protein of unknown function (DUF3648), putative		Q388Y1	121.24	11.7	0	1					1.29019	0.110653	0.0034734	2.45925	7.6	6	6	1.3056	0.11581	20.805	6	10	7	7	1.2378	0.0926505	18.819	7	11.7	9	9	1.32892	0.123499	13.539	12
	2775	Tb927.9.6060	ERV/ALR sulfhydryl oxidase domain-containing protein (POMP4)	POMP4	Q38EW2	30.49	26.7	0	1		X	X		1.28998	0.110583	0.0297146	1.52703	26.7	7	7	1.3602	0.133603	8.4901	11	23.4	7	7	1.1335	0.0544215	16.112	11	15.8	4	4	1.39227	0.143724	15.8	8
	2807	Tb927.9.7770	spermidine synthase (SpSyn)	SpSyn	Q38EH6	32.926	8.1	0	1		X			1.2893	0.110354	0.0395267	1.40311	8.1	2	2	1.4646	0.165719	36.797	2	8.1	2	2	1.1259	0.0514998	8.2597	2	8.1	2	2	1.2997	0.113842	18.196	2
	507	Tb927.2.5910;Tb927.10.15120	40S ribosomal protein S13, putative			17.309	43.7	0	2					1.28786	0.10987	0.028091	1.55143	43.7	9	9	1.3194	0.120376	24.383	13	43.7	9	9	1.1439	0.0583881	8.1466	11	43.7	9	9	1.41529	0.150845	28.623	13
	2841	Tb927.9.9670	proteasome alpha 1 subunit, putative (TbPSA6)	TbPSA6	Q38E30	27.543	5.2	0	1					1.28738	0.109707	0.0123749	1.90746	5.2	1	1	1.2548	0.0985745	5.2943	2	5.2	1	1	1.3937	0.144169	5.207	2	5.2	1	1	1.22005	0.0863769	0.012941	2
	95	Tb927.5.4460;Tb05.5K5.110;Tb11.v5.0866	major vault protein, putative (MVP)	MVP	Q57Z03	94.102	51.1	0	3					1.28658	0.109438	0.0198515	1.70221	50.7	36	36	1.3361	0.125839	22.183	50	50.1	36	36	1.1614	0.0649818	30.015	58	50.7	35	35	1.37244	0.137493	50.25	61
	2207	Tb927.7.3750	TFIIF-stimulated CTD phosphatase, putative		Q57WJ0	22.571	11.6	0	1		X			1.28538	0.109032	0.0432926	1.36359	11.6	2	2	1.2411	0.0938068	12.837	2	4.5	1	1	1.4951	0.17467		1	11.6	2	2	1.14451	0.0586178	9.9717	2
	132	Tb11.1780	retrotransposon hot spot protein 1 (RHS1, pseudogene), putative			65.556	11	0	1					1.28523	0.108981	0.0290147	1.53738	9.1	4	3	1.3256	0.122412	9.6836	5	11	5	4	1.138	0.0561423	23.622	7	9.1	4	3	1.4073	0.148387	8.4294	4
	289	Tb927.1.2570	coatomer beta subunit (beta-coP)	beta-coP	Q4GYW5	110.05	8	0	1					1.28441	0.108705	0.0203608	1.6912	5.2	4	4	1.4219	0.152869	6.3347	4	5.7	4	4	1.1968	0.0780216	7.3408	4	6.7	5	5	1.24516	0.095225	10.638	5
	2456	Tb927.8.4660;Tb11.v5.0863	hypothetical protein, conserved		Q57UY5	117.96	36.5	0	2					1.28404	0.108578	0.0309869	1.50882	35	33	33	1.3436	0.12827	22.692	44	35.7	34	34	1.1289	0.0526555	18.559	50	34.8	34	34	1.39575	0.144808	43.576	55
	816	Tb927.10.9810	hypothetical protein, conserved		Q389Z5	33.886	39.2	0	1		X			1.28403	0.108576	0.0339087	1.46969	39.2	9	9	1.3171	0.119619	9.0809	17	39.2	9	9	1.128	0.0523091	15.308	17	39.2	9	9	1.42495	0.153799	7.4824	12
	487	Tb927.10.14710;Tb927.10.14600	40S ribosomal protein S2, putative (RPS2)	RPS2		28.642	61.3	0	2					1.28368	0.108457	0.0253567	1.59591	61.3	17	17	1.3374	0.126261	13.21	29	61.3	16	16	1.1438	0.0583501	8.2304	28	61.3	17	17	1.3828	0.14076	13.33	29
	1341	Tb927.11.810	hypothetical protein, conserved		Q387G9	86.684	4.4	0	1					1.28359	0.108426	0.0262533	1.58082	3.1	2	2	1.4209	0.152564	6.6288	2	4.4	3	3	1.156	0.0629578	7.4331	3	3.1	2	2	1.28753	0.109758	11.382	2
	2331	Tb927.7.990	chaperone protein DNAj, putative		Q57VU5	86.6	31.9	0	1		X	X		1.28343	0.108372	0.0450698	1.34611	28.1	18	18	1.3576	0.132772	14.384	28	31.9	21	21	1.0951	0.0394538	17.653	22	28.1	18	18	1.42197	0.15289	13.98	20
	2102	Tb927.6.850	ccr4-not transcription complex subunit 2 (NOT2)	NOT2	Q585G1	37.396	7.3	0	1					1.28313	0.108271	0.0206018	1.68609	7.3	1	1	1.3806	0.140068	16.188	2	7.3	1	1	1.1597	0.0643457	19.023	2	7.3	1	1	1.31947	0.1204	5.9105	2
	1350	Tb927.11.8290	DIS3-like exonuclease, putative		Q384J0	101.68	9.9	0	1					1.28277	0.108148	0.0159618	1.79692	8.4	6	6	1.2312	0.0903286	6.9879	5	9.9	7	7	1.2202	0.086431	16.13	7	9.9	7	7	1.40503	0.147685	7.5482	6
	2801	Tb927.9.7620;Tb927.9.7590	60S ribosomal protein L11, putative			22.369	44.3	0	2					1.28217	0.107944	0.019538	1.70912	44.3	9	9	1.2711	0.10418	15.806	12	44.3	10	10	1.18	0.071882	11.778	11	40.2	9	9	1.4053	0.14777	19.5	12
	743	Tb927.10.760	hypothetical protein, conserved		Q38CG4	29.887	28.5	0	1		X			1.28042	0.107352	0.021301	1.6716	28.5	6	6	1.3819	0.140477	7.6623	6	28.5	6	6	1.1572	0.0634084	14.347	6	28.5	6	6	1.31271	0.11817	11.274	6
	1124	Tb927.11.2570	hypothetical protein, conserved		Q386Q3	63.115	4.7	0.0047567	1					1.27939	0.107005	0.0464898	1.33264	4.7	2	2	1.2933	0.111699	46.951	2	4.7	2	2	1.1065	0.0439514	21.147	2	2.8	1	1	1.4634	0.165363		1
	1476	Tb927.2.5020	acyl-CoA oxidase, putative		Q586U0	82.398	12.1	0	1		X			1.27924	0.106952	0.0243395	1.61369	10.2	6	6	1.3088	0.116873	12.86	5	11	6	6	1.1493	0.0604334	28.831	5	4.8	3	3	1.39171	0.143549	33.424	3
	2740	Tb927.9.3990;Tb927.9.3920	ribosomal protein S7, putative		Q38FD9	23.841	47.5	0	2					1.27887	0.106826	0.0207111	1.6838	47.5	13	13	1.3446	0.128593	11.1	22	44.1	12	12	1.1533	0.0619423	16.038	21	47.5	13	13	1.34878	0.129942	11.05	23
	927	Tb927.11.12850	oligopeptidase b (OPB)	OPB	Q382P7	80.572	5.6	0	1		X			1.27843	0.106677	0.00420957	2.37576	4.5	2	2	1.252	0.0976043	5.9312	2	5.6	3	3	1.3377	0.126359	20.059	3	4.5	2	2	1.24758	0.0960694	16.937	2
	2278	Tb927.7.620	hypothetical protein, conserved		Q57VQ8	43.012	5.8	0	1					1.27631	0.105956	0.0456376	1.34068	2.8	1	1	1.3192	0.120311	29.886	2	5.8	2	2	1.0977	0.0404837	20.692	2	5.8	2	2	1.43573	0.157073	3.2658	2
	969	Tb927.11.14020;Tb927.11.14000	RNA-binding protein (NRBD2)	NRBD2	Q382D5	30.274	47.7	0	2					1.27571	0.105753	0.019973	1.69956	46.6	17	17	1.3291	0.123558	11.413	34	46.6	17	17	1.1545	0.0623939	12.909	43	47.7	18	18	1.35303	0.131309	21.564	44
	2302	Tb927.7.6960	ubiquitin-conjugating enzyme E2, putative		Q57XR6	34.192	10	0	1		X			1.27556	0.105703	0.036021	1.44344	10	2	2	1.2685	0.10329	1.3692	2	10	2	2	1.1349	0.0549576	10.104	2	10	2	2	1.44165	0.15886	11.773	2
	1253	Tb927.11.5700	hypothetical protein, conserved		Q385J8	191.27	7.7	0	1					1.27351	0.105002	0.0173433	1.76087	5.9	8	8	1.2996	0.11381	4.053	7	4.9	6	6	1.1659	0.0666613	18.215	5	7.3	9	9	1.36312	0.134535	18.13	9
	2771	Tb927.9.5840;Tb927.9.5750	unspecified product	TRYP1		22.424	55.8	0	2					1.27212	0.10453	0.00476331	2.32209	54.8	11	11	1.3195	0.120409	21.449	31	54.8	11	11	1.217	0.0852906	20.409	23	55.3	11	11	1.282	0.107889	41.483	23
	526	Tb927.10.15720	proteasome regulatory non-ATP-ase subunit 9 (RPN9)	RPN9	Q387U2	45.989	9.6	0	1					1.27193	0.104463	0.00303448	2.51792	9.6	3	3	1.289	0.110253	11.591	3	7.4	2	2	1.3026	0.114811	15.886	3	9.6	3	3	1.22554	0.0883258	8.9197	3
	679	Tb927.8.1110;Tb927.10.5610	40S ribosomal protein S9, putative			22.051	45.3	0	2					1.27133	0.104257	0.0499241	1.30169	45.3	10	10	1.2232	0.0874975	19.635	16	39.5	7	7	1.1287	0.0525785	9.8401	10	39.5	7	7	1.48832	0.172695	14.202	10
	717	Tb927.10.6990	hypothetical protein, conserved		Q38AR4	16.639	12.2	0.0004029	1					1.27127	0.104236	0.000835684	3.07796	12.2	2	2	1.2467	0.095762	21.268	2	12.2	2	2	1.2863	0.109342	25.686	2	12.2	2	2	1.28116	0.107605	37.118	2
	728	Tb927.10.7340;Tb927.10.7330	40S ribosomal protein S24E, putative			15.683	46	0	2					1.27023	0.103883	0.0249883	1.60226	40.1	5	5	1.3516	0.130848	12.329	7	46	6	6	1.1369	0.0557223	15.904	10	39.4	4	4	1.33376	0.125078	10.698	8
	166	Tb927.7.4520;Tb11.v5.0265	Thioredoxin-like, putative		Q57X68	22.315	7.5	0	2					1.26954	0.103646	0.0318041	1.49752	7.5	1	1	1.3986	0.145694		1	7.5	1	1	1.2979	0.113241		1	7.5	1	1	1.12721	0.0520029		1
	777	Tb927.10.8420	target of rapamycin (TOR) kinase 1 (TOR1)	TOR1	Q38AC2	271.39	42.2	0	1					1.26921	0.103535	0.0236612	1.62596	31.2	74	74	1.3334	0.12496	20.169	77	36.2	81	81	1.1399	0.0568668	15.587	85	41.2	91	91	1.34517	0.128777	26.451	115
	884	Tb927.11.11370;Tb927.11.11360	receptor for activated C kinase 1 (RACK1)	RACK1		34.69	53.5	0	2					1.26889	0.103424	0.0273292	1.56337	46.5	13	13	1.3534	0.131426	10.923	23	53.5	14	14	1.13	0.0530784	18.545	32	42.8	12	12	1.33588	0.125768	25.171	32
	865	Tb927.11.10910;Tb927.11.10790	40S ribosomal protein SA, putative		Q383I8	27.609	56.6	0	2					1.26827	0.103213	0.0206135	1.68585	56.6	13	13	1.3235	0.121724	13.881	28	53.7	12	12	1.1484	0.0600932	12.916	27	53.7	12	12	1.34221	0.12782	16.493	25
	1021	Tb927.11.15550	NADH-cytochrome b5 reductase, putative (B5R)	B5R	Q381N0	33.885	15.3	0	1		X			1.26777	0.103039	0.03795	1.42079	15.3	4	4	1.4234	0.153327	8.0764	4	15.3	4	4	1.1198	0.0491405	15.287	5	15.3	4	4	1.27835	0.106649	12.204	4
	2094	Tb927.6.640	kinetoplastid-specific phospho-protein phosphatase, putative		Q583T9	79.106	5.7	0	1					1.2672	0.102844	0.0382283	1.41762	5.7	4	4	1.3174	0.119718	15.578	10	5.7	4	4	1.1071	0.0441869	14.694	9	5.7	4	4	1.39517	0.144626	11.272	11
	2108	Tb927.7.1050;Tb927.7.1040	40S ribosomal protein S16, putative			16.998	69.8	0	2					1.26713	0.102822	0.0244979	1.61087	58.4	15	15	1.269	0.103462	20.753	22	59.1	15	15	1.1523	0.0615656	17.162	23	69.8	18	18	1.39136	0.14344	18.198	26
	275	Tb927.1.1770	glutaredoxin, putative		Q4GZ42	12.152	30.8	0	1		X			1.26702	0.102785	0.0112525	1.94875	18.7	2	2	1.3579	0.132868	23.19	3	30.8	3	3	1.2458	0.0954483	25.122	3	30.8	3	3	1.20237	0.0800385	29.565	7
	1060	Tb927.11.16580	hypothetical protein, conserved		Q381C8	64.203	10	0	1					1.26454	0.101933	0.0201974	1.6947	10	5	5	1.2298	0.0898345	12.563	7	7.8	4	4	1.1828	0.0729113	11.016	5	7.8	4	4	1.39012	0.143054	14.45	5
	788	Tb927.10.8910	nucleoporin, putative (Nup181)	Nup181	Q38A83	181.54	9.4	0	1					1.26356	0.101595	0.0491378	1.30858	5.3	7	7	1.4253	0.153906	28.234	7	7.8	10	10	1.088	0.0366289	22.383	9	9.4	12	12	1.30091	0.114249	32.333	12
	1385	Tb927.11.9510	nucleic acid binding protein, putative		Q383X8	56.606	11.2	0	1					1.26332	0.101512	0.0233272	1.63214	6.8	3	3	1.3976	0.145383	5.7266	4	6.8	3	3	1.1729	0.069261	20.768	4	11.2	5	5	1.22997	0.0898934	30.572	4
	1280	Tb927.11.6300	40S ribosomal protein S5, putative		Q385D9	21.386	60.5	0	1		X			1.26308	0.101431	0.0172167	1.76405	60.5	11	11	1.344	0.128399	7.2972	16	60.5	11	11	1.1587	0.063971	15.659	13	60.5	11	11	1.29396	0.111922	12.159	14
	705	Tb927.10.6460	protein phosphatase 2B, putative		Q38AW0	44.052	6.6	0	1					1.26236	0.101183	0.0232307	1.63394	3.3	1	1	1.2691	0.103496		1	3.3	1	1	1.1506	0.0609244		1	6.6	2	2	1.37762	0.139129	8.3692	3
	342	Tb927.10.10340;Tb11.v5.0811	structural maintenance of chromosome 2, putative (SMC2)	SMC2	Q389U3	134	5	0	2					1.26117	0.100773	0.0262995	1.58005	5	5	5	1.2457	0.0954135	25.373	6	4.1	4	4	1.1535	0.0620176	15.667	5	5	5	5	1.396	0.144887	16.485	6
	2693	Tb927.9.1600	hypothetical protein, conserved		Q38FY7	182.2	14.7	0	1					1.2597	0.100268	0.0482414	1.31658	8.4	7	7	1.3724	0.137481	14.655	6	10	9	9	1.0793	0.0331422	23.802	8	10.8	10	10	1.34953	0.130182	45.39	9
	668	Tb927.10.5370;Tb927.10.5360	40S ribosomal protein S10, putative		Q38B66	19.285	52.9	0	2					1.2589	0.0999912	0.0170256	1.7689	52.9	13	13	1.2876	0.109781	17.787	19	52.9	13	13	1.1572	0.0634084	12.584	20	52.9	13	13	1.33901	0.126784	16.016	25
	820	Tb927.11.4300;Tb927.10.9880	60S ribosomal protein L18, putative (RPL18)	RPL18		21.874	29.5	0	2					1.25818	0.0997426	0.0146405	1.83444	29.5	7	7	1.2906	0.110792	35.333	9	29	6	6	1.1629	0.0655424	34.858	6	29.5	7	7	1.32707	0.122894	22.442	11
	474	Tb927.10.14200	syntaxin 5		Q388I2	37.294	6.7	0	1		X			1.2581	0.0997151	0.00652515	2.18541	6.7	2	2	1.2279	0.089163	1.8084	2	6.7	2	2	1.2226	0.0872844	1.3643	2	3.4	1	1	1.32647	0.122698		1
	293	Tb927.1.2750	hypothetical protein, conserved		Q4GYU7	18.698	13.7	0	1					1.25776	0.0995974	0.00780179	2.10781	13.7	2	2	1.3108	0.117536	12.641	3	13.7	2	2	1.1894	0.0753279	31.363	3	13.7	2	2	1.27623	0.105928	9.0234	2
	379	Tb927.9.6070;Tb927.10.11540	40S ribosomal protein S3, putative (RPS3)	RPS3	Q38EW1	24.216	70.1	0	2					1.2571	0.0993699	0.0256026	1.59172	70.1	19	19	1.2752	0.105578	13.552	43	70.1	19	19	1.1379	0.0561041	13.482	36	70.1	18	18	1.36908	0.136427	31.759	39
	2803	Tb927.9.7690	hypothetical protein, conserved		Q38EI4	199.56	12.2	0	1					1.25603	0.0989986	0.00275538	2.55982	10.7	17	17	1.2882	0.109983	10.891	15	10.5	15	15	1.2161	0.0849693	16.013	15	11.7	19	19	1.26486	0.102043	13.559	19
	902	Tb927.11.11860	leucine-rich repeat protein (LRRP), putative		Q382Z5	77.501	20.1	0	1					1.25597	0.0989778	0.0322369	1.49165	18.8	9	9	1.3576	0.132772	26.625	12	10	5	5	1.114	0.0468852	17.859	10	18.1	9	9	1.31002	0.117276	35.671	14
	2610	Tb927.9.11560	hypothetical protein, conserved		Q38DN2	36.042	4.3	0	1		X			1.25544	0.098797	0.0363219	1.43983	4.3	1	1	1.14	0.0569049	11.733	2	4.3	1	1	1.222	0.0870712		1	4.3	1	1	1.42041	0.152415	1.0588	2
	2486	Tb927.8.5580	N-terminal region of Chorein, a TM vesicle-mediated sorter/Integral peroxisomal membrane peroxin, putative		Q57X24	526.41	20.1	0	1					1.25471	0.0985424	0.0488804	1.31086	11.8	48	48	1.2802	0.107278	20.483	56	18.9	78	78	1.0889	0.036988	32	92	18.8	76	76	1.41697	0.151361	20.889	90
	1492	Tb927.2.5870;Tb927.2.5860	hypothetical protein, conserved		Q586F1	213.83	9.1	0	2					1.25419	0.0983622	0.0304475	1.51645	8.3	3	3	1.3545	0.131779	6.9893	6	8.3	3	3	1.1179	0.048403	16.174	6	9.1	4	4	1.30288	0.114905	37.754	6
	260	Tb927.11.3600;Tb927.11.3590;Tb11.v5.1059	40S ribosomal protein S4, putative			30.644	66.7	0	3					1.25384	0.0982413	0.0225368	1.64711	59.7	23	23	1.2728	0.10476	12.534	47	63.4	24	24	1.1429	0.0580082	9.7726	40	63	25	25	1.35505	0.131955	14.51	49
	1343	Tb927.11.8140	ER lumen retaining receptor protein, putative		Q384K5	25.955	5	0	1					1.25371	0.0981986	0.0398296	1.39979	5	1	1	1.3732	0.137734	7.8488	2	5	1	1	1.0977	0.0404837	11.85	3	5	1	1	1.30731	0.116378	25.171	2
	664	Tb927.10.5110	KREPA4 (KREPA4)	KREPA4	Q38B91	23.697	22.9	0	1					1.2531	0.0979856	0.0316752	1.49928	22.9	3	3	1.1677	0.0673313	9.037	2	14.7	2	2	1.4109	0.149496		1	14.7	2	2	1.19434	0.0771293	21.353	2
	1432	Tb927.2.280;Tb11.v5.0594;Tb927.4.210;Tb927.10.110;Tb10.v4.0219;Tb927.5.280;Tb10.v4.0220	retrotransposon hot spot protein 2 (RHS2), putative		Q584N3	90.22	17.5	0	7					1.25302	0.0979575	0.00697376	2.15653	17.2	13	1	1.1881	0.074853		1	17.2	13	1	1.2776	0.106395		1	17.5	15	1	1.29606	0.112625		1
	2148	Tb927.7.240;Tb927.7.230	40S ribosomal protein S33, putative			11.17	56.3	0	2					1.24934	0.0966819	0.0145079	1.8384	45.6	4	4	1.2271	0.08888	12.016	4	54.4	4	4	1.1809	0.0722131	22.731	5	54.4	4	4	1.34571	0.128953	54.21	5
	1637	Tb927.3.5530	Tb-292 membrane associated protein (Tb-292)	Tb-292	Q580S2	279.19	20.9	0	1					1.24857	0.0964123	0.0271456	1.5663	16.6	9	8	1.342	0.127753	21.33	8	20.9	17	16	1.1235	0.0505731	15.534	18	20.5	16	15	1.29096	0.110911	20.532	19
	1150	Tb927.11.3190	hypothetical protein, conserved		Q386J2	184.71	5.8	0	1					1.24855	0.0964069	0.00869115	2.06092	3	5	5	1.1995	0.0790003	20.859	5	3.5	6	6	1.2265	0.0886676	12.292	6	5.8	9	9	1.32298	0.121553	20.923	8
	713	Tb927.10.6820	hypothetical protein, conserved		Q38AS5	34.82	4.1	0	1					1.24842	0.0963615	0.00833489	2.0791	4.1	1	1	1.2123	0.0836101		1	4.1	1	1	1.323	0.12156		1	4.1	1	1	1.21315	0.0839147		1
	2088	Tb927.6.5150;Tb11.v5.0656;Tb11.v5.0657	hypothetical protein, conserved		Q586I7	329.49	9.8	0	3					1.24831	0.0963236	0.0221182	1.65525	3.4	10	10	1.2848	0.108836	12.713	9	3.8	12	12	1.1361	0.0554166	14.574	16	9.8	27	27	1.33266	0.124719	19.633	35
	846	Tb927.11.10270	Golgi SNAP receptor complex member 1, putative		Q383Q2	30.554	14.7	0	1					1.24792	0.0961881	0.0384562	1.41503	12.1	3	3	1.1954	0.0775133	7.6958	3	11.3	3	3	1.146	0.0591846	51.099	3	11.3	3	3	1.41862	0.151866	14.938	3
	1052	Tb927.11.16430	18 kDa ER-associated protein (ERAP18)	ERAP18	Q381E3	17.898	22.9	0	1		X			1.24775	0.0961261	0.00792234	2.10115	9.8	1	1	1.2494	0.0967015		1	22.9	3	3	1.1875	0.0746336	47.18	3	15	2	2	1.30931	0.117043	1.4611	2
	1269	Tb927.11.6140;Tb927.3.4360	40S ribosomal protein S15A, putative			14.645	81.5	0	2					1.24667	0.095752	0.0308658	1.51052	73.1	10	10	1.2404	0.0935618	17.621	14	81.5	11	11	1.1315	0.0536546	15.3	14	73.1	9	9	1.38051	0.14004	27.606	16
	1444	Tb927.2.380	retrotransposon hot spot protein 2 (RHS2), putative		Q584N0	90.713	17.5	0	1					1.2464	0.0956591	0.0204991	1.68826	17.2	15	2	1.2592	0.100095	1.1246	2	16	14	2	1.1456	0.059033	9.7467	2	16.2	15	2	1.3423	0.12785	3.4072	4
	145	Tb927.10.6030;Tb11.v5.0196	proteasome subunit alpha type-1, putative (PSA1)	TbPSA6	Q38B02	29.353	15.4	0	2					1.24511	0.0952093	0.00295424	2.52955	9.8	3	3	1.2872	0.109646	2.0731	3	10.2	3	3	1.2314	0.0903991	65.534	3	15.4	4	4	1.21782	0.0855828	5.1412	3
	2688	Tb927.9.15360	40S ribosomal protein S6, putative		Q38CX3	28.476	30.8	0	1		X			1.2444	0.0949617	0.0139495	1.85544	24	9	4	1.3272	0.122936	26.129	4	30.8	10	5	1.1663	0.0668103	29.789	6	30.8	10	5	1.24491	0.0951385	24.911	6
	445	Tb927.10.13490;Tb927.10.13480	serine/threonine kinase, putative		Q388P9	31.003	12.8	0	2					1.24393	0.0947944	0.0284357	1.54614	9.5	2	2	1.252	0.0976043	13.933	2	9.5	2	2	1.1286	0.05254	7.7278	3	12.8	3	3	1.36219	0.134239	15.691	3
	826	Tb927.10.9960	hypothetical protein, conserved		Q389Y0	50.168	20	0	1					1.24099	0.0937674	0.00865772	2.0626	20	8	8	1.227	0.0888446	11.875	9	20	8	8	1.1885	0.0749992	22.468	10	20	8	8	1.31056	0.117458	15.99	15
	1740	Tb927.5.1610;Tb927.4.3550	60S ribosomal protein L13a, putative			25.711	38.7	0	2					1.24093	0.0937463	0.0307961	1.5115	35.1	10	10	1.3117	0.117835	10.637	22	38.3	10	10	1.109	0.0449315	9.4734	21	38.3	10	10	1.31363	0.118473	23.73	23
	900	Tb927.11.11830;Tb927.11.11820	40S ribosomal protein S17, putative			16.222	58.5	0	2					1.2403	0.0935273	0.0441172	1.35539	58.5	11	11	1.3016	0.114478	11.094	19	45.1	10	10	1.0833	0.0347487	16.666	18	45.1	10	10	1.35318	0.131356	13.344	19
	923	Tb927.11.12680	prefoldin subunit 2, putative		Q382R3	15.902	15.9	0.0029974	1					1.23996	0.0934062	0.0413856	1.38315	6.2	1	1	1.3543	0.131715		1	15.9	2	2	1.0896	0.0372671	1.1568	2	15.9	2	2	1.29192	0.111237	25.123	2
	1912	Tb927.5.3880	hypothetical protein, conserved		Q57U78	82.603	5.3	0	1					1.23993	0.0933977	0.00586233	2.23193	1.9	1	1	1.2246	0.0879943	36.512	2	1.9	1	1	1.2976	0.113141	32.177	2	5.3	3	3	1.19966	0.0790579	13.186	3
	2765	Tb927.9.5520	ubiquitin carboxyl-terminal hydrolase, putative		Q38F03	151.16	34.5	0	1					1.23952	0.0932534	0.00908522	2.04166	30.9	42	42	1.3116	0.117801	31.702	50	28.5	38	38	1.1886	0.0750357	17.669	47	34.4	44	44	1.22158	0.086923	16.459	80
	388	Tb927.10.11920	hypothetical protein, conserved		Q389F0	16.452	9	0	1					1.23834	0.09284	0.00786505	2.1043	9	1	1	1.2449	0.0951345		1	9	1	1				0	9	1	1	1.23182	0.0905456		1
	485	Tb927.11.4820;Tb927.10.14580	60S ribosomal protein L17, putative			19.105	44.6	0	2					1.23803	0.0927318	0.0426642	1.36994	39.2	7	7	1.2114	0.0832876	20.276	12	44.6	8	8	1.1167	0.0479365	50.714	15	44.6	8	8	1.40272	0.146971	60.537	13
	1272	Tb927.11.6200;Tb927.11.6180	60S ribosomal protein L28, putative			16.861	31.5	0	2					1.23773	0.0926258	0.0307756	1.51179	31.5	5	5	1.2587	0.0999222	20.794	12	31.5	5	5	1.1161	0.0477031	10.483	16	31.5	5	5	1.34975	0.130252	37.867	13
	1142	Tb927.9.9210;Tb927.11.3000	60S ribosomal protein L37, putative			10.1	20.2	0	2					1.23712	0.0924116	0.0238136	1.62318	20.2	2	2	1.2131	0.0838966	7.3655	3	20.2	2	2	1.1513	0.0611885	2.4082	3	20.2	2	2	1.35566	0.13215	7.124	2
	1274	Tb927.11.620	Raptor N-terminal CASPase like domain containing protein, putative		Q387I9	146.61	24.3	0	1					1.23682	0.0923068	0.0182501	1.73873	20.9	23	22	1.2672	0.102845	13.706	28	18	19	18	1.1402	0.056981	18.952	24	23.8	25	24	1.30947	0.117094	24.709	30
	803	Tb927.10.9330	hypothetical protein, conserved		Q38A41	66.031	9.3	0	1					1.23663	0.0922415	0.0381323	1.41871	9.3	4	4	1.3278	0.123133	10.577	5	9.3	4	4	1.0923	0.0383419	21.025	6	9.3	4	4	1.30392	0.11525	14.528	8
	2097	Tb927.6.720;Tb927.11.11230	40S ribosomal protein L14, putative		Q583T1	21.443	43.9	0	2					1.2365	0.0921932	0.027943	1.55373	43.9	13	13	1.2444	0.09496	13.672	19	43.9	13	13	1.1258	0.0514612	13.646	18	40.2	12	12	1.34945	0.130158	28.185	18
	789	Tb927.10.8920	ras-like small GTPase, putative (TbGRP)	TbGRP	Q38A82	38.395	7.7	0.00040225	1					1.23621	0.0920939	0.033727	1.47202	7.7	2	2	1.1473	0.059677	11.275	2	7.7	2	2	1.1881	0.074853	37.941	2	7.7	2	2	1.38596	0.141752	5.8154	2
	1833	Tb927.5.1490	Eukaryotic translation initiation factor 4 gamma type 1 (eif4g1)	eif4g1	Q57VB4	122.1	11	0	1					1.23621	0.0920918	0.0103231	1.98619	8	8	8	1.2948	0.112203	10.022	9	9.4	10	10	1.1657	0.0665868	25.706	12	11	11	11	1.25166	0.0974858	23.513	21
	1654	Tb927.3.810	hypothetical protein, conserved		Q57WW4	36.047	5.1	0	1					1.23603	0.0920306	0.0208081	1.68177	5.1	1	1	1.1682	0.0675172		1	5.1	1	1	1.1975	0.0782755		1	5.1	1	1	1.34989	0.130299		1
	2768	Tb927.9.5690	60S acidic ribosomal protein, putative		Q38EY6	11.09	92.9	0	1		X			1.23551	0.0918449	0.029304	1.53307	92.9	8	8	1.2928	0.111531	33.366	20	92.9	8	8	1.1104	0.0454795	30.472	20	92.9	8	8	1.31378	0.118524	19.877	21
	169	Tb927.7.4570;Tb11.v5.0270	inosine-guanine nucleoside hydrolase (IG-NH)	IG-NH	Q57X73	39.39	6.4	0	2					1.23494	0.0916456	0.00816181	2.08821	6.4	2	2	1.1766	0.0706288	20.538	3	6.4	2	2	1.2378	0.0926505	9.513	4	6.4	2	2	1.29318	0.111658	14.707	4
	611	Tb927.10.3380;Tb927.10.3370	60S acidic ribosomal protein P2, putative			11.535	62.3	0	2					1.23472	0.0915678	0.0180326	1.74394	49.1	3	3	1.1806	0.0721028	19.482	4	62.3	4	3	1.1894	0.0753279	10.987	5	49.1	3	3	1.34052	0.127273	14.814	5
	475	Tb927.10.14240;Tb11.v5.0859	N-myristoyltransferase (NMT)	NMT	Q388H8	50.528	14.1	0	2					1.23392	0.0912885	0.0237452	1.62442	14.1	4	4	1.3232	0.121625	13.743	5	14.1	4	4	1.1269	0.0518854	7.0195	5	14.1	4	4	1.25995	0.100355	12.127	5
	678	Tb927.10.560	40S ribosomal proteins S11, putative		Q38CI4	20.087	39.7	0	1					1.23311	0.0910022	0.0290186	1.53732	39.7	11	2	1.2724	0.104624	17.822	5	33.9	9	1	1.1124	0.046261	3.593	2	39.1	10	2	1.32471	0.122122	20.663	4
	547	Tb927.10.1890	cysteine peptidase, Clan CA, family C2, putative		Q38C53	178.09	23	0	1					1.23282	0.0909002	0.013781	1.86072	15.7	22	22	1.2853	0.109005	19.316	22	17.9	23	23	1.1488	0.0602444	12.761	26	23	30	30	1.26897	0.103452	17.775	39
	891	Tb927.11.11550;Tb927.11.11540	DNA topoisomerase II alpha, putative (TOP2A)	TOP2A		164.65	32.5	0	2					1.23193	0.0905863	0.0214035	1.66952	27.1	40	40	1.3269	0.122838	24.186	41	29.4	41	41	1.1373	0.055875	14.815	42	31.1	43	43	1.23893	0.0930457	12.539	52
	1596	Tb927.3.4190	endosomal integral membrane protein, putative		Q580M3	72.048	7	0	1		X			1.23173	0.0905138	0.0337383	1.47188	7	4	4	1.276	0.105851	57.185	14	7	4	4	1.1016	0.0420239	25.396	10	7	4	4	1.32943	0.123667	35.437	8
	1876	Tb927.5.2950	Repeat of unknown function (DUF1126), putative		Q57ZX1	88.256	14.5	0	1		X			1.23161	0.0904722	0.0255019	1.59343	9	6	6	1.3247	0.122118	19.17	6	10.7	8	8	1.1222	0.0500703	22.55	8	11.8	8	8	1.25669	0.0992288	66.311	11
	1295	Tb927.11.670;Tb11.0890	epsinR		Q387I4	55.266	19.8	0	2					1.23081	0.0901924	0.0232357	1.63384	19.8	11	11	1.3258	0.122478	13.869	17	19.8	11	11	1.1302	0.0531553	13.061	13	19.8	11	11	1.24435	0.0949439	69.465	16
	1849	Tb927.5.1820	60S acidic ribosomal protein, putative		Q57ZQ1	10.132	48.6	0	1					1.23046	0.0900679	0.0462229	1.33514	34.6	2	2	1.2866	0.109444	1.6656	3	48.6	3	2	1.0769	0.0321754	6.5371	3	34.6	2	2	1.34457	0.128585	2.8862	3
	1107	Tb927.11.2260	eukaryotic translation initiation factor 4E, putative (eIF4E)	eIF4E	Q386T3	26.024	13.7	0	1					1.23	0.0899041	0.0420302	1.37644	13.7	3	3	1.3332	0.124895	23.239	4	13.7	3	3	1.0836	0.034869	19.476	4	13.7	3	3	1.2881	0.109948	15.66	4
	2500	Tb927.8.6030;Tb927.9.14000	60S ribosomal protein L12, putative		Q57YK4	17.564	34.8	0	2					1.22989	0.0898655	0.0464802	1.33273	34.8	4	4	1.2703	0.103906	14.773	13	34.8	5	5	1.0795	0.0332226	11.452	11	34.8	4	4	1.35665	0.132468	19.128	12
	1117	Tb927.11.2430	Cytoplasmic dynein 2 heavy chain (DYNC2H2), putative (DYNC2H2)	DHC1b	Q386R7	484.96	12.5	0	1					1.22872	0.0894531	0.0400233	1.39769	3.2	13	13	1.2594	0.100164	48.905	13	10.9	41	40	1.0923	0.0383419	17.341	33	10.3	37	36	1.34851	0.129854	26.174	36
	1759	Tb927.4.410	CAF 40 (CAF40)	CAF40	Q57UT4	35.32	35.1	0	1					1.22858	0.089404	0.0337415	1.47184	35.1	9	9	1.3014	0.114411	5.6477	8	32.6	8	8	1.0976	0.0404441	23.622	11	32.6	8	8	1.29825	0.113357	8.687	10
	509	Tb927.10.15180	nucleosome assembly protein, putative		Q387Z3	41.302	14.8	0	1					1.22816	0.0892541	0.000514435	3.28867	11.7	4	4	1.2177	0.0855403	11.34	4	9.3	3	3	1.2442	0.0948902	138.19	3	14.8	5	5	1.22273	0.0873317	14.007	4
	2626	Tb927.9.12240;Tb927.9.12200	60S ribosomal subunit protein L31, putative			21.692	38.8	0	2					1.22747	0.0890114	0.0480815	1.31802	30.9	8	8	1.3043	0.115377	17.553	17	38.8	9	9	1.0704	0.0295461	9.4666	16	38.8	9	9	1.32468	0.122111	23.893	18
	437	Tb927.10.13250	hypothetical protein, conserved		Q388S2	206.3	9.3	0	1					1.22703	0.088854	0.0135447	1.86823	5.1	7	7	1.2851	0.108937	23.127	7	7.2	10	10	1.1473	0.059677	21.029	11	8.7	12	12	1.25299	0.0979481	17.835	14
	591	Tb927.10.290	proteasome alpha 2 subunit, putative		Q38CK9	25.354	19.5	0	1					1.22652	0.0886758	0.00828211	2.08186	11.3	2	2	1.2596	0.100233	14.311	2	11.3	2	2	1.2596	0.100233		1	19.5	3	3	1.16295	0.0655622	2.0771	3
	2397	Tb927.8.2640	ubiquitin-activating enzyme E1, putative (UBA1)	UBA1	Q57XC5	116.41	4	0	1					1.22634	0.0886117	0.0253641	1.59578	4	3	3	1.3284	0.123329	9.519	3	4	3	3	1.233	0.0909631	10.502	2	3	2	2	1.12601	0.051543	23.574	2
	2505	Tb927.8.6160;Tb927.8.6150	40S ribosomal protein S8, putative			24.937	39.1	0	2					1.2261	0.0885248	0.0297671	1.52626	39.1	7	7	1.1852	0.0737916	17.508	13	34.5	6	6	1.1451	0.0588434	22.917	14	29.1	5	5	1.35812	0.132939	28.142	12
	141	Tb927.7.5020;Tb927.7.5000;Tb11.v5.0182;Tb11.v5.0181	60S ribosomal protein L19, putative			29.408	19.2	0	4					1.22579	0.0884158	0.0432007	1.36451	19.2	7	7	1.2515	0.0974309	23.973	16	19.2	6	6	1.0873	0.0363494	16.883	16	19.2	7	7	1.35353	0.131467	20.023	17
	202	Tb927.10.3940;Tb11.v5.0501;Tb927.10.3930	40S ribosomal protein S3A, putative		Q38BK6	29.422	49.6	0	3					1.22522	0.0882124	0.0387032	1.41225	49.6	15	15	1.2415	0.0939467	15.225	26	49.6	15	15	1.0976	0.0404441	15.985	25	49.6	15	15	1.34973	0.130246	13.896	27
	2256	Tb927.7.530	FYVE zinc finger, putative		Q57U01	171.31	5.8	0	1					1.22501	0.088141	0.026493	1.57687	4.9	6	6	1.2708	0.104077	16.567	5	4.4	5	5	1.1124	0.046261	8.1341	5	5.8	7	7	1.30042	0.114085	12.339	6
	1523	Tb927.3.1800	hypothetical protein, conserved		Q57ZD1	161.94	12.5	0	1					1.22471	0.0880348	0.0119799	1.92155	10.3	14	14	1.2941	0.111968	21.787	13	9.2	12	12	1.1585	0.063896	16.034	11	11.1	15	15	1.22529	0.0882407	23.467	15
	2344	Tb927.8.1340;Tb927.8.1330	60S ribosomal protein L7a, putative			30.879	25	0	2					1.22436	0.0879094	0.0405893	1.39159	25	8	8	1.2487	0.0964581	10.471	16	25	8	8	1.0914	0.0379839	16.483	23	25	8	8	1.34675	0.129286	29.692	21
	1947	Tb927.6.1090;Tb927.11.8350	proteasome regulatory ATPase subunit 3 (RPT3)	RPT3	D6XHJ3	44.859	17.6	0	2					1.22399	0.0877788	0.0294687	1.53064	17.6	6	5	1.3364	0.125936	15.451	4	14.1	5	4	1.1186	0.0486748	10.901	3	14.1	5	4	1.22666	0.0887252	8.7004	6
	358	Tb927.10.10850	argonaute-like protein (AGO1)	AGO1	Q389P5	99.184	17.2	0	1		X			1.22287	0.0873805	0.0422242	1.37444	15.6	13	13	1.2457	0.0954135	14.703	16	12	10	10	1.0886	0.0368683	11.792	13	13.2	11	11	1.34853	0.12986	12.374	14
	1941	Tb927.5.940	NADH-dependent fumarate reductase, putative		Q57W39	87.388	43.5	0	1		X			1.22206	0.0870913	0.0375062	1.4259	36.6	28	9	1.3696	0.136594	10.375	12	43.5	30	9	1.1305	0.0532706	16.979	12	42.5	30	9	1.17872	0.0714096	21.582	14
	2403	Tb927.8.2770;Tb11.v5.0808	inositol 1,4,5-trisphosphate receptor (IP3R)	IP3R	Q57XB2	342.48	20.6	0	2					1.22171	0.0869698	0.0329784	1.48177	14.1	38	38	1.3419	0.12772	25.307	43	18.7	52	52	1.1124	0.046261	24.462	60	18.6	51	51	1.2216	0.0869283	25.278	68
	1098	Tb927.11.2060;Tb927.11.2050	60S acidic ribosomal protein P0, putative			34.627	73.1	0	2					1.22153	0.0869046	0.0436488	1.36003	73.1	21	21	1.239	0.0930713	17.961	40	73.1	22	22	1.0876	0.0364692	15.761	38	73.1	21	21	1.35261	0.131173	51.503	48
	876	Tb927.11.11120	hypothetical protein, conserved		Q383G6	22.452	34.8	0	1		X			1.22136	0.0868425	0.0422357	1.37432	34.8	5	5	1.2817	0.107786	6.7823	5	34.8	5	5	1.0797	0.0333031	4.4487	5	34.8	5	5	1.31655	0.119438	13.27	5
	628	Tb927.11.14130;Tb927.10.3840	ribosomal protein L18, putative			20.904	68.7	0	2					1.22117	0.0867747	0.0435604	1.36091	64.8	14	14	1.2301	0.0899404	7.687	23	68.7	16	16	1.0908	0.0377451	14.692	22	68.7	16	16	1.35718	0.132639	14.805	24
	1703	Tb927.4.2180	60S ribosomal protein L35a, putative		Q584G9	17.021	57	0	1		X			1.21994	0.0863398	0.0348133	1.45825	57	12	12	1.2769	0.106157	23.348	30	57	12	12	1.0926	0.0384612	20.467	35	57	12	12	1.30137	0.114401	19.514	28
	484	Tb927.10.14550	ATP-dependent DEAD/H RNA helicase, putative		Q388E8	71.366	41.2	0	1		X		X	1.21861	0.0858664	0.0290925	1.53622	37.4	20	19	1.2996	0.11381	35.018	37	39.5	20	19	1.1046	0.043205	11.695	31	35.8	19	18	1.26062	0.100584	38.268	34
	1909	Tb927.5.3800	glutamine hydrolysing (not ammonia-dependent) carbomoyl phosphate synthase, putative		Q57U86	204.09	56.5	0	1					1.21843	0.0858023	0.022671	1.64453	45.8	78	78	1.329	0.123525	14.205	152	45.6	77	77	1.1736	0.0695201	13.627	170	55.5	88	88	1.15974	0.0643618	15.768	222
	273	Tb927.1.1710	transmembrane protein, conserved		Q4GZ48	195.44	18.9	0	1					1.21828	0.0857484	0.0232357	1.63384	12.9	19	19	1.2992	0.113676	37.196	17	16.2	24	24	1.1196	0.0490629	27.345	21	18.9	28	28	1.2431	0.0945063	18.131	30
	2379	Tb927.8.2100	vacuolar ATP synthase 16 kDa proteolipid subunit, putative		D6XKU7	16.868	9.1	0	1		X			1.21732	0.0854044	0.0394595	1.40385	9.1	1	1	1.2918	0.111195	23.485	2	9.1	1	1	1.0823	0.0343477	10.118	2	9.1	1	1	1.29024	0.11067	10.243	2
	1062	Tb927.11.16660	Dopey, N-terminal, putative		Q381C0	234.41	15.6	0	1					1.21663	0.0851592	0.0260384	1.58439	10.8	19	19	1.2623	0.101163	11.563	16	11.9	20	20	1.1091	0.0449707	23.076	22	14.6	23	23	1.28631	0.109344	16.041	29
	778	Tb927.10.8430	40S ribosomal protein S12, putative		Q38AC1	16.061	79.6	0	1		X			1.21642	0.0850835	0.0411358	1.38578	68.3	10	10	1.2225	0.0872489	19.531	13	62.7	9	9	1.0938	0.0389379	11.447	12	74.6	10	10	1.34606	0.129064	12.222	14
	302	Tb927.1.3180	40S ribosomal protein S11, putative		Q4GYQ5	20.059	39.7	0	1		X			1.2155	0.0847561	0.0319148	1.49601	39.7	11	2	1.2243	0.0878878	3.2899	3	39.1	10	2	1.1074	0.0443045	4.8962	3	39.1	10	2	1.32457	0.122076	4.757	3
	2015	Tb927.6.3090	cytoskeleton-associated protein, putative		Q583M5	179.07	8.2	0	1					1.21503	0.084588	0.0215556	1.66644	3.8	5	5	1.1994	0.078964	22.019	4	3.6	5	5	1.1385	0.056333	1.888	4	6.8	9	9	1.31361	0.118467	23.245	9
	1795	Tb927.4.5240;Tb927.4.5300;Tb11.v5.0880;Tb927.4.5290;Tb927.4.5280;Tb927.4.5270;Tb927.4.5260;Tb927.4.5250	UDP-Gal or UDP-GlcNAc-dependent glycosyltransferase, putative		Q584I2	44.039	17.8	0	8					1.21476	0.0844912	0.0418495	1.37831	13.4	4	4	1.2329	0.0909279	8.2467	5	17.8	5	5	1.0874	0.0363893	12.446	6	15.7	4	4	1.33708	0.126156	12.147	5
	2745	Tb927.9.4290	hypothetical protein, conserved		Q38FB2	27.771	11.2	0.00039308	1					1.21444	0.0843751	0.0045339	2.34353	11.2	2	2	1.2294	0.0896932	44.477	2	11.2	2	2	1.1708	0.0684827	52.193	2	11.2	2	2	1.24437	0.0949493	15.176	2
	2608	Tb927.9.11490;Tb927.9.11470	60S ribosomal protein L27a (RPL27A)	RPL27A		16.266	46.2	0	2					1.21421	0.0842932	0.0408185	1.38914	46.2	7	7	1.2487	0.0964581	15.726	16	45.5	6	6	1.0839	0.0349892	30.446	12	45.5	6	6	1.32261	0.121432	20.731	12
	506	Tb927.10.1510	NOT1 (NOT1)	NOT1	Q38C90	259.12	51.4	0	1		X			1.21405	0.0842355	0.03964	1.40187	47.6	93	93	1.2691	0.103496	12.104	129	50	98	98	1.0819	0.0341871	12.647	142	48.6	96	96	1.30324	0.115023	16.483	179
	2131	Tb927.7.1750;Tb927.7.1740;Tb927.7.1730	60S ribosomal protein L7, putative			29.36	60.7	0	3					1.21356	0.0840618	0.0467968	1.32978	57.6	16	15	1.2204	0.0865022	21.435	39	52.9	15	14	1.0837	0.0349091	16.52	33	50.2	14	13	1.35137	0.130774	18.76	33
	2323	Tb927.7.830	telomerase-associated protein, putative		Q57VS9	308.53	14.6	0	1					1.21284	0.0838031	0.0255165	1.59318	11.8	29	29	1.2892	0.11032	13.368	27	13.5	33	33	1.11	0.045323	12.759	32	13.8	33	33	1.24671	0.0957661	80.062	38
	2682	Tb927.9.15190;Tb927.6.5040	ribosomal protein L15, putative		Q38CY7	24.401	24.5	0	2					1.21132	0.0832588	0.027581	1.55939	19.1	4	4	1.1761	0.0704442	50.571	13	24.5	6	6	1.1379	0.0561041	26.87	9	24.5	5	5	1.32809	0.123228	30.43	13
	257	Tb11.v5.1039;Tb927.10.2990	nuclear cap binding complex subunit CBP110, putative (CBP110)	CBP110		100.4	4.4	0	2					1.21122	0.0832226	0.010048	1.99792	4.4	4	4	1.174	0.0696681	34.924	4	3.1	3	3	1.2797	0.107108	10.522	3	4.4	4	4	1.18275	0.0728915	9.4374	4
	1811	Tb927.4.890	small nuclear ribonucleoprotein SmD3, putative (SmD3)	SmD3	Q580B7	12.363	28.7	0	1					1.20963	0.0826526	0.0175205	1.75645	13	1	1	1.2635	0.101575		1	13	1	1	1.2454	0.0953089	45.799	2	28.7	2	2	1.1248	0.0510738	17.68	2
	1041	Tb927.11.16110	integrin alpha chain protein, putative		Q381H5	78.001	14.7	0	1					1.2093	0.0825355	0.0178003	1.74957	11.9	7	7	1.2562	0.0990588	13.539	6	14.7	10	10	1.1234	0.0505344	11.952	7	11.9	7	7	1.25318	0.0980134	10.078	7
	2468	Tb927.8.5070	hypothetical protein, conserved		Q57UH9	14.117	32.8	0	1					1.20899	0.0824222	0.000957113	3.01904	23.2	3	3	1.1898	0.075474	8.1203	3	32.8	4	4	1.2235	0.087604	16.387	4	32.8	4	4	1.21392	0.0841888	8.7346	4
	590	Tb927.3.1370;Tb927.10.2840	40S ribosomal protein S25, putative			12.56	25.7	0	2					1.20873	0.0823302	0.0486714	1.31273	25.7	6	6	1.2202	0.086431	20.526	9	25.7	7	7	1.0773	0.0323367	5.3685	8	25.7	7	7	1.34345	0.128223	47.688	14
	1520	Tb927.3.1720	hypothetical protein, conserved		Q57ZD9	11.172	26.6	0	1		X		X	1.20863	0.0822923	0.0383356	1.4164	26.6	2	2	1.1133	0.0466122	16.792	4	16	1	1	1.1798	0.0718084	19.229	2	26.6	2	2	1.34418	0.128456	12.807	3
	648	Tb927.10.4610	dolicholphosphate-mannose synthase, putative (DPMS)	DPMS	Q38BE0	29.086	25.5	0	1		X			1.20844	0.0822269	0.0262273	1.58125	19.3	5	5	1.1946	0.0772225	19.832	5	25.5	6	6	1.1247	0.0510367	17.838	5	16.6	4	4	1.31347	0.118421	18.072	5
	1689	Tb927.4.1800;Tb927.4.1790	ribosomal protein L3, mitochondrial, putative		Q581Q1	48.691	56.2	0	2					1.2081	0.0821012	0.0252735	1.59733	49.2	20	20	1.2109	0.0831083	14.172	39	50.8	21	21	1.1178	0.0483641	25.426	41	52.7	22	22	1.30266	0.114831	16.477	40
	1880	Tb927.5.3040	MIX protein		Q57ZY0	23.069	16.2	0	1		X		X	1.20768	0.081951	0.000501398	3.29982	6.6	1	1	1.2036	0.0804822		1	16.2	2	2	1.2218	0.0870001	17.966	2	9.6	1	1	1.19776	0.0783707		1
	340	Tb927.10.10320	dynein light chain Tctex-type, putative		Q389U5	12.161	22	0	1					1.20602	0.0813546	0.010297	1.98729	22	2	2	1.2298	0.0898345	24.247	3	13.8	1	1	1.1427	0.0579322	42.869	2	22	2	2	1.24824	0.096297	43.761	3
	555	Tb927.10.200	vacuolar ATP synthase, putative		Q38CL8	19.38	11.5	0	1					1.20579	0.0812728	0.0460773	1.33651	7.9	1	1	1.2881	0.10995	17.225	2	7.9	1	1	1.0672	0.0282458	4.1175	2	11.5	2	2	1.27533	0.105623	2.5412	2
	327	Tb927.1.750	Metal-binding domain-containing protein		Q4GZE3	132.69	22.6	0	1					1.20496	0.0809709	0.0237309	1.62469	22.6	4	4	1.1963	0.0778401	4.6384	4	21.6	3	3	1.1245	0.0509595	16.576	4	20.3	2	2	1.30051	0.114113	39.639	5
	632	Tb927.10.3990	DHH1 (DHH1)	DHH1	Q38BK1	46.468	72.4	0	1					1.20457	0.0808317	0.0301411	1.52084	58.4	19	19	1.2469	0.0958316	13.842	23	68.5	22	22	1.0958	0.0397313	11.67	26	70	22	22	1.27918	0.106932	35.5	36
	271	Tb927.1.1670;Tb11.v5.0887	ARM-like helical domain-containing protein		Q4GZ52	120.87	17.6	0	2					1.20439	0.0807681	0.0180636	1.7432	15.4	13	13	1.2913	0.111027	9.0856	9	13.9	12	12	1.1425	0.0578562	14.013	12	15.7	15	15	1.18419	0.0734209	17.499	16
	1094	Tb927.11.1980	zinc finger protein family member, putative (ZC3H41)	ZC3H41	Q386W1	58.459	45.3	0	1					1.20424	0.0807136	0.0433964	1.36255	37.3	16	16	1.2516	0.0974656	9.4415	20	43.7	20	20	1.0732	0.0306807	12.933	22	40.4	19	19	1.30015	0.113995	16.055	29
	200	Tb11.v5.0493;Tb927.7.3830	kinesin K39, putative			154.9	35.1	0	2					1.20407	0.0806524	0.0441994	1.35458	35.1	2	2	1.2981	0.113308	6.3052	3	35.1	2	2	1.0713	0.0299111	9.8353	4	35.1	2	2	1.25527	0.0987379	15.51	4
	1773	Tb927.4.450	coatomer alpha subunit, putative (TbCoatomerAlpha)	TbCoatomerAlpha	Q57UT0	132.85	13.7	0	1					1.20344	0.0804251	0.0090813	2.04185	9.9	8	8	1.2658	0.102365	17.158	8	11	9	9	1.1704	0.0683343	19.997	8	13.7	12	12	1.17646	0.070576	8.2719	10
	2114	Tb927.7.1220	hypothetical protein, conserved		Q57WS8	117.94	8.8	0	1					1.20243	0.0800584	0.0363061	1.44002	7.1	6	6	1.2486	0.0964233	33.859	6	5.7	5	5	1.0838	0.0349491	17.163	5	8.8	8	8	1.2847	0.108803	23.521	7
	232	Tb11.v5.0713;Tb927.2.1330;Tb927.4.190	retrotransposon hot spot (RHS) protein, putative			78.342	19.3	0	3					1.20154	0.07974	0.0323293	1.4904	17.7	12	5	1.2925	0.111431	15.66	6	17.9	12	5	1.0944	0.0391761	17.148	6	15	10	4	1.22635	0.0886133	5.3401	5
	1426	Tb927.2.2440	proteasome regulatory non-ATPase subunit 6 (RPN6)	RPN6	Q586L6	57.323	23	0	1		X			1.19903	0.0788297	0.031601	1.5003	22.4	9	9	1.264	0.101747	13.758	8	18.5	8	8	1.0896	0.0372671	17.86	7	23	10	10	1.25163	0.097475	14.143	12
	2564	Tb927.8.830	Protein of unknown function (DUF3608), putative		Q57YE8	168.28	9.7	0	1					1.19883	0.0787584	0.0216339	1.66486	3.6	5	5	1.1936	0.0768588	12.215	4	5.5	8	8	1.1231	0.0504184	30.609	8	9.7	12	12	1.28528	0.108998	18.277	13
	2372	Tb927.8.1960	hypothetical protein, conserved		Q581Y6	48.425	27.4	0	1		X			1.19804	0.0784707	0.0480216	1.31856	21	9	9	1.2305	0.0900816	16.049	16	21	9	9	1.0674	0.0283272	15.339	16	27.4	11	11	1.30919	0.117003	21.351	20
	578	Tb927.10.2570;Tb11.v5.0498	lysosomal alpha-mannosidase precursor, putative		Q38BY8	111.75	5.7	0	2					1.19753	0.0782859	0.0314492	1.50239	4.8	2	2	1.1001	0.0414322	26.412	4	5.7	3	3	1.2964	0.112739	51.733	3	5.7	3	3	1.20417	0.0806865	35.487	3
	693	Tb927.10.6070	universal minicircle sequence binding protein 1 (UMSBP1)	UMSBP1	Q38AZ9	14.566	56.4	0	1					1.19739	0.0782347	0.0385241	1.41427	56.4	6	5	1.2148	0.0845048	57.676	14	56.4	6	5	1.0852	0.0355098	17.877	11	56.4	6	5	1.30224	0.11469	25.265	12
	603	Tb927.10.3200	U2 splicing auxiliary factor, putative (U2AF35)	U2AF35	Q38BS6	29.114	23.5	0	1					1.19501	0.0773706	0.0140944	1.85095	20.6	4	4	1.2429	0.0944362	18.565	5	20.6	4	4	1.1252	0.0512297	9.929	5	9.3	2	2	1.22024	0.0864457	6.6706	4
	2728	Tb927.9.3400	endo-beta-N-acetylglucosaminidase, putative		Q38FI8	115.9	24.7	0	1					1.19477	0.0772849	0.0389729	1.40924	22.4	18	18	1.2751	0.105544	14.73	16	22.4	19	19	1.0761	0.0318526	10.574	18	24.7	21	21	1.24296	0.0944578	14.831	25
	651	Tb927.10.4740	nucleolar RNA-binding protein, putative		Q38BC7	7.4056	38.1	0.0033346	1					1.19392	0.0769735	0.0432639	1.36387	38.1	2	2	1.1518	0.0613771	11.504	3	14.3	1	1	1.1092	0.0450099	22.423	2	14.3	1	1	1.33209	0.124534	5.2718	2
	431	Tb927.10.1310	Domain of unknown function (DUF4042), putative		Q38CA9	102.74	32.3	0	1					1.19332	0.0767581	0.0414587	1.38238	29.9	21	21	1.3115	0.117768	10.772	23	29.9	21	21	1.0865	0.0360297	16.543	25	32.3	23	23	1.19255	0.0764762	15.223	35
	975	Tb927.11.14170	hypothetical protein, conserved		Q382C0	67.163	14.2	0	1		X			1.19287	0.0765947	0.00191388	2.71808	8.9	5	5	1.1684	0.0675915	11.113	6	11.2	6	6	1.198	0.0784568	12.94	6	14.2	7	7	1.21265	0.0837356	8.7566	6
	2087	Tb927.6.5130;Tb927.6.5120	60S acidic ribosomal protein P2, putative			10.444	52.3	0	2					1.19127	0.0760098	0.0326189	1.48653	52.3	8	8	1.23	0.0899051	17.692	13	52.3	7	7	1.0859	0.0357898	16.979	12	52.3	8	8	1.26571	0.102334	21.894	16
	421	Tb927.10.12890	bifunctional aminoacyl-tRNA synthetase, putative	ProRS	Q388V7	90.96	31.2	0	1		X			1.19075	0.0758201	0.0302292	1.51957	22.9	15	15	1.2746	0.105374	21.01	13	23.9	15	15	1.0937	0.0388982	15.384	14	24.8	15	15	1.21112	0.0831882	9.7801	16
	2677	Tb927.9.15000	proteasome complex subunit Rpn13 ubiquitin receptor, putative		Q38D00	27.214	8	0.0047532	1					1.19014	0.0755992	0.0227756	1.64253	8	2	2	1.1973	0.078203	17.814	4	4.8	1	1	1.1103	0.0454403	6.3133	2	4.8	1	1	1.2681	0.103154	13.353	2
	839	Tb927.11.10160	60S ribosomal protein L22, putative		Q383R3	15.259	21.5	0	1					1.18985	0.0754927	0.048556	1.31376	21.5	3	1	1.1043	0.0430871		1	21.5	3	1	1.1423	0.0577802		1	21.5	3	1	1.3354	0.125611		1
	138	Tb927.7.4900;Tb11.v5.0171	5'-3' exoribonuclease A (XRNA)	XRNA	Q57XA6	158.67	19.3	0	2					1.18917	0.0752435	0.0373106	1.42817	17.4	22	22	1.2112	0.0832159	15.149	27	17.2	21	21	1.0818	0.034147	18.591	27	19	22	22	1.28342	0.108368	18.085	33
	393	Tb927.10.12050	hypothetical protein, conserved		Q389D7	33.571	22.5	0	1		X			1.18888	0.0751379	0.0420116	1.37663	22.5	5	5	1.2483	0.096319	12.803	5	22.5	5	5	1.0682	0.0286526	19.173	5	22.5	5	5	1.26021	0.100442	26.949	5
	661	Tb927.10.5030;Tb927.7.3680	ubiquitin/ribosomal protein S27a, putative		Q38B98	16.705	21.9	0	2					1.18831	0.0749291	0.049871	1.30215	21.9	3	3	1.1945	0.0771862	23.643	6	21.9	3	3	1.0702	0.0294649	17.059	6	21.9	3	3	1.31261	0.118136	11.886	6
	649	Tb927.10.4640	eukaryotic translation initiation factor 3 subunit L, putative (EIF3L)	EIF3L	Q38BD7	55.649	15	0	1		X			1.18764	0.0746837	0.0267632	1.57246	15	4	4	1.2784	0.106667	26.958	3	15	4	4	1.1075	0.0443437	40.444	3	10.2	3	3	1.18315	0.0730405	10.283	3
	457	Tb927.10.13800	hypothetical protein, conserved		Q388L9	34.401	38.4	0	1					1.18392	0.0733223	0.0440608	1.35595	38.4	12	12	1.2564	0.0991279	12.735	25	38.4	13	13	1.0635	0.0267375	16.592	22	38.4	14	14	1.24194	0.0941016	15.771	20
	300	Tb927.1.3070	hypothetical protein, conserved		Q4GYR6	44.99	19.4	0	1					1.18216	0.0726775	0.0202537	1.6935	19.4	5	5	1.2662	0.102502	17.262	11	19.4	5	5	1.1318	0.0537697	40.651	11	19.4	5	5	1.15282	0.0617606	13.571	9
	2603	Tb927.9.11270	T-complex protein 1, eta subunit, putative (TCP-1-eta)	TCP-1-eta	Q38DP9	61.471	56	0	1					1.18091	0.0722153	0.031812	1.49741	46	21	21	1.2852	0.108971	20.594	24	56	24	24	1.1564	0.0631081	17.271	29	52.5	22	22	1.10807	0.0445672	13.649	27
	1032	Tb927.11.15900;Tb927.11.15880	60S ribosomal protein L27, putative			15.581	36.1	0	2					1.18018	0.0719477	0.0263818	1.5787	24.8	4	4	1.1898	0.075474	5.2802	4	24.1	4	4	1.0978	0.0405232	12.895	7	29.3	5	5	1.25848	0.099846	5.627	5
	2235	Tb927.7.4390	threonine synthase, putative		Q57X55	73.873	14.7	0	1					1.17868	0.0713963	0.0326607	1.48597	11.3	6	6	1.2534	0.0980897	7.6431	6	12.4	7	7	1.2077	0.0819591	22.328	7	10.5	6	6	1.08178	0.0341401	14.251	6
	2632	Tb927.9.12510	ATP-dependent DEAD/H RNA helicase, putative (DED1)	DED1	Q38DF6	82.74	41.8	0	1					1.178	0.0711438	0.024933	1.60323	37.7	25	24	1.2265	0.0886676	15.337	29	35	22	21	1.0918	0.0381431	10.497	28	36.2	23	22	1.22073	0.0866207	13.978	29
	211	Tb927.10.6720;Tb11.v5.0578;Tb927.10.6740;Tb927.10.6730;Tb927.10.6750;Tb927.10.6760	Plasma-membrane choline transporter, putative		Q38AT4	53.448	9.2	0	6					1.17725	0.0708686	0.0197892	1.70357	7.2	5	5	1.1848	0.073645	12.288	9	9.2	6	6	1.1077	0.0444222	13.708	7	7.2	5	5	1.24319	0.0945387	14.194	9
	1744	Tb927.4.3660	hypothetical protein, conserved		Q585I4	54.816	4	0.0015169	1		X			1.17719	0.0708454	0.0128019	1.89272	4	1	1	1.1699	0.0681487	3.0391	2	4	1	1	1.128	0.0523091		1	4	1	1	1.23617	0.0920783		1
	1089	Tb927.11.1900	T-complex protein 1, beta subunit, putative		Q386W9	58.057	56.1	0	1					1.17666	0.0706511	0.0251822	1.59891	48.8	20	20	1.2655	0.102262	17.253	35	56.1	23	23	1.156	0.0629578	23.36	36	50.7	22	22	1.11361	0.0467333	18.246	45
	1769	Tb927.4.4350	emp24/gp25L/p24 family/GOLD, putative		Q57Y39	23.321	36.5	0	1		X			1.17664	0.070642	0.0252378	1.59795	36.5	6	6	1.2125	0.0836817	9.9077	5	36.5	6	6	1.0911	0.0378646	8.948	6	36.5	6	6	1.23135	0.0903798	5.9058	5
	1712	Tb927.4.2410	Glycosyl hydrolase family 65 central catalytic domain/Haloacid dehalogenase-like hydrolase, putative		Q584E6	128.37	13.6	0	1					1.17594	0.0703863	0.0272089	1.56529	11.8	11	11	1.2722	0.104555	23.179	14	12.3	11	11	1.136	0.0553783	26.455	11	13.6	13	13	1.12519	0.0512253	10.733	13
	2460	Tb927.8.4820;Tb11.v5.0659	eukaryotic translation initation factor 4 gamma, putative (eIF4G3)	eIF4G3	Q57UX0	69.338	10.9	0	2					1.17565	0.0702779	0.0205274	1.68767	9.5	5	5	1.2467	0.095762	16.855	6	9.5	5	5	1.1088	0.0448532	14.584	6	10.9	6	6	1.17549	0.0702185	10.584	5
	2103	Tb927.6.870	myotubularin, putative		Q585F9	194.22	8.6	0	1					1.17529	0.0701453	0.0315972	1.50035	5	7	7	1.1855	0.0739016	13.002	7	6.7	9	9	1.0873	0.0363494	28.368	8	8.6	12	12	1.25946	0.100185	19.724	11
	2418	Tb927.8.3150	T-complex protein 1, gamma subunit, putative (TCP-1-gamma)	TCP-1-gamma	Q57YZ8	60.817	43.5	0	1					1.17512	0.070081	0.0316322	1.49987	42.1	19	19	1.2797	0.107108	15.781	21	43.5	21	21	1.1278	0.0522321	23.356	24	43.5	21	21	1.12435	0.0509029	29.214	26
	752	Tb927.10.7850	protein-L-isoaspartate, putative		Q38AH9	25.68	11.2	0	1					1.17426	0.0697657	0.0404848	1.39271	11.2	3	3	1.1584	0.0638585	20.008	4	11.2	3	3	1.0875	0.0364293	27.188	4	11.2	3	3	1.28531	0.109009	8.2153	4
	2496	Tb927.8.5900	Sedlin, N-terminal conserved region, putative		Q57YJ1	14.715	45.7	0	1					1.17329	0.0694041	0.0193086	1.71425	45.7	5	5	1.2323	0.0907164	18.302	5	45.7	5	5	1.1038	0.0428904	16.25	6	45.7	5	5	1.18742	0.0746054	11.728	6
	102	Tb09.v4.0067	retrotransposon hot spot protein, pseudogene			62.718	12.2	0	1					1.17327	0.0693985	0.0338927	1.46989	12	7	2	1.2768	0.106123	30.272	2	9.1	7	1	1.1477	0.0598284	11.348	2	10.4	6	2	1.10216	0.0422443	30.969	2
	2534	Tb927.8.6900	transport protein particle (TRAPP) component, putative		Q57TS3	23.536	19	0	1					1.17218	0.0689959	0.0333072	1.47746	19	4	4	1.1925	0.0764584	16.955	6	19	4	4	1.08	0.0334238	5.6965	6	19	4	4	1.25056	0.0971055	7.454	5
	1884	Tb927.5.3170	ribose-phosphate pyrophosphokinase, putative (PRPS5)	PRPS5	Q57Z76	39.188	11.5	0	1					1.17216	0.0689857	0.0284179	1.54641	11.5	3	3	1.2222	0.0871423	4.8867	3	11.5	3	3	1.083	0.0346285	32.368	3	8.1	2	2	1.21671	0.0851863	13.555	2
	1244	Tb927.11.550	hypothetical protein SCD6.10		Q387J6	31.292	59.6	0	1					1.1712	0.0686296	0.0427931	1.36863	59.6	16	16	1.2162	0.085005	11.267	35	49.3	15	15	1.0618	0.0260427	9.9893	28	54.6	14	14	1.24406	0.0948412	8.5262	30
	1819	Tb927.5.1090	threonyl-tRNA synthetase, putative	ThrRS	Q57W54	90.983	21.9	0	1		X			1.17082	0.0684911	0.0235732	1.62758	21.9	15	15	1.1808	0.0721763	23.804	17	16.8	12	12	1.0968	0.0401274	21.852	14	17.1	11	11	1.23928	0.0931695	25.411	14
	397	Tb927.10.12240	3-ketoacyl-CoA reductase, putative		Q389B9	36.075	48	0	1		X			1.16953	0.068013	0.0357084	1.44723	45	9	9	1.2032	0.0803378	12.581	12	48	10	10	1.0723	0.0303163	10.831	13	48	10	10	1.23989	0.0933849	18.778	14
	1645	Tb927.3.680	cytochrome P450, putative		Q57WV1	66.122	7.2	0	1		X			1.16864	0.0676804	0.0107281	1.96948	1.4	1	1	1.2092	0.0824981		1	3.4	2	2	1.118	0.0484418	2.328	2	5.1	2	2	1.1806	0.0721012	47.968	2
	696	Tb927.10.6170	hypothetical protein, conserved		Q38AY9	163.96	4.8	0	1					1.16846	0.0676155	0.0216321	1.6649	4.8	6	6	1.2208	0.0866445	18.305	6	3.9	5	5	1.0941	0.039057	15.218	4	3.9	5	5	1.19439	0.0771448	19.16	7
	2167	Tb927.7.2720	translation initiation factor SUI1, putative		Q57Y82	74.108	4.7	0	1					1.16768	0.0673221	0.0388453	1.41066	4.7	2	2	1.28	0.10721	8.8383	3	2.1	1	1	1.1139	0.0468462	11.665	2	4.7	2	2	1.11663	0.0479102	14.297	3
	495	Tb927.10.14790	metallo-peptidase, Clan MG, Family M24		Q387N9	42.69	24.3	0	1					1.16756	0.0672792	0.0235513	1.62798	17.5	5	5	1.2508	0.0971879	13.632	4	24.3	8	8	1.1174	0.0482087	8.9681	8	22	7	7	1.13878	0.0564412	25.921	11
	2291	Tb927.7.6650	Colon cancer-associated protein Mic1-like, putative		Q57Y64	104.18	4.7	0.0097052	1					1.16734	0.0671959	0.0225727	1.64642	2.8	2	2	1.2432	0.094541	28.983	2	4.7	3	3	1.1568	0.0632583	25.168	3	3.4	2	2	1.10608	0.0437883	15.534	2
	1536	Tb927.3.2100	hypothetical protein, conserved		Q57ZA1	33.996	7.1	0.0083062	1					1.16655	0.066904	0.0245052	1.61074	7.1	2	2	1.2028	0.0801934	9.1119	2	7.1	2	2	1.087	0.0362295	13.081	4	7.1	2	2	1.2142	0.0842889	35.938	2
	279	Tb927.1.1930	phosphatidylinositol 3-kinase, putative		Q4GZ26	324.21	15.2	0	1					1.16614	0.0667495	0.0401458	1.39636	8.1	18	18	1.2276	0.0890569	13.78	18	9.9	23	23	1.063	0.0265333	14.533	23	15.1	38	38	1.21523	0.0846582	30.063	56
	219	Tb11.v5.0624	retrotransposon hot spot protein (PHS), putative			62.492	17.3	0	1					1.16523	0.066413	0.0244204	1.61225	17.3	7	1	1.2022	0.0799767		1	17.3	7	1	1.0864	0.0359898		1	17.3	7	1	1.21136	0.0832724		1
	622	Tb927.10.370	calcineurin B subunit, putative (CNB)	CNB	Q38CK1	19.872	61.5	0	1					1.16521	0.0664042	0.0280038	1.55278	38	4	4	1.1965	0.0779127	7.8082	5	55.3	6	6	1.0815	0.0340265	14.492	7	61.5	8	8	1.22257	0.0872732	16.927	12
	938	Tb927.11.13190;Tb927.11.13090	elongation factor 1 gamma, putative		Q382L7	46.275	57.9	0	2					1.16343	0.0657415	0.0427214	1.36935	54.5	18	18	1.2505	0.0970837	15.469	21	55	19	19	1.0642	0.0270233	22.354	21	57.7	21	21	1.18336	0.0731176	11.739	26
	1556	Tb927.3.2850	Got1/Sft2-like family, putative		Q57ZM7	31.137	4	0.0029895	1					1.16331	0.0656939	0.0421124	1.37559	4	1	1	1.1276	0.0521551		1	4	1	1	1.0944	0.0391761		1	4	1	1	1.27571	0.10575		1
	2075	Tb927.6.4770	protein mkt1, putative (MKT1)	MKT1	Q587E3	83.306	34.6	0	1					1.1631	0.0656183	0.0475032	1.32328	31.8	21	21	1.2068	0.0816353	12.163	20	33.5	23	23	1.0531	0.0224696	9.9309	21	30.5	21	21	1.23808	0.0927499	21.975	22
	2245	Tb927.7.4880	hypothetical protein, conserved		Q57XA4	23.311	17.2	0	1		X			1.16269	0.0654649	0.0472978	1.32516	17.2	2	2	1.205	0.080987	30.609	3	17.2	2	2	1.0534	0.0225933	38.047	2	9.3	1	1	1.23827	0.0928144	9.2758	2
	2309	Tb927.7.7110;Tb927.7.7180	leucine-rich repeat protein (LRRP), putative		Q57XT1	82.446	12.2	0	2					1.16158	0.0650503	0.0369294	1.43263	12.2	7	7	1.2569	0.0993007	13.88	8	8.5	5	5	1.151	0.0610753	45.982	4	12.2	7	7	1.08336	0.0347748	14.267	8
	1336	Tb927.11.800	prefoldin subunit, putative		Q387H0	14.186	16.1	0	1					1.16144	0.0649979	0.0465885	1.33172	16.1	1	1	1.1912	0.0759847		1	16.1	1	1	1.0562	0.0237462		1	16.1	1	1	1.24527	0.0952628		1
	259	Tb927.10.2110;Tb927.10.2100;Tb11.v5.1046;Tb927.10.2090	elongation factor 1-alpha (TEF1)	TEF1		49.105	76.8	0	4					1.16047	0.0646357	0.0281368	1.55072	76.4	34	34	1.2233	0.087533	19.329	134	75.1	34	34	1.0809	0.0337855	17.625	134	76.8	35	35	1.18192	0.0725886	21.024	146
	830	Tb927.11.10030	60S ribosomal protein L29, putative		Q383S6	8.2224	31	0	1					1.16036	0.064592	0.0212294	1.67306	31	2	2	1.1884	0.0749626	24.552	3	31	2	2	1.0898	0.0373468	1.2439	2	31	2	2	1.20633	0.0814664	35.647	3
	1297	Tb927.11.6720	mRNA cap guanine-N7 methyltransferase, putative		Q384Z7	117.56	30	0	1					1.16029	0.0645654	0.0216275	1.66499	26.5	23	23	1.208	0.0820669	13.228	24	30	25	25	1.0893	0.0371475	11.465	29	29	24	24	1.18708	0.0744816	16.837	36
	2109	Tb927.7.1130	trypanothione/tryparedoxin dependent peroxidase 2 (TDPX2)	TDPX2	D6XK31	18.873	21.3	0	1		X			1.15987	0.0644083	0.00599944	2.22189	21.3	3	2	1.1228	0.0503024	13.669	4	21.3	3	2	1.1743	0.0697791	33.154	2	21.3	3	2	1.18343	0.0731433	27.796	2
	772	Tb927.10.8290;Tb927.10.8270;Tb11.v5.0877	eukaryotic translation initiation factor 3 subunit 8, putative			84.339	17.4	0	3					1.1597	0.0643443	0.0304434	1.51651	17.4	10	10	1.252	0.0976043	23.941	7	9.7	6	6	1.1195	0.0490241	25.528	6	15.7	9	9	1.11277	0.0464046	16.843	9
	186	Tb11.v5.0394;Tb927.10.15750	hypothetical protein, conserved			183.78	35.7	0	2					1.15884	0.0640233	0.045615	1.34089	35.7	20	20	1.1992	0.0788916	39.745	24	31.6	17	17	1.0543	0.0229642	18.191	28	27.9	16	16	1.23088	0.090214	19.369	28
	1204	Tb927.11.4450	ALBA-Domain Protein (ALBA2)	ALBA2	Q385X2	12.757	70.1	0	1					1.15883	0.0640194	0.0447154	1.34954	68.4	9	9	1.1661	0.0667358	88.311	19	70.1	10	10	1.0645	0.0271457	12.494	17	70.1	10	10	1.25365	0.0981767	17.534	21
	1367	Tb927.11.900	isocitrate dehydrogenase, putative (IDH)	IDH	Q387G0	46.77	22.3	0	1		X			1.15805	0.0637269	0.0106294	1.97349	22.3	7	6	1.1637	0.065841	23.704	8	22.3	7	6	1.1128	0.0464171	29.348	7	19.1	6	5	1.19929	0.0789225	6.3602	4
	1376	Tb927.11.9320	hypothetical protein, conserved		Q383Z7	23.715	40.8	0	1					1.15664	0.0631964	0.0114609	1.94078	40.8	4	4	1.1461	0.0592225	17.666	4	30.3	3	3	1.1186	0.0486748	1.1122	2	40.8	4	4	1.20696	0.0816918	7.1309	4
	2812	Tb927.9.8130;Tb927.9.8100	nascent polypeptide associated complex subunit, putative			20.129	17	0	2					1.15642	0.0631144	0.0116154	1.93497	17	2	2	1.2049	0.080951	24.973	4	17	2	2	1.1148	0.047197	3.3743	4	17	2	2	1.15132	0.0611952	19.215	4
	540	Tb927.10.170	pseudouridine synthase, Cbf5p		Q38CM1	48.285	19.7	0	1					1.15589	0.0629158	0.0431944	1.36457	17.1	6	6	1.1654	0.066475	12.972	7	19.7	8	8	1.0641	0.0269824	12.49	11	19.7	8	8	1.24535	0.0952899	20.336	9
	2717	Tb927.9.2670	Engulfment and cell motility domain-containing protein (POMP3)	POMP3	Q38FQ3	41.157	4.1	0	1		X			1.1548	0.0625077	0.0392223	1.40647	4.1	1	1	1.1344	0.0547662		1	0	0	0				0	4.1	1	1	1.17557	0.0702491		1
	762	Tb927.10.8080	Uncharacterized conserved protein (DUF2042), putative		Q38AF6	82.38	15.7	0	1		X			1.153	0.061828	0.0344609	1.46267	13	7	7	1.1334	0.0543832	6.2094	7	14.2	8	8	1.0879	0.036589	11.069	8	12.8	7	7	1.24312	0.0945117	23.751	7
	1781	Tb927.4.470	snoRNP protein GAR1, putative		Q57US8	21.783	8.3	0	1					1.1513	0.0611891	0.0192814	1.71486	8.3	2	2	1.2095	0.0826059	10.921	3	8.3	2	2	1.0958	0.0397313	21.492	3	8.3	2	2	1.15141	0.0612302	10.499	4
	1770	Tb927.8.7980;Tb927.4.4380	Vacuolar proton pyrophosphatase 2, putative (VP2)	TVP1	Q57U47	86.003	17.9	0	2					1.15106	0.0610998	0.0142929	1.84488	17.9	15	15	1.1933	0.0767496	35.719	35	17.9	14	14	1.099	0.0409977	19.309	41	16.9	12	12	1.16293	0.0655521	18.779	38
	1411	Tb927.11.9990	glycosyl transferase-like protein		Q383T0	34.282	9.4	0	1					1.14911	0.0603617	0.0315846	1.50052	6.2	2	2	1.2251	0.0881715	3.7835	2	9.4	3	3	1.148	0.0599419	7.8619	3	3.9	1	1	1.07888	0.0329718		1
	1387	Tb927.11.9550	replication factor C, subunit 4, putative		Q383X4	37.586	6.7	0	1					1.14873	0.0602179	0.0254307	1.59464	3.8	1	1	1.1344	0.0547662	11.282	2	6.7	2	2	1.0938	0.0389379	11.935	2	6.7	2	2	1.22166	0.0869495	3.0504	2
	1653	Tb927.3.800	Vacuolar iron transporter 1, putative (VIT1)	VIT1	Q57WW3	30.573	8.5	0	1		X			1.14855	0.0601509	0.0235328	1.62833	8.5	2	2	1.1751	0.0700748	0.10465	2	8.5	2	2	1.0799	0.0333835	7.8975	2	8.5	2	2	1.19397	0.0769944	0.60474	2
	1061	Tb927.11.1660	vesicular transport protein (CDC48 homologue), putative		Q386Y8	73.318	5.7	0	1					1.1483	0.0600552	0.0140924	1.85102	5.7	3	3	1.1917	0.0761669	28.427	3	5.7	3	3	1.0987	0.0408791	16.679	4	3.9	2	2	1.15643	0.0631195	5.8941	2
	1079	Tb927.11.1700	hypothetical protein, conserved		Q386Y4	61.63	10.7	0	1		X			1.14553	0.059006	0.0262014	1.58168	10.7	4	4	1.2179	0.0856116	23.416	6	10.7	4	4	1.0909	0.0377849	26.922	6	10.7	4	4	1.13141	0.0536214	21.117	5
	1491	Tb927.2.5850	small nuclear ribonucleoprotein SmD2 (Sm-D2)	Sm-D2	Q586C5	12.518	31.5	0	1					1.14529	0.0589168	0.00577099	2.23875	31.5	3	3	1.1757	0.0702965	43.91	3	14.4	1	1	1.1174	0.0482087		1	31.5	3	3	1.14352	0.0582452	19.48	3
	2545	Tb927.8.730	nucleolar RNA-binding protein, putative		Q57YF7	28.338	9.9	0	1					1.14523	0.0588909	0.00718346	2.14367	9.9	2	2	1.1796	0.0717348	24.42	2	9.9	2	2	1.1145	0.0470801	11.687	2	9.9	2	2	1.1425	0.057858	2.9332	3
	1291	Tb927.11.6590;Tb11.v5.0360	metallo-peptidase, Clan MF, Family M17		Q385B0	55.359	36.3	0	2					1.14329	0.0581581	0.0228372	1.64136	31.1	12	12	1.2065	0.0815273	41.372	21	36.3	14	14	1.1372	0.0558369	50.596	22	36.3	14	14	1.08921	0.03711	38	36
	783	Tb927.10.8720	CCR4-NOT transcription complex subunit 10, putative		Q38AA1	61.501	12.8	0	1					1.14272	0.0579389	0.0245363	1.61019	9.5	5	5	1.204	0.0806265	8.2561	6	9.5	5	5	1.0826	0.034468	8.2124	4	12.8	6	6	1.14478	0.0587222	8.3238	7
	2621	Tb927.9.12070	hypothetical protein, conserved		Q38DJ1	109.87	9.7	0	1					1.13921	0.0566042	0.0457152	1.33994	8.2	6	6	1.1133	0.0466122	22.224	6	8	6	6	1.0738	0.0309234	7.5266	5	8.2	6	6	1.23674	0.092277	9.0261	5
	2437	Tb927.8.3930	Gryzun, putative trafficking through Golgi, putative		Q581B3	72.162	13.7	0	1					1.13893	0.0564973	0.048348	1.31562	13.7	7	1	1.1014	0.0419451	31.101	2	13.7	7	1	1.08	0.0334238		1	13.7	7	1	1.242	0.0941232	1.6819	2
	583	Tb927.10.2690	Trafficking protein Mon1, putative		Q38BX6	74.002	4.2	0	1					1.13866	0.0563946	0.0454809	1.34217	4.2	2	2	1.1795	0.0716979	19.806	4	4.2	2	2	1.0471	0.0199882	4.718	4	4.2	2	2	1.19536	0.0774977	37.818	4
	2541	Tb927.8.7170	inositol polyphosphate 1-phosphatase, putative		Q57YS3	42.081	5.4	0	1					1.13796	0.0561274	0.0203172	1.69214	5.4	2	2	1.1286	0.05254	5.5195	2	5.4	2	2	1.1474	0.0597148	27.626	3	0	0	0				0
	2282	Tb927.7.6270	peptidase t, putative		Q57VI4	44.647	22.2	0	1					1.13786	0.0560869	0.0291237	1.53575	16.5	5	5	1.1538	0.0621305	9.8085	4	22.2	6	6	1.0693	0.0290996	43.058	6	22.2	6	6	1.19407	0.0770307	18.714	7
	1527	Tb927.3.1920	NOT5 protein (NOT5)	NOT5	Q57ZB9	66.856	10.9	0	1					1.13604	0.0553923	0.0166738	1.77796	10.9	4	4	1.1428	0.0579702	10.693	4	10.9	4	4	1.0871	0.0362695	16.272	4	10.9	4	4	1.18015	0.0719372	16.327	5
	2141	Tb927.7.2170	hypothetical protein, conserved		Q57XQ7	168.67	5.3	0	1		X			1.13471	0.0548836	0.0489157	1.31055	4.4	7	7	1.2107	0.0830365	28.433	5	4.5	7	7	1.0468	0.0198637	24.042	7	2.4	4	4	1.15279	0.0617505	10.936	4
	1858	Tb927.5.2290	ATP-dependent RNA helicase, putative		Q582D6	249.28	11.1	0	1					1.13432	0.0547361	0.0156599	1.80521	5.7	11	11	1.1728	0.069224	16.489	11	8.4	15	15	1.0858	0.0357498	17.883	13	9.5	16	16	1.14613	0.0592346	27.581	16
	2210	Tb927.7.3820	hypothetical protein, conserved		Q57UC9	71.793	21.7	0	1					1.13421	0.0546932	0.0360967	1.44253	21.7	11	11	1.1992	0.0788916	23.482	20	21.7	11	11	1.0609	0.0256744	22.844	18	21.7	11	11	1.14687	0.0595134	14.511	28
	1306	Tb927.11.7020	proteasome alpha 7 subunit, putative (PSA4)	PSA4	Q384W9	27.865	8.1	0	1					1.1317	0.05373	0.00136758	2.86405	3.6	1	1	1.1462	0.0592604	23.09	2	3.6	1	1	1.1269	0.0518854	40.192	2	8.1	2	2	1.12213	0.0500443	34.545	2
	2091	Tb927.6.600	CCR4 associated factor, putative (CAF1)	CAF1	Q583U3	38.863	25.6	0	1					1.13055	0.0532884	0.0486992	1.31248	22.2	6	6	1.1347	0.0548811	12.861	9	21.4	6	6	1.0505	0.0213961	9.9588	6	22.2	6	6	1.21224	0.0835882	11.155	9
	2105	Tb927.6.920	helicase, putative			107.47	7.1	0	1					1.1287	0.0525797	0.000860184	3.06541	7.1	5	5	1.139	0.0565237	17.225	4	5.9	4	4	1.1278	0.0522321	99.85	3	5.7	4	4	1.11939	0.0489832	12.589	4
	2467	Tb927.8.5030	trafficking protein particle complex subunit 3, putative		Q57UH5	20.947	30.6	0	1					1.12855	0.0525221	0.022457	1.64865	30.6	6	6	1.1504	0.0608489	5.2502	6	30.6	6	6	1.0709	0.0297489	8.9363	6	30.6	6	6	1.16673	0.0669685	8.2385	6
	391	Tb927.10.12000	iron-sulfur cluster assembly protein, putative		Q389E2	11.772	34.3	0	1		X			1.1272	0.0520016	0.00425244	2.37136	34.3	3	3	1.1325	0.0540382	16.037	4	34.3	3	3	1.1036	0.0428117	9.743	3	34.3	3	3	1.14592	0.0591549	20.698	4
	629	Tb927.10.3880	hypothetical protein, conserved		Q38BL2	84.66	9.2	0	1		X			1.12601	0.0515441	0.0276955	1.55759	9.2	5	5	1.1469	0.0595256	16.93	4	7.6	4	4	1.0635	0.0267375	9.2131	3	9.2	5	5	1.17049	0.0683693	2.7068	5
	2416	Tb927.8.3100	coronin, putative (CRN12)	CRN12	Q57W63	57.312	11.1	0	1					1.12575	0.0514412	0.0280501	1.55207	11.1	3	3	1.1848	0.073645	41.279	4	8	2	2	1.1249	0.0511139	12.653	3	11.1	3	3	1.07045	0.0295648	7.7539	4
	1223	Tb927.11.5020	hypothetical protein, conserved		Q385R6	186.51	10.3	0	1					1.12495	0.051135	0.00342887	2.46485	6.4	9	9	1.1105	0.0455186	14.275	6	6.5	9	9	1.1179	0.048403	19.931	9	8.6	11	11	1.14679	0.0594835	23.222	11
	1312	Tb927.11.7150	NGG1 interacting factor 3-like		Q384V6	30.459	45.2	0	1					1.12347	0.050563	0.0290266	1.5372	45.2	11	11	1.1844	0.0734984	11.836	16	42	10	10	1.0702	0.0294649	16.607	17	45.2	11	11	1.11873	0.0487256	27.925	26
	2038	Tb927.6.3870	RNA-binding protein, putative (SGN1)	SGN1	Q585Y5	22.904	21	0	1					1.12279	0.0502997	0.0105096	1.97841	15.4	2	2	1.1212	0.0496831	6.4014	3	14.5	2	2	1.0909	0.0377849	13.805	3	14.5	2	2	1.15726	0.063431	23.324	3
	859	Tb927.11.10670	glycosyl hydrolase, putative		Q383L2	133.9	16.9	0	1					1.11929	0.0489422	0.00641934	2.19251	13.1	14	14	1.1473	0.059677	15.651	13	12.4	13	13	1.1126	0.0463391	40.747	13	15.5	17	17	1.09853	0.0408107	33.767	16
	613	Tb927.10.3500	RNA-binding protein, putative (RBSR4)	RBSR4	Q38BP9	96.56	6.2	0	1					1.11823	0.0485315	0.0401833	1.39595	4.4	3	3	1.0453	0.019241	3.8987	3	6.2	4	4	1.1539	0.0621682	8.6385	4	6.2	4	4	1.15927	0.0641855	16.921	4
	1040	Tb927.11.16100	ubiquitin carboxyl-terminal hydrolase, putative		Q381H6	131.25	9.6	0	1					1.11617	0.0477307	0.0170736	1.76767	6.4	6	6	1.159	0.0640834	9.8403	5	6.4	6	6	1.0785	0.0328201	11.883	4	9.6	9	9	1.11247	0.0462886	97.181	5
	2170	Tb927.7.2780	hypothetical protein, conserved		Q57Y88	12.723	20.5	0	1					1.11395	0.0468659	0.022208	1.65349	20.5	2	2	1.1242	0.0508436	14.08	5	20.5	2	2	1.0654	0.0275127	22.816	4	20.5	2	2	1.15409	0.0622415	60.865	5
	1034	Tb927.11.15930	Sybindin-like family, putative		Q381J3	17.511	38.9	0	1					1.11135	0.0458524	0.0236789	1.62564	28	3	3	1.1629	0.0655424	14.065	3	28	3	3	1.0727	0.0304783	14.203	3	38.9	4	4	1.10036	0.0415365	19.483	4
	2384	Tb927.8.2200	terbinafine resistance locus protein (yip1), putative		Q581W2	20.718	10.1	0	1					1.11053	0.0455315	0.039877	1.39928	10.1	2	2	1.0785	0.0328201	0.081915	2	10.1	2	2	1.0737	0.030883	0.55611	2	6.3	1	1	1.18275	0.0728915		1
	331	Tb927.1.880;Tb11.v5.0419;Tb11.v5.0418	Midasin, putative (MDN1)	MDN1	Q4GZD0	512.6	10	0	3					1.10559	0.0435955	0.00303664	2.51761	2.6	10	10	1.1208	0.0495281	21.846	9	8.1	32	32	1.0907	0.0377053	19.707	30	8.4	31	31	1.10549	0.043553	25.898	33
	2212	Tb927.7.3890	hypothetical protein, conserved		Q57UL9	33.666	24.5	0	1		X			1.10555	0.0435784	0.0475792	1.32258	24.5	5	5	1.1211	0.0496444	22.537	3	18.3	4	4	1.0375	0.0159881	65.884	4	24.5	5	5	1.16172	0.0651028	68.222	5
	243	Tb11.v5.0800;Tb927.2.1100	retrotransposon hot spot (RHS) protein, putative			22.537	19.7	0	2					1.09547	0.0396023	0.0407217	1.39017	19.7	3	1	1.0827	0.0345081		1	19.7	3	1	1.1084	0.0446965	14.461	2	11.4	2	0				0
	1545	Tb927.3.2370	hypothetical protein, conserved		Q582V0	15.403	40.3	0	1		X		X	1.09181	0.0381489	0.0372249	1.42917	40.3	3	3	1.1277	0.0521936	24.778	3	40.3	3	3	1.1114	0.0458704	8.885	3	40.3	3	3	1.03844	0.0163827	19.295	3
	1035	Tb927.11.15940	hypothetical protein, conserved		Q381J2	105.13	29.8	0	1					1.07628	0.0319258	0.0472151	1.32592	28.9	24	24	1.1179	0.048403	13.079	26	25.5	22	22	1.0285	0.0122043	16.93	25	29.8	26	26	1.08435	0.0351702	27.785	33
	409	Tb927.10.12550	hypothetical protein, conserved		Q388Y8	33.804	15.5	0	1					1.07033	0.0295174	0.0332845	1.47776	15.5	4	4	1.0997	0.0412742	10.279	4	15.5	4	4	1.0332	0.0141844	60.566	4	15.5	4	4	1.07918	0.0330936	15.125	4
	2012	Tb927.6.2930	ATPase family associated with various cellular activities (AAA), putative		Q583P1	59.606	6.6	0	1		X			0.909152	-0.0413634	0.0469152	1.32869	4.5	2	2	0.94958	-0.0224684	19.688	3	6.6	3	3	0.85531	-0.0678765	4.4416	2	6.6	3	3	0.925241	-0.0337453	61.893	4
	2241	Tb927.7.4620	hypothetical protein, conserved		Q57X78	32.677	15.6	0	1		X		X	0.89732	-0.0470524	0.0482429	1.31657	7.6	2	2	0.90147	-0.0450487	2.1179	2	15.6	4	4	0.84075	-0.0753331	38.368	4	4	1	1	0.953289	-0.0207755		1
	354	Tb927.10.10780	hypothetical protein, conserved		Q389Q1	23.3	18.2	0	1		X			0.89266	-0.049314	0.0241913	1.61634	18.2	3	3	0.93397	-0.0296671	5.1696	3	18.2	3	3	0.85375	-0.0686693	6.1945	3	18.2	3	3	0.892061	-0.0496056	20.76	3
	1571	Tb927.3.3450	ADP-ribosylation factor-like protein 3, putative (arl3)	arl3	Q57XJ5	19.881	6.2	0	1		X			0.888422	-0.0513809	0.0486059	1.31331	6.2	1	1	0.83834	-0.0765798		1	6.2	1	1	0.9589	-0.0182267	5.1911	2	6.2	1	1	0.872296	-0.0593362	6.8674	2
	646	Tb927.10.4550	hypothetical protein, conserved		Q38BE6	18.658	23.1	0	1		X			0.887866	-0.0516524	0.0131078	1.88247	23.1	3	3	0.92299	-0.034803	18.816	3	15.4	2	2	0.86614	-0.0624119	3.8354	2	15.4	2	2	0.875503	-0.0577422	2.8364	2
	1399	Tb927.11.9770	hypothetical protein, conserved		Q383V2	19.842	8.1	0	1					0.866303	-0.0623301	0.00565409	2.24764	8.1	1	1	0.87982	-0.0556062		1	8.1	1	1	0.84004	-0.0757	18.292	2	8.1	1	1	0.879662	-0.0556841		1
	347	Tb927.10.10590;Tb927.10.10580;Tb927.10.10570;Tb927.10.10560;Tb927.10.10550;Tb927.10.10540;Tb927.10.10530;Tb927.10.10520;Tb927.10.10510;Tb927.10.10500;Tb927.10.10490;Tb927.10.10480;Tb927.10.10470;Tb927.10.10460	histone H2B, putative			12.569	41.1	0	14					0.860434	-0.0652826	0.0345254	1.46186	41.1	5	5	0.88946	-0.0508736	29.943	7	41.1	5	5	0.79203	-0.101258	8.5622	6	41.1	5	5	0.904241	-0.0437159	13.024	7
	1671	Tb927.4.1300	amidinotransferase, putative		Q581V1	42.015	20.3	0	1		X			0.837033	-0.0772572	0.0330358	1.48102	12.6	4	4	0.86619	-0.0623868	31.06	4	12.6	4	4	0.76113	-0.118541	16.745	5	17.6	5	5	0.889521	-0.0508436	43.855	4
	791	Tb927.10.8940	flagellum targeting protein kharon1, putative (KH1)	KH1	Q38A80	45.398	38.4	0	1		X		X	0.836083	-0.0777509	0.0469415	1.32844	29.7	8	8	0.90055	-0.0454922	20.363	14	28.5	8	8	0.74394	-0.128462	29.75	12	38.4	13	13	0.872372	-0.0592983	29.545	18
	858	Tb927.11.10600	hypothetical protein, conserved		Q383L9	42.461	5.5	0	1					0.830729	-0.0805405	0.0159109	1.79831	5.5	1	1	0.77966	-0.108095	15.721	2	5.5	1	1	0.83995	-0.0757466		1	5.5	1	1	0.875427	-0.0577802		1
	2172	Tb927.7.2940;Tb927.7.2930;Tb927.7.2920;Tb927.7.2910;Tb927.7.2900;Tb927.7.2890;Tb927.7.2880;Tb927.7.2870;Tb927.7.2860;Tb927.7.2850;Tb927.7.2840;Tb927.7.2830;Tb927.7.2820	histone H2A, putative			14.212	26.1	0	13					0.816531	-0.0880273	0.0332107	1.47872	26.1	5	5	0.8753	-0.0578431	41.657	10	26.1	5	5	0.73248	-0.135204	24.121	8	19.4	4	4	0.849113	-0.0710347	15.813	8
	2203	Tb927.7.3550	hypothetical protein, conserved		Q57WH0	138.16	9.2	0	1		X			0.815371	-0.0886447	0.0350558	1.45524	5.8	4	4	0.85676	-0.0671408	8.4702	3	9.2	7	7	0.72762	-0.138095	10.522	4	8.4	6	6	0.869565	-0.0606978	34.125	6
	2636	Tb927.9.12730	chaperone protein DNAj, putative		Q38DE1	48.592	46.8	0	1		X		X	0.804184	-0.0946447	0.0430553	1.36597	46.8	17	17	0.86406	-0.0634561	25.904	31	44.6	17	17	0.70133	-0.154078	16.069	30	42.4	14	14	0.858222	-0.0664005	13.723	33
	965	Tb927.11.13910	hypothetical protein, conserved		Q382E6	28.921	46	0	1					0.797954	-0.0980223	0.0300024	1.52284	41.5	9	9	0.84175	-0.0748169	9.7187	8	42.3	9	9	0.71074	-0.148289	10.693	7	35.8	7	7	0.849257	-0.0709609	21.325	8
	656	Tb927.10.4880	hypothetical protein, conserved		Q38BB3	25.965	17	0	1		X		X	0.796059	-0.0990549	0.0309205	1.50975	17	3	3	0.74739	-0.126453	57.965	5	17	3	3	0.7528	-0.12332	45.022	5	17	3	3	0.89662	-0.0473917	36.066	5
	2586	Tb927.9.10520	hypothetical protein, conserved		Q38DW4	29.587	24.5	0	1		X		X	0.793249	-0.100591	0.0111626	1.95223	24.5	6	6	0.79078	-0.101944	20.721	7	24.5	6	6	0.74754	-0.126366	21.411	9	24.5	6	6	0.844381	-0.0734617	36.314	9
	1458	Tb927.2.4380	hypothetical protein, conserved		Q586P3	45.971	5.1	0.0072385	1		X		X	0.763864	-0.116984	0.0322098	1.49201	5.1	2	2	0.71376	-0.146448	26.591	3	5.1	2	2	0.70806	-0.14993	6.8526	2	5.1	2	2	0.881912	-0.0545748	0.71231	2
	1919	Tb927.5.4260;Tb927.5.4250;Tb927.5.4240;Tb927.5.4230;Tb927.5.4220;Tb927.5.4210;Tb927.5.4200;Tb927.5.4190;Tb927.5.4180;Tb927.5.4170;Tb927.2.2670	histone H4, putative			11.142	51	0	11					0.758924	-0.119802	0.0300837	1.52167	49	7	7	0.76955	-0.113763	96.371	12	51	8	8	0.66696	-0.1759	24.324	12	51	8	8	0.851644	-0.0697421	21.521	11
	2659	Tb927.9.1380	hypothetical protein, conserved		Q38G04	42.439	40.4	0	1		X			0.756634	-0.121114	0.0410136	1.38707	32.5	10	10	0.81999	-0.0861914	10.33	11	35.6	11	11	0.63814	-0.195084	14.415	11	39.1	12	12	0.827815	-0.0820669	14.581	14
	2443	Tb927.8.4250	hypothetical protein, conserved		Q57W10	47.403	10.7	0	1		X			0.753639	-0.122837	0.0159488	1.79727	10.7	4	4	0.77399	-0.111265	18.473	5	10.7	4	4	0.68195	-0.166247	33.148	3	7.6	3	3	0.810964	-0.0909983	16.27	4
	939	Tb927.11.1320	NADH dehydrogenase [ubiquinone] iron-sulfur protein 7, mitochondrial (NDHK)	NDHK	Q387C0	23.077	11.9	0	1					0.737871	-0.13202	0.0341985	1.46599	11.9	2	2	0.76319	-0.117367	9.3188	2	11.9	2	2	0.6293	-0.201142	5.4449	3	11.9	2	2	0.83647	-0.0775496	10.559	3
	935	Tb927.11.13140	cytochrome oxidase subunit X (COXX)	COXX	Q382M2	13.672	37.1	0	1		X		X	0.736002	-0.133121	0.042914	1.3674	37.1	4	4	0.75145	-0.1241	25.651	8	37.1	4	4	0.61731	-0.209497	28.751	6	37.1	4	4	0.859476	-0.0657664	81.619	8
	1617	Tb927.3.4890	ubiquinone biosynthesis protein COQ7 homolog, putative		Q582P6	22.874	20.1	0	1		X			0.729687	-0.136864	0.00349438	2.45663	13.7	2	2	0.76877	-0.114204	4.4774	2	20.1	3	3	0.7053	-0.151626	4.811	3	13.7	2	2	0.716538	-0.144761	9.6987	2
	53	LDH_DHFR				44.374	79.2	0	1					0.697925	-0.156191	0.0201299	1.69616	79.2	48	34	0.74848	-0.12582	22.245	279	79.2	47	33	0.60145	-0.2208	22.184	272	79.2	48	34	0.755173	-0.121954	55.162	280
	448	Tb927.10.13600	hypothetical protein, conserved		Q388N8	18.522	15.8	0	1		X		X	0.678113	-0.168698	0.0308115	1.51129	15.8	2	2	0.71411	-0.146235	7.6597	3	15.8	2	2	0.55783	-0.253498	2.8451	3	15.8	2	2	0.782779	-0.106361	18.57	3
	954	Tb927.11.13580	ubiquinone biosynthesis protein-like protein		Q382H9	27.93	41.4	0	1		X		X	0.677658	-0.16899	0.0125325	1.90196	38.6	6	6	0.66778	-0.175367	21.964	16	38.6	6	6	0.61276	-0.21271	12.175	17	41.4	7	7	0.760514	-0.118893	17.367	16
	2520	Tb927.8.6490	protein kinase, putative		Q57TW4	119.35	25.9	0	1					0.658087	-0.181717	0.0457461	1.33965	21	21	21	0.62482	-0.204245	19.839	22	20.7	20	20	0.53587	-0.270941	39.223	22	25.9	25	25	0.851209	-0.0699639	18.228	34
	1157	Tb927.11.3290	hypothetical protein, conserved (p166)	p166	Q386I2	166.26	12.3	0	1		X			0.615958	-0.210449	0.00987633	2.0054	10.9	14	14	0.68142	-0.166585	30.147	11	12.3	16	16	0.53964	-0.267896	30.175	14	8.5	11	11	0.635526	-0.196867	52.456	9
	1807	Tb927.4.830	cytochrome c oxidase assembly protein PET191, putative		Q580B1	11.341	24	0	1		X			0.582582	-0.234643	0.00820784	2.08577	24	2	2	0.50641	-0.295498	10.497	2	12.5	1	1	0.62699	-0.202739		1	24	2	2	0.622743	-0.205691	13.452	2
	2466	Tb927.8.4950	kinesin, putative		Q57UV7	165.15	29.5	0	1		X			0.549461	-0.260063	0.00269529	2.5694	29.5	7	7	0.54195	-0.266041	31.52	8	28.2	6	6	0.51301	-0.289874	17.636	7	28.2	7	7	0.596659	-0.224274	39.902	8
	1986	Tb927.6.2340;Tb927.6.2280	prefoldin subunit, putative			16.282	63.3	0	2					0.48783	-0.311731	0.012177	1.91446	55.4	8	8	0.45797	-0.339163	18.164	15	63.3	9	9	0.41639	-0.3805	8.4802	11	55.4	8	8	0.608791	-0.215532	11.019	12
	669	Tb927.10.5400	hypothetical protein, conserved		Q38B63	63.396	11.7	0	1		X			1.05235	0.0221598	0.0500837	1.3003	9.2	3	3	1.0894	0.0371874	42.626	6	8.2	3	3	1.0297	0.0127107	46.506	5	5.1	2	2	1.03892	0.0165812	35.512	3
	637	Tb927.10.4120;Tb927.10.4110	60S ribosomal protein L30 (RPL30)	RPL30	Q38BI8	11.512	80	0	2					1.18972	0.0754437	0.0502286	1.29905	63.8	10	10	1.1859	0.0740481	14.285	21	63.8	10	10	1.0747	0.0312872	15.836	17	80	11	11	1.32128	0.120996	26.478	22
	1011	Tb927.11.15270	hypothetical protein, conserved		Q381Q8	28.843	16.4	0	1					0.872249	-0.0593597	0.0504026	1.29755	12.7	2	2	0.80149	-0.0961019	16.34	2	12.7	2	2	0.94291	-0.0255298	37.867	2	16.4	3	3	0.878117	-0.0564475	25.21	3
	2684	Tb927.9.15240	ATP11 protein, putative		Q38CY4	28.749	28.2	0	1		X			0.878966	-0.056028	0.0505128	1.2966	28.2	5	5	0.91359	-0.0392487	19.336	7	28.2	5	5	0.8044	-0.0945279	19.13	7	28.2	5	5	0.924044	-0.0343075	16.923	5
	2720	Tb927.9.3000	cytidine deaminase, putative		Q38FM3	19.171	64.8	0	1		X			1.27217	0.104544	0.0505771	1.29605	64.8	7	7	1.2794	0.107006	10.08	13	64.8	7	7	1.0988	0.0409187	16.668	13	64.8	7	7	1.46456	0.165706	24.587	19
	1575	Tb927.3.3550	hypothetical protein, conserved		Q57XK5	128.86	20.2	0	1					1.25339	0.0980859	0.0505889	1.29595	19.3	16	16	1.1959	0.0776949	24.137	16	17.4	15	15	1.1283	0.0524246	19.463	17	19.3	16	16	1.45928	0.164138	16.636	18
	694	Tb927.10.6150;Tb11.v5.0207	neurobeachin/beige protein, putative		Q38AZ1	361.04	7.2	0	2					1.21371	0.0841153	0.0507017	1.29498	1.4	4	4	1.1487	0.0602066	12.925	3	4.3	11	11	1.1226	0.050225	21.038	10	6.7	16	16	1.38648	0.141914	27.096	16
	2222	Tb927.7.4010	hypothetical protein, conserved		Q57UN1	9.0044	29.5	0	1					1.50639	0.177938	0.0508357	1.29383	29.5	3	3	1.4911	0.173507	9.8818	5	29.5	2	2	1.1848	0.073645	1.5865	2	29.5	3	3	1.93491	0.286661	7.4733	6
	1859	Tb927.5.2320	Mak10 subunit, NatC N(alpha)-terminal acetyltransferase, putative		Q582D3	82.159	21.1	0	1					1.16565	0.0665676	0.0510851	1.29171	16.6	12	12	1.2964	0.112739	9.7176	10	19.8	13	13	1.1056	0.043598	20.582	10	14.5	11	11	1.10501	0.0433658	15.721	10
	296	Tb927.1.2985	ER protein Pkr1, putative		Q4GYS5	10.85	18.4	0	1		X			1.27114	0.104192	0.0512256	1.29051	18.4	1	1	1.1349	0.0549576		1	18.4	1	1	1.2102	0.0828571		1	18.4	1	1	1.49542	0.174762		1
	2427	Tb927.8.3490	Gryzun, putative trafficking through Golgi, putative		Q57YW4	120.39	16.3	0	1					1.16055	0.0646645	0.0514626	1.28851	12.7	11	5	1.2106	0.0830007	5.0707	4	15.4	12	6	1.0468	0.0198637	10.459	6	15.4	12	6	1.23347	0.0911291	9.6728	6
	2007	Tb927.6.2740	pyridoxal kinase (pdxK)	pdxK	D6XI07	33.332	16	0	1					1.08039	0.0335805	0.0514787	1.28837	16	3	3	1.0809	0.0337855	12.127	3	16	3	3	1.0309	0.0132165	10.335	3	16	3	3	1.13172	0.0537394	23.736	3
	2662	Tb927.9.13990	RNA-binding protein, putative (DRBD2)	DRBD2	Q38D54	34.618	41.6	0	1					1.22577	0.0884103	0.0520058	1.28395	41.6	13	13	1.2935	0.111766	14.911	22	38.4	12	12	1.0642	0.0270233	18.047	19	34.4	11	11	1.33795	0.126441	17.242	17
	672	Tb927.10.5480;Tb927.10.5460	60S ribosomal protein L24, putative		Q38B56	14.595	38.4	0	2					1.21611	0.0849722	0.0521185	1.28301	30.4	5	5	1.3127	0.118165	14.289	10	38.4	6	6	1.0604	0.0254697	16.438	10	38.4	6	6	1.29206	0.111281	17.685	11
	2572	Tb927.8.990	RNA-binding protein 33 (RNA-binding motif protein 33) (RBP33)	RBP33	Q57XH6	33.963	10.4	0	1					1.25263	0.0978212	0.0521638	1.28263	6.6	2	2	1.3537	0.131522	15.802	3	10.4	3	3	1.3577	0.132804	1.0872	2	10.4	3	3	1.06939	0.0291373	38.829	3
	2530	Tb927.8.6760;Tb927.8.6750	IgE-dependent histamine-releasing factor, putative		Q57TT7	19.35	18.8	0	2					1.14543	0.0589687	0.0523341	1.28122	12.4	2	2	1.1834	0.0731316	20.426	2	13.5	2	2	1.0426	0.0181177	4.7315	2	5.3	1	1	1.21803	0.0856568	14.634	2
	1801	Tb927.4.630	hypothetical protein, conserved		Q57ZZ1	33.88	51.2	0	1		X		X	1.29722	0.113014	0.0523885	1.28076	39.9	12	12	1.2975	0.113107	20.215	14	42.9	12	12	1.1068	0.0440692	18.516	10	39.9	10	10	1.52008	0.181867	15.37	12
	2041	Tb927.6.3940	Autophagy-related protein 27, putative		Q585Z2	39.208	11.8	0	1		X			1.1603	0.0645704	0.0523959	1.2807	11.8	3	3	1.2242	0.0878524	14.656	4	11.8	3	3	1.045	0.0191163	23.896	3	11.8	3	3	1.22108	0.0867426	20.608	3
	731	Tb927.10.740;Tb11.v5.0749;Tb11.v5.0750	structural maintenance of chromosome 4, putative (SMC4)	SMC4	Q38CG6	154.7	17.5	0	3					1.20591	0.081316	0.0525042	1.27981	12.1	15	15	1.2225	0.0872489	21.506	15	14.9	17	17	1.069	0.0289777	22.768	19	16.1	18	18	1.3419	0.127721	26.351	15
	1742	Tb927.4.3590;Tb927.4.3570	translation elongation factor 1-beta, putative		Q585J1	24.334	69.5	0	2					1.12298	0.0503727	0.0525266	1.27962	69.5	14	12	1.2135	0.0840398	17.669	16	68.6	14	11	1.0562	0.0237462	5.4251	15	69.5	15	12	1.10492	0.0433322	19.134	18
	355	Tb927.10.1090;Tb927.10.1080	40S ribosomal protein S23, putative (RPS23)	RPS23		15.928	36.4	0	2					1.22907	0.089577	0.0526457	1.27864	36.4	6	6	1.3017	0.114511	12.473	11	36.4	6	6	1.0636	0.0267783	7.5046	10	36.4	6	6	1.34104	0.127442	23.648	12
	1048	Tb927.11.16350	hypothetical protein, conserved		Q381F1	21.092	12	0.00040048	1					1.13755	0.0559709	0.0526992	1.2782	12	2	2	1.1983	0.0785656	22.137	2	4.9	1	1	1.0389	0.0165737		1	12	2	2	1.18242	0.0727734	4.789	2
	1657	Tb927.3.910	tubulin gamma chain (TUBG)	TUBG	D6XD01	50.119	19.2	0	1					1.24141	0.0939151	0.0527444	1.27782	17.7	5	5	1.3612	0.133922	14.672	5	17.7	5	5	1.0667	0.0280423	12.729	5	19.2	6	6	1.31759	0.119781	7.7215	8
	1205	Tb927.11.4460	ALBA-Domain Protein (ALBA1)	ALBA1	Q385X1	14.038	40.8	0	1					1.21488	0.0845341	0.0528059	1.27732	39.2	6	6	1.2412	0.0938418	6.7776	8	40.8	7	7	1.0684	0.0287339	4.9956	9	40.8	7	7	1.35216	0.131027	7.99	9
	957	Tb927.11.13650	cytochrome b5, putative (CYB5)	CYB5	Q382H2	12.906	31.1	0	1		X			1.22816	0.0892542	0.0529455	1.27617	31.1	3	3	1.3608	0.133794	31.393	6	31.1	3	3	1.0669	0.0281237	11.894	4	31.1	3	3	1.27598	0.105845	132.45	5
	2576	Tb927.9.10070	hypothetical protein, conserved		Q38DZ6	32.855	14.9	0	1				X	1.1493	0.0604318	0.0532162	1.27396	14.9	3	3	1.0723	0.0303163	19.744	3	14.9	3	3	1.1194	0.0489853	6.0824	3	14.9	3	3	1.26472	0.101994	7.6416	3
	187	Tb927.10.16170;Tb11.v5.0396	potassium voltage-gated channel, putative		Q387P8	34.606	26.1	0	2					0.849972	-0.0705953	0.0533174	1.27313	20.8	5	5	0.80931	-0.0918851	39.075	5	20.8	5	5	0.95375	-0.0205654	33.272	5	26.1	7	7	0.795545	-0.0993353	28.948	9
	2629	Tb927.9.12360	RNA-binding protein, putative (RBP35)	RBP35	Q38DG9	61.658	6.1	0	1					1.2014	0.0796888	0.0533744	1.27267	6.1	3	3	1.1646	0.0661768	31.764	4	4.5	2	2	1.0933	0.0387393	3.0633	2	6.1	3	3	1.36192	0.13415	7.1489	3
	2174	Tb927.7.2960	Present in the outer mitochondrial membrane proteome 33 (POMP33)	POMP33	Q57YA6	51.602	40.1	0	1		X	X		1.23286	0.0909155	0.0534496	1.27206	36	13	13	1.3127	0.118165	15.546	15	36.2	13	13	1.0627	0.0264107	11.255	14	38.2	14	14	1.34329	0.12817	19.092	17
	454	Tb927.10.13760	hypothetical protein, conserved		Q388M3	19.764	18.2	0	1		X			0.835103	-0.0782599	0.0534846	1.27177	18.2	4	4	0.85445	-0.0683133	18.077	4	16.5	3	3	0.74002	-0.130757	13.906	4	18.2	4	4	0.921065	-0.0357098	11.691	5
	403	Tb927.10.12430	Noc2p family, putative		Q389A0	73.017	5.9	0	1					1.21982	0.0862952	0.0536559	1.27038	2.2	1	1	1.2198	0.0862886		1	5.9	3	3	1.0788	0.0329409	14.717	4	4.6	2	2	1.37929	0.139656	40.535	2
	417	Tb927.10.12740	Zinc finger CCCH domain-containing protein 35 (ZC3H35)	ZC3H35	Q388X0	51.324	10.3	0	1					1.46462	0.165724	0.0536918	1.27009	10.3	3	3	1.6957	0.229349	15.445	4	10.3	3	3	1.1155	0.0474696	23.842	5	10.3	3	3	1.66094	0.220353	32.912	4
	986	Tb927.11.14560	cleavage and polyadenylation specificity factor-like protein, putative		Q381Y1	159.06	7.4	0	1					1.15406	0.0622287	0.0539108	1.26832	4.7	7	7	1.2596	0.100233	31.66	6	5.2	7	7	1.0546	0.0230878	27.547	8	6.2	9	9	1.15709	0.0633656	28.496	12
	2086	Tb927.6.5110	damage-specific DNA binding protein, putative		Q586I3	138.21	11.9	0	1					1.21235	0.0836272	0.0539398	1.26809	9.6	9	9	1.3873	0.14217	18.521	9	11	10	10	1.1051	0.0434016	10.685	10	11.9	11	11	1.16228	0.0653097	12.188	10
	1014	Tb927.11.1540	isovaleryl-coA dehydrogenase, putative		Q387A0	44.799	16.3	0	1		X			1.19455	0.0772051	0.0539463	1.26804	13.1	4	4	1.2558	0.0989205	21.476	4	16.3	5	5	1.0527	0.0223046	19.113	6	13.9	4	4	1.28941	0.11039	22.809	4
	2602	Tb927.9.11230	calmodulin-like protein, putative		Q38DQ2	15.86	24.8	0	1		X			1.1626	0.0654289	0.0539468	1.26803	24.8	3	3	1.2324	0.0907517	27.031	3	24.8	3	3	1.0438	0.0186173	19.925	3	24.8	3	3	1.22157	0.0869176	50.4	3
	894	Tb927.11.1160	Region in Clathrin and VPS, putative		Q387D6	122.83	4.7	0	1					1.26138	0.100846	0.054168	1.26626	3.8	3	3	1.4873	0.172399	5.5093	2	4.7	4	4	1.1876	0.0746702	6.1103	4	4.7	4	4	1.13623	0.055468	24.36	4
	469	Tb927.10.1410	hypothetical protein, conserved		Q38C99	28.148	11.1	0	1					0.813579	-0.0896003	0.0542278	1.26578	11.1	3	3	0.87721	-0.0568964	29.12	3	11.1	2	2	0.7015	-0.153972	3.4332	2	11.1	3	3	0.87512	-0.0579322	22.83	3
	1220	Tb927.11.4900	WD40/YVTN repeat-like-containing protein		Q385S8	61.857	22.9	0	1					1.24507	0.0951945	0.0543345	1.26492	16.1	7	7	1.3074	0.116408	17.638	7	20.2	9	9	1.0671	0.0282051	23.805	9	18.9	8	8	1.38347	0.14097	29.39	11
	446	Tb927.11.9710;Tb927.10.13500	60S ribosomal protein L10a, putative (RPL10A)	RPL10A		24.597	71	0	2					1.20822	0.0821461	0.0544534	1.26397	71	22	22	1.2291	0.0895872	24.492	62	70.6	21	21	1.0656	0.0275942	16.762	52	71	22	22	1.34666	0.129257	20.981	57
	1202	Tb927.11.4370	hypothetical protein, conserved		Q385Y0	24.411	16.9	0	1					1.4061	0.148015	0.0544692	1.26385	7.6	1	1	1.7311	0.238322		1	7.6	1	1	1.1318	0.0537697		1	16.9	2	2	1.4189	0.151953	48.058	2
	822	Tb927.10.9900	ABC1 protein, putative		Q389Y6	62.856	10.1	0	1		X		X	1.16309	0.0656125	0.0545784	1.26298	10.1	4	4	1.1955	0.0775496	4.7082	3	10.1	4	4	1.0471	0.0199882	7.6117	3	10.1	4	4	1.2569	0.0992998	16.583	5
	2635	Tb927.9.12710	hypothetical protein, conserved		Q38DE3	44.783	21.3	0	1					1.57586	0.197518	0.0548316	1.26097	21.3	5	5	1.4114	0.14965	5.8485	6	21.3	5	5	1.2732	0.104897	7.1497	5	21.3	5	5	2.17775	0.338008	29.812	7
	1179	Tb927.11.3730	leucyl-tRNA synthetase, putative (LeuRS)	LeuRS	Q386D9	121.82	13.9	0	1		X			1.07981	0.0333466	0.0549642	1.25992	9.5	8	8	1.11	0.045323	14.654	8	13.9	12	12	1.0214	0.00919585	17.565	11	10.1	9	9	1.11051	0.0455211	20.536	9
	307	Tb927.1.3910	TPR repeat, putative		Q4GYI6	99.782	6	0	1					1.19197	0.0762658	0.0551733	1.25827	2.9	2	2	1.236	0.0920185	3.0395	2	1.9	1	1	1.053	0.0224284		1	5	3	3	1.30122	0.11435	34.329	3
	2617	Tb927.9.11850	structural maintenance of chromosome 1, putative (SMC1)	SMC1	Q38DK9	144.54	7.8	0	1					1.14161	0.0575176	0.0551811	1.25821	4.3	5	5	1.119	0.0488301	21.596	8	7.8	9	9	1.0629	0.0264924	13.662	8	5.4	6	6	1.25092	0.0972304	10.366	6
	642	Tb927.10.4240	hypothetical protein, conserved		Q38BH6	14.753	51.7	0	1		X		X	0.816071	-0.0882721	0.0552113	1.25797	51.7	7	7	0.83284	-0.0794384	20.897	9	40	7	7	0.71175	-0.147673	31.817	9	51.7	8	8	0.916842	-0.0377053	37.309	11
	2195	Tb927.7.3420	peptidyl-prolyl cis-trans isomerase, putative (PPIase)	PPIase	Q57WF7	12.282	15.2	0	1		X			0.882761	-0.0541567	0.0552294	1.25783	15.2	1	1	0.95952	-0.017946		1	15.2	1	1	0.82117	-0.0855669		1	15.2	1	1	0.873057	-0.0589572		1
	1271	Tb927.11.6170	protein transport protein SEC31, putative		Q385F2	131.1	4.3	0	1					1.32102	0.120908	0.0554247	1.2563	4.2	4	4	1.594	0.202488	14.433	5	4.3	5	5	1.126	0.0515384	13.581	8	4.3	5	5	1.28439	0.108697	13.398	7
	2158	Tb927.7.2550	proteasome regulatory ATPase subunit 5 (RPT5)	RPT5	Q57XL9	49.149	7	0	1					1.23485	0.0916144	0.055487	1.25581	7	2	2	1.3323	0.124602	35.681	3	7	2	2	1.3346	0.125351	3.4056	2	7	2	2	1.05899	0.02489	17.797	2
	1860	Tb927.5.2330	hypothetical protein, conserved		Q582D2	484.9	8.9	0	1					1.22819	0.0892672	0.0556156	1.2548	2.6	10	10	1.2627	0.1013	40.146	11	7.2	27	27	1.0662	0.0278387	19.912	27	8.5	31	31	1.37614	0.138663	25.664	40
	1046	Tb927.5.1110;Tb927.11.16280	60S ribosomal protein L2, putative			28.314	43.5	0	2					1.24594	0.0954956	0.0557216	1.25398	43.5	12	12	1.2783	0.106633	12.033	19	43.5	12	12	1.0723	0.0303163	14.686	18	43.5	12	12	1.41103	0.149538	34.012	23
	2533	Tb927.8.6860	High-temperature-induced dauer-formation protein, putative		Q57TS7	81.647	20.3	0	1					1.16454	0.0661551	0.0557918	1.25343	18.9	10	10	1.3007	0.114177	9.2992	11	15.1	9	9	1.0898	0.0373468	9.789	11	17.2	9	9	1.11414	0.0469413	16.949	12
	2694	Tb927.9.1610	CDP-diacylglycerol--inositol 3-phosphatidyltransferase, putative		Q38FY6	24.11	5.1	0	1					1.1995	0.0789988	0.0557938	1.25341	5.1	1	1	1.33	0.123852	10.251	2	5.1	1	1	1.0595	0.025101	14.696	2	5.1	1	1	1.22474	0.0880438	28.958	2
	2490	Tb927.8.570	proteasome regulatory non-ATP-ase subunit 10		Q57YH3	35.778	4.5	0	1					1.22798	0.0891912	0.0558308	1.25313	4.5	1	1	1.3605	0.133699	28.175	2	4.5	1	1	1.0609	0.0256744	14.874	2	4.5	1	1	1.28292	0.108201	7.1334	2
	2378	Tb927.8.2090	cyclophilin type peptidyl-prolyl cis-trans isomerase, putative (PPIase)	PPIase	Q581X3	21.668	20.6	0	1					1.36513	0.135173	0.0559599	1.25212	0	0	0				0	13.9	2	2	1.2917	0.111162		1	20.6	3	3	1.44273	0.159185	4.7493	2
	1415	Tb927.2.1790	hypothetical protein, conserved		Q585S6	13.117	27.8	0	1					1.14998	0.0606919	0.055966	1.25208	27.8	3	3	1.1631	0.0656171	24.614	4	27.8	3	3	1.0471	0.0199882	36.439	6	27.8	3	3	1.24874	0.0964705	8.6534	3
	2033	Tb927.6.3800;Tb927.6.3750;Tb927.6.3740	heat shock 70 kDa protein, mitochondrial precursor, putative			71.474	84.3	0	3					1.28701	0.109582	0.0562798	1.24965	74.6	69	67	1.2087	0.0823185	30.236	397	84.2	78	76	1.1419	0.0576281	33.974	444	75.6	75	73	1.54454	0.1888	21.686	438
	635	Tb927.10.4040	3-keto-dihydrosphingosine reductase		Q38BJ6	38.045	14.4	0	1		X			1.36683	0.135715	0.056367	1.24898	11.8	4	4	1.5826	0.199371	24.315	5	10.6	4	4	1.0898	0.0373468	32.38	4	10.6	4	4	1.48056	0.170426	12.424	4
	489	Tb927.10.14680	ribosome biogenesis protein, putative		Q388D6	35.673	9.1	0.0033383	1					1.29291	0.111568	0.0564484	1.24835	9.1	2	2	1.3171	0.119619	2.2529	2	4.9	1	1	1.0884	0.0367885	2.6115	3	4.9	1	1	1.50764	0.178297		1
	359	Tb927.10.1100;Tb927.6.4690	60S ribosomal protein L9, putative		Q38CD0	21.857	73	0	2					1.19671	0.0779892	0.056563	1.24747	69.3	16	16	1.2034	0.08041	29.965	31	73	17	17	1.0643	0.0270641	11.657	29	69.3	16	16	1.33811	0.126493	18.142	31
	2413	Tb927.8.3070	hypothetical protein, conserved		Q57W66	17.047	17.2	0	1		X			1.15916	0.0641424	0.0567387	1.24612	17.2	3	3	1.1089	0.0448924	10.402	3	17.2	3	3	1.0872	0.0363094	5.1391	3	12.4	2	2	1.29189	0.111225	14.145	2
	2673	Tb927.9.14430	casein kinase II, putative		Q38D21	41.017	8	0	1					1.24546	0.0953283	0.0570942	1.24341	3.7	1	1	1.4633	0.165333		1	3.7	1	1	1.1706	0.0684085		1	8	2	2	1.12783	0.0522429	4.8368	2
	371	Tb927.10.11310	intraflagellar transport protein 57/55 (IFT57/55)	IFT57/55	Q389K8	46.366	5.3	0	1					1.28365	0.108445	0.0572062	1.24256	5.3	1	1	1.2656	0.102296		1	5.3	1	1	1.1017	0.0420633		1	5.3	1	1	1.51697	0.180976		1
	503	Tb927.10.14990	intraflagellar transport protein 80 (IFT80)	IFT80	Q388A9	86.676	8.4	0	1					1.47241	0.16803	0.057234	1.24235	6	3	3	1.6446	0.21606	15.92	3	8.4	5	5	1.1076	0.0443829	14.1	4	8.4	5	5	1.75245	0.243645	15.478	5
	288	Tb927.1.2550;Tb927.1.2530;Tb927.1.2510;Tb927.1.2490;Tb927.1.2470;Tb927.1.2450;Tb927.1.2430	histone H3, putative			14.75	27.8	0	7					0.72606	-0.139027	0.0572814	1.24199	27.8	4	3	0.72341	-0.140615	11.662	5	27.8	4	3	0.59211	-0.227598	5.4073	6	27.8	4	3	0.893575	-0.0488689	8.2139	5
	1288	Tb927.11.6510;Tb927.11.6500	40S ribosomal protein S21, putative		Q385B8	21.118	26.3	0	2					1.25249	0.0977732	0.0576977	1.23884	26.3	4	4	1.231	0.0902581	29.924	17	26.3	4	4	1.0933	0.0387393	21.862	12	26.3	4	4	1.4599	0.164322	28.293	19
	473	Tb927.10.14180	protein transport protein SEC13, putative		Q388I4	41.675	28.6	0	1					1.18327	0.0730841	0.0577214	1.23866	28.6	10	10	1.2427	0.0943663	11.89	17	28.6	10	10	1.0447	0.0189916	14.422	17	27	9	9	1.27613	0.105894	11.464	14
	348	Tb927.10.1060	T-complex protein 1, delta subunit, putative (TCP-1-delta)	TCP-1-delta	Q38CD4	58.361	50.9	0	1					1.17201	0.0689303	0.0579369	1.23704	46.6	21	21	1.3193	0.120344	18.288	20	50.9	22	22	1.1119	0.0460657	13.364	22	46.6	20	20	1.09744	0.0403815	19.235	27
	1623	Tb927.3.5050	60S ribosomal protein L4		Q582N2	41.856	61.8	0	1		X			1.23408	0.0913416	0.0582142	1.23497	59.6	20	20	1.2814	0.107685	20.857	56	61	21	21	1.0607	0.0255926	19.518	49	61.8	22	22	1.38276	0.140748	21.162	45
	2166	Tb927.7.2710	NADH-cytochrome b5 reductase, putative		Q57Y81	31.885	22.3	0	1		X			0.854819	-0.068126	0.0582318	1.23484	22.3	5	5	0.94689	-0.0237005	8.5381	6	22.3	5	5	0.7724	-0.112158	4.454	6	22.3	5	5	0.854044	-0.0685198	9.3137	8
	1792	Tb927.4.5170	ribosomal protein L7/L12, putative		Q584I9	17.255	14.4	0	1		X			1.08081	0.0337484	0.0583217	1.23417	6.6	1	1	1.1214	0.0497606		1	6.6	1	1	1.1034	0.042733		1	14.4	2	2	1.02036	0.00875177		1
	2244	Tb927.7.4800	hypothetical protein, conserved		Q57X96	12.152	10.7	0	1		X			1.27198	0.104481	0.0583361	1.23406	10.7	1	1	1.2168	0.0852192	14.598	2	10.7	1	1	1.1176	0.0482864	41.498	2	10.7	1	1	1.51334	0.179937	40.935	2
	595	Tb927.10.3030;Tb927.10.2980	proteasome regulatory non-ATPase subunit 11 (RPN11)	RPN11		33.847	20.3	0	2					1.18512	0.0737631	0.0587423	1.23105	20.3	4	4	1.0538	0.0227582	42.991	6	20.3	4	4	1.2026	0.0801212	24.047	6	20.3	4	4	1.31344	0.11841	10.04	6
	199	Tb11.v5.0485;Tb927.10.9280	hypothetical protein, conserved			101.8	5.7	0	2					0.820725	-0.0858025	0.0588657	1.23014	4.9	4	4	0.76034	-0.118992	4.7508	4	5.7	5	5	0.76322	-0.11735	22.448	5	5.7	5	5	0.952653	-0.0210652	32.54	6
	1428	Tb927.2.2520;Tb927.2.2510	Mitochondrial outer membrane protein porin 2 (VDAC2)	VDAC_2		29.189	82.6	0	2					1.21606	0.0849562	0.0590621	1.22869	82.6	22	22	1.2144	0.0843618	15.638	50	82.6	22	22	1.0706	0.0296272	23.596	49	82.6	21	21	1.38318	0.14088	25.907	57
	1156	Tb927.11.3270	squalene monooxygenase, putative		Q386I4	63.81	10.2	0	1		X			1.2375	0.0925452	0.0592832	1.22707	7.9	3	3	1.2422	0.0941915	6.6958	4	10.2	5	5	1.074	0.0310043	14.098	5	8.1	4	4	1.42049	0.15244	4.0717	4
	1511	Tb927.3.1430	chaperone protein DNAj, putative		Q57XX6	43.049	6.5	0	1		X			1.29511	0.112306	0.0593768	1.22638	6.5	2	2	1.3911	0.143358	47.062	4	6.5	2	2	1.0668	0.028083	10.898	3	6.5	2	2	1.46379	0.165478	24.637	4
	1499	Tb927.3.1080	Protein of unknown function (DUF1295), putative (POMP23)	POMP23	Q57WY9	28.428	22.3	0	1		X	X		1.23532	0.0917806	0.059572	1.22496	18.7	4	4	1.2658	0.102365	5.4106	4	13.9	3	3	1.0636	0.0267783	14.453	3	17.5	4	4	1.40023	0.146198	6.6811	4
	2742	Tb927.9.4190	fatty acyl CoA syntetase 1 (ACS1)	ACS1	Q38FC0	78.959	20.8	0	1		X	X		1.16733	0.0671937	0.0599706	1.22206	17.5	14	14	1.2614	0.100853	14.454	12	19.3	14	14	1.0396	0.0168663	17.043	15	16.5	12	12	1.213	0.083862	7.3968	9
	1153	Tb927.11.3240	T-complex protein 1, zeta subunit, putative (TCP-1-zeta)	TCP-1-zeta	Q386I7	59.579	52.8	0	1					1.18845	0.0749793	0.0600609	1.22141	40.4	22	22	1.3557	0.132164	12.287	27	52.6	24	24	1.1196	0.0490629	16.77	27	48.2	24	24	1.10589	0.0437115	19.645	33
	2320	Tb927.7.7460	hypothetical protein, conserved		Q57TY3	22.358	64.1	0	1					1.17112	0.0686007	0.0600866	1.22122	64.1	11	11	1.1917	0.0761669	14.694	15	54.7	10	10	1.0469	0.0199052	12.977	14	54.7	10	10	1.28745	0.10973	17.71	16
	1842	Tb927.5.1710	ribonucleoprotein p18, mitochondrial precursor, putative		Q57ZP0	21.226	47.9	0	1		X		X	0.790491	-0.102103	0.0618069	1.20896	47.9	10	10	0.79064	-0.102021	12.623	33	47.9	10	10	0.67474	-0.170864	12.723	26	47.9	10	10	0.925926	-0.0334238	10.889	27
	2301	Tb927.7.6930	ATPase, putative		Q57XR3	55.82	17.3	0	1		X			1.27988	0.107169	0.0618118	1.20893	17.3	9	9	1.2646	0.101953	20.145	10	17.3	9	9	1.0909	0.0377849	33.708	12	17.3	9	9	1.51973	0.181768	28.856	12
	2515	Tb927.8.6400	hypothetical protein, conserved		Q57YP1	28.391	16.1	0	1					1.18715	0.0745068	0.0621165	1.20679	16.1	4	4	1.194	0.0770043	15.004	7	16.1	4	4	1.0544	0.0230054	22.079	8	16.1	4	4	1.32896	0.123511	13.911	8
	1679	Tb927.4.1530	hypothetical protein, conserved		Q581S8	109	8.7	0	1					0.847743	-0.0717357	0.0622061	1.20617	8.7	7	7	0.86654	-0.0622114	9.0224	7	8.7	7	7	0.75117	-0.124262	15.607	7	8.7	7	7	0.935979	-0.0287339	48.335	7
	2018	Tb927.6.3280	cyclosome subunit 1, putative		Q584X1	202.2	9.3	0	1					1.2964	0.112739	0.0623496	1.20517	5.7	8	8	1.4546	0.162744	12.089	6	4.4	6	6	1.0591	0.024937	14.481	5	8.8	13	13	1.41429	0.150538	19.028	14
	444	Tb927.10.13430	citrate synthase, putative		Q388Q5	53.584	24.2	0	1		X			1.25748	0.099501	0.0629817	1.20079	19.6	6	6	1.1986	0.0786743	24.754	5	15.3	6	6	1.1082	0.0446181	21.116	8	9.5	4	4	1.49696	0.175211	21.836	5
	2011	Tb927.6.2860	WD domain, G-beta repeat, putative		Q583P8	48.966	5.1	0	1					1.35361	0.131495	0.0634042	1.19788	5.1	1	1	1.6217	0.209971		1	5.1	1	1	1.08	0.0334238		1	5.1	1	1	1.41609	0.151091		1
	2354	Tb927.8.1510	ATP-dependent DEAD/H RNA helicase, putative (DBP2.1)	DBP2.1	Q580H2	62.439	17.6	0	1					1.13441	0.0547698	0.0635419	1.19694	17.6	8	8	1.1148	0.047197	16.567	9	17.6	8	8	1.0511	0.021644	20.433	8	17.6	8	8	1.24586	0.0954684	19.063	10
	592	Tb927.10.2900;Tb11.v5.0837	importin beta-1 subunit, putative		Q38BV5	95.068	10.6	0	2					1.31566	0.119143	0.0636574	1.19615	10.6	8	8	1.2839	0.108531	21.167	4	8.7	6	6	1.1049	0.043323	20.445	5	9.7	7	7	1.60537	0.205575	9.8391	4
	183	Tb11.v5.0377;Tb11.v5.0762;Tb11.v5.0378;Tb927.11.10660	hypothetical protein, conserved			81.219	10.6	0	4					1.43822	0.157824	0.0638429	1.19489	10.6	2	2	1.5048	0.177479	12.296	2	10.6	2	2	1.099	0.0409977	26.468	2	5.9	1	1	1.79885	0.254996		1
	1345	Tb927.11.8180	hypothetical protein, conserved		Q384K1	31.117	21.6	0	1					1.14663	0.0594248	0.0639656	1.19405	17.7	5	5	1.2658	0.102365	22.367	6	16.3	5	5	1.1346	0.0548428	21.057	4	17.7	5	5	1.0497	0.0210666	11.843	4
	2192	Tb927.7.3330	hypothetical protein, conserved		Q57WE8	502.65	36.3	0	1		X			1.20418	0.0806911	0.064258	1.19207	35.7	3	3	1.2149	0.0845405	19.902	4	36.3	4	4	1.055	0.0232525	45.716	4	21.9	2	2	1.36232	0.13428	14.686	3
	2670	Tb927.9.14240;Tb11.v5.0621	Nucleoporin (Nup82)	Nup82	Q38D32	82.445	26.1	0	2					1.17619	0.0704783	0.0644567	1.19073	22.2	14	14	1.187	0.0744507	98.193	19	24.9	16	16	1.047	0.0199467	17.789	20	23.4	15	15	1.30929	0.117037	17.335	16
	2727	Tb927.9.3390	Calmodulin-binding, putative		Q38FI9	29.283	8.7	0.00076717	1					1.16208	0.0652366	0.0646962	1.18912	4.7	1	1	1.3089	0.116906		1	4.7	1	1	1.0799	0.0333835		1	8.7	2	2	1.11025	0.0454198	7.6036	3
	1149	Tb927.11.3180	hypothetical protein, conserved		Q386J3	22.096	7.8	0	1					1.233	0.0909633	0.0647067	1.18905	7.8	1	1	1.1809	0.0722131		1	7.8	1	1	1.2874	0.109714		1	0	0	0				0
	2792	Tb927.9.7110	GRAM domain containing protein, putative		Q38EN1	32.572	7.8	0	1		X			1.18073	0.0721514	0.0647132	1.18901	7.8	2	2	1.1642	0.0660276	4.005	4	7.8	2	2	1.0606	0.0255516	7.9599	5	7.8	2	2	1.33314	0.124875	14.003	3
	1668	Tb927.4.1270	ruvB-like DNA helicase, putative		Q581V4	49.905	18.3	0	1					1.13814	0.0561943	0.0647485	1.18877	18.3	6	6	1.2565	0.0991625	17.995	7	18.3	6	6	1.0552	0.0233348	33.72	8	18.3	6	6	1.11195	0.0460857	27.877	7
	1119	Tb927.11.2470	metallo-peptidase, Clan MF, Family M17		Q386R3	60.585	25	0	1					1.17746	0.0709451	0.0649628	1.18734	22.8	8	8	1.212	0.0835026	25.187	8	25	9	9	1.0391	0.0166573	21.831	10	22.3	8	8	1.29621	0.112675	9.7794	9
	416	Tb927.10.12710	heat shock protein 110, putative		Q388X2	90.863	23.9	0	1		X			1.13029	0.0531895	0.0650226	1.18694	22.3	15	15	1.1858	0.0740114	68.719	17	20.8	14	14	1.0246	0.0105544	14.109	17	20	13	13	1.18851	0.0750027	19.648	20
	1081	Tb927.11.17040;Tb927.10.16190	procyclic-enriched flagellar receptor adenylate cyclase 1 (ACP1)	ACP1	Q380Y3	137.49	4.8	0	2					1.10024	0.0414887	0.0650877	1.1865	3.7	4	4	1.0439	0.0186589	26.867	3	4.8	5	5	1.0763	0.0319333	22.259	6	4.8	5	5	1.18542	0.0738737	17.322	5
	2150	Tb927.7.2330	Protein of unknown function (DUF1663), putative		Q57XP1	123.84	15.7	0	1					1.26556	0.102282	0.0651457	1.18611	15.7	7	7	1.3561	0.132292	11.576	12	15.7	7	7	1.0498	0.0211066	10.813	12	15.7	7	7	1.42379	0.153446	22.773	15
	1667	Tb927.4.1170	ankyrin, putative		Q580E5	36.669	6.5	0	1					1.59451	0.202628	0.0651865	1.18584	6.5	2	2	1.1765	0.0705919	59.01	2	3.8	1	1	1.5358	0.186335		1	3.8	1	1	2.24366	0.350957		1
	396	Tb927.10.12220	hypothetical protein, conserved		Q389C1	41.133	13.6	0	1					0.86958	-0.0606906	0.0652038	1.18573	13.6	3	3	0.87815	-0.0564313	38.012	5	13.6	3	3	0.78548	-0.104865	30.004	5	9.5	2	2	0.953289	-0.0207755	15.951	3
	332	Tb927.1.90	retrotransposon hot spot protein (RHS, pseudogene), putative			67.289	13.5	0	1		X			1.10543	0.0435315	0.0652293	1.18556	7.3	4	1	1.1945	0.0771862	7.4442	2	8.8	5	1	1.0435	0.0184925		1	12	5	1	1.08372	0.0349159		1
	301	Tb927.1.3110	soluble N-ethylmaleimide sensitive factor (NSF) attachment protein, putative		Q4GYR2	32.136	9.6	0	1		X			1.10137	0.0419332	0.0654018	1.18441	3.9	1	1	1.0211	0.00906828		1	9.6	3	3	1.1266	0.0517697	5.138	3	6.4	2	2	1.16135	0.0649615	34.056	2
	836	Tb927.11.1010	chaperone protein DNAj, putative		Q387E9	41.739	23.7	0	1		X		X	1.1458	0.0591107	0.0654629	1.184	23.7	7	7	1.189	0.0751819	9.3931	11	21.6	6	6	1.0287	0.0122887	13.066	11	15.1	4	4	1.22988	0.0898614	12.629	6
	2661	Tb927.9.13970	hypothetical protein, conserved		Q38D56	36.788	4.4	0	1					1.09992	0.0413615	0.0654761	1.18392	4.4	1	1	1.1029	0.0425361		1	4.4	1	1	1.1738	0.0695941		1	4.4	1	1	1.02791	0.0119541		1
	546	Tb927.10.1880	hypothetical protein, conserved		Q38C54	21.517	5.2	0	1		X			1.41143	0.14966	0.0655133	1.18367	5.2	1	1	1.4027	0.146965		1	5.2	1	1	1.1134	0.0466512		1	5.2	1	1	1.80037	0.255363		1
	242	Tb927.8.2470;Tb11.v5.0799	hypothetical protein, conserved		Q57XE2	11.223	66	0	2				X	1.28729	0.109677	0.0655921	1.18315	44.7	4	4	1.304	0.115278	18.077	7	36.2	3	3	1.0727	0.0304783	24.418	4	66	5	5	1.52502	0.183275	49.311	5
	1305	Tb927.11.6980	hypothetical protein, conserved		Q384X3	68.158	55	0	1		X		X	0.809407	-0.0918332	0.0656363	1.18286	49.1	28	28	0.81416	-0.0892902	16.362	34	55	31	31	0.69632	-0.157191	19.969	36	52.6	29	29	0.935366	-0.0290183	30.906	34
	2262	Tb927.7.5480	dihydrofolate reductase-thymidylate synthase (DHFR-TS)	DHFR-TS	Q582G3	58.85	17.3	0	1		X			0.821098	-0.0856052	0.0657343	1.18221	17.3	7	7	0.89576	-0.0478083	25.099	8	17.3	7	7	0.70051	-0.154586	16.596	6	17.3	7	7	0.882223	-0.0544215	36.783	10
	2821	Tb927.9.8720	fructose-1,6-bisphosphatase (FBPase)	FBPase	Q38EA4	38.534	29.1	0	1					1.32035	0.120689	0.0658044	1.18175	29.1	9	9	1.2928	0.111531	10.485	11	25.7	8	8	1.0996	0.0412347	9.8125	11	29.1	9	9	1.6192	0.2093	15.725	9
	1318	Tb927.11.740	eukaryotic translation initiation factor 5A, putative (eIF-5A)	eIF-5A	Q387H6	17.82	47.6	0	1					1.12746	0.0521025	0.0658126	1.18169	47.6	7	7	1.1608	0.0647574	26.737	10	47.6	7	7	1.0257	0.0110204	20.443	13	47.6	7	7	1.20373	0.0805297	23.049	15
	1921	Tb927.5.4350	Nudix hydrolase 2, putative (Nudix2)	Nudix2	Q57Z14	19.639	21.8	0	1					1.28772	0.10982	0.0660794	1.17993	15.9	2	2	1.2851	0.108937		1	21.8	3	3	1.0796	0.0332629	14.516	3	7.6	1	1	1.53908	0.18726		1
	919	Tb927.11.12540	leucine-rich repeat protein (LRRP), putative		Q382S6,Q382S7	115.21	26.3	0	1					1.20207	0.0799282	0.0661046	1.17977	20.9	19	19	1.2399	0.0933867	20.987	25	21.1	19	19	1.0432	0.0183676	16.198	22	26.3	23	23	1.34286	0.12803	70.772	32
	438	Tb927.10.13280	hypothetical protein, conserved		Q388R9	286.2	7.4	0	1					1.13044	0.0532488	0.0663447	1.17819	5.1	11	11	1.2453	0.095274	21.425	10	6.4	13	13	1.0556	0.0234994	19.611	12	6.2	12	12	1.09894	0.0409729	11.119	12
	1504	Tb927.3.1290	cullin 4B, putative		Q57XW2	105.84	7.7	0	1					1.17341	0.0694512	0.0663705	1.17802	5.8	5	5	1.3283	0.123296	6.6948	4	6.5	6	6	1.0667	0.0280423	11.552	6	7.7	7	7	1.14029	0.0570153	17.111	8
	2681	Tb927.9.15150;Tb927.9.15110	unspecified product			34.636	38	0	2					1.16699	0.0670658	0.0664723	1.17736	35.4	10	10	1.2095	0.0826059	24.853	19	35.4	10	10	1.0329	0.0140583	9.8115	20	34.1	10	10	1.27214	0.104533	11.387	19
	627	Tb927.10.3810	Nup53/35/40-type RNA recognition motif containing protein, putative		Q38BL8	64.888	4.9	0	1		X			0.78361	-0.1059	0.0666239	1.17637	3.4	2	2	0.9554	-0.0198148	7.0036	2	4.9	3	3	0.70408	-0.152378	55.606	4	3.4	2	2	0.715308	-0.145507	89.593	2
	1772	Tb927.4.4490	multidrug resistance protein E (MRPE)	MRPE	Q583D4	193.8	19	0	1		X			1.17623	0.0704932	0.0666997	1.17588	12.8	17	17	1.2576	0.0995425	17.218	21	17.2	23	23	1.0306	0.0130901	15.49	33	15.2	21	21	1.25559	0.0988469	28.457	30
	1516	Tb927.3.1620	ER-golgi trafficking TRAPP I complex 85 kDa subunit, putative		Q57ZE9	174.37	36.5	0	1					1.16728	0.067175	0.0667307	1.17567	31.3	36	36	1.2425	0.0942964	15.648	41	30.6	37	37	1.0291	0.0124576	13.871	40	34.6	41	41	1.24386	0.094771	14.385	55
	1086	Tb927.11.1850;Tb11.1420;Tb11.1370	hypothetical protein, conserved		Q386X1	57.107	42.4	0	3					0.871402	-0.0597814	0.0668896	1.17464	28.7	12	12	0.9027	-0.0444566	17.654	22	37.8	15	15	0.78066	-0.107538	21.266	19	34.3	14	14	0.938967	-0.0273496	17.519	21
	1473	Tb927.2.4850	Phosducin, putative		Q586S7	29.04	7.9	0.0011459	1		X			0.841469	-0.0749621	0.0672315	1.17243	5.2	1	1	0.90906	-0.0414075		1	7.9	2	2	0.89688	-0.0472657	0.64207	2	5.2	1	1	0.73078	-0.136213	5.6373	2
	1569	Tb927.3.3320;Tb927.3.3310	60S ribosomal protein L13, putative		Q57V54	25.427	51.8	0	2					1.2101	0.082822	0.0672809	1.17211	51.8	14	14	1.2313	0.0903639	14.321	21	51.8	14	14	1.0488	0.0206927	9.9751	23	50	13	13	1.37218	0.13741	17.747	26
	157	Tb927.10.5340;Tb927.10.5330;Tb11.v5.1060;Tb11.v5.0243	40S ribosomal protein S18, putative (RPS18)	RPS18		17.51	68	0	4					1.21712	0.0853346	0.0674042	1.17131	68	21	21	1.2447	0.0950647	21.564	42	63.4	19	19	1.0483	0.0204856	14.144	34	63.4	20	20	1.38183	0.140453	16.932	36
	1877	Tb927.5.2960	phosphoribosylpyrophosphate synthetase, putative (PRS)	PRS	Q57ZX2	41.855	8.3	0	1					1.21135	0.0832701	0.067456	1.17098	4.7	2	2	1.4169	0.151339		1	8.3	3	3	1.1322	0.0539232	20.854	3	4.7	2	2	1.10802	0.044548	11.638	4
	898	Tb927.11.11690	V-type proton ATPase subunit B, putative		Q383B1	55.619	9.5	0	1					1.11692	0.0480219	0.0675765	1.1702	9.5	3	3	1.1644	0.0661022	4.271	4	9.5	3	3	1.0201	0.00864275	2.6914	4	9.5	3	3	1.17306	0.0693209	10.45	6
	1636	Tb927.3.5520	26S proteasome regulatory non-ATPase subunit (RPN1)	RPN1	Q580S3	99.897	10.9	0	1					1.23137	0.0903877	0.0675985	1.17006	10.9	7	7	1.3071	0.116309	10.044	6	9.2	6	6	1.0404	0.0172003	14.659	7	10.9	7	7	1.37295	0.137654	17.232	10
	1467	Tb927.2.470;Tb927.4.220;Tb927.6.5160;Tb927.6.5170	retrotransposon hot spot protein 4 (RHS4), putative		Q584M7	98.316	26.5	0	4					1.22594	0.08847	0.0676249	1.16989	25.3	22	2	1.3295	0.123688	4.4546	2	26.5	24	2	1.0371	0.0158206	4.169	3	22.6	20	2	1.33629	0.125901	18.628	3
	2315	Tb927.7.7330	hypothetical protein, conserved		Q57TX0	47.401	26.7	0	1		X		X	0.838844	-0.0763186	0.0679115	1.16806	24.3	9	9	0.83739	-0.0770722	29.741	12	26.7	10	10	0.74069	-0.130364	25.032	12	26.7	10	10	0.951656	-0.0215201	24.323	12
	2518	Tb927.8.6440	RNA-binding protein, putative (RPB20)	RPB20	Q57YP5	20.37	21.2	0	1					1.11801	0.0484451	0.0679557	1.16777	21.2	2	2	1.0961	0.0398502	6.1411	2	21.2	2	2	1.0447	0.0189916	12.174	2	4.9	1	1	1.22038	0.0864934	13.536	3
	375	Tb927.10.11390	60S ribosomal protein L6, putative		Q389K1	21.185	55.7	0	1		X			1.19308	0.0766692	0.0681535	1.16651	55.2	17	17	1.1932	0.0767132	13.682	38	55.7	19	19	1.0516	0.0218506	24.27	35	55.7	19	19	1.35345	0.131444	18.077	43
	1303	Tb927.11.6870	14-3-3 protein 2 (14-3-3-II)	14-3-3-II	Q384Y3	29.196	35.3	0	1					1.13178	0.0537612	0.0682005	1.16621	31.3	7	7	1.1146	0.047119	13.498	6	35.3	8	8	1.0449	0.0190747	12.742	8	31.3	7	7	1.24477	0.0950898	10.104	7
	256	Tb927.11.11330;Tb11.v5.1035;Tb11.v5.1034	heat shock protein 70		Q383E5	71.408	62	0	3					1.17123	0.0686416	0.0682495	1.1659	61.9	52	40	1.2019	0.0798683	13.162	108	61.7	50	38	1.0349	0.0148984	14.139	109	62	51	39	1.29169	0.111158	19.658	122
	1888	Tb927.5.3250	hypothetical protein, conserved		Q57Z68	172.16	4.4	0	1					1.08502	0.0354395	0.0683819	1.16506	4.4	6	6	1.132	0.0538464	27.498	7	4.4	6	6	1.1117	0.0459876	14.448	6	3.1	4	4	1.01504	0.00648441	28.038	4
	1074	Tb927.11.16870	NADH dehydrogenase subunit NI8M, putative		Q380Z9	18.805	29.1	0	1		X			0.775588	-0.110369	0.0684267	1.16477	29.1	4	4	0.78974	-0.102516	12.814	10	29.1	4	4	0.64109	-0.193081	11.519	8	29.1	5	5	0.921489	-0.0355098	13.062	11
	2537	Tb927.8.7020	peptidase, putative		Q57YQ9	118.86	19	0	1					1.163	0.0655783	0.0685085	1.16426	16.8	14	14	1.3137	0.118496	17.423	11	17.1	14	14	1.1211	0.0496444	19.97	13	17.4	14	14	1.06806	0.0285943	15.628	12
	318	Tb927.1.4760	Vacuolar sorting protein 39 domain 1/Vacuolar sorting protein 39 domain 2, putative		Q4GYA2	114.71	9	0	1					1.14141	0.057442	0.0685289	1.16413	8	7	7	1.223	0.0874265	14.794	5	6.5	5	5	1.0244	0.0104696	12.187	5	8.9	7	7	1.18694	0.0744301	10.486	6
	1779	Tb927.4.4620	cytochrome oxidase subunit VIII (COXVIII)	COXVIII	Q583E7	18.729	39.5	0	1		X		X	0.834247	-0.0787054	0.0685474	1.16401	33.8	4	4	0.82031	-0.086022	15.48	4	29.9	4	4	0.73936	-0.131144	20.289	4	39.5	5	5	0.957304	-0.01895	7.145	5
	586	Tb927.10.280	cytochrome oxidase subunit VI (COXVI)	COXVI	Q38CL0	19.154	57	0	1		X		X	0.791425	-0.10159	0.0685511	1.16399	57	9	9	0.77859	-0.108691	15.665	13	57	9	9	0.67507	-0.170651	17.732	13	57	9	9	0.943129	-0.0254288	12.709	12
	767	Tb927.10.8190	CCT-theta, putative	TCP-1-theta	Q38AE5	58.081	49	0	1					1.12133	0.0497322	0.0686629	1.16328	37.8	15	15	1.2243	0.0878878	19.39	17	46.7	18	18	1.0402	0.0171168	26.516	19	46.2	18	18	1.10711	0.044192	12.455	20
	899	Tb927.11.11780	acyl-CoA dehydrogenase, putative		Q383A3	66.634	30	0	1		X		X	1.16106	0.0648544	0.0687635	1.16264	28.7	13	13	1.207	0.0817073	18.038	17	27.3	12	12	1.0284	0.0121621	12.057	16	28.5	13	13	1.26094	0.100694	15.715	19
	130	Tb927.4.1100;Tb927.11.680;Tb11.0880	ribosomal protein L21E (60S), putative		Q580D8	18.015	64.2	0	3					1.19723	0.0781783	0.0694115	1.15857	64.2	11	11	1.1901	0.0755835	25.905	25	64.2	11	11	1.0544	0.0230054	19.298	25	64.2	11	11	1.36756	0.135946	17.345	28
	2811	Tb927.9.8420;Tb927.9.8070	60S ribosomal protein L10, putative			24.736	64.3	0	2					1.20089	0.0795031	0.0694361	1.15841	64.3	18	18	1.2009	0.0795068	18.668	33	56.8	16	16	1.052	0.0220157	35.365	26	60.1	17	17	1.37084	0.136987	35.422	29
	2516	Tb927.8.6410	short-chain dehydrogenase, putative		Q57YP2	52.913	16.9	0	1		X		X	1.24419	0.0948871	0.0696188	1.15727	15.2	6	6	1.2829	0.108193	12.569	8	16.9	7	7	1.0483	0.0204856	6.4125	9	15.4	6	6	1.43213	0.155983	10.855	8
	1375	Tb927.11.9220	proteasome regulatory non-ATP-ase subunit 2 (RPN2)	RPN2	Q384A6	106.51	14.3	0	1					1.18558	0.0739304	0.0696742	1.15693	12	8	8	1.3251	0.122249	33.063	7	11.5	10	10	1.0383	0.0163229	13.991	9	14.3	12	12	1.21121	0.0832198	20.283	9
	1602	Tb927.3.4390	dihydrolipoamide dehydrogenase, putative (GCVL-1)	GCVL-1	Q580K3	55.839	53.5	0	1		X			1.16473	0.0662262	0.0698021	1.15613	53.3	23	23	1.2102	0.0828571	21.077	33	53.5	24	24	1.0282	0.0120776	11.795	30	53.5	24	24	1.26983	0.103744	16.917	40
	663	Tb927.10.510;Tb11.v5.0374	Present in the outer mitochondrial membrane proteome 19 (POMP19)	POMP19	Q38CI9	37.06	26	0	2			X		1.28217	0.107945	0.0698145	1.15605	24	6	6	1.2105	0.0829648	131.53	6	22.5	6	6	1.1096	0.0451664	11.329	9	18	5	5	1.56929	0.195704	23.309	6
	2644	Tb927.9.13310	Yos1-like, putative		Q38D93	10.694	11.1	0	1					1.25296	0.0979383	0.0700692	1.15447	11.1	1	1	1.1241	0.0508049		1	11.1	1	1	1.1565	0.0631456	3.6952	2	11.1	1	1	1.51309	0.179864	8.3034	3
	660	Tb927.10.5020	Eukaryotic translation initiation factor 4E type 5 (eif4e5)	eif4e5	Q38B99	21.98	57.9	0	1					1.17761	0.0710001	0.0701001	1.15428	57.9	8	8	1.2023	0.0800128	17.02	8	35.9	6	6	1.0362	0.0154436	14.383	6	57.9	8	8	1.31082	0.117544	14.325	9
	1424	Tb927.2.2370	Vps51/Vps67, putative		Q586L0	151.54	4.8	0	1					1.32917	0.123579	0.0702009	1.15366	3.9	5	5	1.6799	0.225283	32.254	4	3.1	4	4	1.1334	0.0543832	12.448	3	4.8	6	6	1.2333	0.0910702	37.86	7
	252	Tb927.11.1780;Tb11.v5.0991	protein phosphatase 2C, putative		Q386X6	36.559	20.7	0	2					1.22418	0.0878443	0.0702534	1.15333	20.7	5	5	1.319	0.120245	9.1726	4	15.9	4	4	1.0331	0.0141424	17.563	4	20.7	5	5	1.34631	0.129146	14.084	4
	1691	Tb927.4.1860	ribosomal protein S19, putative		Q583K7	18.846	32.3	0	1		X			1.22902	0.0895579	0.0702549	1.15332	26.3	5	5	1.249	0.0965624	18.631	10	32.3	6	6	1.0498	0.0211066	13.255	12	32.3	6	6	1.41581	0.151005	17.876	13
	2370	Tb927.8.1940	endosomal integral membrane protein, putative		Q581Y8	70.463	6.1	0	1		X			1.20615	0.0813996	0.070626	1.15104	6.1	3	3	1.1869	0.0744141	19.247	7	6.1	3	3	1.061	0.0257154	15.859	8	6.1	3	3	1.39338	0.144069	3.5236	6
	1221	Tb927.11.4910	predicted ankyrin repeat family protein		Q385S7	43.647	26.8	0	1					1.23035	0.0900299	0.0707208	1.15045	21.9	7	7	1.4317	0.155852	23.331	11	23.7	8	8	1.0572	0.0241572	14.013	10	26.8	9	9	1.2305	0.0900804	18.577	10
	721	Tb927.10.7090	Alternative oxidase, mitochondrial (AOX)	AOX	Q38AQ4	37.59	12.5	0	1		X		X	0.92677	-0.033028	0.0708607	1.14959	10.3	3	3	0.97938	-0.00904877	25.068	4	12.5	4	4	0.87616	-0.0574166	7.178	4	7.3	2	2	0.927644	-0.0326188	10.373	4
	1906	Tb927.5.3680	GPI-GlcNAc transferase complex, PIG-H component, putative		Q57U98	40.157	6.2	0	1					1.18414	0.0734035	0.071076	1.14828	6.2	2	2	1.201	0.079543	10.762	2	6.2	2	2	1.0393	0.0167409	41.93	2	2.8	1	1	1.33023	0.123927		1
	2048	Tb927.6.410	hypothetical protein, conserved		Q581E9	93.965	44.1	0	1					1.27332	0.104937	0.0712869	1.14699	37.6	24	24	1.5551	0.191758	21.718	31	41.4	26	26	1.1988	0.0787467	13.061	36	41.6	26	26	1.10741	0.0443074	14.507	43
	1932	Tb927.5.690	hypothetical protein, conserved		Q57VF7	16.361	31.8	0	1		X		X	1.20729	0.0818105	0.0713282	1.14674	31.8	4	4	1.1996	0.0790365	8.1152	4	31.8	4	4	1.0546	0.0230878	4.6563	4	31.8	4	4	1.39094	0.143307	7.3768	4
	524	Tb927.10.15640	WD domain, G-beta repeat, putative		Q387V0	73.508	15.6	0	1					1.24156	0.0939674	0.0714301	1.14612	14.3	7	7	1.4104	0.149342	19.447	7	13.9	7	7	1.0386	0.0164483	6.9818	6	15.6	8	8	1.30651	0.116112	11.751	10
	708	Tb927.10.6640	transmembrane emp24 domain-containing protein		Q38AU2	28.188	51.8	0	1		X			1.17379	0.0695907	0.0715502	1.14539	51.8	10	10	1.1998	0.0791089	17.365	13	47	9	9	1.0333	0.0142264	18.721	11	47	9	9	1.30448	0.115437	17.398	10
	173	Tb927.11.12760;Tb11.v5.0290	hypothetical protein, conserved		Q382Q5	28.562	8.1	0	2					1.21016	0.0828415	0.0715676	1.14528	8.1	2	2	1.3772	0.138997	6.5538	3	2.7	1	1	1.042	0.0178677		1	8.1	2	2	1.23498	0.0916598	26.083	2
	516	Tb927.10.15360	hypothetical protein, conserved			191.99	11.6	0	1					1.09992	0.0413613	0.0716337	1.14488	8.8	12	12	1.1906	0.0757659	25.85	12	10.3	14	14	1.0415	0.0176593	26.904	14	11	14	14	1.07315	0.0306587	7.7782	13
	2668	Tb927.9.1420	hypothetical protein, conserved		Q38G00	34.625	24	0	1					1.1958	0.077657	0.0717246	1.14433	24	7	7	1.1976	0.0783118	13.314	12	24	7	7	1.0472	0.0200296	24.025	14	24	7	7	1.36342	0.134629	26.103	15
	112	Tb927.10.6950;Tb927.10.6910;Tb11.v5.0496;Tb10.v4.0247	sterol 24-c-methyltransferase, putative		Q4FKJ2	40.128	23.1	0	4					1.18672	0.0743488	0.0717298	1.1443	23.1	7	7	1.2933	0.111699	26.941	11	23.1	7	7	1.0265	0.011359	14.585	10	23.1	7	7	1.25889	0.0999881	20.29	13
	821	Tb927.10.9890;Tb11.v5.0458	hypothetical protein, conserved		Q389Y7	97.192	18.1	0	2					1.17526	0.0701322	0.0722464	1.14118	11.7	7	7	1.2423	0.0942265	12.215	11	16.1	9	9	1.0244	0.0104696	14.855	13	9.6	6	6	1.27556	0.105701	15.236	9
	2710	Tb927.9.2450	electon transport protein SCO1/SCO2, putative		Q38FS2	44.135	32.6	0	1		X		X	1.18245	0.0727828	0.072262	1.14109	30.3	9	9	1.212	0.0835026	11.643	13	32.6	10	10	1.0334	0.0142685	20.631	14	29	9	9	1.32001	0.120577	10.013	16
	392	Tb927.10.12030	hypothetical protein, conserved		Q389D9	27.19	19.2	0	1					1.30151	0.114446	0.0726337	1.13886	3.6	1	1	1.6306	0.212347		1	14	3	3	1.1832	0.0730582	70.608	3	13.6	3	3	1.1427	0.0579324	11.94	3
	2194	Tb927.7.3410	centrin-4 (Centrin4)	Centrin4	Q57WF6	16.552	20.8	0	1		X			1.1914	0.0760587	0.0726608	1.1387	20.1	4	4	1.2859	0.109207	4.6555	4	20.8	5	5	1.025	0.0107239	13.006	5	20.8	5	5	1.28305	0.108245	11.421	6
	1838	Tb927.5.1630	hypothetical protein, conserved		Q57VA0	17.683	27.7	0	1		X			1.16272	0.0654764	0.0729187	1.13716	27.7	5	5	1.1945	0.0771862	11.651	5	27.7	5	5	1.0277	0.0118664	8.5286	5	27.7	5	5	1.28049	0.107377	9.7148	5
	2082	Tb927.6.5050	V-type ATPase, C subunit, putative		Q586H7	23.044	15.6	0	1		X			1.18406	0.0733751	0.0731601	1.13573	10.7	2	2	1.0577	0.0243625	7.5357	2	15.6	3	3	1.1566	0.0631832	8.2649	3	10.7	2	2	1.357	0.13258	2.2016	2
	479	Tb927.10.14350	hypothetical protein, conserved		Q388G7	10.907	25.8	0	1		X			1.31341	0.118402	0.0731918	1.13554	25.8	2	2	1.3518	0.130912	84.086	4	9.3	1	1	1.0576	0.0243214		1	25.8	2	2	1.58479	0.199971	1.1634	3
	295	Tb927.1.2980	hypothetical protein, conserved		Q4GYS6	124.08	6.6	0	1					1.22831	0.0893084	0.0732576	1.13515	3.9	3	3	1.2589	0.0999912	4.6733	4	3.9	3	3	1.0419	0.017826	24.302	11	6.6	6	6	1.41289	0.150108	17.5	10
	1867	Tb927.5.2580	hypothetical protein, conserved		Q57ZT4	33.52	15.6	0	1		X		X	1.30283	0.114888	0.0732699	1.13507	13.2	4	4	1.2931	0.111632	23.466	3	10.2	3	3	1.0731	0.0306402	7.2558	3	9.2	3	3	1.59365	0.202393	44.142	3
	1482	Tb927.2.5240	PRP19-like protein, putative (TbPRP19)	TbPRP19	Q585U7	54.268	35.8	0	1					1.14082	0.0572184	0.0734629	1.13393	26.5	9	9	1.2621	0.101094	22.923	15	33.4	11	11	1.0362	0.0154436	15.195	15	35.8	13	13	1.13532	0.0551178	17.801	19
	1510	Tb927.3.1410	cytochrome oxidase subunit VII (COXVII)	COXVII	Q57XX4	19.264	35.8	0	1		X		X	0.804268	-0.0945994	0.0735364	1.1335	35.8	6	6	0.84588	-0.0726912	22.544	8	35.8	6	6	0.67007	-0.17388	14.391	8	35.8	6	6	0.917852	-0.0372272	9.7207	8
	159	Tb927.10.5300;Tb11.v5.0246	eukaryotic translation initiation factor 6 (eIF-6), putative		Q38B73	26.925	33.1	0	2					1.20759	0.0819208	0.0737118	1.13246	29.8	4	4	1.1806	0.0721028	30.774	6	33.1	5	5	1.0615	0.02592	29.87	5	22.6	3	3	1.4052	0.14774	20.838	3
	500	Tb927.10.14930	Zinc finger CCCH domain-containing protein 39 (ZC3H39)	ZC3H39	Q388B3	31.519	25.6	0	1					1.19489	0.0773267	0.0738538	1.13163	25.6	6	6	1.1977	0.078348	16.718	8	25.6	6	6	1.044	0.0187005	32.912	7	25.6	6	6	1.36437	0.134932	12.301	9
	2759	Tb927.9.5150	ribosomal protein S6, putative (NHP2)	NHP2	Q38F38	13.572	42.9	0	1					1.12068	0.0494809	0.0739017	1.13135	42.9	4	4	1.212	0.0835026	11.104	8	42.9	4	4	1.0227	0.00974826	14.816	8	42.9	4	4	1.13551	0.0551917	9.1284	11
	1455	Tb927.2.4230;Tb11.v5.0827	NUP-1 protein, putative		Q586V1	406.9	34.6	0	2					0.813972	-0.0893903	0.0741968	1.12961	28.5	6	6	0.92271	-0.0349348	20.008	8	30.2	9	9	0.6843	-0.164753	15.713	12	29.8	8	8	0.854117	-0.0684827	25.487	10
	1788	Tb927.4.5040	dihydrolipoamide dehydrogenase, putative		Q584K1	66.008	35.7	0	1		X			1.13481	0.0549216	0.0743929	1.12847	29.6	13	13	1.0894	0.0371874	34.209	8	23	12	12	1.0599	0.0252649	15.984	8	32.1	15	15	1.26565	0.102312	24.525	13
	737	Tb927.10.7500	fibrillarin (NOP1)	NOP1	Q38AL4	31.643	32	0	1					1.18609	0.0741186	0.0744215	1.1283	31.3	8	8	1.2636	0.10161	14.348	17	31.3	9	9	1.0226	0.00970579	17.266	15	32	9	9	1.29134	0.11104	20.698	20
	493	Tb927.10.14750;Tb927.10.14630	fibrillarin, putative		Q388C9	31.672	32.2	0	2					1.18097	0.0722387	0.0744718	1.12801	32.2	11	11	1.2601	0.100405	21.141	21	28.9	9	9	1.0217	0.00932339	12.253	16	28.9	9	9	1.27934	0.106988	28.957	15
	828	Tb927.11.1000	kinetoplastid kinetochore protein 16		Q387F0	16.266	29.8	0	1					1.77824	0.24999	0.0747023	1.12667	17.7	1	1	1.5496	0.19022		1	0	0	0				0	29.8	2	2	2.04061	0.30976	20.513	2
	974	Tb927.11.14150	hypothetical protein, conserved		Q382C2	24.523	7.5	0	1					1.14039	0.0570529	0.07518	1.1239	4.2	1	1	1.265	0.102091	3.5647	2	4.2	1	1	1.1311	0.053501		1	7.5	2	2	1.03649	0.0155672	7.6894	2
	2732	Tb927.9.3600	Glycosyl transferase family 11, putative		Q38FH1	35.242	24.7	0	1					1.29109	0.110957	0.0752109	1.12372	20.5	7	4	1.3292	0.12359	10.75	6	20.5	7	4	1.0495	0.0209824	33.509	5	24.7	8	4	1.54276	0.188298	13.906	6
	1069	Tb927.11.16760	T-complex protein 1, alpha subunit, putative (TCP-1-alpha)	TCP-1-alpha	Q381B0	54.623	51.7	0	1					1.17412	0.0697119	0.0754265	1.12248	46.9	20	20	1.3415	0.127591	9.3188	21	50.1	21	21	1.1437	0.0583121	9.567	21	47.3	21	21	1.05495	0.0232329	18.132	26
	2555	Tb927.8.7770	aldehyde dehydrogenase family, putative		Q57U66	60.341	35.2	0	1					1.20334	0.0803899	0.0755464	1.12179	32.6	12	12	1.147	0.0595634	16.023	11	33.3	12	12	1.077	0.0322157	16.746	14	32.6	12	12	1.41056	0.149391	22.22	18
	122	Tb11.02.5420b;Tb11.02.5420;Tb927.11.8380	NADPH-cytochrome p450 reductase, putative			69.959	7.8	0	3					1.21357	0.0840637	0.0755723	1.12164	6.3	4	4	1.2106	0.0830007	19.715	3	7.8	5	5	1.0483	0.0204856	28.391	4	6.3	4	4	1.40833	0.148705	12.706	4
	2796	Tb927.9.7200	hypothetical protein, conserved		Q38EM4	33.696	23.2	0	1					0.865968	-0.0624984	0.0756512	1.12118	23.2	5	5	0.93808	-0.0277601	12.046	4	23.2	5	5	0.76404	-0.116884	10.213	5	23.2	5	5	0.906043	-0.042851	18.458	6
	1647	Tb927.3.720	zinc finger protein 3 (ZFP3)	ZFP3	Q57WV5	14.168	12.3	0	1					1.15047	0.0608768	0.0756959	1.12093	12.3	2	2	1.1699	0.0681487	8.943	3	12.3	2	2	1.0261	0.0111897	13.913	3	12.3	2	2	1.2685	0.103292	4.0537	3
	2701	Tb927.9.1770	Zn-finger in Ran binding protein and others/SPRY domain/HECT-domain (ubiquitin-transferase), putative		Q38FX2	329.16	8.1	0	1					1.1103	0.0454396	0.0758534	1.12002	2.6	7	7	1.0441	0.0187421	18.699	5	2.8	7	7	1.0786	0.0328604	10.102	8	7.5	17	17	1.21539	0.0847163	18.337	17
	1095	Tb927.11.1990	arginyl-tRNA synthetase, putative	ArgRS	Q386W0	78.432	6.2	0	1					1.04745	0.0201349	0.0758961	1.11978	6.2	3	3	1.0381	0.0162392	15.057	4	6.2	3	3	1.0892	0.0371076	15.94	4	6.2	3	3	1.01638	0.00705787	11.085	3
	577	Tb927.10.2560	mitochondrial malate dehydrogenase (mMDH)	mMDH	Q38BY9	33.188	76.7	0	1		X		X	1.17161	0.0687814	0.0761289	1.11845	69.5	16	16	1.2118	0.0834309	46.336	50	76.7	18	18	1.024	0.0103	32.651	45	69.2	16	16	1.29603	0.112613	23.978	42
	1009	Tb927.11.15230	cytosolic coat protein, putative		Q381R2	25.564	30.3	0	1		X			1.15176	0.0613628	0.0766366	1.11556	30.3	6	6	1.1993	0.0789278	9.7106	6	30.3	6	6	1.0183	0.00787574	39.985	6	30.3	6	6	1.25108	0.0972848	10.521	6
	561	Tb927.10.6370;Tb927.10.220	60S ribosomal proteins L37, putative			10.458	37.6	0	2					1.21087	0.083098	0.0766908	1.11526	37.6	4	4	1.2431	0.0945061	15.276	9	37.6	4	4	1.0332	0.0141844	19.081	10	37.6	4	4	1.3823	0.140603	50.477	9
	2507	Tb927.9.14370;Tb927.8.6180	60S ribosomal protein L26, putative		Q38D25	16.454	43.4	0	2					1.20827	0.0821629	0.0769261	1.11393	42.7	5	5	1.2643	0.10185	16.073	13	43.4	6	6	1.0263	0.0112743	9.5965	11	34.3	4	4	1.35945	0.133364	7.5128	9
	2674	Tb927.9.14470	ubiquitin carboxyl-terminal hydrolase, putative		Q38D19	132.38	7.6	0	1					1.27483	0.105452	0.0769271	1.11392	3.6	4	4	1.5782	0.198162	14.064	4	3.6	4	4	1.1808	0.0721763	72.181	4	7.6	8	8	1.11178	0.0460181	39.576	6
	408	Tb927.10.12540	NADH-ubiquinone oxidoreductase complex I subunit, putative (NDUFS1)	NDUFS1	Q388Y9	33.754	34.3	0	1		X		X	0.818148	-0.087168	0.0772044	1.11236	26.7	5	5	0.87104	-0.0599619	28.018	17	23.8	5	5	0.68562	-0.163917	23.994	20	32	6	6	0.917011	-0.0376257	17.521	19
	1123	Tb927.11.2550	recombinase rad51, putative		Q386Q5	54.542	10.3	0	1					1.65264	0.218178	0.077547	1.11044	3.4	1	1	2.5493	0.406421		1	3.4	1	1	1.1991	0.0788554		1	10.3	3	3	1.47658	0.169257	8.1675	3
	1775	Tb927.4.4560	hypothetical protein, conserved		Q583E1	117.5	6.9	0	1					1.15732	0.063454	0.0776927	1.10962	3.6	3	3	1.3131	0.118298	11.254	3	5.1	4	4	1.0543	0.0229642	7.4494	3	6.9	5	5	1.1197	0.0490999	6.7881	4
	2151	Tb927.7.2340;Tb927.7.2370	40S ribosomal protein S15, putative			17.474	54.6	0	2					1.20344	0.0804228	0.0777478	1.10931	54.6	9	9	1.2179	0.0856116	23.868	18	49.3	8	8	1.0364	0.0155274	9.6303	14	54.6	9	9	1.3808	0.140129	15.09	17
	2179	Tb927.7.3080	hypothetical protein, conserved		Q57YB8	47.366	5.6	0	1					1.7849	0.251614	0.0780818	1.10745	5.6	1	1	2.895	0.461649		1	5.6	1	1	1.6577	0.219506		1	5.6	1	1	1.18492	0.0736884		1
	1050	Tb927.11.16390	cyclin dependent kinases regulatory subunit, putative (CKS1)	CKS1	Q381E7	11.919	11.2	0.00039262	1					1.74948	0.242908	0.0781838	1.10688	11.2	1	1	1.5206	0.182015	10.888	2	0	0	0				0	11.2	1	1	2.0128	0.303801	4.201	2
	2589	Tb927.9.10580	3-demethylubiquinone-9 3-methyltransferase, putative		Q38DV8	31.206	38.5	0	1		X		X	0.805533	-0.0939168	0.0781849	1.10688	29.9	8	8	0.82203	-0.0851123	19.377	10	38.5	10	10	0.67433	-0.171128	23.326	13	34	9	9	0.942951	-0.0255107	14.642	13
	1440	Tb927.2.340	retrotransposon hot spot protein 4 (RHS4), putative		D7SGA2	97.84	30.8	0	1		X			1.1933	0.0767505	0.0782343	1.1066	30.7	27	7	1.2316	0.0904697	31.073	13	30.8	28	7	1.0262	0.011232	13.667	10	29.4	26	7	1.34447	0.12855	14.123	12
	1798	Tb927.4.560	Cytoplasmic dynein 2 heavy chain (DYNC2H1), putative (DYNC2H1)	DYNC2H1	Q57ZY4	479.84	14.4	0	1					1.16796	0.0674294	0.0784321	1.10551	6.2	21	21	1.2866	0.109444	30.963	19	13.2	47	46	1.0194	0.00834463	16.984	44	12.1	43	42	1.21479	0.0844999	25.926	40
	1159	Tb927.11.3300	T-complex protein 10 C-terminus, putative		Q386I1	107.86	6.4	0	1					1.11366	0.0467514	0.0787211	1.10391	3.4	3	3	1.0979	0.0405628	254.72	3	4.4	4	4	1.0319	0.0136376	9.2313	4	5.5	5	5	1.21914	0.0860538	15.988	5
	1451	Tb927.2.4090	signal recognition particle receptor beta subunit, putative		Q586V9	29.38	18.1	0	1		X			1.16035	0.0645896	0.0787431	1.10379	18.1	4	4	1.2371	0.0924048	5.832	3	18.1	4	4	1.0144	0.00620924	5.9133	4	18.1	4	4	1.24496	0.0951547	14.455	6
	2383	Tb927.8.2170	hypothetical protein, conserved		Q581W5	11.929	21.2	0	1					1.18655	0.0742875	0.0790427	1.10214	21.2	2	2	1.0996	0.0412347	23.301	5	21.2	2	2	1.0965	0.0400086	13.071	2	21.2	2	2	1.38554	0.141619	46.992	6
	2795	Tb927.9.7190	oxidoreductase, putative		Q38EM5	49.92	32.8	0	1		X		X	0.837837	-0.0768407	0.079204	1.10125	32.8	13	13	0.8385	-0.0764969	22.18	17	27.9	12	12	0.72877	-0.13741	18.899	17	21.8	10	10	0.962464	-0.0166155	17.311	18
	452	Tb927.10.13720	RNA-binding protein 29, putative (RBP29)	RBP29	Q388M7	40.678	24.7	0	1					1.15575	0.0628627	0.0793388	1.10051	24.4	11	11	1.1547	0.0624692	21.2	21	24.7	12	12	1.0318	0.0135955	10.993	17	24.4	11	11	1.29576	0.112523	16.856	20
	1548	Tb927.3.2490	hypothetical protein, conserved		Q582W2	110.07	12.5	0	1		X			1.16347	0.0657567	0.0793823	1.10028	9.9	9	9	1.2121	0.0835385	11.659	9	11.4	10	10	1.0173	0.00744904	15.715	9	11.5	10	10	1.27727	0.106283	13.073	10
	1748	Tb927.4.3740	flagellar attachment zone protein (FAZ1)	FAZ1	Q585H6	192.57	50.8	0	1					1.22132	0.0868283	0.0796107	1.09903	47	31	31	1.2129	0.083825	21.912	35	46.9	31	31	1.0469	0.0199052	23.002	36	48.2	34	34	1.43468	0.156755	35.112	38
	2389	Tb927.8.2340	hypothetical protein, conserved		Q57XF5	14.02	26.5	0	1					0.713008	-0.146906	0.0802537	1.09553	26.5	2	2	0.79809	-0.0979481	16.174	3	11.1	1	1	0.52499	-0.279849		1	26.5	2	2	0.865127	-0.0629203	102.5	5
	1500	Tb927.3.1120	GTP-binding nuclear protein rtb2, putative (rtb2)	rtb2	Q57WZ3	24.406	80.6	0	1		X			1.13959	0.0567504	0.0803333	1.0951	80.2	18	18	1.206	0.0813473	20.165	55	80.2	17	17	1.0111	0.00479411	13.635	55	80.2	18	18	1.2137	0.0841097	16.507	67
	2487	Tb927.8.560	hypothetical protein, conserved		Q57YH4	64.616	23.9	0	1		X	X		1.28277	0.108147	0.0804406	1.09452	23.9	10	10	1.1829	0.072948	14.483	9	20.1	8	8	1.1104	0.0454795	37.372	8	22.2	9	9	1.60699	0.206014	11.56	8
	2231	Tb927.7.4250;Tb927.7.4240	hypothetical protein, conserved			12.486	25	0	2					1.36117	0.133912	0.0805273	1.09406	17	1	1	1.0328	0.0140162		1	17	1	1	1.4814	0.170672		1	25	2	2	1.64834	0.217047		1
	241	Tb927.8.5465;Tb927.8.5440;Tb11.v5.0798;Tb11.v5.0797;Tb927.8.5460;Tb927.8.5470	flagellar calcium-binding protein (Tb-24)	Tb-24		24.247	20.6	0	6					1.14244	0.0578331	0.0808175	1.09249	14.2	3	3	1.1763	0.0705181	8.8277	4	18.3	3	3	1.0157	0.00676545	22.03	4	11.9	2	2	1.248	0.0962157	17.993	4
	2753	Tb927.9.4680	ATP-dependent DEAD box helicase, putative		Q38F76	45.361	32.2	0	1		X			1.11666	0.0479196	0.0809892	1.09157	30	8	8	1.2204	0.0865022	12.468	13	32.2	9	9	1.0235	0.0100878	16.655	14	32.2	9	9	1.11473	0.0471688	5.2433	15
	1208	Tb927.11.4550	Domain of unknown function (DUF4200), putative		Q385W2	35.629	5	0	1					1.3151	0.118958	0.0812515	1.09017	5	2	2	1.1323	0.0539615	20.546	3	4.7	1	1	1.1881	0.074853		1	5	2	2	1.69067	0.22806	19.612	2
	2308	Tb927.7.710	heat shock 70 kDa protein, putative (HSP70)	HSP70	Q57VR7	70.211	46.5	0	1					1.10683	0.0440811	0.0813503	1.08964	45.4	23	20	1.1537	0.0620929	14.886	30	44.8	21	18	1.008	0.00346053	12.509	31	46.5	24	21	1.16598	0.0666899	16.697	36
	2010	Tb927.6.2790;REV__Tb927.6.2790	L-threonine 3-dehydrogenase, putative		Q583Q5	36.957	63	0	2				X	1.16256	0.0654139	0.0815642	1.0885	63	19	19	1.1874	0.074597	17.885	41	62.7	18	18	1.021	0.00902574	18.358	35	63	19	19	1.29604	0.112619	38.589	42
	1028	Tb927.11.15820	superoxide dismutase, putative		Q381K4	36.047	32.4	0	1		X		X	0.805346	-0.0940173	0.0816046	1.08829	32.4	8	8	0.83569	-0.0779548	10.401	13	32.4	8	8	0.66666	-0.176096	17.365	15	27.8	7	7	0.937559	-0.0280016	8.8438	14
	2528	Tb927.8.6650	RNA-binding protein, putative (DRBD12)	DRBD12	Q57TU8	71.652	21.2	0	1					1.13141	0.0536193	0.081645	1.08807	16.2	9	9	1.1561	0.0629954	39.98	16	17.1	10	10	1.0156	0.00672269	10.984	16	18.6	10	10	1.2335	0.0911398	15.805	23
	645	Tb927.10.450	Microtubule-binding protein MIP-T3, putative		Q38CJ3	65.63	8.5	0	1					1.16099	0.0648287	0.0816965	1.0878	5.1	3	3	1.0711	0.02983	35.798	4	8.5	4	4	1.0967	0.0400878	38.783	4	8.5	4	4	1.3322	0.124568	9.0132	5
	716	Tb927.10.6970;Tb927.10.6940	serine peptidase, Clan SC, Family S9B		Q38AR6	93.683	17.6	0	2					1.11208	0.0461352	0.0819727	1.08633	15.3	8	8	1.2273	0.0889507	27.199	13	16.2	9	9	1.059	0.024896	48.489	15	17.6	10	10	1.05818	0.024559	14.241	15
	837	Tb927.11.10140	hypothetical protein, conserved		Q383R5	30.3	48	0	1		X		X	1.20165	0.0797791	0.0820137	1.08611	48	10	10	1.2429	0.0944362	49.008	19	48	10	10	1.0223	0.00957836	10.477	16	39.8	8	8	1.3656	0.135323	36.544	17
	316	Tb927.1.4690	arginine N-methyltransferase (PRMT1)	PRMT1	Q4GYA9	39.206	21.2	0	1					1.11413	0.0469341	0.0820585	1.08588	21.2	5	5	1.2313	0.0903639	14.937	5	16.5	4	4	1.052	0.0220157	16.625	4	16.5	4	4	1.06763	0.0284227	4.7372	4
	1412	Tb927.2.1120;Tb11.0820;Tb11.v5.0295	retrotransposon hot spot protein (RHS, pseudogene), putative			80.856	15.2	0.0043972	3					1.34787	0.129647	0.0822473	1.08488	11.1	9	1	1.1708	0.0684827		1	11.3	10	1	1.7792	0.250225		1	13.5	9	1	1.17553	0.0702338	51.705	2
	531	Tb927.9.15210;Tb927.10.1590	ribosomal protein L36, putative		Q38CY6	12.457	41.3	0	2					1.21716	0.0853467	0.0824086	1.08403	41.3	5	5	1.218	0.0856473	9.6503	6	41.3	5	5	1.0384	0.0163647	8.9318	10	41.3	5	5	1.4257	0.154028	14.87	8
	2523	Tb927.8.6550	hypothetical protein, conserved		Q57TV8	32.094	4	0.0086486	1					1.10796	0.044525	0.083172	1.08002	0	0	0				0	4	1	1	1.078	0.0326188		1	4	1	1	1.13876	0.0564313	17.267	2
	155	Tb927.10.5220;Tb11.v5.0235	hypothetical protein, conserved		Q38B81	51.172	18.1	0	2				X	1.15855	0.0639155	0.0832249	1.07975	18.1	7	7	1.2442	0.0948902	18.262	9	18.1	7	7	1.0093	0.00402027	6.2783	8	15.7	6	6	1.23833	0.092836	20.761	10
	1180	Tb927.11.3750	NADH-cytochrome b5 reductase, putative (B5R)	B5R	Q386D7	34.091	10.1	0	1		X			1.14286	0.0579935	0.0833721	1.07898	10.1	3	3	1.1507	0.0609621	13.242	6	10.1	3	3	1.022	0.0094509	3.2762	4	10.1	3	3	1.26931	0.103567	5.8565	3
	161	Tb927.11.7290;Tb11.v5.0254	pantothenate kinase subunit, putative		Q384T6	162.1	48.4	0	2					0.755624	-0.121694	0.083395	1.07886	45.9	56	56	0.74921	-0.125396	13.683	79	45.7	55	55	0.60436	-0.218704	18.456	97	48.4	58	58	0.952835	-0.0209824	13.732	106
	263	Tb927.1.120	retrotransposon hot spot protein 4 (RHS4), putative		Q8IFI8	98.024	47	0	1		X			1.16793	0.0674173	0.0834511	1.07857	45	37	10	1.2163	0.0850407	10.469	23	47	40	10	1.0138	0.00595229	11.842	26	42.4	35	10	1.29199	0.111259	16.204	22
	1534	Tb927.3.2080	hypothetical protein, conserved		Q57ZA3	30.66	38.5	0	1		X		X	0.831485	-0.0801454	0.0835184	1.07822	33.1	8	8	0.86202	-0.0644827	9.0518	11	38.5	9	9	0.70509	-0.151755	15.008	11	33.1	8	8	0.945805	-0.0241982	12.233	13
	1676	Tb927.4.1440	probable rRNA maturation factor YbeY, putative		Q581T7	23.261	19	0	1					1.22894	0.089531	0.0837521	1.077	19	2	2	1.454	0.162564	22.839	3	19	2	2	1.039	0.0166155	16.14	2	19	2	2	1.22861	0.0894129	6.5029	2
	1997	Tb927.6.2520	hypothetical protein, conserved		Q584Q4	90.968	14.6	0	1					1.08794	0.0366045	0.0839151	1.07616	13.5	7	7	1.1761	0.0704442	10.057	6	8.9	5	5	1.0325	0.0138901	20.696	6	14.6	8	8	1.06042	0.0254791	20.917	11
	1448	Tb927.2.3920	Complex 1 protein (LYR family), putative		Q586W8	18.392	27.3	0	1					1.10936	0.0450743	0.0840841	1.07529	27.3	4	4	1.0742	0.0310851	5.086	5	16.1	3	3	1.0406	0.0172838	8.5124	4	27.3	4	4	1.22139	0.086854	10.638	5
	1397	Tb927.11.9720	40S ribosomal protein S27, putative		Q383V7	9.6302	58.1	0	1		X			1.1827	0.0728751	0.0842608	1.07437	58.1	4	4	1.2353	0.0917724	18.945	13	58.1	4	4	1.0141	0.00608078	20.664	12	58.1	4	4	1.3206	0.120772	47.509	11
	1248	Tb927.11.5590	hypothetical protein, conserved		Q385K9	82.5	4.5	0	1					1.19426	0.0770981	0.0843444	1.07394	4.5	2	2	1.1764	0.070555	0.11962	2	4.5	2	2	1.0411	0.0174924	6.4338	2	4.5	2	2	1.39074	0.143247	9.9704	2
	2835	Tb927.9.9450	zinc finger protein family member, putative (ZC3H28)	ZC3H28	Q38E49	114.75	10.4	0	1					1.09023	0.0375179	0.0843631	1.07385	9.5	6	6	1.1176	0.0482864	33.815	10	10.4	7	7	1.0066	0.00285693	17.565	11	9.5	6	6	1.15189	0.0614102	34.946	10
	2107	Tb927.7.1010	hypothetical protein, conserved		Q57VU7	19.659	15.2	0	1					0.736491	-0.132833	0.0844633	1.07333	8.2	1	1	0.74179	-0.129719	7.5736	2	14.6	2	2	0.57118	-0.243227	3.8911	2	15.2	3	3	0.942863	-0.0255516	13.813	3
	1285	Tb927.11.6430	hypothetical protein, conserved		Q385C6	134.73	5.2	0	1					1.11759	0.0482833	0.0846266	1.07249	5.2	5	5	1.0974	0.040365	14.205	6	5.2	5	5	1.0309	0.0132165	17.231	6	5.2	5	5	1.23387	0.0912684	12.033	9
	2567	Tb927.8.860	hypothetical protein, conserved		Q57YE5	25.908	4	0	1					1.46936	0.167127	0.0846316	1.07247	4	1	1	1.1862	0.0741579	19.685	2	4	1	1	1.2664	0.102571	38.071	3	4	1	1	2.1118	0.324653	21.452	3
	2439	Tb927.8.4000	ABC1 family, putative		Q581C0	71.405	4.1	0	1					2.26081	0.354264	0.0847441	1.07189	2.4	2	2	1.8099	0.257655	20.52	3	0	0	0				0	4.1	3	3	2.82406	0.450874	13.325	3
	2409	Tb927.8.2990	5-formyltetrahydrofolate cyclo-ligase family, putative		Q57W74	35.687	13.4	0	1					1.18381	0.0732837	0.084777	1.07172	8.8	2	2	1.2914	0.111061	21.682	4	13.4	3	3	1.0089	0.00384812	7.3494	3	8.8	2	2	1.27333	0.104942	7.1504	4
	314	Tb927.1.4490	acetyltransferase, putative		Q4GYC9	19.682	20.3	0	1					0.913898	-0.0391024	0.0848221	1.07149	20.3	3	3	0.83943	-0.0760155	26.403	3	20.3	3	3	0.96086	-0.0173399	24.808	3	11.6	2	2	0.946342	-0.0239517		1
	685	Tb927.10.5840	translation elongation factor 1-beta, putative		Q38B20	21.959	60.2	0	1		X			1.11372	0.0467773	0.0850193	1.07048	60.2	10	8	1.2094	0.08257	15.915	18	60.2	11	8	1.014	0.00603795	16.183	17	60.2	11	8	1.12648	0.051724	16.682	14
	647	Tb927.10.4570;Tb927.10.4560	elongation factor 2			94.333	55.2	0	2					1.10085	0.0417297	0.0850241	1.07046	45.7	37	37	1.2056	0.0812032	15.563	79	55.2	41	41	1.0438	0.0186173	14.171	94	52.2	40	40	1.06015	0.0253686	17.917	100
	1152	Tb927.2.6090;Tb927.11.3230	60S ribosomal protein L44 (RPL44)	RPL44		12.454	37.7	0	2					1.16758	0.0672864	0.0850889	1.07013	37.7	6	6	1.1896	0.075401	20.312	14	37.7	6	6	1.0192	0.00825941	53.105	12	30.2	5	5	1.3128	0.118199	12.762	10
	470	Tb927.10.14130	SRP19 protein, putative		Q388I9	17.116	14.5	0	1					1.21984	0.0863046	0.0851914	1.0696	14.5	2	2	1.2521	0.097639	36.871	2	14.5	2	2	1.4161	0.151094	2.5774	2	14.5	2	2	1.02372	0.010181	10.401	2
	1013	Tb927.11.15370	hypothetical protein, conserved (TbKap123)	TbKap123	Q381P8	117.88	25.8	0	1					1.16853	0.067638	0.0853413	1.06884	16.8	14	14	1.3369	0.126099	11.796	11	20.1	16	16	1.1532	0.0619046	18.97	12	19.3	15	15	1.03493	0.0149105	12.496	14
	2039	Tb927.6.3890	replication factor C, subunit 2, putative		Q585Y7	38.809	14.7	0	1					1.10144	0.041959	0.0853465	1.06881	14.7	4	4	1.1976	0.0783118	17.634	5	14.7	4	4	1.0218	0.0093659	12.97	5	14.7	4	4	1.09194	0.0381994	12.557	5
	1056	Tb927.11.16510	hypothetical protein, conserved		Q381D5	16.327	28.8	0	1		X		X	0.913818	-0.0391403	0.0858189	1.06642	28.8	4	4	0.95983	-0.0178057	14.492	5	28.8	3	3	0.8386	-0.0764451	14.752	5	28.8	4	4	0.948047	-0.0231701	9.3718	5
	2359	Tb927.8.1720	phosphatidylglycerolphosphate synthase, mitochondrial (pgps)	pgps	Q582B0	68.119	12.8	0	1		X			1.15015	0.0607543	0.0858339	1.06634	11.4	6	6	1.2526	0.0978124	18.156	8	12.8	7	7	1.008	0.00346053	16.095	6	11.4	6	6	1.20501	0.0809899	32.404	6
	2766	Tb927.9.5590	DNA topoisomerase ii (TOP2)	TOP2	Q38EZ6	137.56	12.8	0	1		X		X	1.08041	0.033588	0.0861048	1.06497	9.7	9	9	1.0403	0.0171586	18.12	9	12.8	13	13	1.0419	0.017826	8.6685	11	9.7	9	9	1.16353	0.0657794	16.421	10
	2848	Tb927.9.9860	Hsp70 protein, putative		Q38E16	79.857	19	0	1		X			1.15478	0.0624979	0.0861495	1.06475	14.7	9	9	1.094	0.0390173	17.348	9	19	11	11	1.0629	0.0264924	18.289	11	16.2	10	10	1.32429	0.121984	18.143	11
	1721	Tb927.4.2660	hypothetical protein, conserved		Q584C1	10.307	20.2	0	1					1.79416	0.25386	0.0862541	1.06422	19.1	2	2	1.9844	0.297629	4.7681	3	19.1	2	2	1.0579	0.0244446	70.1	2	20.2	3	3	2.75111	0.439508	49.891	4
	2280	Tb927.7.6230	ADP-ribosylation factor, putative (ARF3)	ARF3	Q57VI8	20.714	16.3	0	1					1.0968	0.0401272	0.0863387	1.06379	11.1	2	2	1.1167	0.0479365	9.676	2	16.3	3	3	1.0082	0.00354669	1.0968	3	11.1	2	2	1.17192	0.0688983	4.5038	2
	308	Tb927.1.3950	alanine aminotransferase (ALAT)	ALAT	Q4GYI2	55.704	14.3	0	1		X			1.04703	0.0199583	0.0863501	1.06374	12.5	4	4	1.0935	0.0388188	18.465	5	14.3	5	5	1.0176	0.0075771	18.936	5	12.5	4	4	1.03152	0.0134791	19.113	5
	1549	Tb927.3.2600	ATP-dependent DEAD/H RNA helicase, putative		Q582X2	244.99	26.5	0	1		X		X	1.05923	0.0249915	0.0865688	1.06264	20.4	40	40	1.1195	0.0490241	13.583	41	21.9	43	43	1.0315	0.0134692	12.903	43	23	43	43	1.02916	0.0124812	18.793	42
	1072	Tb927.11.16850	Golgi transport complex subunit 5, putative		Q381A1	97.188	5.7	0	1					1.18364	0.073219	0.0868808	1.06108	4.3	2	2	1.3149	0.118893	7.7778	2	5.7	3	3	1.0087	0.00376202	6.8996	3	5.7	3	3	1.25027	0.0970023	13.223	3
	1564	Tb927.3.3110	Nuclear condensing complex subunits, C-term domain containing protein, putative		Q57ZK1	118.8	9.1	0	1					1.19799	0.0784535	0.0869102	1.06093	8	7	7	1.1695	0.0680002	18.375	6	8	7	7	1.0442	0.0187837	26.153	7	8	7	7	1.40792	0.148577	45.299	6
	2125	Tb927.7.1610	6-phosphofructo-2-kinase/fructose-2,6-biphosphatase, putative		Q57WN9	72.353	10.2	0	1					1.18382	0.0732858	0.087047	1.06025	3.1	2	2	1.1774	0.070924	20.892	2	3.7	2	2	1.3668	0.135705	7.8757	2	10.2	5	5	1.03093	0.0132283	10.034	4
	2361	Tb927.8.1750	Cytokine-induced anti-apoptosis inhibitor 1, Fe-S biogenesis, putative		D6XKR2,Q582A7	13.129	16.1	0	1					1.05635	0.0238083	0.087115	1.05991	16.1	2	2	1.0697	0.029262	8.2438	2	16.1	2	2	1.004	0.00173371	54.603	3	16.1	2	2	1.09756	0.0404292	2.471	2
	1282	Tb927.11.6350	AAA ATPase, putative		Q385D4	141.13	10.8	0	1					1.22335	0.0875511	0.0873383	1.0588	9.4	11	11	1.2509	0.0972226	11.47	12	10.1	11	11	1.0229	0.00983318	20.077	12	10.8	12	12	1.43086	0.155597	18.571	19
	1776	Tb927.4.4570	hypothetical protein, conserved		Q583E2	98.496	12.4	0	1					0.81791	-0.0872944	0.0873559	1.05871	8.9	7	7	0.81761	-0.0874538	12.752	6	11.3	8	8	0.69124	-0.160371	13.168	6	10	7	7	0.968148	-0.0140583	35.845	6
	811	Tb927.10.9700;Tb11.v5.0773	predicted C2 domain protein		Q38A05	132.58	5.2	0	2					1.34606	0.129066	0.0875559	1.05771	2.7	3	3	1.3691	0.136435	4.4419	2	5.2	5	5	1.0405	0.0172421	13.795	4	1.8	2	2	1.71206	0.23352		1
	2392	Tb927.8.2530	hypothetical protein, conserved		Q57XD6	13.299	36	0	1		X		X	0.791105	-0.101766	0.088112	1.05496	36	3	3	0.70728	-0.150409	7.1417	4	36	3	3	0.70443	-0.152162	8.0248	3	36	3	3	0.993739	-0.00272747	8.4698	4
	2791	Tb927.9.7080	hypothetical protein, conserved		Q38EN4	13.925	44.4	0	1					1.1729	0.0692618	0.0883138	1.05397	38.9	4	4	1.2806	0.107413	14.237	5	44.4	5	5	1.0045	0.00194994	6.4709	8	44.4	5	5	1.25436	0.0984218	7.1456	6
	1481	Tb927.2.5210	beta-ketoacyl-ACP reductase		Q585V0	25.671	35.7	0	1		X			1.15427	0.0623083	0.0884755	1.05318	35.7	7	7	1.1937	0.0768952	25.37	8	34	6	6	1.009	0.00389117	12.806	6	34	6	6	1.27685	0.106138	17.267	6
	2703	Tb927.9.1850;Tb927.9.1810	60S ribosomal protein L35, putative			15.144	33.1	0	2					1.21981	0.0862925	0.088476	1.05317	33.1	5	5	1.2223	0.0871778	7.6506	6	33.1	5	5	1.0302	0.0129215	19.337	6	22	3	3	1.44138	0.158778	20.324	4
	1651	Tb927.3.780	proteasome alpha 7 subunit (TbPSA7)	TbPSA7	D6XCY8	25.463	21.5	0	1					1.19098	0.0759029	0.088644	1.05235	21.5	3	3	1.3861	0.141795	23.618	5	13.5	2	2	1.0315	0.0134692	15.472	4	21.5	3	3	1.18153	0.0724449	12.19	5
	773	Tb927.10.8320	cytochrome oxidase subunit IX, putative (COXIX)	COXIX	Q38AD2	13.786	20.2	0	1		X		X	0.779428	-0.108224	0.0887257	1.05195	20.2	2	2	0.88669	-0.0522282	24.197	4	13.7	1	1	0.61097	-0.21398	5.8816	2	20.2	2	2	0.874049	-0.058464	38.687	4
	1590	Tb927.3.4020	phosphatidylinositol 4-kinase alpha, putative		Q57WD8	255.5	34.3	0	1		X			1.19544	0.0775264	0.0890442	1.05039	25.5	44	44	1.2001	0.0792174	34.061	49	29.1	52	52	1.0254	0.0108933	21.202	52	33.9	58	58	1.38825	0.142468	24.591	73
	869	Tb927.11.1090;Tb927.11.1100;Tb927.11.1110;Tb11.v5.1038	calpain-like protein, putative		Q387E1	658.93	55.6	0	4					1.28509	0.108933	0.0890544	1.05034	54.2	7	7	1.2957	0.112504	13.171	14	38.2	8	7	1.0345	0.0147305	17.342	15	33.3	7	6	1.58331	0.199565	15.798	11
	960	Tb927.11.13730	ornithine decarboxylase (ODC)	ODC	Q382G4	46.882	8.3	0	1		X			0.851181	-0.0699781	0.0892609	1.04934	4.5	1	1	0.93688	-0.028316		1	8.3	3	3	0.90468	-0.043505	18.787	3	4.5	1	1	0.72759	-0.138113	6.3059	2
	961	Tb927.11.13750	Ras-related protein Rab4 (RAB4)	RAB4	Q382G2	22.057	65.2	0	1					1.1201	0.0492552	0.0893629	1.04884	56.1	8	7	1.1209	0.0495669	14.285	7	59.6	9	8	1.0167	0.00719282	11.684	8	54	8	7	1.23312	0.0910059	8.1759	6
	1931	Tb927.5.680	hypothetical protein, conserved		Q57VF6	65.263	8	0	1		X			1.11975	0.0491228	0.0896599	1.0474	8	3	3	1.2195	0.0861818	10.309	3	8	3	3	1.0085	0.0036759	6.4981	3	4.3	2	2	1.14159	0.0575108	0.57669	2
	1334	Tb927.11.7940	calmodulin, putative		Q384M5	17.786	7.1	0.00077131	1		X			1.27922	0.106944	0.0897683	1.04688	7.1	1	1	1.2849	0.108869		1	7.1	1	1	1.0345	0.0147305		1	7.1	1	1	1.57483	0.197233		1
	1386	Tb927.11.9530	14-3-3 protein 1 (14-3-3-I)	14-3-3-I	Q383X6	30.31	33.2	0	1					1.14359	0.0582702	0.0898029	1.04671	33.2	6	6	1.0054	0.00233888	13.642	5	23.7	4	4	1.1883	0.0749261	9.0025	4	33.2	6	6	1.25183	0.0975456	18.196	9
	878	Tb927.11.11150	U5 snRNP-specific 40 kDa protein		Q383G3	35.002	11.7	0	1					0.970275	-0.0131054	0.0900865	1.04534	4.6	1	1	0.99311	-0.00300265	20.178	2	11.7	2	2	0.9437	-0.025166		1	11.7	2	2	0.974659	-0.0111474	56.006	2
	468	Tb927.10.14040	vacuolar ATP synthase subunit c, putative		Q388J5	43.414	40	0	1					1.20879	0.0823506	0.0901262	1.04515	25	9	9	1.4392	0.158121	15.862	15	33.9	11	11	1.0442	0.0187837	18.206	14	40	13	13	1.1753	0.070147	14.374	19
	1967	Tb927.6.1840	Diacylglycerol kinase catalytic domain containing protein, putative		Q585M7	36.741	9	0	1					1.36397	0.134804	0.0904129	1.04377	3.2	1	1	1.0055	0.00238207		1	2.6	1	1	1.5364	0.186504		1	9	3	3	1.64258	0.215525	5.2083	2
	2549	Tb927.8.7490	hypothetical protein, conserved		Q57V70	157.97	11.6	0	1					1.13722	0.0558435	0.0911691	1.04015	10.8	10	3	1.1798	0.0718084	11.363	3	10	9	3	1.004	0.00173371	9.1073	3	10.8	10	3	1.24162	0.0939884	21.901	3
	2675	Tb927.9.14480	dynein-associated protein, putative		Q38D18	11.13	65.3	0	1					1.16778	0.0673599	0.0913736	1.03918	56.1	3	3	1.3499	0.130302	19.649	6	56.1	3	3	1.0365	0.0155693	36.764	3	65.3	4	4	1.13817	0.0562088	23.284	6
	2689	Tb927.9.15420	60S ribosomal protein L32		Q38CW9	15.353	53.8	0	1					1.25453	0.0984795	0.0915046	1.03856	53.8	8	1	1.3325	0.124667		1	53.8	8	1	1.0077	0.00333126		1	53.8	8	1	1.47042	0.16744		1
	810	Tb927.10.9650;Tb11.v5.0399	hypothetical protein, conserved		Q38A10	152.97	29.2	0	2					1.13075	0.0533661	0.0915548	1.03832	27.2	32	32	1.1568	0.0632583	26.596	41	26.4	30	30	1.0071	0.0030726	14.68	52	28	32	32	1.24099	0.0937673	22.182	62
	1758	Tb927.4.4090	hypothetical protein, conserved		Q57Y13	35.549	9.1	0	1					1.22194	0.087051	0.0917351	1.03746	2.7	1	1	1.0787	0.0329007		1	6.4	2	2	1.1353	0.0551106	24.239	2	9.1	3	3	1.48985	0.173142	20.995	3
	2641	Tb927.9.12870	Sybindin-like family, putative		Q38DC8	16.167	20	0	1					1.14558	0.0590259	0.0917995	1.03716	20	3	3	1.1832	0.0730582	9.5828	3	7.1	1	1	1.0054	0.00233888	5.9655	2	20	3	3	1.26381	0.101681	7.6526	4
	162	Tb927.11.7270;Tb11.v5.0256	proteasome beta 3 subunit, putative (PSB3)	PSB3	Q384T8	22.484	7.8	0	2					1.22855	0.0893936	0.0919539	1.03643	7.8	2	2	1.0249	0.0106815	6.0721	2	7.3	1	1	1.4645	0.165689		1	7.8	2	2	1.23541	0.09181	14.308	2
	857	Tb927.11.10590	Glutathione S-transferase, C-terminal domain containing protein, putative		Q383M0	62.805	6.6	0	1					1.1968	0.0780203	0.0921664	1.03543	2.4	1	1	1.2947	0.112169		1	6.6	3	3	0.99992	-3.47449e-05	8.5178	3	4.5	2	2	1.32412	0.121927	13.384	2
	2254	Tb927.7.5280	hypothetical protein, conserved		Q57ZG1	220.21	16.7	0	1					1.14097	0.0572736	0.0923124	1.03474	12	19	19	1.1906	0.0757659	14.475	18	14.2	22	22	1.002	0.000867722	51.75	21	13	19	19	1.24505	0.0951871	59.54	20
	206	Tb927.10.10960;Tb927.10.10950;Tb927.10.10940;Tb927.10.10920;Tb927.10.10910;Tb927.10.10900;Tb927.10.10890;Tb11.v5.0543;Tb927.10.10970;Tb927.10.10980;Tb927.10.10930	heat shock protein, putative			80.763	43.2	0	11					1.0904	0.0375866	0.0923249	1.03468	42.9	32	32	1.1364	0.0555312	22.128	44	43.2	34	34	0.99967	-0.000143341	12.042	44	41.2	30	30	1.14123	0.057372	20.289	42
	903	Tb927.11.11870	ADP-ribosylglycohydrolase, putative		Q382Z4	38.266	7.7	0	1		X			0.921638	-0.0354395	0.0926332	1.03323	7.7	2	2	0.97361	-0.011615	8.2935	2	7.7	2	2	0.85047	-0.070341	27.026	2	7.7	2	2	0.945448	-0.0243625	8.8537	2
	123	Tb927.6.4980;Tb11.0390;Tb11.0290	40S ribosomal protein S14 (RPS14)	RPS14	Q4FKG9	15.513	43.8	0	3					1.18408	0.0733799	0.0926892	1.03297	43.8	9	9	1.1861	0.0741213	19.631	15	43.8	9	9	1.021	0.00902574	22.168	16	43.8	9	9	1.37086	0.136993	44.519	21
	1566	Tb927.3.3140	hypothetical protein, conserved		Q57ZJ8	14.652	16	0	1		X			1.11274	0.0463941	0.0930181	1.03143	16	1	1	1.0767	0.0320947		1	16	1	1	1.2364	0.092159		1	16	1	1	1.03497	0.0149285		1
	2375	Tb927.8.2000	cyclophilin, putative (NCP1)	NCP1	Q581Y2	28.482	42.7	0	1		X			1.0918	0.038144	0.0930262	1.03139	39.7	9	9	1.193	0.0766404	14.433	10	42.7	10	10	1.0432	0.0183676	7.9391	11	42.7	10	10	1.04574	0.019424	14.525	13
	204	Tb927.10.6880;Tb11.v5.0516	glyceraldehyde 3-phosphate dehydrogenase, cytosolic (GAP)	GAP	Q38AR9	35.61	12.1	0.0011424	2					1.10862	0.0447808	0.093082	1.03113	12.1	4	2	1.2293	0.0896579	37.53	3	12.1	4	2	1.0645	0.0271457	13.112	3	12.1	4	2	1.04121	0.0175388	18.457	3
	1484	Tb927.2.5610;Tb927.2.5530	Present in the outer mitochondrial membrane proteome 22B (POMP22B)	POMP22B		162.48	8.2	0	2					0.878534	-0.0562415	0.0934216	1.02955	7.3	10	10	0.98494	-0.00659022	20.79	9	5.8	8	8	0.78489	-0.105191	12.509	8	7.6	10	10	0.877116	-0.0569429	18.435	10
	701	Tb927.10.6360	hypothetical protein, conserved		Q38AX0	55.524	8	0	1					1.45865	0.163952	0.0934222	1.02955	2.7	1	1	1.9707	0.294621		1	5.1	2	2	1.0233	0.010003	32.167	2	8	3	3	1.53898	0.187234	6.1683	3
	575	Tb927.10.2540	adenylate kinase, putative		Q38BZ1	25.656	9.6	0	1					1.19015	0.0756008	0.0934615	1.02937	9.6	1	1	1.2375	0.0925452	10.488	2	9.6	1	1	1.3545	0.131779		1	9.6	1	1	1.00572	0.00247819		1
	471	Tb927.10.14140;Tb11.v5.0605	pyruvate kinase 1 (PYK1)	PYK1	Q388I8	54.423	16	0	2					1.17898	0.0715048	0.0934908	1.02923	10	4	4	1.3627	0.1344	10.348	5	12.2	5	5	1.178	0.0711453	14.381	7	16	6	6	1.02087	0.00896896	18.111	8
	1389	Tb927.11.9570	hypothetical protein, conserved		Q383X2	32.962	36.6	0	1		X			1.1915	0.0760926	0.0937708	1.02793	30.2	6	6	1.2204	0.0865022	56.268	9	33.2	7	7	1.0107	0.00462227	14.319	8	26.8	5	5	1.37137	0.137153	19.053	7
	2407	Tb927.8.2880	hypothetical protein, conserved		Q57W84	125.11	45.6	0	1		X			1.22122	0.0867928	0.0939402	1.02715	42.5	39	39	1.2356	0.0918779	29.069	57	44.2	42	42	1.0186	0.00800367	23.345	63	43.4	42	42	1.44709	0.160497	24.99	70
	2433	Tb927.8.3690	isocitrate dehydrogenase [NADP], mitochondrial precursor, putative (IDH)	IDH	Q580Y9	48.565	39.1	0	1		X			1.16873	0.0677157	0.094042	1.02668	39.1	14	13	1.1457	0.0590709	12.514	23	39.1	14	13	1.0301	0.0128794	23.68	17	31.4	11	10	1.35269	0.131197	35.878	15
	2126	Tb927.7.1620	nucleotide hydrolase, putative		Q57WN8	32.703	4.7	0.00038956	1					1.4041	0.147397	0.0941321	1.02626	4.7	1	1	1.2246	0.0879943		1	4.7	1	1	1.9786	0.296358		1	4.7	1	1	1.14245	0.0578381	12.035	2
	1581	Tb927.3.3670	Triple RNA binding domain protein 3 (TRRM3)	TRRM3	Q57WA3	66.931	12.2	0	1		X			1.15876	0.0639932	0.0942305	1.02581	8.8	5	5	1.2719	0.104453	25.326	7	10	5	5	0.99892	-0.000469292	14.154	6	6.6	4	4	1.2246	0.0879959	14.701	5
	1883	Tb927.5.3140	hypothetical protein, conserved		Q57Z79	25.738	22.2	0	1					1.11568	0.0475405	0.0946287	1.02398	22.2	4	4	1.1754	0.0701857	17.695	3	22.2	4	4	0.99777	-0.000969558	4.5405	3	16.2	3	3	1.18415	0.0734055	3.7473	4
	1905	Tb927.5.3640	hypothetical protein, conserved		Q57UA2	30.64	7.8	0	1		X			0.825296	-0.0833905	0.0951393	1.02164	7.8	2	2	0.76634	-0.115579		1	7.8	2	2	0.73137	-0.135863	7.5689	2	7.8	2	2	1.00293	0.00126999	16.624	2
	1070	Tb927.11.1680	vesicular-fusion protein SEC18, putative		Q386Y6	97.907	6.9	0	1		X			1.1666	0.0669224	0.0951942	1.02139	6.9	6	6	1.3201	0.120607	12.4	7	6.9	6	6	1.0071	0.0030726	7.8505	8	6.9	6	6	1.19423	0.0770878	37.924	10
	2724	Tb927.9.3280	acidocalcisomal exopolyphosphatase		Q38FJ8	42.865	36.8	0	1					1.00925	0.00400023	0.0952592	1.02109	32.9	12	12	1.0048	0.00207963	39.601	18	30.5	11	11	1.0042	0.00182022	36.33	16	36.8	14	14	1.01883	0.00810085	15.661	18
	2422	Tb927.8.3270	hypothetical protein		Q57YY6	21.687	51.2	0	1					1.16181	0.0651364	0.0952898	1.02095	51.2	7	7	1.1355	0.0551871	10.997	7	35.3	6	6	1.0301	0.0128794	8.6004	5	51.2	7	7	1.34073	0.127343	23.452	10
	1622	Tb927.3.5040	hypothetical protein, conserved		Q582N3	61.875	5.3	0	1					1.32142	0.12104	0.0953516	1.02067	0	0	0				0	5.3	2	2	1.4402	0.158423	9.6309	3	5.3	2	2	1.21243	0.0836566	28.582	4
	298	Tb927.1.3010	mRNA processing protein, putative		Q4GYS2	40.813	43.3	0	1		X			1.14029	0.0570151	0.0953689	1.02059	34.7	9	9	1.1305	0.0532706	10.816	10	43.3	12	12	1.0193	0.00830202	10.277	14	40.3	11	11	1.28669	0.109473	15.358	15
	2607	Tb927.9.11410;Tb927.9.11380	60S ribosomal protein L23, putative			14.962	74.8	0	2					1.14562	0.0590393	0.0954467	1.02024	74.8	12	12	1.1732	0.0693721	31.822	18	74.8	12	12	1.0049	0.00212285	15.196	17	71.9	11	11	1.27533	0.105623	52.325	21
	1191	Tb927.11.410	hypothetical protein, conserved		Q387L0	14.836	20.3	0	1					0.843455	-0.0739381	0.0954923	1.02003	20.3	2	2	0.91832	-0.037006		1	20.3	2	2	0.70811	-0.149899		1	20.3	2	2	0.922765	-0.0349091	13.995	2
	2074	Tb927.6.4670	MORN repeat-containing protein 1 (MORN1)	TbMORN1	Q587D3	40.686	40.2	0	1					1.11811	0.0484849	0.095831	1.01849	40.2	15	15	1.1314	0.0536162	19.329	18	40.2	14	14	1.0067	0.00290007	10.888	16	36	14	14	1.22726	0.0889383	19.637	19
	2059	Tb927.6.4330	hypothetical protein, conserved		Q586Z9	23.949	8.5	0	1					0.94706	-0.0236225	0.0964874	1.01553	8.5	1	1	1.0011	0.000477461		1	8.5	1	1	0.92869	-0.0321292		1	8.5	1	1	0.913659	-0.0392158		1
	782	Tb927.10.8710	centrin, putative		Q38AA2	18.801	20	0	1					1.1168	0.0479758	0.0965364	1.01531	20	2	2	1.2137	0.0841114	11.646	2	20	2	2	1.1466	0.0594119	2.578	2	10.3	1	1	1.00093	0.000404082		1
	109	Tb10.v4.0053;Tb10.v4.0052;Tb927.10.10360	hypothetical protein			483.8	15.1	0	3					1.38928	0.142789	0.0965687	1.01516	5.5	6	0				0	15.1	6	1	1.2534	0.0980897		1	15.1	6	1	1.53988	0.187488	8.1131	2
	349	Tb927.10.10610	protein tyrosine phosphatase, putative		Q389R7	25.449	28.8	0	1		X			1.1696	0.0680379	0.0966383	1.01485	28.8	5	5	1.1313	0.0535778	27.662	7	28.8	5	5	1.0364	0.0155274	5.8592	6	28.8	5	5	1.36461	0.135009	18.661	7
	860	Tb927.11.10690	hypothetical protein, conserved		Q383L0	45.229	5.6	0	1		X			1.12141	0.0497631	0.096676	1.01468	5.6	1	1	1.1984	0.0786018		1	5.6	1	1	0.99615	-0.00167526		1	5.6	1	1	1.18131	0.0723628		1
	945	Tb927.11.13360	AAA ATPase, putative		Q382K0	141.17	10.7	0	1					1.23215	0.090665	0.0972948	1.01191	10.1	11	11	1.3378	0.126391	17.84	12	10.7	12	12	0.9935	-0.00283213	43.372	12	9.4	10	10	1.40746	0.148436	30.968	13
	2539	Tb927.8.7100	acetyl-CoA carboxylase		Q57YR7	242.91	23.9	0	1					1.09713	0.0402574	0.0973422	1.0117	21.2	39	39	1.1887	0.0750723	16.32	35	22.2	41	41	1.0061	0.00264115	16.249	39	22.7	42	42	1.10423	0.0430588	14.785	46
	1213	Tb927.11.4700	prostaglandin f synthase		Q385U7	30.992	10.1	0	1		X			0.869924	-0.0605185	0.0973678	1.01158	10.1	2	2	0.96515	-0.0154052	0.92159	2	10.1	2	2	0.75652	-0.12118	8.6048	2	4.3	1	1	0.901632	-0.0449707		1
	1583	Tb927.3.3720	Golgi vesicular membrane trafficking protein, putative		Q57WA8	13.547	11.8	0.0096878	1					1.77693	0.24967	0.0974071	1.01141	11.8	1	1	1.4818	0.17079		1	0	0	0				0	11.8	1	1	2.13083	0.328549		1
	361	Tb927.10.11050	hypothetical protein, conserved		Q389N4	35.053	34.6	0	1		X			1.27234	0.104603	0.0974523	1.01121	31.4	9	9	1.3277	0.1231	18.761	16	34.6	11	11	1.0054	0.00233888	18.859	19	34.6	11	11	1.54302	0.188371	22.164	18
	2325	Tb927.7.850	hypothetical protein, conserved		Q57VT1	36.845	12	0	1					1.21024	0.082872	0.097586	1.01061	12	3	3	1.2504	0.097049	15.328	3	12	3	3	1.0045	0.00194994	42.479	4	12	3	3	1.41129	0.149617	19.325	4
	1993	Tb927.6.2440	Mo25-like, putative		Q584R2	42.805	4.9	0.0047497	1					1.10979	0.0452399	0.0977232	1.01	4.9	1	1	1.0079	0.00341745	44.451	2	4.9	1	1	1.2166	0.0851478		1	4.9	1	1	1.11469	0.0471543		1
	2251	Tb927.7.5180;Tb927.7.5170	60S ribosomal protein L23a, putative		Q57ZH1	18.17	49.4	0	2					1.18033	0.072004	0.0980443	1.00858	49.4	10	10	1.1967	0.0779853	11.189	18	49.4	11	11	1.0092	0.00397724	25.359	19	49.4	10	10	1.3616	0.13405	10.995	17
	2810	Tb927.9.8050	Protein of unknown function (DUF974), putative		Q38EF2	58.484	14.6	0	1					1.12762	0.0521638	0.0984576	1.00675	12.4	5	5	1.1288	0.052617	1.2676	4	14.6	6	6	1.0105	0.00453632	11.078	5	14.6	6	6	1.25701	0.099338	12.829	6
	951	Tb927.11.13520	hypothetical protein, conserved		Q382I5	105.38	33.7	0	1		X			1.17372	0.0695633	0.0985642	1.00628	26	21	21	1.2107	0.0830365	9.6828	18	32.8	25	25	1.0015	0.000650954	9.1573	21	26	19	19	1.33353	0.125002	27.745	21
	813	Tb927.10.9770;Tb11.v5.0848	gamma-tubulin complex subunit, putative	GCP2	Q389Z9	87.083	5.4	0	2					1.32379	0.121818	0.0989883	1.00442	1.7	1	1	1.6798	0.225258		1	3.4	2	2	1.3672	0.135832	26.534	2	5.4	3	3	1.0101	0.00436481	25.726	3
	2824	Tb927.9.8820	hypothetical protein, conserved		Q38E96	119.55	9.4	0	1					1.15681	0.0632639	0.0991426	1.00374	9.4	8	8	1.3414	0.127558	23.921	7	9.4	8	8	1.0369	0.0157369	24.661	8	9.4	8	8	1.113	0.0464964	19.093	6
	462	Tb927.10.13980	btb/poz domain containing protein, putative		Q388K1	23.575	30.6	0	1					1.16158	0.065051	0.0991498	1.00371	30.6	6	6	1.284	0.108565	23.329	7	30.6	6	6	0.99398	-0.00262235	19.197	6	25.7	4	4	1.22803	0.0892102	25.496	4
	1267	Tb927.11.6010	conserved protein, unknown function		Q385G7	17.987	28	0	1					1.14945	0.0604901	0.0993992	1.00262	28	3	3	1.0265	0.011359	15.866	4	28	3	3	1.1212	0.0496831	24.028	4	28	3	3	1.31956	0.120428	19.404	5
	2546	Tb927.8.7350;Tb927.8.7340	trans-sialidase, putative		Q57YT7	81.288	4.4	0	2					0.707098	-0.15052	0.0994083	1.00258	4.4	2	2	0.79082	-0.101922	8.01	2	4.4	2	2	0.63224	-0.199118	3.5674	2	0	0	0				0
	980	Tb927.11.14250	T-complex protein 1, epsilon subunit, putative (TCP-1-epsilon)	TCP-1-epsilon	Q382B2	59.381	31.6	0	1					1.11094	0.0456913	0.0996959	1.00132	29.2	14	14	1.2417	0.0940167	27.614	20	31.6	16	16	1.0547	0.0231289	18.906	19	31.6	17	17	1.04696	0.0199284	12.93	18
	748	Tb927.10.7700	ABC transporter, putative		Q38AJ4	75.051	6.6	0	1		X			1.14196	0.0576492	0.0997244	1.0012	6.6	3	3	1.1715	0.0687423	13.133	3	6.6	3	3	1.0003	0.000130269	8.474	5	6.6	3	3	1.27079	0.104075	14.349	7
	2723	Tb927.9.3170	cytochrome oxidase subunit V (COXV)	COXV	Q38FK9	22.229	55.1	0	1		X		X	0.815309	-0.0886777	0.0997956	1.00089	55.1	11	11	0.83068	-0.0805662	18.975	23	55.1	11	11	0.67024	-0.17377	9.0866	18	55.1	11	11	0.973425	-0.0116973	16.763	21
	1809	Tb927.4.860	hypothetical protein, conserved		Q580B4	33.145	13.7	0	1		X			1.20979	0.0827094	0.0998028	1.00086	4.7	1	1	1.3807	0.140099		1	13.7	3	3	0.99241	-0.00330887	20.458	3	8	2	2	1.29222	0.111338	7.917	2
	1720	Tb927.4.2600;Tb11.v5.0630	hypothetical protein, conserved		Q584C7	181.38	4.8	0	2					1.3213	0.121001	0.0999012	1.00043	3.2	4	4	1.4559	0.163132	11.802	3	3.2	4	4	0.98862	-0.00497061	32.892	4	3.9	5	5	1.60267	0.204843	20.91	4
	1236	Tb927.11.5300	Kinesin-13 3, putative (KIN13-3)	Kif13-3	Q385N8	62.524	9	0	1					1.08766	0.036494	0.100143	0.999379	9	4	4	1.1553	0.0626948	14.677	5	9	4	4	0.99695	-0.00132662	30.378	7	9	4	4	1.11716	0.0481139	13.437	8
	1339	Tb927.11.8060	SNARE associated Golgi protein, putative		Q384L3	63.596	6.1	0	1					1.1948	0.0772964	0.100153	0.999334	2.8	1	1	1.2191	0.0860393	11.828	2	6.1	3	3	1.0052	0.00225248	28.405	4	2.8	1	1	1.39187	0.143597	19.72	2
	449	Tb927.10.13620	NADH-ubiquinone oxidoreductase complex I subunit,FT putative		Q388N6	54.791	41.9	0	1		X		X	0.851317	-0.0699086	0.100179	0.999222	36.5	15	15	0.89156	-0.0498494	16.016	24	38.1	17	17	0.72137	-0.141842	15.997	23	38.1	16	16	0.959325	-0.0180344	14.169	24
	1935	Tb927.5.770	hypothetical protein, conserved		Q57W22	76.378	7.2	0	1		X			1.25779	0.0996064	0.100343	0.998515	7.2	3	3	1.5665	0.19493	40.004	6	5.2	2	2	1.028	0.0119931	28.819	3	5.2	2	2	1.23565	0.0918958	14.102	5
	2163	Tb927.7.2680	zinc finger protein family member, putative (ZC3H22)	ZC3H22	Q57Y78	76.183	24.7	0	1					1.1586	0.0639319	0.100373	0.998383	24.7	14	14	1.2716	0.104351	12.13	13	18.8	11	11	0.9917	-0.00361969	20.516	11	21.8	12	12	1.23329	0.0910648	12.696	13
	1561	Tb927.3.3000	Putative intraflagellar transport protein C3 (PIFTC3)	PIFTC3	Q57ZL2	64.892	10.8	0	1					1.19018	0.0756143	0.100525	0.997726	9.4	4	4	1.3853	0.141544	25.631	4	10.8	5	5	1.2096	0.0826418	14.79	4	10.8	5	5	1.00614	0.00265731	20.162	5
	2113	Tb927.7.1210	regulator of chromosome condensation, putative		Q57WS9	90.206	5.1	0	1					1.23591	0.0919883	0.100849	0.996329	3	2	2	1.3066	0.116143	19.493	2	3	2	2	0.99433	-0.00246946	15.113	2	5.1	3	3	1.45309	0.162292	15.322	3
	1699	Tb927.4.2040	ALBA-Domain Protein (ALBA3)	ALBA3	Q583I9	20.808	53.2	0	1		X			1.21011	0.0828254	0.100874	0.996219	47.4	10	3	1.2389	0.0930363	58.549	7	47.4	10	3	1.0039	0.00169045	14.106	6	53.2	12	4	1.42479	0.15375	16.809	7
	1004	Tb927.11.15000	survival of motor neuron (SMN)-like protein (TbSMN)	TbSMN	Q381T5	17.026	15.9	0	1					1.10949	0.0451245	0.101098	0.995257	15.9	2	2	1.1272	0.052001	7.8275	3	15.9	2	2	1.0008	0.000347297		1	15.9	2	2	1.21067	0.0830252	1.0584	2
	2098	Tb927.6.740	ATP-dependent DEAH-box RNA helicase, putative		Q583S9	139.08	11.1	0	1					1.11076	0.0456198	0.101121	0.995157	8.3	8	8	1.0533	0.0225521	14	10	8	7	7	1.047	0.0199467	14.331	7	10.3	10	10	1.24268	0.0943606	15.234	12
	1477	Tb927.2.5060	GTP binding protein, putative		Q586U4	44.349	10.4	0	1					1.25462	0.0985117	0.101237	0.994661	5.8	2	2	1.4886	0.172778	19.791	2	10.4	3	3	1.337	0.126131	9.7512	3	5.8	2	2	0.99226	-0.00337435	11.207	3
	2553	Tb927.8.760;Tb927.8.740	nucleolar RNA-binding protein (Nopp44/46)	Nopp44/46	Q57YF5	35.042	16.8	0	2					1.17519	0.0701071	0.101338	0.994226	12.5	3	3	1.3086	0.116807	1.6564	3	9.8	3	3	0.99055	-0.0041236	2.8778	3	12.5	3	3	1.2521	0.0976381	16.609	3
	1347	Tb927.11.8200	ribosomal protein S26, putative		Q384J9	12.806	41.4	0	1					1.21812	0.0856889	0.101463	0.993694	41.4	4	4	1.2151	0.084612	43.401	9	41.4	4	4	1.0156	0.00672269	7.6403	7	41.4	4	4	1.46464	0.165732	13.802	9
	1600	Tb927.3.4270	hypothetical protein, conserved		Q580L5	99.496	15.1	0	1					1.11377	0.0467974	0.101547	0.993332	15.1	8	8	1.2439	0.0947855	17.268	10	15.1	8	8	1.0236	0.0101303	16.545	8	15.1	8	8	1.08512	0.0354764	10.709	12
	1869	Tb927.5.2690	inositol-1(or 4)-monophosphatase 1, putative (IMPase 1)	IMPase 1	Q57ZU5	30.656	9.2	0	1					1.33426	0.125239	0.101577	0.993205	9.2	3	3	1.7369	0.239775	51.852	2	3.2	1	1	1.3449	0.12869		1	3.2	1	1	1.01684	0.00725213		1
	1723	Tb927.4.2740	p25-alpha, putative		D6XFL0	16.327	65.3	0	1		X			1.10565	0.0436193	0.101753	0.992452	65.3	10	10	1.1587	0.063971	11.896	12	65.3	10	10	0.99293	-0.00308137	13.919	12	65.3	9	9	1.17481	0.0699684	17.674	13
	215	Tb927.8.1640;Tb927.8.1630;Tb927.8.1620;Tb927.8.1610;Tb11.v5.0601	MSP-B, putative		Q580F9	59.905	10.1	0	5					1.37409	0.138015	0.101882	0.991904	7.2	3	3	1.9237	0.284137	18.959	3	10.1	4	4	1.2215	0.0868935	47.242	3	7.2	3	3	1.10412	0.0430156	61.453	3
	992	Tb927.11.14700	hypothetical protein, conserved		Q381W5	61.94	19.6	0	1		X			1.1735	0.0694826	0.101977	0.991497	19.2	8	8	1.3498	0.130269	16.657	9	19.2	8	8	1.0034	0.0014741	18.11	7	19.6	9	9	1.19318	0.0767042	11.731	8
	501	Tb927.10.14950	Zinc finger CCCH domain-containing protein 40 (ZC3H40)	ZC3H40	Q388B1	46.194	22.9	0	1					1.17411	0.0697081	0.102325	0.990018	22.9	6	6	1.1817	0.0725072	9.027	7	22.9	6	6	1.0076	0.00328816	26.464	7	22.9	6	6	1.35934	0.133329	16.012	9
	560	Tb927.10.2070	hypothetical protein, conserved		Q38C36	22.271	4.5	0.0011446	1					1.28704	0.109592	0.102437	0.989542	4.5	1	1	1.306	0.115943		1	4.5	1	1	1.0097	0.00419236	1.0725	2	4.5	1	1	1.61674	0.208639	7.3219	2
	854	Tb927.11.10560	eukaryotic translation initation factor 4 gamma, putative		Q383M3	79.7	9.9	0	1					1.12194	0.0499697	0.102499	0.989281	8.5	6	6	1.1902	0.0756199	11.344	8	9.9	7	7	0.99099	-0.00393073	11.709	11	8.5	6	6	1.19735	0.0782199	13.347	12
	2063	Tb927.6.4460;Tb927.6.4410;Tb11.v5.0903	S-adenosylmethionine decarboxylase (AdoMetDC)	AdoMetDC		41.748	19.2	0	3					0.919798	-0.0363076	0.102501	0.989273	17	5	5	0.99945	-0.000238928	10.183	4	14.6	4	4	0.90972	-0.0410923	6.2962	4	19.2	6	6	0.855871	-0.0675915	10.045	5
	2116	Tb927.7.1270;Tb927.7.1250	hypothetical protein, conserved		Q57WS3	35.715	39.3	0	2					1.1527	0.061718	0.102632	0.988718	39.3	12	12	1.1934	0.076786	19.663	23	39.3	12	12	0.99529	-0.00205036	22.138	27	39.3	12	12	1.28949	0.110418	20.091	29
	196	Tb927.1.2390;Tb927.1.2370;Tb927.1.2350;Tb927.1.2330;Tb11.v5.0469;Tb927.1.2410	beta tubulin			49.704	70.8	0	6					0.888148	-0.0515146	0.10281	0.987966	70.8	33	33	0.94716	-0.0235767	15.286	182	70.8	32	32	0.78123	-0.107221	15.5	188	70.8	32	32	0.94679	-0.0237462	18.768	203
	2037	Tb927.6.3860	leucyl/phenylalanyl-tRNA protein transferase, putative		Q585Y4	44.312	11.8	0	1					1.15692	0.0633017	0.102913	0.98753	5.6	2	2	1.3542	0.131683	13.396	3	8.4	3	3	1.078	0.0326188	11.013	5	11.8	4	4	1.06073	0.0256035	10.089	6
	885	Tb927.11.11380	hypothetical protein, conserved		Q383E0	61.504	30.9	0	1		X			0.862543	-0.0642191	0.10296	0.987332	29.1	12	12	0.9165	-0.0378675	23.452	31	30.9	14	14	0.73603	-0.133104	22.964	31	29.1	12	12	0.951294	-0.0216854	28.924	33
	1143	Tb927.11.3030	phosphoribosylpyrophosphate synthetase, putative (PRS)	PRS	Q386K8	39.402	35.1	0	1					1.1552	0.062659	0.103191	0.986359	30.3	8	8	1.3385	0.126618	35.557	7	21.3	6	6	1.0253	0.010851	10.724	8	35.1	11	11	1.12333	0.0505075	26.142	15
	2388	Tb927.8.2310	(H+)-ATPase G subunit, putative		Q57XF8	12.749	38.5	0	1					0.834104	-0.07878	0.103372	0.985596	38.5	3	3	0.83439	-0.0786309	26.776	4	38.5	3	3	0.70321	-0.152915	9.5851	4	24.8	2	2	0.989022	-0.00479411	7.4954	3
	1228	Tb927.11.510;Tb927.11.500	RNA-binding protein, UBP2 (UBP2)	UBP2	Q387K0	19.559	37.7	0	2					1.19367	0.0768847	0.103602	0.984632	37.7	6	6	1.215	0.0845763	16.254	28	37.7	6	6	1.0022	0.000954398	9.2849	23	37.7	6	6	1.39677	0.145123	8.1406	25
	2132	Tb927.7.1790	Adenine phosphoribosyltransferase, putative		Q57V31	25.624	39.1	0	1				X	1.1699	0.0681479	0.103863	0.983539	39.1	7	7	1.2609	0.100681	7.073	13	39.1	7	7	0.98652	-0.00589411	23.108	11	39.1	7	7	1.28723	0.109657	14.169	9
	2252	Tb927.7.5230	lanosterol synthase		Q57ZG6	103.03	5.8	0	1		X			0.825613	-0.0832233	0.104552	0.980667	3.1	3	3	0.78647	-0.104318	20.182	5	4.4	4	4	0.70893	-0.149397	6.7346	4	4.5	4	4	1.00936	0.00404469	29.338	9
	1497	Tb927.2.820;Tb927.10.70;Tb11.v5.0532;Tb11.v5.0670	retrotransposon hot spot protein (RHS, pseudogene), putative			60.527	10.8	0	4					1.13368	0.0544901	0.104827	0.979526	8.7	4	3	1.1728	0.069224	13.545	3	8.2	4	2	0.99309	-0.00301139	1.1469	2	10.8	5	3	1.251	0.0972576	24.938	4
	1634	Tb927.3.5430	hypothetical protein, conserved		Q580T2	31.212	34.7	0	1		X			0.881455	-0.0547998	0.104941	0.979055	34.7	8	8	0.89175	-0.0497569	16.602	7	22.5	6	6	0.77767	-0.109205	25.275	5	34.7	8	8	0.987557	-0.00543792	17.547	6
	2419	Tb927.8.3160	hypothetical protein, conserved		Q57YZ7	18.646	14.7	0	1		X			1.36659	0.13564	0.105024	0.978712	14.7	3	3	1.318	0.119915	10.422	3	14.1	2	2	1.0358	0.0152759	1.9592	2	14.7	3	3	1.86951	0.271727	6.5147	3
	568	Tb927.10.2320	hypothetical protein, conserved		Q38C12	41.178	16.5	0	1					1.13977	0.0568156	0.105068	0.978528	16.5	4	4	1.0947	0.0392951	14.051	5	16.5	4	4	1.0321	0.0137218	5.6024	4	16.5	4	4	1.31048	0.11743	12.463	8
	2085	Tb927.6.5100	serine/threonine-protein kinase, putative		Q586I2	91.952	14.9	0	1					1.14416	0.0584869	0.105135	0.978253	12	8	8	1.1934	0.076786	26.962	13	14	9	9	0.99083	-0.00400085	16.945	11	13.8	9	9	1.2667	0.102675	13.671	10
	2025	Tb927.6.3570	tubulin-tyrosine ligase-like protein, conserved		Q584Z7	71.692	18.8	0	1		X			1.19286	0.0765879	0.105136	0.978248	14.1	6	6	1.3181	0.119948	17.901	6	13.9	6	6	0.9828	-0.00753485	39.611	5	16.1	6	6	1.31024	0.11735	22.216	5
	1449	Tb927.2.3990	GRIP-related Arf-binding domain containing protein, putative		Q586W4	115.86	13.3	0	1					1.21584	0.0848753	0.105457	0.976925	12.4	10	10	1.3288	0.12346	12.943	10	10.3	9	9	0.98148	-0.00811855	19.986	9	13.3	11	11	1.37811	0.139285	25.802	11
	864	Tb927.11.10780	hypothetical protein, conserved		Q383K1	30.902	28.7	0	1		X	X		1.14968	0.0605754	0.105502	0.976738	28.7	7	7	1.2283	0.0893045	20.089	7	28.7	7	7	0.98644	-0.00592933	23.155	7	28.7	7	7	1.25415	0.098351	22.356	9
	617	Tb927.10.3570;Tb11.v5.1042	RNA editing exonuclease 2 (KREX2)	KREX2	Q38BP2	99.416	21.6	0	2					1.07238	0.0303499	0.105872	0.975221	18.6	14	14	1.0414	0.0176176	12.789	13	20.2	16	16	1.023	0.00987563	21.389	15	19.6	15	15	1.15759	0.0635566	26.291	20
	237	Tb927.10.3710;Tb11.v5.0761	proteasome activator protein PA26 (pa26)	pa26	Q38BM8	25.258	13.9	0	2					1.05457	0.0230765	0.105901	0.975099	13.9	3	3	1.0257	0.0110204	14.017	3	13.9	3	3	1.0225	0.00966332	16.892	4	13.9	3	3	1.11827	0.0485459	17.699	3
	723	Tb927.10.720	PB1 domain containing protein, putative		Q38CG8	118.09	5.2	0	1					1.17166	0.068802	0.105953	0.974887	4	3	3	1.1053	0.0434802	28.145	2	4	3	3	1.0457	0.0194071	2.6156	3	2.8	2	2	1.39161	0.143519	64.877	2
	1605	Tb927.3.4490	protein farnesyltransferase alpha subunit, putative		Q580J3	70.347	15.2	0	1					1.13477	0.0549073	0.106029	0.974576	10.6	5	5	1.283	0.108227	32.244	7	10.9	5	5	1.0073	0.00315883	13.351	7	13.4	6	6	1.13067	0.0533365	12.797	10
	2101	Tb927.6.840	hypothetical protein, conserved		Q585G2	38.157	10.5	0	1					1.36552	0.135298	0.106079	0.974372	3.4	1	1	1.8501	0.267195		1	10.5	3	3	1.0192	0.00825941	26.683	3	3.1	1	1	1.35033	0.13044		1
	2770	Tb927.9.5730	nucleosome assembly protein-like protein		Q38EY2	47.584	19.7	0	1					1.13365	0.0544804	0.106135	0.974143	17.8	5	5	1.2944	0.112069	17.015	6	17.8	5	5	1.0241	0.0103424	16.953	5	19.7	6	6	1.09908	0.0410302	22.421	7
	1087	Tb927.11.1890	WD domain, G-beta repeat, putative		Q386X0	36.025	34.4	0	1					1.15649	0.0631426	0.106264	0.973615	34.4	8	8	1.2047	0.0808789	9.1591	7	34.4	8	8	0.99021	-0.00427269	11.041	9	27.6	7	7	1.29665	0.112822	13.197	12
	414	Tb927.11.9730;Tb927.10.12680	60S ribosomal protein L34, putative		Q383V6	19.336	22.9	0	2					1.15463	0.0624427	0.106532	0.972521	22.9	5	5	1.1667	0.0669592	15.913	9	22.9	5	5	1.0008	0.000347297	11.846	8	22.9	5	5	1.31832	0.120022	33.07	9
	1694	Tb927.4.1930	RNA-binding protein, putative (EIF3D)	EIF3D	Q583K0	31.293	39.7	0	1					0.901191	-0.045183	0.106576	0.97234	39.7	10	10	0.94923	-0.0226285	10.347	26	35.3	9	9	0.80312	-0.0952196	10.507	20	39.7	10	10	0.960061	-0.017701	20.9	22
	1695	Tb927.4.1980	hypothetical protein, conserved		Q583J5	91.11	15.3	0	1					1.22513	0.088181	0.106668	0.971968	13.6	9	9	1.1741	0.0697051	8.8651	7	13.6	9	9	1.0332	0.0141844	33.993	10	13.4	9	9	1.51584	0.180654	15.788	10
	736	Tb927.10.7480	hypothetical protein, conserved		Q38AL6	22.139	13.8	0	1		X			1.17617	0.0704698	0.106775	0.97153	10.2	3	3	1.2006	0.0793983	13.535	3	13.3	3	3	0.99693	-0.00133533	6.475	3	13.3	3	3	1.3594	0.133346	13.423	4
	1741	Tb927.4.3560;Tb927.4.3610	protein phoshatase 1, putative		Q585J4	36.828	5.5	0.00076894	2					1.10322	0.0426608	0.106803	0.971418	2.8	1	1	1.227	0.0888446		1	5.5	2	2	1.0685	0.0287745	20.056	3	2.8	1	1	1.02415	0.0103633	26.148	2
	734	Tb927.10.7440	MTR4 (MTR4)	MTR4	Q38AL9	107.35	15.3	0	1					1.17985	0.0718254	0.10698	0.970696	7.4	6	6	1.371	0.137037	18.357	6	12.8	9	9	0.9983	-0.000738929	14.828	9	15.3	10	10	1.19999	0.0791778	7.3872	7
	741	Tb927.10.7580	hypothetical protein, conserved		Q38AK6	111.59	15.3	0	1					0.888391	-0.0513956	0.107245	0.969624	9	8	8	0.94035	-0.0267105	19.944	7	13.8	11	11	0.77896	-0.108485	11.917	9	13.7	12	12	0.957213	-0.0189916	9.9615	11
	329	Tb927.1.840	transmembrane protein, putative		Q4GZD4	27.104	24.7	0	1		X		X	0.80111	-0.0963077	0.107262	0.969553	10.5	3	3	0.76966	-0.113701	10.261	4	16.3	4	4	0.66173	-0.179319	16.345	5	24.7	5	5	1.00948	0.00409729	8.802	6
	888	Tb927.11.11470	hypothetical protein, conserved		Q383D1	32.022	39	0	1		X			0.849825	-0.0706706	0.107826	0.967276	39	11	11	0.87569	-0.0576496	7.8286	13	39	12	12	0.71664	-0.144699	11.587	14	39	12	12	0.977995	-0.00966332	15.176	21
	615	Tb927.10.3520	protease regulatory ATPase subunit 4 (RPT4)	RPT4	Q38BP7	44.855	6.8	0	1					1.23759	0.0925753	0.108314	0.965316	6.8	2	1	1.55	0.190332	11.408	2	6.8	2	1	1.1861	0.0741213	14.046	3	6.8	2	1	1.03103	0.013273	6.401	2
	2078	Tb927.6.4950	mago nashi-like protein, putative		Q586G7	17.146	13.6	0	1					1.1327	0.0541131	0.108471	0.964685	13.6	2	2	1.1473	0.059677	22.765	3	13.6	2	2	0.9975	-0.0010871	11.731	3	13.6	2	2	1.26984	0.103749	7.1068	2
	2341	Tb927.8.1210	hypothetical protein, conserved		Q57VN3	77.786	12.2	0	1					1.45886	0.164014	0.108688	0.96382	12.2	1	1	1.6684	0.2223	7.4486	2	12.2	1	1				0	12.2	1	1	1.27564	0.105728	1.7757	2
	2642	Tb927.9.13040	hypothetical protein, conserved		Q38DB6	46.219	45.1	0	1		X			1.21293	0.0838358	0.108778	0.96346	39.3	9	9	1.2543	0.0984014	39.39	11	41.7	10	10	0.99041	-0.00418498	20.051	12	45.1	11	11	1.43645	0.157291	21.956	14
	2250	Tb927.7.5160	deoxyuridine triphosphatase, putative		Q57ZH3	31.943	9.8	0	1		X			0.92674	-0.0330422	0.108953	0.962762	9.8	3	3	1.0079	0.00341745	8.5892	3	9.8	3	3	0.87537	-0.0578083	20.923	3	9.8	3	3	0.90212	-0.0447357	11.114	3
	2593	Tb927.9.10710	elongation factor 1-alpha, putative		Q38DU6	70.209	16.5	0	1					1.11773	0.0483355	0.109146	0.961993	15.1	8	8	1.1595	0.0642708	23.087	9	15.1	8	8	0.98901	-0.00479932	23.638	9	16.5	9	9	1.21769	0.0855352	18.8	14
	763	Tb927.10.8090	hypothetical protein, conserved		Q38AF5	17.195	19.2	0.00039339	1		X			0.884047	-0.0535248	0.109174	0.961882	12.8	2	2	0.88333	-0.053877	5.2695	2	19.2	3	3	0.78405	-0.105656	9.6855	3	12.8	2	2	0.997606	-0.00104106	0.86793	2
	2448	Tb927.8.4500;Tb11.v5.0763	Eukaryotic translation initiation factor 4 gamma type 5 (eif4g5)	eif4g5	Q57VY5	84.574	21.2	0	2					1.15668	0.0632151	0.109191	0.961814	19.2	12	12	1.2511	0.097292	6.8856	12	19.2	12	12	0.98151	-0.00810527	15.441	12	19.9	12	12	1.26026	0.100459	17.55	12
	2680	Tb927.9.15090	cytosolic coat protein, putative		Q38CZ1	24.595	40.6	0	1		X			1.12305	0.0503986	0.109327	0.961271	33.3	6	6	1.1884	0.0749626	7.2558	7	40.6	8	8	0.98546	-0.006361	7.2349	9	33.3	6	6	1.20947	0.0825943	20.454	13
	2477	Tb927.8.5310	Polyketide cyclase / dehydrase and lipid transport, putative		Q57UK3	37.608	7.5	0	1		X			1.18365	0.0732232	0.109426	0.960879	7.5	2	2	1.1794	0.0716611	4.0387	2	7.5	2	2	1.0054	0.00233888	0.92511	2	7.5	2	2	1.39852	0.14567	1.1035	2
	871	Tb927.11.10960	2OG-Fe(II) oxygenase superfamily, putative		Q383I2	71.772	24.8	0	1		X			0.886606	-0.0522693	0.109475	0.960687	17.8	10	10	0.9447	-0.0247061	19.009	12	20	12	12	0.77388	-0.111326	18.991	14	18.5	10	10	0.953289	-0.0207755	13.664	13
	1608	Tb927.3.4630	UDP-glucose:glycoprotein glucosyltransferase, putative		Q582S2	186.84	8.1	0	1		X			1.14271	0.0579345	0.109532	0.960457	6.8	9	9	1.2471	0.0959013	21.073	8	6.6	9	9	0.98332	-0.00730513	8.3612	7	6.9	9	9	1.21677	0.0852074	22.424	8
	2255	Tb927.7.5290	hypothetical protein, conserved		Q57ZG0	81.281	12.1	0	1					1.24549	0.095339	0.110006	0.958584	10.3	5	5	1.5004	0.176207	33.056	5	10.3	5	5	0.98329	-0.00731838	2.7489	5	12.1	6	6	1.30957	0.117128	32.511	6
	2001	Tb927.6.2610	hypothetical protein, conserved		Q584P5	11.414	9.5	0.00039386	1		X			1.22498	0.0881307	0.110225	0.957718	9.5	1	1	1.1583	0.0638211	0.80879	2	9.5	1	1	1.0379	0.0161555		1	9.5	1	1	1.52903	0.184416		1
	1614	Tb927.3.4820	acyltransferase, putative		Q582Q3	34.629	11.1	0	1		X			1.21938	0.0861389	0.110276	0.957521	11.1	3	3	1.4002	0.14619	8.828	2	11.1	3	3	0.97531	-0.0108573	69.234	3	8.2	2	2	1.32765	0.123084	0.95175	2
	2233	Tb927.7.4310	pyridine nucleotide-disulphide oxidoreductase, putative		Q57UR1	53.736	6.9	0	1		X			1.24759	0.0960722	0.110334	0.957292	6.9	2	2	1.2838	0.108497	15.703	4	6.9	2	2	0.99053	-0.00413237	14.131	2	6.9	2	2	1.52704	0.183852	10.259	3
	2122	Tb927.7.1520	hypothetical protein, conserved		Q57WP8	11.273	36.5	0	1					0.887936	-0.0516184	0.110766	0.955595	19.8	2	2	0.84771	-0.0717527	32.711	3	9.4	1	1	0.81386	-0.0894503		1	36.5	3	3	1.01472	0.00634778	28.253	3
	1403	Tb927.11.9820	Protein of unknown function (DUF1619), putative		Q383U7	64.425	4.1	0	1		X			1.11079	0.0456332	0.110884	0.955132	4.1	2	2	1.2494	0.0967015	34.302	2	4.1	1	1	1.0263	0.0112743		1	4.1	1	1	1.06887	0.0289237		1
	2362	Tb927.8.1820	nonspecific lipid-transfer protein, putative		Q582A0	43.439	19.8	0	1					1.17051	0.0683757	0.111282	0.953574	16.6	5	5	1.2026	0.0801212	13.565	8	16.6	5	5	0.98974	-0.00447888	20.651	7	19.8	6	6	1.34736	0.129485	13.821	7
	834	Tb927.11.10070	Bromodomain, putative		Q383S2	25.415	32.1	0	1					1.13982	0.0568351	0.111415	0.953056	32.1	6	6	1.1941	0.0770407	38.383	8	25.8	5	5	0.98436	-0.00684604	28.794	7	32.1	6	6	1.25983	0.100311	21.272	8
	2784	Tb927.9.6620	hypothetical protein, conserved		Q38ES3	25.522	38.3	0	1		X		X	1.16125	0.0649271	0.111847	0.951374	33.5	8	8	1.1989	0.078783	10.752	16	38.3	9	9	0.98754	-0.0054453	17.085	15	33.5	8	8	1.32265	0.121444	14.054	15
	276	Tb927.1.220;Tb927.1.180;Tb927.2.370;Tb11.1810b;Tb11.1810;Tb11.v5.0839;Tb927.6.160	retrotransposon hot spot protein 1 (RHS1), putative		Q8IFI0	94.568	18	0	7					1.14513	0.0588535	0.112023	0.950692	16.8	11	3	1.0722	0.0302758	11.095	6	13.9	9	3	1.0472	0.0200296	12.22	3	15.1	10	4	1.33738	0.126255	8.3239	3
	907	Tb927.11.12040	hypothetical protein, conserved		Q382X7	12.331	23.4	0	1		X		X	0.850034	-0.0705637	0.112062	0.950543	23.4	2	2	0.88369	-0.0537001	11.577	2	23.4	2	2	0.71165	-0.147734	26.571	3	23.4	2	2	0.976658	-0.0102575	47.978	3
	1804	Tb927.4.760	AP-1 adapter complex gamma subunit, putative		Q580A4	87.344	4.7	0	1					1.16305	0.0655994	0.11222	0.949929	1.6	1	1	1.1878	0.0747433		1	4.7	2	2	0.99109	-0.00388691		1	4.7	2	2	1.33642	0.125942	8.543	2
	1489	Tb927.2.5810	Holliday-junction resolvase-like of SPT6/SH2 domain containing protein, putative		Q586C8	174.02	6.2	0	1					1.09243	0.0383934	0.112305	0.9496	4	4	4	1.1843	0.0734617	24.16	3	4.5	5	5	1.1071	0.0441869	9.6531	3	2.7	4	4	0.994332	-0.00246845	11.574	4
	364	Tb927.10.11150	hypothetical protein, conserved		Q389M4	25.436	11.1	0	1					1.47635	0.169191	0.112402	0.949227	11.1	2	2	1.9841	0.297564	12.56	3	11.1	2	2	1.7065	0.232106	26.775	2	11.1	2	2	0.95039	-0.0220983	22.211	3
	2721	Tb927.9.3080	hypothetical protein, conserved		Q38FL7	47.331	11.2	0	1					1.13526	0.055096	0.11318	0.946231	11.2	4	4	1.1831	0.0730215	9.7132	5	8.4	3	3	0.98422	-0.00690781	4.2699	4	11.2	4	4	1.25653	0.0991742	27.442	5
	1972	Tb927.6.2010	AMP-binding enzyme, putative		Q584V5	58.952	48.6	0	1		X		X	0.868232	-0.0613644	0.113941	0.943319	47	23	23	0.90426	-0.0437067	19.538	41	41.3	21	21	0.74109	-0.130129	14.245	44	41.1	19	19	0.976658	-0.0102575	10.979	41
	2133	Tb927.7.1800	hypothetical protein, conserved		Q57V30	26.566	5.5	0	1		X			1.34779	0.129621	0.113973	0.943199	5.5	1	1	1.3308	0.124113	3.2713	2	5.5	1	1	1.0041	0.00177697	8.6845	2	5.5	1	1	1.83221	0.262974	17.1	2
	292	Tb927.1.2730	hypothetical protein, conserved		Q4GYU9	38.735	16.1	0	1		X			1.19677	0.0780095	0.114271	0.942065	4.8	2	2	1.1091	0.0449707	12.44	2	10.2	3	3	1.0498	0.0211066	9.6353	3	8.2	2	2	1.47215	0.167951	17.691	2
	2615	Tb927.9.11820	CRAL/TRIO domain containing protein, putative		Q38DL2	37.33	6.5	0	1					1.40195	0.146732	0.114357	0.941738	5.6	1	1	1.651	0.217747		1	5.6	1	1	0.94684	-0.0237234		1	6.5	2	2	1.76267	0.246172	18.068	2
	616	Tb927.10.3560	arginine N-methyltransferase, putative		Q38BP3	42.121	18.8	0	1					1.07503	0.0314203	0.114397	0.941586	12.3	4	4	1.0925	0.0384214	14	4	18.8	6	6	0.99252	-0.00326073	13.35	4	15.9	5	5	1.14578	0.0591002	5.7517	4
	2124	Tb927.7.1600	C-1-tetrahydrofolate synthase, cytoplasmic, putative		Q57WP0	31.931	11.7	0	1		X			1.32451	0.122055	0.114425	0.94148	8.1	2	2	1.8042	0.256285	36.255	3	11.7	3	3	1.2485	0.0963885	12.74	3	8.1	2	2	1.03156	0.0134925	53.025	4
	2714	Tb927.9.2600	hypothetical protein, conserved		Q38FR0	24.515	36.7	0	1					1.17776	0.0710561	0.11454	0.941041	22.3	4	4	1.2425	0.0942964	20.263	4	26.2	4	4	0.97816	-0.0095901	24.101	4	36.7	6	6	1.34419	0.128462	12.428	5
	2822	Tb927.9.8740	RNA-binding protein (DRBD3)	DRBD3	Q38EA2	36.984	34.3	0	1					1.0999	0.0413545	0.114877	0.939767	34.3	11	11	1.1535	0.0620176	13.888	17	32.1	11	11	0.98423	-0.0069034	30.112	19	34.3	10	10	1.17206	0.0689492	24.395	21
	2127	Tb927.7.1630	hypothetical protein, conserved		Q57TZ3	22.379	26.3	0	1		X			1.11905	0.0488487	0.114934	0.939551	22.2	4	4	1.2705	0.103975	30.825	3	26.3	5	5	1.0186	0.00800367	19.959	4	22.2	4	4	1.08285	0.0345678	92.899	3
	1377	Tb927.11.9350	phosphonopyruvate decarboxylase-like protein, putative		Q383Z4	42.313	16.4	0	1					1.13042	0.0532418	0.115525	0.937326	16.4	7	7	1.1492	0.0603956	29.453	6	16.4	8	8	0.99039	-0.00419375	16.088	13	14.4	7	7	1.26918	0.103523	21.776	10
	311	Tb927.1.4230	hypothetical protein, conserved		Q4GYF5	49.86	36.6	0	1		X			0.841437	-0.0749782	0.115815	0.936237	33.1	12	12	0.88021	-0.0554137	10.391	18	29.3	11	11	0.69287	-0.159348	23.995	14	30.8	11	11	0.976849	-0.0101727	11.238	14
	1828	Tb927.5.1300	V-type proton ATPase subunit a, putative (VAa)	VAa	Q57VD3	89.63	4.5	0	1		X			1.17702	0.0707822	0.115819	0.936221	4.5	2	2	1.2199	0.0863242	3.4163	2	1.8	1	1	0.9819	-0.00793274	10.365	2	1.8	1	1	1.3613	0.133955		1
	2645	Tb927.9.13320	hypothetical protein, conserved		Q38D92	55.399	13.2	0	1					1.28632	0.109351	0.115841	0.936137	9.1	4	4	1.231	0.0902581	29.845	5	10.8	4	4	1.0199	0.00855759	9.0268	3	9.1	4	4	1.69526	0.229236	77.72	5
	2228	Tb927.7.4200	hypothetical protein, conserved		Q57UQ0	38.863	6.8	0	1		X			0.848032	-0.0715878	0.115874	0.936016	6.8	2	2	0.903	-0.0443122	11.188	2	2.8	1	1	0.79641	-0.0988633		1	2.8	1	1				0
	334	Tb927.10.10010	60S acidic ribosomal protein, putative		Q389X5	25.628	50.9	0	1					1.06732	0.0282962	0.116269	0.934536	38.9	7	7	1.0386	0.0164483	49.209	7	38.5	8	8	1.0166	0.00715011	35.496	7	40.7	9	9	1.15157	0.0612902	12.237	5
	1938	Tb927.5.910;Tb927.5.900;Tb11.v5.0559;Tb927.5.890;Tb11.v5.0558	oligosaccharyl transferase subunit, putative		Q57W36	92.296	7.2	0	5					1.19319	0.0767099	0.116281	0.93449	7.2	4	4	1.3013	0.114377	26.11	11	7.2	4	4	0.96937	-0.0135104	15.127	8	7.2	4	4	1.34667	0.129263	26.762	8
	2036	Tb927.6.3840	reticulon domain protein		Q585Y2	21.071	40.9	0	1		X			1.13817	0.0562075	0.116515	0.933617	40.9	8	8	1.1705	0.0683714	25.023	12	40.9	7	7	0.98515	-0.00649764	19.886	10	40.9	8	8	1.27864	0.106749	34.423	9
	2435	Tb927.8.3750	Nucleolar protein 56, putative (NOP56)	NOP56	Q580Z5	54.358	32.7	0	1					1.09899	0.0409932	0.116704	0.932916	29.4	11	11	1.1632	0.0656544	16.849	15	24.2	9	9	0.98273	-0.00756579	16.597	12	21.9	8	8	1.16116	0.0648909	17.277	10
	2480	Tb927.8.5400	hypothetical protein, conserved		Q57UL2	108.87	8.5	0	1					1.1135	0.0466884	0.116852	0.932362	6.3	6	6	1.0509	0.0215614	22.844	7	6.1	6	6	1.0388	0.0165319	21.366	6	8.5	8	8	1.26465	0.101972	28.271	8
	2600	Tb927.9.11150	hypothetical protein, conserved		Q38DR0	91.905	9	0	1					1.11403	0.0468979	0.116882	0.932252	7.7	6	6	1.1634	0.0657291	12.779	5	7.8	6	6	0.98211	-0.00783987	21.227	6	6.8	5	5	1.21005	0.0828044	17.384	5
	1382	Tb927.11.9420	ATP synthase, putative		Q383Y7	24.788	18.5	0	1					0.901419	-0.0450735	0.116913	0.932135	18.5	3	3	1.0111	0.00479411	18.593	4	6.9	1	1	0.81902	-0.0867055	1.6811	2	6.5	1	1	0.884486	-0.053309		1
	2825	Tb927.9.8880;Tb927.9.8850	actin B			41.895	19.9	0	2					1.08568	0.0357025	0.116936	0.932051	19.9	6	6	1.1955	0.0775496	18.991	13	19.9	6	6	1.0212	0.00911081	17.625	14	19.9	7	7	1.04821	0.0204471	14.118	16
	313	Tb927.1.4420	ABC transporter, putative		Q4GYD6	104.68	19.9	0	1		X	X		1.15881	0.0640131	0.11703	0.931704	16.6	14	14	1.2266	0.088703	12.677	17	19	15	15	0.97596	-0.010568	11.307	14	18	14	14	1.29988	0.113904	23.789	16
	1800	Tb927.4.600	Alpha/beta hydrolase family, putative		Q57ZY8	34.458	30.6	0	1		X			0.858767	-0.0661246	0.11709	0.931481	30.6	8	8	0.84492	-0.0731844	31.402	13	28.1	7	7	0.74076	-0.130322	19.961	11	30.6	8	8	1.01189	0.00513318	12.657	9
	2211	Tb927.7.3880	protein kinase, putative		Q57UD5	87.072	11.1	0	1					1.1121	0.0461442	0.117095	0.931462	9	6	6	1.1938	0.0769316	10.816	7	11.1	7	7	0.9806	-0.00850811	25.76	7	11.1	7	7	1.17492	0.0700092	23.121	9
	491	Tb927.10.14730;Tb11.v5.1062	chaperone protein DNAj, putative		Q388D1	52.53	49	0	2					1.12171	0.0498824	0.117137	0.931305	49	18	18	1.1732	0.0693721	18.955	28	42.4	15	15	0.98102	-0.00832214	12.296	24	44.2	16	16	1.2263	0.0885973	19.93	28
	817	Tb927.10.9820;Tb11.v5.0565	metallo-peptidase, Clan MA(E) Family M3		Q389Z4	76.732	32	0	2					0.831298	-0.0802433	0.11755	0.929776	29.6	17	17	0.89725	-0.0470865	13.208	17	29.6	17	17	0.6692	-0.174444	25.309	21	27.4	16	16	0.956755	-0.0191994	14.707	25
	528	Tb927.10.15790	CHCH domain containing protein, putative		Q387T5	16.775	53.8	0	1		X		X	1.22855	0.0893927	0.117575	0.929686	53.8	7	7	1.1941	0.0770407	17.65	13	53.8	7	7	1.0092	0.00397724	14.457	10	53.8	7	7	1.53872	0.18716	16.606	10
	2514	Tb927.8.6390	lysophospholipase, putative (TbLysoPLA)	TbLysoPLA	D6XM23	30.092	49.3	0	1		X			1.0867	0.0361115	0.117598	0.929599	46.4	8	8	1.1058	0.0436766	11.624	11	23.2	6	6	0.99004	-0.00434726	25.328	10	24.3	5	5	1.17221	0.0690051	24.091	7
	1390	Tb927.11.9590	S-adenosylhomocysteine hydrolase, putative		Q383X0	48.447	24.7	0	1					1.09771	0.040488	0.11768	0.929297	24.5	13	13	1.225	0.0881361	12.038	13	24.7	14	14	1.0551	0.0232936	17.882	13	24.5	13	13	1.02337	0.0100343	10.092	14
	684	Tb927.10.5820	predicted RanGDP binding protein		Q38B22	109.23	21.1	0	1		X			1.16566	0.0665727	0.117932	0.928369	18	15	15	1.112	0.0461048	11.273	16	14.6	12	12	1.024	0.0103	42.188	12	21.1	18	18	1.39096	0.143313	17.77	24
	2139	Tb927.7.2120	hypothetical protein, conserved		Q57UZ9	46.084	11.8	0	1					1.13493	0.0549678	0.118289	0.927054	11.8	4	4	1.2664	0.102571	10.337	4	9.2	3	3	0.98144	-0.00813625	51.053	3	11.8	4	4	1.17617	0.0704687	29.582	6
	1135	Tb927.11.2890	hypothetical protein, conserved		Q386M2	67.087	6.1	0.0061841	1					1.11522	0.0473606	0.118565	0.926045	0	0	0				0	4.4	2	2	1.0687	0.0288558	48.502	2	4.7	2	2	1.16377	0.0658653	9.2823	2
	1472	Tb927.2.4830	TFIIF-stimulated CTD phosphatase, putative		Q586S5	38.807	18.8	0	1		X		X	1.16293	0.0655544	0.118789	0.925224	15.5	4	4	1.1148	0.047197	19.898	9	18.8	5	5	1.0197	0.00847242	17.715	10	18.8	5	5	1.38355	0.140994	16.942	8
	1279	Tb927.11.630	RNA polymerase I second largest subunit (RPA135)	RPA135	Q387I8	179.49	6.2	0	1					1.13504	0.0550118	0.118977	0.924535	5.5	8	8	1.312	0.117934	20.713	5	5.1	8	8	1.0139	0.00599512	18.885	7	6.2	9	9	1.09928	0.0411066	16.137	8
	2317	Tb927.7.7410	oxidoreductase, putative		Q57TX8	35.787	74	0	1		X		X	0.86408	-0.0634459	0.119106	0.924066	74	23	23	0.9166	-0.0378201	29.06	35	73.7	22	22	0.72694	-0.138501	9.9852	32	71.9	22	22	0.968242	-0.0140162	25.274	44
	1293	Tb927.11.6640	cytochrome b5, putative (CYB5)	CYB5	Q385A5	14.754	26.3	0	1		X			1.16555	0.0665294	0.119188	0.923769	26.3	4	4	1.1905	0.0757294	26.736	4	26.3	4	4	0.98415	-0.0069387	31.883	5	26.3	3	3	1.35144	0.130798	18.444	3
	2577	Tb927.9.10100	hypothetical protein, conserved		Q38DZ4	160.65	18.3	0	1					1.07615	0.031874	0.119289	0.9234	14.7	16	16	1.1745	0.069853	11.889	19	15.5	16	16	1.0415	0.0176593	22.713	24	17.7	18	18	1.01885	0.0081097	16.133	31
	1827	Tb927.5.1240	LicD family, putative		Q57VD9	39.438	24.4	0	1					1.10965	0.045187	0.119492	0.92266	24.4	5	5	1.0935	0.0388188	20.545	6	20.7	4	4	1.0035	0.00151738	5.4521	3	24.4	5	5	1.24516	0.095225	12.111	8
	2307	Tb927.7.7090	hypothetical protein, conserved		Q57XS9	17.127	27	0	1		X			0.815467	-0.0885935	0.119724	0.921818	27	4	4	0.79539	-0.0994199	21.724	3	20.4	3	3	0.66783	-0.175334	9.1152	3	15.8	2	2	1.02088	0.00897339	1.8559	2
	2843	Tb927.9.9710	Histidine phosphatase superfamily (branch 1), putative		Q38E26	36.786	13.1	0	1		X			1.08673	0.0361233	0.120471	0.919116	13.1	3	3	1.1103	0.0454403	18.314	4	13.1	3	3	0.98716	-0.00561245	5.2137	3	13.1	3	3	1.17096	0.0685421	8.1512	3
	261	Tb927.1.1000	developmentally regulated phosphoprotein		Q4GZB8	47.206	12.6	0	1		X			0.860299	-0.0653505	0.120504	0.918999	10.5	3	3	0.94271	-0.0256219	12.513	5	12.6	4	4	0.71675	-0.144632	17.647	6	12.6	4	4	0.942329	-0.0257972	11.133	7
	2846	Tb927.9.9810	hypothetical protein, conserved		Q38E19	16.882	27.6	0	1		X			1.15919	0.0641562	0.120508	0.918984	27.6	4	4	1.221	0.0867157	7.7711	3	27.6	4	4	0.97356	-0.0116373	23.646	5	27.6	4	4	1.31036	0.11739	4.7051	4
	1016	Tb927.11.15420	COP9 signalosome, subunit CSN8, putative		Q381P3	23.057	49.3	0	1					1.09795	0.0405844	0.120604	0.918638	49.3	8	8	1.2218	0.0870001	27.507	7	31.7	5	5	1.0071	0.0030726	23.513	5	44.4	7	7	1.07567	0.0316805	23.148	7
	1308	Tb927.11.7050	PA domain containing protein, putative (ESP7)	ESP7	Q384W6	17.077	16.8	0	1					1.1935	0.0768232	0.121712	0.914667	16.8	2	2	1.1904	0.0756929	4.3023	2	16.8	2	2	0.991	-0.00392635	26.347	2	16.8	2	2	1.44113	0.158703	2.4324	2
	643	Tb927.10.4280	ubiquinol-cytochrome c reductase complex 14kD subunit, putative		Q38BH2	24.055	30.3	0	1		X		X	0.858606	-0.0662061	0.121853	0.914162	30.3	6	6	0.88777	-0.0516995	16.741	10	30.3	6	6	0.72033	-0.142468	19.065	12	30.3	6	6	0.989805	-0.00445035	9.4629	9
	338	Tb927.10.10130	mitochondrial RNA binding complex 1 subunit (MRB10130)	MRB10130	Q389W4	61.046	14.3	0	1		X			0.919214	-0.0365832	0.121873	0.914092	11.4	3	3	0.98117	-0.00825574	6.786	3	14.3	4	4	0.83031	-0.0807597	12.429	4	14.3	4	4	0.95338	-0.0207341	21.123	4
	551	Tb927.10.1930	hypothetical protein, conserved		Q38C50	74.392	5.1	0	1		X			1.06383	0.0268729	0.122383	0.912278	5.1	3	3	1.0663	0.0278794	9.5572	4	5.1	3	3	0.99499	-0.00218128	23.89	5	5.1	3	3	1.1348	0.0549206	15.115	4
	1854	Tb927.5.2070	hypothetical protein, conserved		Q57ZS6	68.756	37.9	0	1		X			1.22566	0.0883697	0.122422	0.91214	33	17	17	1.2369	0.0923346	14.771	22	36.8	19	19	0.98287	-0.00750392	43.456	26	34.5	18	18	1.51453	0.180278	11.464	28
	518	Tb927.10.15410	glycosomal malate dehydrogenase (gMDH)	gMDH	Q387X2	33.71	46.7	0	1		X			1.14263	0.0579054	0.122544	0.911706	46.7	19	19	1.1496	0.0605468	16.835	83	46.7	19	19	0.98859	-0.00498379	17.962	88	46.7	19	19	1.31266	0.118153	23.698	79
	809	Tb927.10.9560	oxidoreductase, putative		Q38A19	36.099	13.2	0	1					1.15857	0.0639234	0.12256	0.911651	13.2	3	3	1.1971	0.0781304	4.7989	3	13.2	3	3	0.97706	-0.0100788	18.9	4	13.2	3	3	1.32959	0.123719	31.571	5
	689	Tb927.10.5930;Tb927.10.5940;Tb927.10.5950;Tb11.v5.0190	protein kinase, putative			54.749	11.8	0	4					1.14725	0.0596586	0.122731	0.911045	11.8	5	5	1.3286	0.123394	18.105	8	11.8	5	5	0.99151	-0.0037029	13.684	6	11.8	5	5	1.14626	0.0592843	14.591	6
	2648	Tb927.9.13440	Flagellar Member 5 (FLAM5)	FLAM5	Q38D82	177.37	9.9	0	1					1.1398	0.0568283	0.122861	0.910585	3.9	5	5	1.1749	0.0700009	14.089	5	4.9	6	6	0.97891	-0.00925723	12.852	7	9.9	12	12	1.28748	0.109741	13.056	13
	920	Tb927.11.12590	Der1-like family, putative		Q382S2	27.968	15.8	0	1		X			1.08852	0.0368352	0.12314	0.909601	10.3	2	2	1.1057	0.0436373	9.6639	2	6.3	1	1	0.98751	-0.0054585		1	15.8	3	3	1.18121	0.0723269	13.446	3
	1598	Tb927.3.4240	thioredoxin, putative		Q580L8	21.78	24	0	1		X			1.20393	0.080601	0.123541	0.90819	24	3	3	1.3193	0.120344	14.929	3	24	3	3	0.95853	-0.0183943	4.2162	3	24	3	3	1.37992	0.139854	8.705	3
	128	Tb927.11.18680;Tb11.0845	dynein light chain LC8, putative (DYNLL1)	DYNLL1	Q4FKD8	10.429	51.1	0	2					1.17426	0.0697646	0.123956	0.906732	38.9	5	5	1.1996	0.0790365	7.127	10	38.9	4	4	0.97878	-0.00931491	9.5473	7	51.1	6	6	1.37903	0.139572	5.159	9
	742	Tb927.10.7590	hypothetical protein, conserved		Q38AK5	30.482	54.1	0	1					1.12501	0.0511564	0.124022	0.906501	54.1	15	15	1.1465	0.0593741	13.604	29	54.1	15	15	0.98307	-0.00741556	15.879	28	54.1	15	15	1.26331	0.101511	13.697	43
	2304	Tb927.7.6990	hypothetical protein, conserved		Q57XR9	32.721	31	0	1		X		X	0.843648	-0.0738389	0.124748	0.903967	25.7	7	7	0.79895	-0.0974804	38.859	11	25.7	7	7	0.72615	-0.138974	27.082	10	27.3	7	7	1.03499	0.0149375	28.679	10
	1405	Tb927.11.9850	hypothetical protein, conserved		Q383U4	13.654	35	0	1					1.12041	0.0493776	0.124829	0.903685	35	3	3	1.2655	0.102262	21.085	3	35	3	3	0.99018	-0.00428585	9.6823	3	35	3	3	1.12242	0.0501564	20.993	3
	2031	Tb927.6.3720	hypothetical protein, conserved		Q585X0	75.008	4.3	0.00039841	1					1.11279	0.0464148	0.125086	0.90279	1.5	1	1	1.1411	0.0573237		1	1.5	1	1	1.2309	0.0902228		1	4.3	2	2	0.981065	-0.00830202		1
	1940	Tb927.5.930;Tb11.v5.0613;Tb927.11.6730	NADH-dependent fumarate reductase (FRDg)	FRDg	Q57W38	123.69	44.8	0	3					1.10449	0.043163	0.125166	0.902514	37.5	38	18	1.1212	0.0496831	13.178	19	43.5	41	19	0.98532	-0.0064227	9.7664	20	44.1	42	20	1.21963	0.0862285	56.978	23
	563	Tb927.10.2240	hypothetical protein, conserved		Q38C20	66.352	52.2	0	1					1.10629	0.0438704	0.125422	0.901628	52.2	28	28	1.186	0.0740847	14.062	38	47.3	25	25	0.97524	-0.0108885	11.969	34	49	26	26	1.17062	0.068415	15.848	39
	2152	Tb927.7.2360	N-acetyltransferase, putative		Q57XN8	34.599	14.9	0	1					1.11024	0.0454178	0.125424	0.901618	10.7	3	3	1.2642	0.101816	24.188	3	13.6	3	3	1.0544	0.0230054	16.043	3	14.9	4	4	1.02667	0.0114321	29.474	4
	2182	Tb927.7.3120	small nuclear ribonucleoprotein SmD1 (Sm-D1)	Sm-D1	D6XKM9	11.713	30.2	0	1					1.05441	0.0230112	0.125626	0.900921	30.2	2	2	0.98796	-0.00526064	5.5708	3	30.2	2	2	1.1014	0.0419451	34.448	3	30.2	2	2	1.07733	0.0323491	20.501	3
	1001	Tb927.11.14960	pumilio/PUF RNA binding protein 7, putative (PUF7)	PUF7	Q381T9	78.663	12.9	0	1					1.1482	0.060017	0.125636	0.900884	11.4	6	6	1.2134	0.084004	30.596	6	12.9	7	7	0.96906	-0.0136493	23.364	5	12.9	7	7	1.28735	0.109696	24.551	5
	2828	Tb927.9.9060	Lsm12 protein, putative		Q38E83	21.06	51.1	0	1					1.1057	0.0436375	0.126049	0.89946	51.1	11	11	1.1101	0.0453621	10.27	13	51.1	10	10	0.98938	-0.00463687	10.441	12	51.1	11	11	1.2308	0.0901873	11.041	13
	906	Tb927.11.11980	cytoskeleton-associated protein 15 (CAP15)	CAP15	Q382Y3	14.091	16.5	0.00076982	1		X			1.17417	0.0697294	0.126177	0.89902	16.5	2	2	1.2439	0.0947855	8.6435	2	16.5	2	2	0.96497	-0.0154862		1	16.5	2	2	1.34862	0.129889	6.2648	2
	2570	Tb927.8.920	ubiquitin-conjugating enzyme E2, putative (PEX4)	PEX4	Q57YD9	18.992	48.3	0	1		X			1.18538	0.0738588	0.126395	0.898272	41.3	6	6	1.2565	0.0991625	16.394	7	48.3	7	7	0.96337	-0.0162069	17.988	8	48.3	7	7	1.37601	0.138621	10.646	8
	2295	Tb927.7.680;Tb11.v5.0778	chaperone protein DNAj, putative		Q57VR4	88.706	15.2	0	2				X	1.11658	0.0478894	0.126569	0.897673	9	5	5	1.1483	0.0600554	17.127	12	15.2	9	9	0.97872	-0.00934154	30.909	14	12.9	8	8	1.23867	0.0929543	20.547	18
	1887	Tb927.5.3230	hypothetical protein, conserved		Q57Z70	240.99	5.9	0	1					1.08982	0.0373536	0.126654	0.897382	3.4	6	6	1.1525	0.0616409	17.637	6	3.4	6	6	0.97792	-0.00969667	21.037	6	5.3	9	9	1.14846	0.0601165	18.327	11
	1276	Tb927.11.6230	protein transport protein SEC61 subunit alpha, putative	Sec61alpha	Q385E6	53.647	13.1	0	1		X			1.09344	0.038796	0.126675	0.897309	13.1	5	5	1.2229	0.0873909	15.211	14	13.1	5	5	1.0231	0.00991808	14.235	13	10.6	4	4	1.04491	0.019079	32.597	11
	1663	Tb927.4.1020	serine-palmitoyl-CoA transferase, putative		Q580D0	54.128	32.4	0	1		X			1.15876	0.063995	0.126721	0.897151	28	10	10	1.0869	0.0361896	13.977	13	29.2	10	10	1.0288	0.012331	10.96	13	24.7	9	9	1.39144	0.143464	24.593	15
	2718	Tb927.9.2730	hypothetical protein, conserved		Q38FP7	147.24	5.2	0	1					1.2337	0.0912103	0.126889	0.896576	3.8	4	4	1.4225	0.153052	40.078	5	4.6	5	5	0.94678	-0.0237509	37.139	5	5.2	6	6	1.39421	0.144329	20.52	7
	807	Tb927.10.9430	phosphoribosylpyrophosphate synthetase, putative (PRS)	PRS	Q38A32	40.477	8.2	0	1					1.15276	0.0617389	0.127083	0.895912	8.2	4	4	1.2392	0.0931414	70.64	4	8.2	4	4	1.2819	0.107854	59.166	3	8.2	4	4	0.96432	-0.0157788	18.229	5
	905	Tb927.11.11950	cytochrome oxidase assembly protein, putative		Q382Y6	43.527	11.2	0	1		X		X	1.14198	0.0576576	0.127173	0.895605	11.2	4	4	1.0668	0.028083	12.341	5	7.1	3	3	1.0346	0.0147725	20.107	3	5.1	2	2	1.34933	0.130117	107.41	3
	893	Tb927.11.11590	eukaryotic translation initiation factor, putative		Q383C1	46.677	9.9	0	1					1.06532	0.0274809	0.127184	0.895567	9.9	3	3	1.1104	0.0454795	13.937	5	9.9	3	3	0.98346	-0.0072433	8.9613	5	9.9	3	3	1.10715	0.0442065	16.736	6
	2213	Tb927.7.390;Tb927.7.450	hypothetical protein, conserved		Q57U15	47.004	8.8	0	2					0.900562	-0.0454862	0.127355	0.894984	4	1	1	0.90784	-0.0419907		1	4	1	1	1.0058	0.00251163		1	8.8	2	2	0.799872	-0.0969795	59.743	2
	158	Tb927.10.5320;Tb11.v5.0244	RNA editing endoribonuclease (KREN3)	KREN3	Q38B71	66.639	4.7	0	2					1.1254	0.0513078	0.127394	0.89485	4.7	2	2	1.2212	0.0867868	16.396	2	1.5	1	1	0.96934	-0.0135239		1	4.7	2	2	1.20409	0.0806604	6.945	2
	2177	Tb927.7.3040	hypothetical protein, conserved		Q57YB4	69.073	6.1	0	1					1.13505	0.0550154	0.127925	0.893044	4.1	2	2	1.1821	0.0726542	2.9689	3	6.1	3	3	0.97201	-0.0123293	13.07	4	6.1	3	3	1.27269	0.104721	24.194	5
	2145	Tb927.7.2240	hypothetical protein, conserved		Q57XQ0	59.665	8.6	0	1					1.14335	0.0581789	0.128157	0.892257	8.6	4	4	1.2455	0.0953437	16.229	5	8.6	4	4	0.96431	-0.0157833	12.5	5	8.6	4	4	1.24445	0.0949763	7.1574	5
	2112	Tb927.7.1200	Protein of unknown function (DUF525), putative		Q57WT0	48.808	20.7	0	1		X			1.16556	0.0665351	0.128529	0.891	10	3	3	1.0907	0.0377053	32.78	4	18	5	5	1.0278	0.0119086	43.578	6	20.7	6	6	1.41251	0.149991	32.264	8
	106	Tb927.10.4470;Tb10.v4.0037	hypothetical protein, conserved		Q38BF4	115.54	7	0	2					1.03325	0.0142059	0.128667	0.890534	5.5	4	4	1.0727	0.0304783	12.535	3	7	5	5	1.0303	0.0129637	19.582	4	5.7	4	4	0.998104	-0.000824377	10.019	4
	1479	Tb927.2.5140	hypothetical protein, conserved		Q585V6	17.408	20.8	0	1					1.12085	0.0495483	0.128737	0.890296	20.8	4	4	1.0986	0.0408396	6.6804	4	20.8	4	4	0.99927	-0.000317151	17.571	4	20.8	4	4	1.28269	0.108123	19.484	4
	1246	Tb927.11.5520	triosephosphate isomerase (TIM)	TIM	Q385L6	26.819	63.2	0	1		X			1.11669	0.0479337	0.12895	0.889579	63.2	14	14	1.139	0.0565237	10.148	36	63.2	14	14	0.9798	-0.00886256	7.1367	33	63.2	14	14	1.24779	0.0961398	14.307	37
	1730	Tb927.4.3070	hypothetical protein, conserved		Q583Y4	51.431	17.9	0	1		X		X	0.882722	-0.0541761	0.128998	0.889418	12.1	4	4	1.0112	0.00483706	18.5	5	17.9	6	6	0.76733	-0.115018	31.414	7	14.5	5	5	0.886446	-0.0523476	43.24	6
	1394	Tb927.11.9640	glycyl-tRNA synthetase, putative	GlyRS	Q383W5	70.175	6.6	0	1					1.09621	0.0398926	0.129186	0.888785	6.6	3	3	1.2294	0.0896932	34.121	4	6.6	3	3	1.0124	0.00535214	32.119	3	6.6	3	3	1.05836	0.0246325	27.257	5
	287	Tb927.1.2400;Tb927.1.2380;Tb927.1.2360;Tb927.1.2340;Tb11.v5.0468	alpha tubulin			49.787	69.2	0	5					0.895832	-0.0477734	0.12927	0.888504	63.9	26	26	0.96088	-0.0173308	17.06	89	69.2	27	27	0.77819	-0.108914	16.351	100	69.2	27	27	0.961446	-0.0170751	21.525	106
	1815	Tb927.5.1000	ubiquitin-protein ligase, putative		Q57W45	16.766	29.7	0	1					0.873	-0.0589859	0.129495	0.887747	29.7	2	2	1.0114	0.00492295	9.3174	2	29.7	2	2	0.87907	-0.0559765		1	29.7	2	2	0.748335	-0.125904	15.537	2
	933	Tb927.11.13050;Tb927.11.13040;Tb927.11.13030;Tb927.11.13020	calmodulin			16.838	63.8	0	4					1.1442	0.0585035	0.129496	0.887744	63.8	8	8	1.1197	0.0491017	20.28	8	63.8	7	7	0.99721	-0.00121338	27.559	7	63.8	8	8	1.3416	0.127622	23.167	7
	1630	Tb927.3.5340	Hsc70-interacting protein (Hip), putative		Q580U1	42.028	18.5	0	1					1.11282	0.0464237	0.129611	0.887357	18.5	7	7	1.2695	0.103633	40.927	13	18.5	7	7	1.0082	0.00354669	21.648	15	18.5	7	7	1.07669	0.0320918	10.167	16
	2202	Tb927.7.3520	mitochondrial pyruvate carrier protein 2, putative		Q57WG7	14.849	33.6	0	1		X			1.17722	0.0708571	0.129661	0.88719	33.6	3	3	1.217	0.0852906	5.932	3	27.6	2	2	0.9681	-0.0140798	13.578	2	33.6	3	3	1.38472	0.141361	8.0947	3
	208	Tb11.v5.0555;Tb927.10.5390	hypothetical protein, conserved			126.38	6.6	0	2					1.22316	0.0874823	0.130129	0.885626	2.5	2	2	1.3926	0.143826	0.73128	2	5.7	5	5	0.94394	-0.0250556	13.61	3	3.4	3	3	1.39212	0.143676	50.372	3
	1090	Tb927.11.1910	cation transporter protein, putative		Q386W8	34.737	5.3	0	1					1.15642	0.0631154	0.130419	0.88466	5.3	1	1	1.3096	0.117139	15.051	7	5.3	1	1	0.96261	-0.0165496	22.249	4	5.3	1	1	1.22675	0.0887571	26.865	5
	1109	Tb927.11.2300	eukaryotic peptide chain release factor subunit 1, putative (ERF1)	ERF1	Q386S9	50.976	18.6	0	1					1.11803	0.0484547	0.130427	0.884633	13.3	4	4	1.2119	0.0834668	17.181	8	18.6	6	6	0.96866	-0.0138286	14.848	8	18.6	6	6	1.19049	0.0757259	21.899	8
	530	Tb927.10.15860	hypothetical protein, conserved		Q387S8	18.609	22.4	0	1					1.11564	0.0475223	0.130443	0.88458	16.7	2	2	1.2838	0.108497	18.769	3	22.4	3	3	1.0281	0.0120354	20.113	4	22.4	3	3	1.05204	0.0220342	29.688	4
	1535	Tb927.3.2090;Tb11.v5.0697	Xaa-Pro aminopeptidase, putative		Q57ZA2	68.387	33.5	0	2					1.07648	0.0320075	0.130645	0.883907	22.1	11	11	1.1719	0.0688906	36.264	14	24.9	12	12	0.99419	-0.00253061	20.341	18	33.5	16	16	1.07069	0.0296624	14.352	27
	274	Tb927.1.1730	conserved protein, unknown function		Q4GZ46	75.065	32.3	0	1		X			1.08479	0.0353459	0.131107	0.882376	29.7	16	16	1.1295	0.0528862	17.359	19	27.4	15	15	0.97723	-0.0100032	14.244	19	29.7	17	17	1.15652	0.0631546	18.224	19
	2510	Tb927.8.630	lipoate-protein ligase, putative		Q57YG7	57.052	12.7	0	1		X			1.17065	0.0684278	0.131114	0.882351	11.3	4	4	1.1799	0.0718452	14.86	6	12.7	5	5	0.97745	-0.00990545	18.256	6	11.3	4	4	1.39105	0.143344	32.384	4
	2415	Tb927.8.3090	hypothetical protein, conserved		Q57W64	16.292	14.1	0.0003885	1		X		X	0.854157	-0.0684622	0.131349	0.881575	5.9	1	1	0.96953	-0.0134387		1	14.1	2	2	0.69785	-0.156238	42.493	2	5.9	1	1	0.921065	-0.0357098		1
	2458	Tb927.8.4780	Flagellar Member 3 (FLAM3)	FLAM3	Q57UX4	468.13	9.7	0	1		X			1.19924	0.0789064	0.131486	0.88112	4.5	6	6	0.97729	-0.00997655	29.827	4	9.5	12	12	1.2007	0.0794345	13.205	11	8.7	10	10	1.46981	0.167261	20.684	11
	968	Tb927.11.1400	hypothetical protein, conserved		Q387B2	94.046	8	0	1					1.15476	0.0624919	0.131492	0.881099	4.4	3	3	1.3665	0.13561	12.164	3	5.7	4	4	0.99005	-0.00434287	3.4372	2	5	3	3	1.13817	0.0562088	16.21	3
	2788	Tb927.9.7020	hypothetical protein, conserved		Q38EP0	24.783	15.6	0	1					1.17033	0.0683095	0.131805	0.88007	15.6	4	4	1.1939	0.076968	10.379	5	15.6	4	4	0.97159	-0.012517	9.9507	5	15.6	4	4	1.3819	0.140477	28.861	8
	344	Tb927.10.10400	hypothetical protein, conserved		Q389T7	37.867	11.7	0	1		X			1.15566	0.0628311	0.13183	0.879984	7.7	3	3	1.1529	0.0617916	64.424	3	9.2	3	3	0.98321	-0.00735371	31.15	3	9.2	3	3	1.36162	0.134056	17.901	3
	786	Tb927.10.8890	kinetoplast DNA-associated protein, putative		Q38A85	23.503	9.6	0	1		X			1.2037	0.0805168	0.132383	0.878168	9.6	2	2	1.1396	0.0567524	19.391	4	4.8	1	1	1.0089	0.00384812	7.0781	2	4.8	1	1	1.51688	0.18095	13.099	2
	1294	Tb927.11.6660	Tex-like protein N-terminal domain/Helix-hairpin-helix motif containing protein, putative		Q385A3	103.55	23.4	0	1					1.18676	0.0743613	0.132474	0.87787	19	15	15	1.1413	0.0573998	13.413	18	19.1	15	15	1.0003	0.000130269	24.849	18	23.4	18	18	1.46404	0.165554	24.734	24
	2481	Tb927.8.5420	methyltransferase domain containing protein, putative		Q57UL4	46.375	7.7	0	1		X			1.0959	0.039771	0.132559	0.877592	7.7	3	3	1.0244	0.0104696	77.097	4	7.7	3	3	1.2346	0.0915263	15.465	3	7.7	3	3	1.04068	0.0173173	1.9639	3
	1372	Tb927.11.9150	hypothetical protein, conserved		Q384B3	191.13	14.4	0	1		X			1.138	0.056142	0.132562	0.877583	10.6	13	13	1.2194	0.0861462	14.411	11	13.5	16	16	0.96216	-0.0167527	13.359	15	13.2	16	16	1.25612	0.0990324	13.274	15
	310	Tb927.1.4100	cytochrome oxidase subunit IV (COXIV)	COXIV	Q4GYG7	40.534	57.5	0	1		X		X	0.845941	-0.07266	0.13288	0.87654	57.5	22	22	0.8439	-0.073709	25.784	42	55.5	23	23	0.70079	-0.154412	11.062	40	55.5	22	22	1.02363	0.010141	35.83	55
	744	Tb927.10.7610	hypothetical protein, conserved		Q38AK3	165.1	41.6	0	1		X		X	0.888985	-0.0511053	0.132882	0.876535	34.6	44	44	0.94216	-0.0258753	26.423	60	37.4	48	48	0.76329	-0.11731	20.766	59	40.9	49	49	0.976944	-0.0101303	18.008	80
	2565	Tb927.8.8300	amino acid transporter, putative		Q57WK0	50.17	8.9	0	1		X			0.868592	-0.0611842	0.133008	0.876122	8.9	3	3	0.78825	-0.103336	16.306	5	8.9	3	3	0.79605	-0.0990597	25.366	5	8.9	3	3	1.04434	0.0188431	20.768	5
	1038	Tb927.11.15990	nucleoporin Nup109 (TbNup109)	TbNup109	Q381I7	108.72	28.4	0	1					1.13446	0.0547892	0.133092	0.875847	21.5	22	22	1.1784	0.0712927	23.483	20	26.6	25	25	0.96846	-0.0139183	18.52	30	26.1	26	26	1.27936	0.106993	20.471	30
	2237	Tb927.7.4430	hypothetical protein, conserved		Q57X59	25.549	8.7	0.0011433	1					1.1469	0.0595245	0.133589	0.874229	4.4	1	1	0.99352	-0.00282339		1	4.4	1	1	1.1217	0.0498767		1	8.7	2	2	1.35369	0.13152		1
	2772	Tb927.9.5890	solanesyl-diphosphate synthase, putative		Q38EX7	39.253	51.8	0	1		X			0.858038	-0.0664933	0.133978	0.872966	51.8	15	15	0.86368	-0.0636471	34.666	25	48.5	15	15	0.71835	-0.143664	15.867	22	51.8	15	15	1.0182	0.00783102	16.147	26
	2149	Tb927.7.2300	Nucleoporin (TbNup132)	TbNup132	Q57XP4	132.36	22.9	0	1					1.12255	0.0502041	0.134023	0.87282	19.3	18	18	1.1041	0.0430084	15.708	24	19.9	20	20	0.9929	-0.00309449	15.017	29	20.2	20	20	1.29032	0.110698	36.614	27
	1166	Tb927.11.3460	hypothetical protein, conserved		Q386G5	32.116	15.4	0	1					1.17289	0.069257	0.134206	0.872228	10.4	2	2	1.265	0.102091	13.636	3	10.4	2	2	0.95299	-0.0209117	6.5321	2	15.4	3	3	1.33842	0.126592	16.183	5
	96	Tb927.5.4500;Tb05.5K5.150	ras-like small GTPase, putative (TbSAR1)	TbSAR1	Q57X54	21.771	30.4	0	2					1.07315	0.0306609	0.134514	0.871234	30.4	5	5	1.1739	0.0696311	7.9059	6	30.4	5	5	1.0039	0.00169045	15.277	6	30.4	5	5	1.04872	0.0206611	27.007	7
	1172	Tb927.11.3550	XPA-interacting protein, putative		Q386F6	31.803	4.5	0	1					1.17057	0.0683967	0.134557	0.871095	4.5	1	1	1.3157	0.119157		1	4.5	1	1	1.2815	0.107719		1	4.5	1	1	0.951294	-0.0216854		1
	1990	Tb927.6.2390	conserved hypothetical protein, putative		Q584R7	63.96	4.9	0	1		X			1.09108	0.0378572	0.134568	0.871059	4.9	2	2	1.1322	0.0539232	17.515	3	4.9	2	2	0.97459	-0.011178	21.222	3	4.9	2	2	1.17714	0.0708264	28.084	3
	1846	Tb927.5.1790	hypothetical protein, conserved		Q57ZP8	71.956	10	0	1		X			0.867049	-0.0619561	0.134684	0.870683	7.8	4	4	0.96858	-0.0138645	14.849	5	8.9	4	4	0.7188	-0.143392	37.504	6	8.9	4	4	0.936242	-0.0286119	34.56	7
	1227	Tb927.11.5090	aspartate aminotransferase, mitochondrial		Q385Q9	45.993	20.6	0	1					1.33249	0.124664	0.134795	0.870326	20.6	5	5	1.9394	0.287667	18.89	4	10.8	3	3	1.1602	0.0645329	8.3902	3	14.9	3	3	1.05146	0.0217921	37.602	4
	2605	Tb927.9.1130;Tb09.v4.0081	variant surface glycoprotein (VSG, pseudogene), putative			47.818	4	0.0043956	2					1.21751	0.085471	0.135425	0.8683	2.2	1	1	1.4673	0.166519	32.307	2	4	2	2	0.94667	-0.0238014	2.2565	3	2.2	1	1	1.29926	0.113695	7.3369	2
	510	Tb927.10.1520	ras-related protein Rab21, putative (RAB21)	RAB21	Q38C89	28.639	15.2	0	1					1.12279	0.0502995	0.135449	0.868224	15.2	4	4	1.1146	0.047119	6.2468	5	15.2	4	4	0.98657	-0.00587209	36.589	7	8.6	2	2	1.28722	0.109652	16.001	3
	125	Tb11.0400;Tb927.11.7700;Tb11.0300	P27 protein, putative (P27)	P27		27.701	46.1	0	3				X	0.835534	-0.078036	0.13545	0.86822	46.1	11	11	0.82335	-0.0844155	14.614	22	46.1	10	10	0.68487	-0.164392	16.011	18	46.1	10	10	1.03443	0.0146993	15.087	17
	2837	Tb927.9.9580	tubulin tyrosine ligase protein, putative		Q38E38	74.09	8.1	0	1					1.1974	0.0782382	0.135786	0.867144	8.1	4	4	1.0451	0.0191578	15.865	5	8.1	4	4	1.0804	0.0335846	25.726	3	6.2	3	3	1.52045	0.181972	43.901	3
	722	Tb927.10.7110	inositol-3-phosphate synthase, putative		Q38AQ2	58.274	28.4	0	1					1.13593	0.0553499	0.136131	0.866044	24.8	11	11	1.3427	0.127979	19.935	13	24.2	10	10	1.0721	0.0302353	24.51	10	28.4	13	13	1.01821	0.00783544	13.866	23
	2003	Tb927.6.2640	importin alpha subunit, putative (TbKap60)	TbKap60	Q583S0	58.065	14.4	0	1					1.09844	0.0407751	0.136254	0.865651	14.4	5	5	1.1508	0.0609999	23.746	8	14.4	5	5	0.97038	-0.0130582	8.8751	5	12.4	4	4	1.18682	0.0743837	13.339	7
	107	Tb927.10.4330;Tb11.v5.1012;Tb10.v4.0043	2-oxoisovalerate dehydrogenase beta subunit, mitochondrial precursor, putative		Q4FKP5	40.222	63.6	0	3					1.13102	0.0534696	0.136415	0.865138	55.2	15	15	1.1866	0.0743043	18.283	27	55.2	15	15	0.96366	-0.0160762	15.389	23	63.6	17	17	1.26526	0.102181	9.5939	33
	2809	Tb927.9.7830	hypothetical protein, conserved		Q38EH2	22.986	28.3	0	1		X		X	0.81426	-0.0892369	0.136554	0.864697	27.8	8	8	0.77171	-0.112546	19.199	7	28.3	8	8	0.66245	-0.178847	12.43	7	27.8	7	7	1.05604	0.0236821	15.145	7
	1406	Tb927.11.9880	Protein of unknown function (DUF2009), putative		Q383U1	51.909	10.4	0	1					1.05597	0.0236527	0.136754	0.864061	8.2	3	3	1.1355	0.0551871	13.692	3	5.5	2	2	1.0131	0.00565232	13.229	2	10.4	4	4	1.02357	0.0101188	10.468	3
	152	Tb927.5.450;Tb11.v5.0222	NADH-ubiquinone oxidoreductase, mitochondrial, putative (NUBM)	NUBM	Q57VW8	55.32	32.7	0	2					0.850857	-0.0701435	0.137186	0.86269	27.6	12	12	0.89409	-0.0486188	13.708	23	28.2	12	12	0.6915	-0.160208	17.505	21	32.7	14	14	0.996314	-0.00160392	22.949	23
	1648	Tb927.3.750	SET domain containing protein, putative		Q57WV8	37.79	25.4	0	1		X		X	1.09295	0.0386021	0.137329	0.862237	23.1	6	6	1.0908	0.0377451	7.5099	7	25.4	7	7	0.98666	-0.00583248	8.0798	8	23.1	6	6	1.21309	0.0838936	6.6029	6
	2428	Tb927.8.3530	glycerol-3-phosphate dehydrogenase [NAD+], glycosomal		Q57YW0	37.805	53.7	0	1		X			1.1109	0.0456742	0.137589	0.861417	52.3	16	16	1.1653	0.0664377	10.644	49	53.7	17	17	0.96662	-0.0147442	12.811	51	53.7	17	17	1.21711	0.085329	13.849	50
	146	Tb927.10.6060;Tb11.v5.0199	universal minicircle sequence binding protein 2 (UMSBP2)	UMSBP2	Q38B00	21.836	61.5	0	2					1.06657	0.0279889	0.137864	0.860548	61.5	8	7	1.1347	0.0548811	10.51	16	61.5	8	7	0.98103	-0.00831771	23.943	20	56.3	7	6	1.08994	0.0374034	8.6289	16
	702	Tb927.10.640	arginine N-methyltransferase, type II (PRMT5)	PRMT5	Q38CH6	86.74	17.3	0	1					1.08558	0.035661	0.138068	0.859908	10.7	7	7	1.2125	0.0836817	16.138	5	11	6	6	1.0228	0.00979072	7.7684	5	15.9	9	9	1.0316	0.0135104	17.836	9
	1848	Tb927.5.1810;Tb927.5.1830	lysosomal/endosomal membrane protein p67 (p67)	p67	Q57ZQ0	72.732	15.8	0	2					1.16291	0.065546	0.138374	0.858945	9.4	5	5	1.192	0.0762763	25.528	15	15.8	7	7	0.96404	-0.0159049	22.71	14	9.4	5	5	1.36857	0.136267	35.375	14
	305	Tb927.1.3800	Present in the outer mitochondrial membrane proteome 18 (POMP18)	POMP18	Q4GYJ7	19.907	44.2	0	1		X			1.16049	0.0646423	0.138395	0.858881	44.2	9	9	1.0926	0.0384612	18.106	11	44.2	9	9	1.013	0.00560945	18.36	10	44.2	8	8	1.41207	0.149856	31.018	11
	2686	Tb927.9.15290	CHAT domain containing protein, putative		Q38CX9	149.76	18.2	0	1					1.09508	0.0394452	0.139048	0.856834	17.4	20	20	1.1329	0.0541916	23.778	22	14.7	17	17	0.97176	-0.012441	15.239	20	16.2	19	19	1.19285	0.076585	33.579	28
	794	Tb927.10.900	hypothetical protein, conserved		Q38CF0	19.158	55.6	0	1					1.13663	0.0556204	0.139428	0.85565	42.7	7	7	1.1522	0.0615279	7.1327	8	44.4	7	7	0.97146	-0.0125751	17.311	10	55.6	10	10	1.31192	0.117908	21.417	13
	1437	Tb927.2.3080	conserved protein		Q587G0	47.078	11.3	0	1		X			1.13672	0.055653	0.139501	0.855424	11.3	4	4	1.2627	0.1013	9.4265	5	11.3	4	4	0.9563	-0.0194058	14.84	5	9.3	3	3	1.21637	0.0850648	7.0761	4
	2746	Tb927.9.4310	tricarboxylate carrier, putative		Q38FB0	35.625	34.9	0	1		X		X	1.12065	0.049469	0.139511	0.855391	34.9	10	10	1.1627	0.0654677	9.4097	23	34.9	11	11	0.96585	-0.0150903	17.033	22	34.9	10	10	1.25323	0.0980298	12.167	25
	2793	Tb927.9.7150	RNA pseudouridylate synthase protein, putative		Q38EM9	140.81	12.4	0	1					1.09824	0.040697	0.139845	0.854353	10.7	10	10	1.1611	0.0648696	17.805	9	10	10	10	0.96698	-0.0145825	8.8087	9	12.4	12	12	1.17979	0.0718039	13.888	11
	2246	Tb927.7.4950	NAD(P)-dependent steroid dehydrogenase protein, putative		Q57XB1	45.186	8.9	0	1		X			1.07631	0.0319363	0.140206	0.853234	8.9	3	1	1.1754	0.0701857		1	8.9	3	1	0.98791	-0.00528262		1	8.9	3	1	1.07376	0.0309057		1
	433	Tb927.10.13200;Tb11.v5.0897	hypothetical protein, conserved		Q388S7	102.15	7.8	0	2					0.858238	-0.0663922	0.140356	0.85277	5.4	3	3	0.9483	-0.0230542	17.292	4	7.8	4	4	0.69655	-0.157048	44.13	3	5.4	3	3	0.957029	-0.0190747	1.2729	3
	1813	Tb927.4.940	hypothetical protein, conserved		Q580C2	22.954	6.1	0	1		X			0.752476	-0.123507	0.14037	0.852727	6.1	1	1	0.86057	-0.0652138		1	6.1	1	1	0.65796	-0.181801		1	0	0	0				0
	2156	Tb927.7.2500	proteasome regulatory ATPase subunit 1		D6XKG7	48.475	8.5	0.00039246	1					1.73087	0.238265	0.140445	0.852493	6.4	2	1	2.2428	0.350791		1	2.7	1	0				0	4.8	2	1	1.33579	0.125739		1
	1836	Tb927.5.1530	Flavin-binding monooxygenase-like, putative		Q57VB0	59.943	7.2	0	1					1.18509	0.073751	0.140746	0.851564	7.2	3	3	1.3359	0.125774	25.523	3	7.2	3	3	0.9393	-0.0271957	15.707	3	7.2	3	3	1.3264	0.122675	5.0656	3
	619	Tb927.10.3640	nuclear transmembrane protein, putative (NP)	NP	Q38BN5	31.534	12	0	1		X			1.13963	0.0567643	0.141458	0.849373	12	3	3	1.1127	0.0463781	9.9613	11	12	3	3	0.98852	-0.00501454	14.052	8	12	3	3	1.34564	0.128929	16.851	10
	1401	Tb927.11.980	serine peptidase, Clan SP, family S59, putative (Nup158)	TbNup158	Q387F2	158.38	19.2	0	1					1.14385	0.058368	0.141827	0.848241	15.8	19	19	1.2336	0.0911744	19.492	29	16.2	21	21	0.95147	-0.0216049	18.618	29	16.8	21	21	1.27507	0.105534	20.055	35
	2780	Tb927.9.6410	hypothetical protein, conserved		Q38EU0	75.105	8.2	0	1		X			1.23403	0.0913255	0.141856	0.848153	5.8	2	2	1.6455	0.216298	40.55	2	5.2	2	2	1.1002	0.0414716	0.91133	2	8.2	3	3	1.03802	0.0162069	81.187	3
	548	Tb927.10.190;REV__Tb927.3.5050	40S ribosomal protein S6, putative		Q38CL9	28.44	30.8	0	2					1.13638	0.0555229	0.142329	0.846705	23.2	8	3	1.1554	0.0627324	6.7497	3	30.8	10	5	0.9678	-0.0142144	10.954	7	29.6	8	3	1.31235	0.118051	22.807	3
	1398	Tb927.11.9750	Protein of unknown function (DUF498/DUF598), putative		Q383V4	72.849	26.7	0	1		X		X	0.895031	-0.0481617	0.142396	0.846502	26.7	14	14	0.89454	-0.0484002	25.93	16	26.7	13	13	0.784	-0.105684	23.887	14	21.6	10	10	1.02235	0.00959898	38.767	12
	1268	Tb927.11.6100	hypothetical protein, conserved		Q385F8	33.374	22.4	0	1		X			1.13375	0.0545188	0.14241	0.84646	19.1	5	5	1.0678	0.0284899	15.358	4	17.7	5	5	1.0146	0.00629486	12.823	4	14	3	3	1.34515	0.128772	11.143	4
	2823	Tb927.9.8780	tRNA nucleotidyltransferase, putative		Q38E99	58.645	39.4	0	1					1.07311	0.030644	0.142443	0.846359	34.6	17	17	1.1557	0.0628451	9.871	23	35.7	18	18	0.97883	-0.00929273	22.428	23	35.9	18	18	1.09239	0.0383796	27.348	34
	2340	Tb927.8.1190;Tb927.8.1170;Tb11.v5.0871	hypothetical protein, conserved			36.419	30.2	0	3					1.02444	0.0104855	0.142713	0.845537	26.3	6	6	1.0297	0.0127107	14.514	8	26.3	6	6	0.993	-0.00305075	16.746	8	23.9	6	6	1.05147	0.0217967	31.97	9
	2243	Tb927.7.4760;Tb11.v5.0159	hypothetical protein, conserved		Q57X92	58.815	4.5	0	2					1.31535	0.119042	0.142771	0.845359	4.5	2	2	1.1528	0.061754		1	2.2	1	1				0	2.2	1	1	1.50083	0.17633		1
	1103	Tb927.11.2190	Domain of unknown function (DUF543), putative		Q386U0	11.175	48.5	0	1					0.932901	-0.0301645	0.143149	0.844212	48.5	3	3	1.0271	0.0116127	42.155	3	28.3	2	2	0.89396	-0.0486819	23.126	2	37.4	2	2	0.884251	-0.0534242	16.66	2
	1981	Tb927.6.2190	hypothetical protein, conserved		Q584T7	31.531	22.6	0	1		X			0.884833	-0.0531386	0.143531	0.843053	22.6	5	5	0.96712	-0.0145196	12.341	5	18.5	4	4	0.7464	-0.127028	15.866	3	22.6	5	5	0.959693	-0.0178677	27.847	5
	1587	Tb927.3.3890	hypothetical protein, conserved		Q57WC5	36.68	26.9	0	1		X		X	1.13939	0.0566715	0.143802	0.842235	26.9	8	8	1.1492	0.0603956	9.3365	12	24.1	7	7	0.96942	-0.013488	8.3824	11	26.9	8	8	1.32772	0.123107	13.891	15
	1126	Tb927.11.2610	hypothetical protein, conserved		Q386P9	50.887	8.2	0	1		X		X	1.1033	0.0426945	0.144893	0.838954	8.2	3	3	1.2244	0.0879233	8.0281	2	8.2	3	3	0.96858	-0.0138645	12.853	3	3.7	2	2	1.13246	0.0540245	18.92	2
	538	Tb927.10.1630	atp-binding cassette sub-family e member 1 (ABCE1)	ABCE1	Q38C78	71.078	5.4	0	1					1.19249	0.0764535	0.145051	0.838479	5.4	3	3	1.5263	0.18364	5.0163	3	4	2	2	1.0452	0.0191994	7.8674	3	5.4	3	3	1.06297	0.0265212	34.395	4
	490	Tb927.10.14700	hypothetical protein, conserved		Q388D4	37.7	26	0	1					1.09287	0.0385671	0.145169	0.838127	26	9	9	1.1817	0.0725072	12.977	18	26	9	9	0.96618	-0.014942	15.08	20	26	9	9	1.14324	0.0581359	22.481	19
	1450	Tb927.2.4000	hypothetical protein, conserved		Q586W3	97.393	8.9	0	1					0.931855	-0.0306519	0.14595	0.835795	6.2	6	6	1.0112	0.00483706	16.04	6	8.9	7	7	0.85159	-0.0697694	10.133	11	6.1	5	5	0.939673	-0.0270233	18.626	7
	1207	Tb927.11.4540	nucleoporin 48 (TbNup48)	TbNup48	Q385W3	48.494	6.2	0.00040551	1					1.22261	0.0872875	0.145974	0.835726	6.2	2	2	1.1331	0.0542682	12.272	3	2.6	1	1	1.0025	0.00108438	8.8246	2	6.2	2	2	1.60883	0.20651	30.746	2
	2168	Tb927.7.2740	hypothetical protein, conserved		Q57Y84	19.538	8.9	0.0018861	1					0.487227	-0.312269	0.14668	0.833629	8.9	1	1	0.34096	-0.467297		1	8.9	1	1	0.69624	-0.157241		1	0	0	0				0
	499	Tb927.10.1490;Tb11.v5.0875	Temperature dependent protein affecting M2 dsRNA replication, putative		Q38C92	134.81	20.6	0	2					1.08901	0.0370317	0.147276	0.831869	17.8	19	19	1.1098	0.0452447	18.599	25	18.4	20	20	0.97256	-0.0120836	12.686	32	17	18	18	1.19656	0.077934	13.876	29
	1131	Tb927.11.2690	succinyl-coA:3-ketoacid-coenzyme A transferase, mitochondrial precursor, putative		Q386P1	53.096	34.7	0	1		X		X	1.10271	0.0424608	0.147505	0.831193	34.7	14	14	1.2191	0.0860393	26.286	24	34.7	15	15	0.96481	-0.0155582	19.947	28	34.7	14	14	1.13999	0.0569014	17.762	28
	119	Tb11.02.5380b;Tb11.02.5380	exosome complex exonuclease RRP44p homologue, putative			108.88	4.8	0	2					1.16834	0.0675706	0.147672	0.830702	1.2	1	1	1.4225	0.153052		1	2.5	2	2	0.96955	-0.0134298	20.989	2	3.6	2	2	1.15635	0.0630893	52.611	2
	1582	Tb927.3.3680	hypothetical protein, conserved		Q57WA4	16.08	19.7	0	1		X			1.21194	0.08348	0.147892	0.830055	13.1	2	2	1.1834	0.0731316	126.67	3	19.7	3	3	0.9682	-0.0140349	124.99	3	19.7	3	3	1.55362	0.191343	36.218	4
	142	Tb927.7.5080;Tb11.v5.0188	ATP-NAD kinase-like protein		Q57ZI1	79.822	5	0	2					1.12116	0.0496664	0.148245	0.829021	5	2	2	1.1394	0.0566762	16.681	2	2.9	1	1	0.96608	-0.0149869		1	5	2	2	1.28029	0.10731	13.508	2
	593	Tb927.10.2960	Translation factor GUF1, mitochondrial, putative (GUF1)	GUF1	Q38BU9	84.105	4.8	0.00040535	1		X			0.840235	-0.0755992	0.148245	0.82902	2.9	1	1	0.70651	-0.150882		1	4.8	2	2	0.78519	-0.105025	35.323	2	2.9	1	1	1.06932	0.0291094		1
	2027	Tb927.6.3630	sphingosine 1-phosphate lyase, putative (SPL)	SPL	Q585W1	59.525	24.2	0	1		X	X		1.13716	0.0558198	0.148477	0.828341	22.9	8	8	1.115	0.0472749	43.526	10	24.2	9	9	0.98025	-0.00866315	17.878	11	22.9	8	8	1.34539	0.128848	50.635	8
	2269	Tb927.7.5700	hypothetical protein, conserved		Q582I5	35.717	18.1	0	1		X	X		1.13001	0.0530807	0.148835	0.827296	18.1	5	5	1.1767	0.0706658	15.479	9	18.1	5	5	0.95539	-0.0198193	11.405	8	12.2	4	4	1.2835	0.108396	16.343	7
	395	Tb927.10.12210	ribulose-5-phosphate 3-epimerase, putative		Q389C2	26.397	9.8	0	1					1.08166	0.0340895	0.149286	0.82598	5.7	1	1	1.2094	0.08257		1	5.7	1	1	1.0087	0.00376202		1	9.8	2	2	1.03738	0.0159365	8.1462	2
	1173	Tb927.11.3570	aminopeptidase, putative		Q386F5	98.098	12.7	0	1					1.09312	0.0386687	0.149564	0.825173	11.6	7	7	1.2285	0.0893752	7.1305	7	12.7	8	8	1.0794	0.0331824	14.405	8	9.1	6	6	0.985028	-0.00655161	18.956	8
	2580	Tb927.9.10250	small nuclear ribonucleoprotein Sm-F (Sm-F)	Sm-F	Q38DY4	8.3616	10.7	0.0015175	1					1.1095	0.0451254	0.149727	0.824699	10.7	1	1	0.9608	-0.017367		1	10.7	1	1	1.2356	0.0918779		1	10.7	1	1	1.15044	0.0608653		1
	2829	Tb927.9.9080	Present in the outer mitochondrial membrane proteome 5 (POMP5)	POMP5	Q38E81	28.704	8.7	0	1		X			1.09951	0.0411992	0.150241	0.823211	8.7	2	2	1.1689	0.0677774	17.053	3	8.7	2	2	0.95893	-0.0182131	18.656	4	8.7	2	2	1.18586	0.0740333	17.29	3
	399	Tb927.10.12290	UDP-Gal or UDP-GlcNAc-dependent glycosyltransferase, putative		Q389B4	43.514	27.2	0	1					1.11946	0.0490105	0.150251	0.823183	27.2	9	9	1.1522	0.0615279	14.207	9	27.2	9	9	0.96027	-0.0176066	6.929	10	22.9	8	8	1.26797	0.10311	225.57	10
	2757	Tb927.9.5040	cAMP-specific phosphodiesterase (PDEB1)	PDEB1	Q38F46	103.65	41.2	0	1					1.09233	0.0383541	0.15036	0.822867	36.8	31	14	1.1499	0.0606601	12.326	23	41	33	14	0.96214	-0.0167617	23.778	30	41.2	34	15	1.17805	0.0711639	14.641	34
	2121	Tb927.7.1500	nucleotide binding protein, putative (NBP 2)	NBP 2	Q57WQ0	30.73	11.1	0	1					1.10902	0.0449412	0.150608	0.822152	11.1	3	3	1.282	0.107888	9.1874	4	11.1	3	3	1.0659	0.0277165	5.511	3	11.1	3	3	0.998203	-0.000781027	4.8201	4
	1987	Tb927.6.2350;Tb927.6.2290	50S ribosome-binding GTPase, putative			103.35	4.1	0	2					0.887465	-0.0518489	0.151088	0.820769	4.1	3	3	0.87409	-0.0584438	0.14146	2	3	2	2	0.77005	-0.113481	3.1723	2	3	2	2	1.03843	0.0163782	16.095	2
	2224	Tb927.7.4070;Tb927.7.4060	calpain-like cysteine peptidase, putative		Q57UN7	13.518	49.2	0	2					1.09845	0.0407819	0.151286	0.820201	39.2	4	4	1.0772	0.0322963	4.6292	4	49.2	5	5	0.9868	-0.00577086	17.859	7	49.2	5	5	1.24687	0.0958202	14.841	6
	1980	Tb927.6.2180	hypothetical protein, conserved		Q584T8	20.01	12.8	0	1		X			0.91766	-0.037318	0.151458	0.819708	12.8	2	2	0.91953	-0.0364341	9.1015	2	12.8	2	2	0.82269	-0.0847638	16.393	2	12.8	2	2	1.02151	0.00924393	1.9562	2
	1369	Tb927.11.910	hypothetical protein, conserved		Q387F9	134.26	15.7	0	1					1.10057	0.0416173	0.151874	0.818516	8.9	9	9	1.2533	0.098055	32.929	8	13.8	13	13	0.98651	-0.00589851	19.279	14	15.7	16	16	1.07819	0.0326954	30.733	16
	2653	Tb927.9.13580	hypothetical protein, conserved		Q38D71	48.929	19.7	0	1		X		X	1.13964	0.0567681	0.151934	0.818344	17.1	6	6	1.1599	0.0644205	10.006	7	19.7	7	7	0.9584	-0.0184532	17.762	8	19.7	7	7	1.33149	0.124337	9.876	13
	488	Tb927.10.14660	hypothetical protein, conserved		Q388D7	43.861	8.7	0	1					1.21921	0.0860774	0.152011	0.818126	0	0	0				0	4.6	1	1	1.3509	0.130623		1	8.7	2	2	1.10035	0.0415317	5.2715	3
	254	Tb11.v5.1020	retrotransposon hot spot (RHS) protein, putative			62.306	5.1	0	1					1.2038	0.0805556	0.152077	0.817936	5.1	3	1	0.95118	-0.0217373		1	5.1	3	1	1.2064	0.0814913		1	5.1	3	1	1.52024	0.181913		1
	1790	Tb927.4.5120	hypothetical protein, conserved		Q584J4	155.28	47.5	0	1		X			0.863183	-0.0638971	0.152083	0.817919	46.7	11	10	0.83227	-0.0797358	58.725	13	47.5	13	12	0.73185	-0.135578	19.483	13	23.2	11	10	1.0559	0.0236225	16.34	11
	1660	Tb927.3.940	Complex 1 protein (LYR family), putative		Q57WX7	18.107	50.6	0	1	Pam17	X		X	1.18177	0.072533	0.152126	0.817798	37.7	6	6	1.2342	0.0913855	16.161	7	45.5	6	6	0.93942	-0.0271402	6.2646	5	45.5	6	6	1.42349	0.153354	6.7843	5
	1904	Tb927.5.3630	hypothetical protein, conserved		Q57UA3	44.693	5.4	0.0015163	1					1.16364	0.0658194	0.152235	0.817487	5.4	1	1	1.4201	0.152319		1	5.4	1	1	0.96872	-0.0138017		1	5.4	1	1	1.14536	0.058941		1
	1501	Tb927.3.1200	hypothetical protein, conserved		Q57XV3	83.763	6.6	0	1					1.09316	0.0386838	0.152598	0.816451	4.8	3	3	1.0967	0.0400878	15.689	3	4.8	3	3	0.97489	-0.0110444	28.645	4	6.6	4	4	1.22182	0.0870078	12.925	4
	2296	Tb927.7.6830	trans-sialidase, putative		Q57Y46	47.469	29.5	0	1		X			1.20132	0.0796602	0.152665	0.816262	29.5	9	1	1.449	0.161068		1	29.5	9	1	0.92597	-0.0334031		1	29.5	9	1	1.29216	0.111315		1
	2118	Tb927.7.1300	protein disulfide isomerase, putative		Q57WS0	41.939	30	0	1		X			1.09803	0.040616	0.152681	0.816216	28.1	10	10	1.153	0.0618293	19.125	14	30	11	11	0.95914	-0.018118	12.296	14	24.1	9	9	1.19712	0.0781367	15.506	10
	2622	Tb927.9.12090	Putative death-receptor fusion protein (DUF2428), putative		Q38DI9	228.73	22.8	0	1					1.09227	0.0383283	0.15297	0.815395	15.2	28	28	1.2031	0.0803017	45.089	32	19.1	32	32	0.96593	-0.0150543	17.416	38	22.4	37	37	1.12134	0.0497374	16.473	53
	2842	Tb927.9.9700	hypothetical protein, conserved		Q38E27	51.819	6.1	0	1					0.85389	-0.068598	0.153096	0.815037	6.1	2	2	0.82904	-0.0814245		1	6.1	2	2	0.7101	-0.14868		1	6.1	2	2	1.05757	0.0243109	30.546	2
	189	Tb11.v5.0412;Tb927.10.16090	hypothetical protein, conserved			89.646	5.2	0	2					1.13664	0.0556214	0.15316	0.814854	5.2	4	4	1.3397	0.127008	18.421	8	5.2	4	4	0.96729	-0.0144433	7.5448	6	5.2	4	4	1.13318	0.0543	10.041	6
	1845	Tb927.5.1780	hypothetical protein, conserved		Q57ZP7	48.192	33.2	0	1		X			1.06977	0.0292922	0.153349	0.81432	33.2	11	11	1.1496	0.0605468	22.649	14	33.2	11	11	0.97278	-0.0119854	11.564	13	30	10	10	1.09475	0.0393152	23.294	15
	2819	Tb927.9.8680	cytochrome c oxidase assembly factor, putative		Q38EA7	30.64	6.3	0.00040519	1		X		X	1.15434	0.0623349	0.153403	0.814166	6.3	2	2	1.1674	0.0672197	23.087	3	6.3	2	2	0.95637	-0.0193741	15.601	3	6.3	2	2	1.37771	0.139159	20.412	3
	1901	Tb927.5.3560	vesicle-associated membrane protein, putative (VAMP)	VAMP	Q57UB0	24.402	17.6	0	1		X			0.8958	-0.047789	0.153835	0.812944	17.6	3	3	1.0535	0.0226345	26.999	3	11.1	2	2	0.82358	-0.0842942	1.4669	2	11.1	2	2	0.8285	-0.0817073	39.795	3
	614	Tb927.10.3510;Tb11.v5.0886	tRNA pseudouridine synthase D (TruD), putative		Q38BP8	197.82	20.1	0	2					0.906615	-0.0425772	0.153864	0.812862	19.6	29	29	0.92929	-0.0318487	48.35	26	20.1	32	32	0.79159	-0.1015	10.522	27	17.5	28	28	1.01302	0.00561685	23.14	26
	1580	Tb927.3.3660	NADH-ubiquinone oxidoreductase complex I subunit, putative		Q57WA2	29.594	31.8	0	1		X		X	0.885639	-0.0527431	0.154058	0.812316	31.8	9	9	0.88423	-0.0534348	22.591	15	27.7	7	7	0.75892	-0.119804	20.572	11	31.4	8	8	1.03516	0.0150094	25.498	12
	1059	Tb927.11.16550	Zinc finger protein, C3H1 type-like (ZC3H46)	ZC3H46	Q381D1	56.434	26.1	0	1					1.10966	0.0451911	0.154107	0.812179	22.9	8	8	1.1567	0.0632207	10.886	8	26.1	9	9	0.95621	-0.0194467	15.303	8	24.7	8	8	1.23538	0.0917992	13.431	8
	299	Tb927.1.3030	KREL2 (KREL2)	KREL2	P86925	47.576	11.1	0	1		X			0.928131	-0.0323908	0.154127	0.81212	7.7	2	2	0.99356	-0.0028059	13.411	4	7.7	2	2	0.8323	-0.0797201	3.2806	3	11.1	3	3	0.966837	-0.0146465	19.074	3
	718	Tb927.10.700	hypothetical protein, conserved		Q38CH0	29.922	5	0	1					0.831026	-0.0803853	0.154282	0.811684	5	1	1	0.87445	-0.058265	25.819	2	5	1	1	1.0224	0.00962084		1	5	1	1	0.641931	-0.192512		1
	1174	Tb927.11.3580	Thiamin pyrophosphokinase, vitamin B1 binding domain containing protein, putative		Q386F4	48.299	5.1	0	1					1.12578	0.0514518	0.154378	0.811415	5.1	2	2	1.3401	0.127137	12.96	2	5.1	2	2	1.0476	0.0201955	21.439	2	5.1	2	2	1.0163	0.00702256	11.963	2
	1359	Tb927.11.8800	hypothetical protein, conserved		Q384E9	30.621	25.6	0	1		X		X	1.17447	0.0698422	0.154416	0.811309	17.3	3	3	1.1721	0.0689647	26.605	3	22	4	4	0.95685	-0.0191561	30.519	4	25.6	5	5	1.4445	0.159718	36.917	4
	921	Tb927.11.1260	copper-transporting ATPase-like protein, putative		Q387C6	102.34	4.1	0	1					1.08035	0.033566	0.154503	0.811063	4.1	4	4	1.167	0.0670709	4.5632	3	4.1	4	4	0.96621	-0.0149285	8.8542	3	2.1	2	2	1.11829	0.0485556	1.5393	2
	1831	Tb927.5.1370	peptidyl-prolyl cis-trans isomerase, putative	PPIase	Q57VC6	25.562	15.2	0	1					1.19338	0.076777	0.155104	0.809376	15.2	3	3	1.1408	0.0572095	6.9112	3	15.2	3	3	0.97573	-0.0106703	21.17	3	15.2	3	3	1.52683	0.183792	13.533	4
	1325	Tb927.11.760	protein phosphatase 2C, putative		Q387H4	45.599	4.7	0.0003992	1					1.21466	0.084454	0.155138	0.809283	2.7	1	1	1.6212	0.209837		1	4.7	2	2	1.0502	0.021272	60.971	2	4.7	2	2	1.05258	0.0222535	10.258	2
	2162	Tb927.7.2670	zinc finger protein family member, putative (ZC3H21)	ZC3H21	Q57Y77	49.686	64.2	0	1					1.10486	0.0433081	0.155954	0.807003	64.2	25	21	1.129	0.0526939	20.987	39	64.2	25	21	0.96222	-0.0167256	23.395	43	64.2	26	22	1.24153	0.093956	21.526	69
	2316	Tb927.7.740	chaperone protein DNAj, putative		Q57VS0	61.973	16.5	0	1		X			1.20506	0.0810075	0.156045	0.806749	7.7	4	4	1.3029	0.114911	12.502	4	16.5	7	7	0.91956	-0.0364199	13.875	6	16.5	7	7	1.4606	0.164531	24.23	10
	1927	Tb927.5.560	hypothetical protein, conserved		Q57VV7	57.756	25.4	0	1		X			0.900259	-0.0456323	0.15649	0.805514	23.7	8	8	0.95602	-0.019533	19.581	9	25.4	9	9	0.77037	-0.113301	17.801	9	18.9	6	6	0.990688	-0.0040633	27.144	8
	1178	Tb927.11.3700	Uncharacterised ACR, YagE family COG1723, putative		Q386E2	61.003	4	0	1					1.12882	0.0526255	0.15696	0.80421	4	2	2	1.3434	0.128205	8.9503	2	4	2	2	1.0827	0.0345081	10.395	2	4	2	2	0.988924	-0.00483706	0.3923	2
	463	Tb927.10.13990	hypothetical protein, conserved		Q388K0	39.633	10.5	0	1		X			1.15162	0.0613086	0.157206	0.80353	10.5	3	3	1.0814	0.0339864	11.39	5	10.5	3	3	0.99731	-0.00116983	23.451	3	10.5	3	3	1.41615	0.151109	11.567	4
	1632	Tb927.3.5370	hypothetical protein, conserved		Q580T8	34.254	25.6	0	1		X			1.2298	0.0898355	0.157294	0.803288	21.4	5	5	1.2103	0.082893	26.48	7	25.6	6	6	0.94749	-0.0234254	16.813	8	18.5	4	4	1.62195	0.210039	19.652	5
	2055	Tb927.6.4210	aldehyde dehydrogenase, putative (ALDH)	ALDH	Q586Y8	64.566	9.1	0	1		X			1.14631	0.0593026	0.157336	0.803172	7.1	3	3	1.1264	0.0516926	1.9856	4	9.1	4	4	0.96875	-0.0137883	5.1246	5	7.1	3	3	1.3804	0.140004	59.226	4
	982	Tb927.11.14360	mitochondrial carrier protein (MCP2)	MCP2	Q382A1	38.053	13.3	0	1		X		X	0.885427	-0.0528473	0.157577	0.802507	10.3	3	3	0.97312	-0.0118336	15.44	6	13.3	4	4	0.7373	-0.132356	8.3655	5	6.5	2	2	0.967492	-0.0143525	5.5125	3
	255	Tb927.10.3340;Tb11.v5.1022	protein kinase, putative		Q38BR3	98.706	10.7	0	2					1.15099	0.0610719	0.157782	0.801943	4.3	4	4	1.3118	0.117868	63.5	4	3.5	3	3	0.93324	-0.0300067	1.0866	3	8.8	6	6	1.24553	0.0953548	39.211	9
	1524	Tb927.3.1810	hypothetical protein, conserved		Q57ZD0	36.117	33.4	0	1		X			1.06839	0.02873	0.157826	0.801822	33.4	11	11	1.1134	0.0466512	12.233	14	33.4	11	11	0.96748	-0.014358	13.539	14	33.4	11	11	1.13213	0.0538967	20.398	16
	682	Tb927.10.5760	adenylate kinase, putative		Q38B28	24.31	47.9	0	1		X			1.09208	0.0382551	0.157831	0.801807	30.7	6	6	1.0957	0.0396917	11.66	10	35.8	7	7	0.97192	-0.0123695	11.369	10	47.9	9	9	1.22305	0.0874432	13.291	11
	1433	Tb927.2.2940	hypothetical protein, conserved		Q587G7	32.208	18.4	0	1		X		X	1.1276	0.0521533	0.15807	0.80115	14.4	4	4	1.1232	0.0504571	18.052	4	18.4	5	5	0.96576	-0.0151308	22.836	5	18.4	5	5	1.3217	0.121134	14.36	6
	2832	Tb927.9.9290	Polyadenylate-binding protein 1 (Poly(A)-binding protein 1) (PABP 1) (PABP1)	PABP1	Q38E63	63.029	33.4	0	1					1.08209	0.0342638	0.158076	0.801135	31.6	14	14	1.1167	0.0479365	17.235	21	33.4	15	15	0.96438	-0.0157518	16.113	22	30	12	12	1.17654	0.0706066	21.471	21
	486	Tb927.10.14590	Protein of unknown function (DUF1279), putative		Q388E4	33.674	17	0	1					1.12463	0.0510089	0.158153	0.800922	5.1	2	2	1.2027	0.0801573	5.7477	3	10.3	3	3	0.94344	-0.0252857	36.715	4	11.9	3	3	1.25359	0.098155	28.649	5
	1140	Tb927.11.2950	Nucleoporin (TbNup89)	TbNup89	Q386L6	89.154	35.6	0	1					1.12042	0.0493811	0.158865	0.798972	34	23	23	1.1756	0.0702596	18.621	19	34.5	23	23	0.94778	-0.0232925	16.731	18	32.7	21	21	1.26234	0.101176	12.778	22
	1168	Tb927.11.3490	hypothetical protein, conserved		Q386G2	87.8	38	0	1					1.09657	0.0400364	0.15929	0.797811	35.1	20	20	1.1502	0.0607734	19.735	24	34.3	20	20	0.95534	-0.019842	16.796	20	32.5	20	20	1.19999	0.0791778	17.031	22
	784	Tb927.10.8730	ABC1 family, putative		Q38AA0	50.876	38.2	0	1		X		X	1.15524	0.0626712	0.15942	0.797456	34.6	12	12	1.1251	0.0511911	9.452	23	38.2	14	14	0.96942	-0.013488	26.856	23	33.9	12	12	1.41355	0.15031	24.994	26
	2769	Tb927.9.5700	hypothetical protein, conserved		Q38EY5	238.85	14.5	0	1					1.10898	0.0449255	0.159474	0.797311	14	26	26	1.102	0.0421816	17.218	27	13.1	25	25	0.97093	-0.0128121	12.825	28	14.5	28	28	1.2747	0.105407	17.92	32
	2240	Tb927.7.460	protein farnesyltransferase beta subunit (TbPFT)	TbPFT	Q57U08	65.418	14.7	0	1					1.11296	0.0464793	0.159749	0.796561	6.7	3	3	1.249	0.0965624	9.7796	3	13.3	7	7	0.95088	-0.0218743	8.7406	4	14.7	8	8	1.16078	0.0647498	22.513	9
	959	Tb927.11.13710	hypothetical protein, conserved		Q382G6	20.895	43.8	0	1		X			1.1296	0.0529228	0.160086	0.795646	31.9	5	5	1.1613	0.0649444	22.568	5	43.8	7	7	0.9501	-0.0222307	3.53	6	42.2	6	6	1.30634	0.116055	20.317	8
	1638	Tb927.3.5550	intraflagellar transport protein 27 (IFT27)	TbRX1	Q580S0	20.638	24	0	1					1.18763	0.0746812	0.160163	0.795438	24	4	4	1.0813	0.0339462	100.59	4	24	4	4	1.0066	0.00285693	15.83	4	24	4	4	1.53901	0.18724	33.916	4
	2337	Tb927.8.1140	hypothetical protein, conserved		Q57VP0	38.292	10.3	0	1					1.1368	0.0556832	0.160166	0.79543	4.6	1	1	1.2524	0.0977431		1	4.6	1	1	1.2549	0.0986091		1	10.3	2	2	0.934754	-0.0293026	12.161	2
	1010	Tb927.11.15240	Ras-related protein RAB2B, putative (RAB2B)	RAB2	Q381R1	23.511	22.6	0	1		X			1.24392	0.0947942	0.160211	0.795308	22.6	4	4	1.2782	0.106599	22.328	5	22.6	4	4	0.92041	-0.0360187	7.4022	4	22.6	4	4	1.63607	0.213802	10.352	4
	512	Tb927.10.15290	tubulin binding cofactor c, putative		Q387Y2	178.49	17.9	0	1					1.12844	0.0524766	0.160872	0.793518	15.9	20	15	1.1328	0.0541532	11.489	16	16.2	21	16	0.95945	-0.0179777	14.671	17	16.3	20	16	1.32207	0.121254	10.184	15
	1106	Tb927.11.2250	hypothetical protein, conserved		Q386T4	26.94	28.2	0	1					1.1687	0.0677032	0.161044	0.793055	28.2	5	5	1.1032	0.0426543	36.801	6	28.2	5	5	0.98393	-0.0070358	16.324	7	20.7	4	4	1.47059	0.167491	19.49	7
	1225	Tb927.11.5050	fumarate hydratase, class I (FHm)	FHm	Q385R3	61.344	24	0	1		X			1.11254	0.0463138	0.161256	0.792484	24	10	10	1.1836	0.073205	15.409	11	24	10	10	0.94593	-0.024141	16.083	12	22.3	9	9	1.22992	0.0898774	16.378	10
	1613	Tb927.3.4760;Tb927.3.4720	vacuolar protein sorting-associated protein, putative		Q582Q9	73.148	18.9	0	2					1.13411	0.054656	0.161565	0.791653	17.6	9	9	1.1759	0.0703704	19.547	11	17.7	9	9	0.94468	-0.0247153	14.424	13	18.9	10	10	1.31315	0.118313	16.62	18
	203	Tb927.10.15470;Tb11.v5.0507	hypothetical protein, conserved		Q387W6	54.397	7.3	0	2					1.28651	0.109414	0.161684	0.791333	4.2	1	1	1.4802	0.17032		1	0	0	0				0	7.3	2	2	1.11817	0.0485071	6.3453	3
	2628	Tb927.9.12320	cystathione gamma lyase, putative		Q38DH3	44.716	10.7	0	1					1.11296	0.0464777	0.161752	0.791151	10.7	3	3	1.2895	0.110421	27.475	5	10.7	3	3	0.96983	-0.0133044	11.156	4	10.7	3	3	1.10234	0.0423161	12.522	4
	838	Tb927.11.10150	Enoyl-CoA hydratase/isomerase family, putative		Q383R4	137.64	45.7	0	1		X			1.10137	0.0419322	0.162303	0.789673	42	41	41	1.1396	0.0567524	24.88	56	43.8	42	42	0.95485	-0.0200648	13.549	45	41.1	41	41	1.22775	0.0891089	16.124	45
	766	Tb927.10.8170	nuclear pore complex protein (NUP155), putative		Q38AE7	144.37	33	0	1					1.103	0.0425771	0.163169	0.787363	23.1	25	25	1.1583	0.0638211	44.394	31	29.6	29	29	0.95014	-0.0222124	12.883	28	30.3	31	31	1.21933	0.0861226	17.054	29
	1768	Tb927.4.4320	divalent cation tolerance protein, putative		Q57Y36	12.973	32.8	0	1					1.06138	0.0258702	0.163774	0.785756	32.8	2	2	1.0766	0.0320544	4.1256	2	32.8	2	2	0.97346	-0.0116819	39.716	3	32.8	2	2	1.14088	0.0572382	32.034	3
	181	Tb11.v5.0365;Tb927.11.12870	hypothetical protein, conserved			82.854	19.7	0.00038865	2					1.16375	0.0658583	0.163836	0.785591	18.2	16	1	1.0681	0.0286119		1	16.9	16	0				0	16.4	16	1	1.26796	0.103105		1
	594	Tb927.10.2970	hypothetical protein, conserved		Q38BU8	13.79	30.4	0	1		X			1.22781	0.0891323	0.163881	0.785471	30.4	5	5	1.1569	0.0632958	5.2679	7	30.4	5	5	0.96367	-0.0160717	35.216	5	22.6	4	4	1.66025	0.220173	20.099	7
	2726	Tb927.9.3370	thioredoxin (trx)	trx	Q38FJ1	12.135	41.1	0	1		X			1.133	0.0542308	0.16423	0.784548	41.1	4	4	1.2398	0.0933516	35.839	7	32.7	3	3	0.93258	-0.0303139	46.695	4	41.1	4	4	1.25792	0.0996547	40.309	4
	2664	Tb927.9.14070	short-chain dehydrogenase, putative		Q38D48	51.103	5.2	0	1		X			1.35726	0.132662	0.164434	0.784009	5.2	1	1	1.0295	0.0126264		1	5.2	1	1	1.1127	0.0463781		1	5.2	1	1	2.18264	0.338983		1
	1866	Tb927.5.2570	translation initiation factor, putative (EIF3B)	EIF3B	Q57ZT3	79.81	13.8	0	1		X			1.06296	0.0265151	0.165098	0.782259	11.2	6	6	1.122	0.0499929	20.086	6	11.6	7	7	0.9662	-0.014933	19.33	6	11.5	6	6	1.10786	0.0444854	13.339	5
	1110	Tb927.11.2330	molybdopterin synthase sulphurylase protein, putative		Q386S6	54.862	12.1	0	1					1.07142	0.02996	0.165119	0.782202	12.1	5	5	1.0604	0.0254697	18.459	5	9.1	4	4	0.98109	-0.00829115	14.506	5	12.1	5	5	1.18223	0.0727015	13.087	6
	2297	Tb927.7.6850	trans-sialidase (TS)	TS	Q57XJ2	84.543	22.4	0	1		X			1.16205	0.0652237	0.165368	0.781547	18.7	11	3	1.1587	0.063971	15.381	4	22.4	13	5	0.94879	-0.0228299	8.4522	6	18.7	11	3	1.42735	0.15453	4.9941	3
	1320	Tb927.11.7510;Tb927.11.7460	luminal binding protein 1 (BiP), putative (BiP)	BiP		71.434	75.8	0	2					1.11604	0.04768	0.165547	0.781079	75.5	58	58	1.1563	0.0630705	13.889	145	75.8	59	59	0.94727	-0.0235262	16.28	146	75.5	58	58	1.2691	0.103496	18.458	175
	2157	Tb927.7.2510	endoplasmatic reticulum retrieval protein, putative		Q57XM3	21.303	12.1	0	1		X			1.13041	0.0532379	0.16567	0.780755	12.1	2	2	1.293	0.111599		1	5.5	1	1	0.93771	-0.0279315		1	5.5	1	1	1.19137	0.0760466	2.0136	2
	2611	Tb927.9.11580	Gim5A protein (gim5A)	gim5A	Q38DN1	26.408	47.3	0	1		X			1.09292	0.038588	0.165715	0.780638	47.3	12	3	1.1116	0.0459485	9.6992	4	47.3	14	4	0.96101	-0.0172721	9.8487	4	47.3	13	3	1.22205	0.0870874	4.7569	5
	2381	Tb927.8.2150	hypothetical protein, conserved		Q581W7	13.573	16.5	0	1					0.85317	-0.0689643	0.165801	0.780413	16.5	1	1	0.93455	-0.0293975		1	16.5	1	1				0	16.5	1	1	0.778877	-0.108531		1
	1396	Tb927.11.9700	Nascent polypeptide-associated complex subunit beta, putative		Q383V9	11.406	51.5	0	1					1.10816	0.0446022	0.165828	0.780343	50.5	5	5	1.1523	0.0615656	10.242	5	50.5	5	5	0.94869	-0.0228757	26.395	5	51.5	6	6	1.24485	0.0951168	9.4603	10
	2247	Tb927.7.4970;Tb11.v5.0178	glutamine synthetase, putative (GS)	GS	Q57ZJ2	42.433	65.1	0	2					1.04758	0.0201864	0.166133	0.779545	65.1	27	27	1.1057	0.0436373	16.332	84	65.1	28	28	0.97685	-0.0101721	18.08	76	65.1	28	28	1.06437	0.027094	21.021	109
	1685	Tb927.4.1670	cytochrome b5-like Heme/Steroid binding domain containing protein, putative (POMP29)	POMP29	Q581R4	17.389	41.8	0	1		X			1.12574	0.0514386	0.166162	0.779468	41.8	5	5	1.0862	0.0359098	25.47	8	41.8	5	5	0.97782	-0.00974108	25.935	8	41.2	4	4	1.34322	0.128147	12.16	6
	2395	Tb927.8.2560	spliceosomal U5 snRNP-specific protein, putative		Q57XD3	17.713	7.7	0.0003962	1					1.2662	0.102502	0.166192	0.779389	7.7	1	1	1.4965	0.175077		1	7.7	1	1	1.5535	0.191311		1	7.7	1	1	0.87321	-0.0588813		1
	498	Tb927.10.14860	Complex 1 protein (LYR family), putative		Q388C0	83.434	52.3	0	1		X		X	0.912516	-0.0397595	0.166264	0.779202	48.7	30	30	0.96231	-0.016685	10.067	36	48.9	31	31	0.79102	-0.101813	35.079	38	47	30	30	0.998203	-0.000781027	20.578	45
	1968	Tb927.6.1850	quiescin sulfhydryl oxidase (QSOX)	QSOX	Q585M6	58.754	5.7	0	1					1.36021	0.133606	0.166545	0.778467	4.4	2	2	1.0974	0.040365	4.9638	3	5.7	3	3	1.038	0.0161974	21.398	3	4.4	2	2	2.20931	0.344257	107.92	2
	2594	Tb927.9.10770	Polyadenylate-binding protein 2 (Poly(A)-binding protein 2) (Poly(A)-binding protein II) (PABII) (Polyadenylate-binding nuclear protein 1) (Nuclear poly(A)-binding protein 1) (PABP2), putative (PABP2)	PABP2	Q38DU2	62.147	66.3	0	1		X			1.10116	0.0418494	0.166596	0.778334	63.6	39	39	1.1171	0.0480921	17.316	102	66.3	43	43	0.95874	-0.0182992	21.285	101	65	40	40	1.24668	0.0957552	32.576	118
	136	Tb927.7.4810;Tb11.v5.0163	HD domain containing protein, putative		Q57X97	52.176	45.9	0	2				X	0.920537	-0.035959	0.166705	0.77805	42.1	13	13	0.92572	-0.0335204	29.139	17	42.8	13	13	0.81963	-0.0863822	13.898	15	42.8	13	13	1.02808	0.0120255	14.105	20
	2847	Tb927.9.9840	lipoic acid containing carrier protein, putative (GCVH)	GCVH	Q38E17	15.216	23.9	0	1		X			1.04991	0.0211515	0.166741	0.777957	23.9	3	3	1.0437	0.0185757	9.0557	5	14.5	2	2	0.98526	-0.00644915	11.353	4	23.9	3	3	1.12545	0.0513279	10.982	6
	2465	Tb927.8.4930	hypothetical protein, conserved		Q57UV9	33.895	15.7	0	1		X			0.927316	-0.0327722	0.16691	0.777518	8.5	2	2	1.0423	0.0179927	1.3005	2	15.7	3	3	0.89358	-0.0488666	4.8918	3	8.5	2	2	0.856164	-0.0674428	7.4471	2
	831	Tb927.11.10040	hypothetical protein, conserved		Q383S5	13.539	23.8	0	1		X		X	1.11108	0.0457454	0.167063	0.77712	23.8	2	2	1.1305	0.0532706	21.018	3	23.8	2	2	0.954	-0.0204516	6.1686	3	23.8	2	2	1.2718	0.104417	4.6077	2
	477	Tb927.10.14310	hypothetical protein, conserved		Q388H1	37.718	8.6	0	1					1.07935	0.0331642	0.168307	0.773898	0	0	0				0	4.5	1	1	1.1286	0.05254		1	8.6	2	2	1.03226	0.0137883		1
	1959	Tb927.6.1550	Leucine-rich repeat, ribonuclease inhibitor subtype domain-containing protein (POMP30)	POMP30	Q585Q5	38.864	20.1	0	1		X			1.08264	0.0344837	0.168947	0.77225	13	3	3	1.0805	0.0336248	13.437	5	15.3	4	4	0.97077	-0.0128837	14.579	7	20.1	5	5	1.20979	0.0827099	9.0309	4
	1439	Tb927.2.3370	UDP-Gal or UDP-GlcNAc-dependent glycosyltransferase, putative		Q587E7	43.687	43.8	0	1		X			0.898304	-0.0465765	0.169518	0.770784	32.1	13	13	0.88374	-0.0536755	13.148	16	43.8	16	16	0.78073	-0.107499	15.577	21	33.2	13	13	1.05062	0.0214452	15.134	21
	1104	Tb927.11.2200	DNA-directed RNA polymerase II, putative (RPB11)	RPB11	Q386T9	14.799	8.3	0.000392	1					1.12712	0.0519699	0.170072	0.769366	8.3	1	1	1.3397	0.127008		1	8.3	1	1	0.96018	-0.0176473		1	8.3	1	1	1.11314	0.0465496		1
	1370	Tb927.11.9130	replication factor A, 51kDa subunit, putative		Q384B5	52.331	5.6	0.00039277	1					1.29351	0.111769	0.170174	0.769107	3.5	1	1	1.9424	0.288339		1	5.6	2	2	0.98354	-0.00720797	22.496	2	3.5	1	1	1.13286	0.054177		1
	443	Tb927.10.1340	hypothetical protein, conserved		Q38CA6	60.644	10.9	0	1					1.11585	0.0476051	0.170186	0.769077	5.9	3	3	0.99783	-0.000943443	3.7776	3	7.8	4	4	1.0482	0.0204442	15.82	4	10.9	6	6	1.32836	0.123315	34.338	7
	1863	Tb927.5.2530	Domain of unknown function (DUF1726)/Helicase/GNAT acetyltransferase 2/Possible tRNA binding domain containing protein, putative		Q582B4	114.91	14.9	0	1					1.09252	0.0384303	0.170409	0.768509	14.9	11	11	1.2138	0.0841471	14.614	12	14.9	11	11	0.95346	-0.0206975	9.3077	11	8.5	7	7	1.12679	0.0518414	10.459	6
	1315	Tb927.11.7330	hypothetical protein, conserved		Q384T2	23.281	9	0.00038745	1					1.11975	0.0491202	0.170558	0.768127	9	1	1	0.9836	-0.00718148		1	9	1	1	1.0688	0.0288964		1	9	1	1	1.33551	0.125646		1
	553	Tb927.10.1960	hypothetical protein, conserved		Q38C47	83.438	6.4	0	1					1.52466	0.183174	0.170721	0.767713	4.7	3	3	0.79535	-0.0994417	65.36	3	1.2	1	1	2.5161	0.400728		1	2.9	2	2	1.77107	0.248236	76.061	2
	914	Tb927.11.12380	hypothetical protein, conserved		Q382U3	46.26	4.6	0	1					1.13724	0.0558529	0.170776	0.767572	4.6	1	1	1.2479	0.0961798		1	4.6	1	1	1.2754	0.105646		1	4.6	1	1	0.924129	-0.0342674		1
	2501	Tb927.8.6060	2-amino-3-ketobutyrate coenzyme A ligase, putative		Q57YK7	43.734	74	0	1		X		X	1.09266	0.038486	0.17087	0.767333	59.7	23	23	1.1124	0.046261	20.879	48	74	27	27	0.95745	-0.0188839	18.98	61	59.4	23	23	1.22484	0.088081	30.655	45
	1735	Tb927.4.3410	selenoprotein, putative		Q585K9	85.794	8.5	0	1					1.15892	0.0640552	0.171375	0.766052	8.5	5	5	1.3557	0.132164	12.679	4	7.1	4	4	0.91638	-0.0379244	27.51	3	8.5	5	5	1.25293	0.0979264	16.169	5
	1235	Tb927.11.530	RNA-binding protein, putative (RBP3)	RBP3	Q387J8	22.331	21	0	1		X			1.1457	0.0590691	0.171578	0.765538	14.5	2	2	1.3788	0.139501	3.9817	3	7	1	1	0.94109	-0.0263688		1	21	3	3	1.15898	0.0640748	8.2981	3
	1675	Tb927.4.1420	hypothetical protein, conserved		Q581T9	15.664	33.6	0	1					1.1447	0.0586933	0.171894	0.764739	33.6	3	3	1.1227	0.0502637	11.155	4	26.1	2	2	0.95625	-0.0194286	9.5442	3	33.6	3	3	1.39716	0.145245	14.451	4
	2377	Tb927.8.2020	agmatinase, putative		Q581Y0	36.517	7.6	0	1		X			1.21419	0.0842884	0.171907	0.764706	7.6	3	3	1.3888	0.14264	22.591	3	7.3	2	2	1.4539	0.162535	43.516	2	7.3	2	2	0.886525	-0.0523091	15.698	2
	769	Tb927.10.8210	KREPA2 (KREPA2)	KREPA2	Q38AE3	62.912	7.8	0	1		X			1.15488	0.0625376	0.171976	0.764532	6	2	2	0.96598	-0.0150319	5.2089	2	4.1	1	1	1.1074	0.0443045		1	6	2	2	1.43993	0.15834	0.113	2
	1300	Tb927.11.6790	predicted WD40 repeat protein		Q384Z1	89.011	4.4	0	1					1.0916	0.0380644	0.171977	0.764529	2.7	2	2	1.1349	0.0549576	1.2272	2	4.4	3	3	0.95065	-0.0219793	3.8448	3	4.4	3	3	1.20563	0.081215	3.7515	3
	2277	Tb927.7.6180	hypothetical protein, conserved		Q57VJ3	29.957	23.4	0	1					1.05445	0.0230262	0.172415	0.763425	19.4	4	4	1.1138	0.0468072	17.416	4	23.4	5	5	0.96821	-0.0140304	20.947	5	23.4	5	5	1.08718	0.0363019	27.296	6
	1929	Tb927.5.580	prefoldin subunit, putative		Q57VV5	15.578	20.7	0	1					1.158	0.0637087	0.172577	0.763018	20.7	2	2	1.4314	0.155761	20.923	2	11.1	1	1	1.147	0.0595634		1	20.7	2	2	0.945805	-0.0241982	5.4837	2
	1771	Tb927.4.440	NADH:ubiquinone oxidoreductase, ESSS subunit, putative		Q57UT1	13.767	12.5	0	1				X	0.842143	-0.0746143	0.17258	0.763008	12.5	1	1	0.8449	-0.0731947		1	12.5	1	1	0.6595	-0.180785		1	12.5	1	1	1.07186	0.030137		1
	760	Tb927.10.8060	SET domain containing protein, putative		Q38AF8	51.643	10.7	0	1					1.13023	0.0531657	0.172863	0.762299	7.9	3	3	1.2241	0.0878169	24.22	4	7.7	3	3	1.2731	0.104863	13.408	4	10.7	4	4	0.926441	-0.0331824	21.533	6
	1176	Tb927.11.3660	dynein light chain Tctex-type, putative		Q386E6	13.273	36.2	0	1					1.18292	0.0729572	0.172892	0.762226	36.2	3	3	1.2838	0.108497	28.525	3	12.9	2	2	0.90486	-0.0434186		1	36.2	3	3	1.42493	0.153793	10.429	4
	2147	Tb927.7.2260	SEP domain containing protein, putative		Q57XP8	30.059	11.5	0	1					1.12548	0.051338	0.173411	0.760923	11.5	2	2	1.3504	0.130462	25.011	5	3.6	1	1	0.97035	-0.0130716	21.451	3	11.5	2	2	1.08799	0.0366231	4.4911	3
	1230	Tb927.11.5190	leucine-rich repeat protein (LRRP), putative		Q385P9	168.29	6.8	0	1					1.05502	0.0232618	0.173433	0.760869	5.5	7	7	1.1391	0.0565619	21.72	5	5.2	6	6	1.0537	0.022717	12.349	5	5.1	6	6	0.978378	-0.00949339	17.418	7
	1321	Tb927.11.7480	vacuolar type h+ ATPase subunit, putative		Q384Q8	26.323	6	0	1					1.11421	0.0469652	0.173789	0.759977	6	1	1	1.2472	0.0959361	18.649	2	6	1	1	0.93508	-0.0291512	15.552	2	6	1	1	1.18607	0.0741106	0.12505	2
	522	Tb927.10.15530;Tb11.v5.0748	ABC transport system ATP-binding protein, putative		Q387W0	67.522	10	0	2					1.08165	0.0340879	0.173823	0.759894	8.1	3	3	1.1965	0.0779127	9.3684	3	10	4	4	0.95934	-0.0180274	41.364	5	8.1	3	3	1.1025	0.0423783	15.211	4
	1612	Tb927.3.4790;Tb927.3.4750	Aminopeptidase M1, putative			97.251	17.9	0	2					1.07265	0.0304573	0.174081	0.759249	16	12	12	1.2001	0.0792174	15.223	19	15.4	12	12	0.99098	-0.00393511	16.991	17	16.3	12	12	1.03774	0.0160897	19.655	18
	212	Tb927.10.7100;Tb11.v5.0580	delta-4 fatty acid desaturase		Q38AQ3	47.965	6.9	0	2				X	1.07077	0.029696	0.174241	0.75885	5.2	2	2	1.0957	0.0396917	30.646	9	5.2	2	2	0.96215	-0.0167572	14.375	8	6.9	3	3	1.16454	0.0661535	25.683	10
	1139	Tb927.11.2930	hypothetical protein, conserved		Q386L8	13.477	22.3	0	1		X		X	0.880356	-0.0553418	0.174448	0.758335	22.3	2	2	0.87477	-0.0581061	31.681	3	22.3	2	2	0.73632	-0.132933	56.266	4	11.6	1	1	1.05929	0.0250142	18.563	3
	2585	Tb927.9.10500	HAD hydrolase, TIGR01456 family/HAD hydrolase, family IIA, putative		Q38DW6	59.455	19.1	0	1		X			0.874347	-0.0583162	0.174609	0.757934	13	5	5	0.91984	-0.0362877	22.15	5	19.1	7	7	0.70722	-0.150445	45.009	6	13	5	5	1.02751	0.0117845	24.489	5
	99	Tb06.3A7.270	hypothetical protein, conserved			123.84	5.6	0	1					1.06199	0.026119	0.17484	0.75736	4.3	5	5	1.044	0.0187005	11.756	4	5.6	6	6	0.98405	-0.00698283	9.7207	4	4.5	5	5	1.16584	0.0666393	21.449	3
	127	Tb927.10.1160;Tb11.0550	hypothetical protein, conserved		Q4FKF6	17.503	36.5	0	2				X	0.918209	-0.0370583	0.175103	0.756706	25.7	4	4	0.96753	-0.0143356	6.0436	4	36.5	7	7	0.79849	-0.0977305	10.118	6	31.8	6	6	1.00205	0.000891217	9.6346	6
	1226	Tb927.11.5060	Mitochondrial small ribosomal subunit Rsm22, putative		Q385R2	119.59	23.2	0	1		X			0.89047	-0.0503806	0.17593	0.75466	22.6	19	19	0.9226	-0.0349865	14.07	18	20.9	18	18	0.74244	-0.129339	13.105	13	19.4	16	16	1.03082	0.0131835	10.251	13
	2737	Tb927.9.3780	Uncharacterised protein family (UPF0041), putative		Q38FF5	9.2288	34.9	0	1					1.13888	0.0564779	0.175935	0.754648	9.3	1	1	1.0626	0.0263698	20.866	2	9.3	1	1	0.98754	-0.0054453		1	34.9	2	2	1.4077	0.148509	12.902	2
	2024	Tb927.6.3530	hypothetical protein, conserved		Q584Z3	30.913	5.4	0	1		X		X	1.18124	0.0723385	0.175967	0.754568	5.4	1	1	1.4854	0.171843		1	5.4	1	1	0.92078	-0.0358441		1	5.4	1	1	1.20508	0.0810161	12.872	2
	698	Tb927.10.6200	hypothetical protein, conserved		Q38AY6	12.255	27.9	0	1		X			0.858393	-0.0663139	0.17601	0.754463	27.9	3	3	0.97614	-0.0104879	28.079	3	21.2	2	2	0.66597	-0.176545	43.564	2	27.9	3	3	0.972952	-0.0119086	40.066	3
	800	Tb927.10.920	Ribosomal protein L1p/L10e family, putative		Q38CE8	32.531	5.4	0.0036914	1		X			1.05661	0.0239137	0.176037	0.754396	5.4	2	2	1.0501	0.0212307	8.3295	2	2.7	1	1	0.97927	-0.00909755		1	5.4	2	2	1.14712	0.059608	4.6046	2
	2106	Tb927.6.950	cysteinyl-tRNA synthetase, putative	CysRS	Q585F2	89.376	52.1	0	1		X			1.06178	0.0260358	0.176847	0.752402	48.8	38	38	1.1336	0.0544598	13.483	56	49.8	41	41	0.96236	-0.0166624	16.272	53	52.1	42	42	1.09726	0.04031	11.19	57
	848	Tb927.11.10370	glycosyl hydrolase-like protein		Q383P2	118.83	35.6	0	1					1.10786	0.0444832	0.176913	0.752239	33.3	32	32	1.1529	0.0617916	14.37	49	34.7	34	34	0.94027	-0.0267474	38.81	41	32.8	31	31	1.25431	0.0984055	15.445	37
	1709	Tb927.4.2310	asparaginyl-tRNA synthetase, putative	AsnRS	Q584F6	75.462	6.9	0	1					1.14501	0.0588101	0.177775	0.750129	5.7	3	3	1.4188	0.151921	22.571	3	6.9	4	4	0.96371	-0.0160536	32.988	4	6.9	4	4	1.0979	0.0405627	4.9207	4
	120	Tb11.02.5390b;Tb11.02.5390	mRNA processing protein, putative			120.71	38.3	0	2					0.912638	-0.0397014	0.178094	0.749351	33.2	32	32	0.97913	-0.00915964	19.504	32	36.3	34	34	0.78279	-0.106355	28.473	31	36.5	34	34	0.991768	-0.00358977	14.827	34
	658	Tb927.10.4980	ubiquitin-like protein DSK2, putative (DSK2)	DSK2	Q38BA3	32.186	21.2	0	1					1.03999	0.0170286	0.178191	0.749114	20.2	4	4	1.0853	0.0355498	11.65	5	15.2	3	3	0.97466	-0.0111469	19.502	5	16.2	4	4	1.06337	0.0266828	16.681	6
	623	Tb927.10.3730	SET domain containing protein, putative		Q38BM6	75.395	4.8	0	1		X		X	1.19576	0.0776445	0.178788	0.747662	4.8	3	3	1.2155	0.084755	14.768	3	4.8	3	3	0.91373	-0.0391821	9.7302	3	4.8	3	3	1.53943	0.187361	2.6722	2
	1817	Tb927.5.1030	Iron-sulfur assembly protein 2 (Isa2)	Isa2	Q57W48	19.07	23.1	0	1		X			1.16345	0.0657467	0.178911	0.747362	23.1	3	3	1.168	0.0674428	12.789	3	23.1	3	3	0.93066	-0.031209	22.309	4	23.1	3	3	1.44879	0.161006	18.453	4
	1456	Tb927.2.4240	GTP binding protein, putative		Q586V0	40.685	44.4	0	1		X			1.07658	0.0320458	0.178973	0.747214	40.1	12	12	1.0951	0.0394538	12.152	13	44.4	13	13	0.95922	-0.0180818	17.851	13	39.8	10	10	1.18786	0.0747653	17.298	9
	1857	Tb927.5.2260;Tb927.5.2230;Tb927.5.2170;Tb927.5.2160;Tb927.5.2200	conserved protein		Q582D9	12.354	17.2	0	5					1.22429	0.0878845	0.179313	0.746388	17.2	1	1	1.0774	0.032377		1	0	0	0				0	17.2	1	1	1.39121	0.143392		1
	1443	Tb927.2.3780	translation initiation factor IF-2, putative		Q586X2	94.472	13.9	0	1					1.03535	0.0150889	0.17957	0.745766	13	8	8	0.9921	-0.00344455	10.031	8	13.9	9	9	1.0212	0.00911081	16.346	8	12.8	8	8	1.09547	0.0396006	19.013	8
	579	Tb927.10.2590	methyltransferase domain containing protein, putative		Q38BY6	91.396	4.2	0	1					1.16693	0.067044	0.180232	0.744168	4.2	2	2	1.0982	0.0406814	28.394	2	4.2	2	2	0.96427	-0.0158013	11.909	2	4.2	2	2	1.50056	0.176252	20.982	3
	412	Tb927.10.12630	hypothetical protein, conserved		Q388Y0	25.138	9.2	0.001518	1		X			1.10517	0.0434277	0.180245	0.744136	5.5	1	1	1.0371	0.0158206		1	5.5	1	1	1.1777	0.0710347		1	3.7	1	1				0
	139	Tb927.7.4940;Tb11.v5.0175	oligopeptidase B protein, putative		Q57XB0	104.35	10.5	0	2					1.08364	0.0348861	0.180785	0.742838	9.2	6	6	1.1148	0.047197	15.672	7	6.3	4	4	0.95134	-0.0216642	22.483	7	10.5	7	7	1.19985	0.0791257	24.041	7
	1579	Tb927.3.3630	Elongation factor Ts, mitochondrial, putative (EF-Ts)	EF-Ts	Q57W99	29.732	19	0	1		X			1.10288	0.0425277	0.181004	0.742312	19	3	3	1.0893	0.0371475	22.559	4	19	3	3	0.96056	-0.0174755	7.4438	3	19	3	3	1.28207	0.107911	6.4192	3
	2368	Tb927.8.1890	cytochrome c1, heme protein, mitochondrial, putative (CYC1)	CYC1	D6XKS6	30.071	21.3	0	1		X		X	0.897148	-0.0471361	0.181352	0.741478	21.3	4	4	0.88643	-0.0523556	6.8784	8	21.3	4	4	0.7688	-0.114187	9.9918	8	21.3	4	4	1.05958	0.0251338	8.6796	8
	764	Tb927.10.8110	Protein of unknown function (DUF2453), putative		Q38AF3	30.41	23	0	1		X		X	1.08959	0.0372618	0.18173	0.740572	23	7	7	1.1599	0.0644205	17.076	8	23	7	7	0.94111	-0.0263596	29.595	9	19.3	6	6	1.18502	0.0737245	17.102	9
	636	Tb927.10.4080	hypothetical protein, conserved		Q38BJ2	127.1	24.8	0	1		X		X	1.11899	0.0488247	0.181924	0.740111	21.2	12	12	1.1206	0.0494506	17.224	14	24.2	16	16	0.94621	-0.0240125	25.389	20	23.9	16	16	1.32141	0.121036	16.143	24
	1146	Tb927.11.3100	Present in the outer mitochondrial membrane proteome 13 (POMP13)	POMP13	Q386K1	39.598	10.5	0	1		X			1.04165	0.0177218	0.18259	0.738523	10.5	3	3	1.1167	0.0479365	28.119	4	10.5	3	3	0.99766	-0.00101744	15.602	4	10.5	3	3	1.01449	0.00624643	17.744	4
	178	Tb11.v5.0326	retrotransposon hot spot (RHS) protein, putative			34.883	30.1	0	1					1.69768	0.229856	0.182849	0.737907	27.5	7	2	1.2267	0.0887384	18.405	3	30.1	8	3	0.95457	-0.0201922	36.638	3	27.2	7	2	4.17851	0.621021	172.18	2
	1242	Tb927.11.5450	malic enzyme		Q385M3	63.119	48.3	0	1		X			1.17523	0.0701239	0.183402	0.736596	43.1	14	14	1.2212	0.0867868	29.804	15	48.3	16	16	0.90742	-0.0421917	15.095	16	43.8	14	14	1.46479	0.165776	23.808	12
	1480	Tb927.2.5160	chaperone protein DNAj, putative		Q585V4	44.327	52.2	0	1					1.03711	0.0158259	0.183462	0.736454	48.5	14	14	1.0819	0.0341871	9.2232	18	48.2	14	14	0.97515	-0.0109286	16.087	18	44.2	13	13	1.05735	0.0242191	24.968	27
	709	Tb927.10.670	hypothetical protein, conserved		Q38CH3	26.877	11.5	0	1					1.39349	0.144104	0.183693	0.735908	11.5	2	2	1.0191	0.0082168	16.727	3	4.4	1	1	1.0736	0.0308425	0.23502	2	4.4	1	1	2.47317	0.393253		1
	1192	Tb927.11.4130	ubiquitin-like protein, putative		Q386A3	67.282	9	0	1					1.08678	0.036143	0.183699	0.735892	7.4	4	4	0.99525	-0.00206781	17.855	3	9	5	5	1.0288	0.012331	9.9409	4	7.4	4	4	1.25362	0.0981659	13.143	4
	2538	Tb927.8.7040	hypothetical protein, conserved		Q57YR1	21.365	51.3	0	1		X		X	1.10832	0.0446646	0.183802	0.73565	51.3	13	13	1.1204	0.0493731	13.561	14	47.1	11	11	0.94499	-0.0245728	19.309	15	47.6	12	12	1.28586	0.109193	16.047	17
	1756	Tb927.4.4060;REV__Tb927.4.2280	hypothetical protein, conserved		Q57Y10	104.06	13	0	2					1.06948	0.0291738	0.184502	0.733999	12.3	8	8	1.133	0.0542299	20.68	7	13	9	9	0.95159	-0.0215501	15.194	9	11.3	7	7	1.1346	0.0548417	11.048	7
	2348	Tb927.8.1430	hypothetical protein, conserved		Q580I0	19.865	13.3	0	1		X			0.789782	-0.102493	0.184557	0.73387	13.3	2	2	0.54845	-0.260863		1	6.6	1	1	0.80507	-0.0941664		1	13.3	2	2	1.11571	0.0475514	7.3106	2
	1733	Tb927.4.330	hypothetical protein, conserved		Q57UU2	43.016	12.9	0	1		X			0.920821	-0.0358248	0.184646	0.733661	12.9	3	3	0.99301	-0.00304638	37.496	3	7.7	2	2	0.79775	-0.0981332	10.938	2	7.7	2	2	0.98561	-0.00629486	17.847	3
	768	Tb927.10.8200	Ribosomal protein L1p/L10e family, putative		Q38AE4	30.838	21.9	0	1					1.10687	0.0440974	0.184701	0.73353	21.9	4	4	1.1504	0.0608489	17.62	3	21.9	4	4	0.93509	-0.0291466	17.474	4	21.9	4	4	1.26064	0.10059	19.128	4
	1924	Tb927.5.510	hypothetical protein, conserved		Q57VW2	14.154	29.9	0	1		X		X	1.08851	0.0368326	0.18513	0.732523	29.9	3	3	1.098	0.0406023	17.146	4	29.9	3	3	0.95367	-0.0206019	15.569	5	29.9	3	3	1.23168	0.0904975	10.297	5
	608	Tb927.10.3280	60S ribosomal proteins L38, putative		Q38BR9	9.5664	52.4	0	1					1.08753	0.0364412	0.18513	0.732523	52.4	8	5	1.1209	0.0495669	30.593	8	52.4	7	4	0.94626	-0.0239895	7.8222	6	52.4	8	5	1.21268	0.0837461	6.6955	7
	1190	Tb927.11.4020	Complex1_LYR-like, putative		Q386B2	19.159	35	0	1		X			1.13927	0.0566275	0.185263	0.732211	35	7	7	1.1259	0.0514998	9.8397	7	28.8	6	6	0.94123	-0.0263042	11.132	8	30.1	7	7	1.39536	0.144687	15.442	11
	1185	Tb927.11.3900	glycosyltransferase family-like protein, putative		Q386C4	31.198	25.8	0	1		X			1.14443	0.0585903	0.185429	0.731823	25.5	6	6	1.1958	0.0776585	15.344	9	25.8	7	7	0.91612	-0.0380476	21.507	9	21.8	6	6	1.36823	0.13616	15.682	10
	2590	Tb927.9.10630	hypothetical protein, conserved		Q38DV3	28.977	49.2	0	1					1.11139	0.0458649	0.185945	0.730615	32.3	7	7	1.0879	0.036589	11.586	12	36.5	8	8	0.95803	-0.0186209	8.5103	12	45.1	8	8	1.31712	0.119627	13.098	16
	1707	Tb927.4.2260	centrin, putative (centrin1)	centrin1	Q584G1	21.119	11.5	0	1					1.0864	0.0359907	0.18604	0.730394	11.5	2	2	1.1899	0.0755105	15.847	2	11.5	2	2	0.94112	-0.026355	11.624	3	11.5	2	2	1.14503	0.0588166	20.704	3
	1629	Tb927.3.5240	hypothetical protein, conserved		Q580V1	66.655	13.4	0	1		X			0.919513	-0.0364423	0.186307	0.729771	13.4	7	7	0.90286	-0.0443796	18.548	7	6.2	4	4	0.81763	-0.0874432	12.543	5	12	6	6	1.05316	0.0224959	29.634	7
	1128	Tb927.11.2650;Tb927.9.15050	heat shock protein 84, putative		Q386P5	84.2	58.3	0	2					0.924016	-0.0343207	0.186444	0.729451	54.6	41	41	0.97008	-0.0131924	18.126	56	58	45	45	0.80578	-0.0937835	10.714	58	52.2	41	41	1.00929	0.004014	21.9	54
	2778	Tb927.9.6290;Tb927.9.6170;Tb927.9.6230	arginine kinase (AK)	AK	Q38EU9	40.196	40.7	0	3					1.09298	0.0386113	0.186499	0.729324	37.1	12	12	1.1141	0.0469242	22.827	14	35.1	13	13	0.94655	-0.0238564	15.672	18	37.1	11	11	1.23813	0.092766	23.902	13
	886	Tb927.11.11390	2OG-Fe(II) oxygenase superfamily, putative		Q383D9	30.964	48.5	0	1					1.14018	0.056975	0.187085	0.727962	48.5	12	12	1.1624	0.0653556	25.755	16	48.5	12	12	0.92496	-0.033877	35.975	11	48.5	12	12	1.37863	0.139446	22.918	22
	1234	Tb927.11.5290	mitochondrial carrier protein (MCP9)	MCP9	Q385N9	29.883	41.8	0	1		X		X	1.1605	0.0646454	0.187245	0.72759	31.2	9	9	1.1283	0.0524246	16.561	14	39	10	10	0.93879	-0.0274315	15.624	16	31.6	10	10	1.47551	0.168943	9.069	16
	1251	Tb927.11.5680	dynein light chain, putative		Q385K0	23.96	5.7	0	1		X			1.45327	0.162345	0.187623	0.726714	5.7	1	1	1.866	0.270912	6.485	2	0	0	0				0	5.7	1	1	1.13182	0.0537787		1
	2478	Tb927.8.5330	tyrosyl/methionyl-tRNA synthetase, putative		Q57UK5	24.204	12.1	0	1					1.07045	0.0295678	0.187741	0.72644	12.1	2	2	1.2049	0.080951	27.148	3	12.1	2	2	1.0287	0.0122887	14.951	3	12.1	2	2	0.989609	-0.00453632	9.0481	4
	1365	Tb927.11.8980	Elongation factor G 2, mitochondrial, putative (EF-G2)	EF-G2	Q384D0	90.047	8.4	0	1					1.15187	0.0614027	0.18793	0.726004	8.4	4	4	1.235	0.091667	10.661	4	6.6	3	3	1.3699	0.136689	54.32	3	8.4	4	4	0.903342	-0.0441476	64.538	3
	2705	Tb927.9.2020	60S ribosomal protein L38, putative		Q38FV6	9.5002	31.7	0.0026316	1					1.09699	0.0402031	0.18801	0.725818	31.7	5	2	1.1468	0.0594877	94.704	3	31.7	5	2	0.93584	-0.0287984	8.318	3	31.7	4	1	1.23004	0.0899201	4.0266	2
	194	Tb927.1.1560;Tb11.v5.0464	vesicular-fusion protein nsf, putative		Q4GZ63	79.953	12.4	0	2					1.08084	0.0337626	0.188036	0.725758	7.6	4	3	1.156	0.0629578	19.376	3	8.8	5	4	0.94181	-0.0260367	10.544	3	9	5	4	1.15976	0.0643668	11.976	3
	1155	Tb927.11.3260	mitochondrial DNA polymerase I protein D, putative (POLID)	POLID	Q386I5	182.88	26.3	0	1		X		X	0.936961	-0.0282787	0.188133	0.725536	18	28	28	0.96453	-0.0156843	8.879	25	21.9	32	32	0.83833	-0.076585	21.486	27	21.5	31	31	1.01726	0.00743323	19.106	26
	971	Tb927.11.14080	cyclin 2 (CYC2)	CYC2	Q382C9	24.301	17.1	0	1		X			1.15363	0.0620657	0.188275	0.725207	17.1	3	3	1.157	0.0633334	10.197	4	17.1	3	3	0.92493	-0.0338911	36.016	5	17.1	3	3	1.43468	0.156755	2.9635	5
	1718	Tb927.4.2550	hypothetical protein, conserved		Q584D2	32.131	8.8	0	1		X		X	1.11821	0.0485215	0.188356	0.72502	8.8	3	3	1.0431	0.0183259	9.5398	3	8.8	3	3	0.98582	-0.00620238	6.3947	3	4.8	2	2	1.35969	0.133441	0.73653	2
	972	Tb927.11.14090	hypothetical protein, conserved		Q382C8	51.674	18.5	0	1					1.09341	0.0387829	0.188384	0.724955	18.3	8	8	1.1331	0.0542682	77.268	17	18.5	8	8	0.93965	-0.0270339	18.618	21	18.5	8	8	1.22776	0.0891142	21.908	23
	2582	Tb927.9.10400	hypothetical protein, conserved		Q38DX4	50.645	12.2	0	1		X			1.06127	0.0258249	0.188601	0.724457	12.2	5	5	1.08	0.0334238	9.2851	9	12.2	5	5	0.96126	-0.0171591	16.704	9	12.2	5	5	1.15136	0.0612102	24.234	12
	425	Tb927.10.12960	Ras-related protein Rab5A (RAB5A)	RAB5A	Q388V0	24.484	45.2	0	1		X			1.10302	0.042582	0.188934	0.723691	45.2	9	9	1.157	0.0633334	15.936	12	41.7	8	8	0.93129	-0.0309151	40.913	10	41.3	8	8	1.24545	0.0953277	13.103	13
	1999	Tb927.6.2550	RNA-binding protein, putative (TRRM2)	TRRM2	Q584Q1	79.849	38.4	0	1					1.10665	0.0440106	0.189528	0.722326	38.3	29	29	1.13	0.0530784	17.667	46	38.3	29	29	0.93732	-0.0281121	17.263	41	35.4	28	28	1.27957	0.107065	15.795	36
	879	Tb927.11.11250	cytosolic malate dehydrogenase (cMDH)	cMDH	Q383F3	35.151	10.7	0	1					1.07612	0.0318588	0.189938	0.721387	4	1	1				0	10.7	2	2	1.1311	0.053501	4.2071	2	4	1	1	1.0238	0.0102166		1
	2164	Tb927.7.270	ribosome biogenesis protein, putative		Q57U27	41.798	5.7	0	1					1.11724	0.0481472	0.190094	0.721032	5.7	2	2	1.1355	0.0551871	1.3142	3	5.7	2	2	0.93372	-0.0297833	40.887	3	5.7	2	2	1.31534	0.119038	15.958	4
	2715	Tb927.9.2620	Domain of unknown function (DUF4460), putative		Q38FQ8	76.723	11.7	0	1		X			0.853058	-0.0690214	0.190311	0.720536	10.2	6	6	0.92693	-0.0329531	21.922	6	9.8	6	6	0.64632	-0.189552	4.1373	5	9.8	6	6	1.03619	0.0154412	10.972	5
	733	Tb927.10.7430	GTP-binding protein, putative		Q38AM0	51.559	29.4	0	1					1.08478	0.0353401	0.190399	0.720335	27.5	8	8	1.1087	0.044814	19.562	13	29.4	9	9	0.94696	-0.0236684	21.019	15	29.4	9	9	1.21584	0.0848747	13.096	14
	1717	Tb927.4.2540	ubiquitin, putative		Q584D3	8.668	21.8	0	1		X			1.17383	0.0696065	0.190584	0.719913	21.8	1	1	1.3825	0.140665		1	21.8	1	1	0.88118	-0.0549354		1	21.8	1	1	1.32767	0.12309		1
	1649	Tb927.3.760	hypothetical protein, conserved		Q57WV9	60.033	8.9	0	1					1.13239	0.0539967	0.190672	0.719712	7.5	3	3	0.96581	-0.0151083	23.509	3	4.7	2	2	1.0706	0.0296272	3.0099	2	8.9	4	4	1.40434	0.147471	13.35	4
	1780	Tb927.4.4630	hypothetical protein, conserved		Q583E8	18.467	13.9	0	1		X			0.907562	-0.0421236	0.190768	0.719494	13.9	2	2	1.0106	0.00457929	29.374	3	13.9	2	2	0.76373	-0.11706	29.838	3	7.3	1	1	0.968523	-0.0138901		1
	910	Tb927.11.12160	hypothetical protein, conserved		Q382W5	23.492	9.5	0	1					0.902691	-0.0444609	0.191242	0.718418	9.5	2	2	0.87949	-0.0557691	2.4194	2	9.5	2	2	0.78078	-0.107471	40.086	3	9.5	2	2	1.07117	0.0298578	9.7344	3
	2450	Tb927.8.4550	hypothetical protein, conserved		Q57UZ6	21.585	9.3	0.0004	1		X			0.820168	-0.0860972	0.191412	0.718031	9.3	2	2	0.80078	-0.0964868	3.7484	2	9.3	2	2	0.60949	-0.215033	2.0675	2	9.3	2	2	1.13039	0.0532285	19.332	4
	1514	Tb927.3.1590	mitochondrial RNA binding complex 1 subunit (MRB1590)	MRB1590	Q57ZF2	72.678	17.4	0	1		X			1.08401	0.035032	0.191739	0.71729	14.1	8	8	1.0396	0.0168663	16.754	9	15.6	8	8	0.98091	-0.00837084	16.61	9	15.7	8	8	1.24911	0.0966007	24.729	11
	2258	Tb927.7.5330	hypothetical protein, conserved		Q57ZF6	82.999	18.8	0	1					1.15488	0.0625353	0.192269	0.71609	14.3	5	5	1.0359	0.0153178	28.685	5	16.2	6	6	0.9931	-0.00300702	16.663	5	16.6	7	7	1.49725	0.175295	17.779	7
	1861	Tb927.5.2380	hydrolase, alpha/beta fold family, putative		Q582C7	34.433	18.3	0	1		X			1.07122	0.0298771	0.192443	0.715697	18.3	5	5	1.1208	0.0495281	26.489	8	18.3	5	5	0.94699	-0.0236546	19.81	8	13.5	4	4	1.15813	0.0637578	15.12	5
	2220	Tb927.7.3980	immunodominant antigen, putative		Q57UM8	97.32	5.3	0	1		X			1.0929	0.038581	0.193143	0.714122	5.3	4	4	1.0907	0.0377053	16.976	6	4.2	3	3	0.95112	-0.0217647	25.693	3	4.4	3	3	1.25835	0.0998023	3.8935	2
	2762	Tb927.9.5320	nucleolar RNA binding protein, putative		Q38F23	46.864	45	0	1					1.0685	0.0287742	0.193261	0.713856	41.5	15	15	1.1715	0.0687423	14.634	20	42.6	15	15	0.95382	-0.0205336	19.364	18	41.5	15	15	1.09173	0.038114	15.024	19
	2305	Tb927.7.7010	hypothetical protein, conserved		Q57XS1	18.121	42.2	0	1		X			1.06955	0.0291992	0.193291	0.713789	42.2	6	6	1.0777	0.0324979	23.449	8	35.7	5	5	0.95851	-0.0184034	27.333	7	42.2	6	6	1.18441	0.0735032	15.602	8
	1193	Tb927.11.4140	hypothetical protein, conserved		Q386A2	24.007	12.7	0	1					0.904914	-0.0433927	0.19352	0.713275	12.7	3	3	0.85623	-0.0674096	11.095	3	12.7	3	3	0.80047	-0.0966549	3.4497	3	12.7	3	3	1.08115	0.0338864	2.4738	3
	2816	Tb927.9.8380	hypothetical protein, conserved		Q38EC9	17.149	24.8	0	1					0.812346	-0.0902591	0.193623	0.713044	24.8	3	3	0.7789	-0.108518	13.976	3	24.8	3	3	0.59866	-0.22282	17.473	3	24.8	3	3	1.14964	0.0605606	14.898	3
	853	Tb927.11.10510	ubiquinone biosynthesis methyltransferase, putative		Q383M8	32.094	29.5	0	1		X		X	0.935983	-0.028732	0.193661	0.712958	20.1	5	5	0.99964	-0.000156374	4.8028	6	29.5	7	7	0.82971	-0.0810737	11.663	7	17.7	4	4	0.988631	-0.00496589	17.455	5
	1163	Tb927.11.3380	Ran-binding protein 1, putative		Q386H3	17.703	10.8	0	1					1.14265	0.0579149	0.193853	0.712528	10.8	2	2	1.4344	0.15667	3.0543	2	10.8	2	2	1.0998	0.0413137	1.4848	3	10.8	2	2	0.945716	-0.0242393	13.752	2
	400	Tb927.10.12300	hypothetical protein, conserved		Q389B3	15.636	11.3	0	1					1.12069	0.0494873	0.193936	0.712341	11.3	1	1	1.1146	0.047119		1	11.3	1	1	0.93843	-0.0275981		1	11.3	1	1	1.34568	0.128941		1
	2719	Tb927.9.2900	hypothetical protein, conserved		Q38FN3	287.19	16	0	1					1.08312	0.0346776	0.194218	0.711711	12.7	28	28	1.1912	0.0759847	14.331	29	16	35	35	0.93825	-0.0276814	20.211	33	13.1	29	29	1.13692	0.0557296	13.412	26
	2289	Tb927.7.6420	hypothetical protein, conserved		Q582L7	14.427	13.8	0	1					1.20077	0.0794607	0.194329	0.711463	13.8	1	1	1.2527	0.0978471		1	13.8	1	1	0.88166	-0.0546989		1	13.8	1	1	1.56759	0.195234		1
	2083	Tb927.6.5060	hypothetical protein, conserved		Q586H8	17.156	9.9	0.00039793	1					1.77761	0.249836	0.195233	0.709446	9.9	1	1	2.665	0.425697		1	9.9	1	1	1.1857	0.0739748		1	0	0	0				0
	805	Tb927.10.9390	Macrocin-O-methyltransferase (TylF), putative		Q38A36	36.684	25.4	0	1		X			1.10646	0.0439359	0.195443	0.708979	25.4	7	7	1.1105	0.0455186	110.06	11	25.1	7	7	0.93993	-0.0269045	7.8534	7	25.4	8	8	1.29776	0.113194	25.129	12
	1463	Tb927.2.450;Tb11.v5.0294;Tb11.0050;Tb927.4.290;Tb927.4.280;Tb927.4.270;Tb927.4.260;Tb927.4.300;Tb927.7.1970;Tb927.7.1960;Tb927.7.1950;Tb927.7.1980;Tb927.4.240	retrotransposon hot spot protein 4 (RHS4), putative		Q584M8	97.997	23.6	0	13					1.08772	0.036518	0.195671	0.708473	23.5	20	1	1.0626	0.0263698	14.866	2	23.6	21	1	0.96373	-0.0160446	14.359	2	22.4	19	1	1.25669	0.0992288	4.6334	2
	657	Tb927.10.4900	TPR-repeat-containing chaperone protein DNAJ, putative		Q38BB1	55.927	6	0	1					0.899627	-0.0459376	0.195922	0.707917	6	2	2	0.96178	-0.0169243	1.0465	2	6	2	2	0.74225	-0.12945	38.224	2	6	2	2	1.01991	0.00856126	1.1759	2
	941	Tb927.11.13250	eukaryotic translation initiation factor 2 gamma, putative (eIF-2-gamma)	eIF-2-gamma	Q382L1	52.2	6.9	0	1					1.15848	0.0638875	0.195926	0.707909	6.9	3	3	1.4742	0.168556	26.194	3	4.6	2	2	1.1445	0.0586158	45.891	3	6.9	3	3	0.921489	-0.0355098	18.85	4
	250	Tb927.4.3020;Tb11.v5.0965;Tb11.v5.0844	ATP-dependent DEAH-box RNA helicase, putative		Q583X9	159.21	9.7	0	3					1.11819	0.0485152	0.196318	0.707039	8.3	11	11	1.0792	0.0331019	15.062	11	7.8	10	10	0.95424	-0.0203424	16.255	11	9.7	12	12	1.35764	0.132786	17.889	15
	2364	Tb927.8.1850	mitochondrial calcium uptake 1		Q581Z7	45.709	25.6	0	1		X			1.07716	0.0322806	0.197048	0.705427	20.7	6	6	1.0768	0.032135	13.449	12	21.5	7	7	0.95597	-0.0195557	11.145	11	23.2	7	7	1.21412	0.0842626	36.091	15
	1102	Tb927.11.2180	hypothetical protein, conserved		Q386U1	69.23	5.6	0	1					0.787552	-0.103721	0.197133	0.705242	3	1	1	1.2005	0.0793622		1	3	1	1	0.5659	-0.24726		1	5.6	2	2	0.719011	-0.143265	29.297	2
	1951	Tb927.6.1250;Tb11.v5.0743	Mitochondrial Ribosomal Protein of Small Subunit 29 (MRPS29)	MRPS29	Q585C2	56.918	12	0	2					0.913064	-0.0394986	0.197331	0.704805	10	3	3	0.7858	-0.104688	3.5088	3	10	3	3	0.92	-0.0362122	34.049	3	12	4	4	1.05294	0.0224044	27.955	5
	792	Tb927.10.8950;Tb927.10.8970	kinetoplast DNA-associated protein, putative		Q38A79	14.183	25.4	0	2					1.13673	0.0556585	0.197691	0.704012	23.8	5	5	1.1123	0.0462219	10.802	6	23.8	5	5	0.93529	-0.0290537	14.669	8	25.4	6	6	1.41191	0.149807	8.0426	8
	2385	Tb927.8.2240	Tryptophanyl-tRNA synthetase 2	TrpRS-2	Q581V8	52.902	24.9	0	1		X			1.13193	0.0538182	0.197771	0.703838	24.9	11	11	1.1532	0.0619046	15.434	11	24.9	11	11	0.91873	-0.0368121	11.932	13	24.9	11	11	1.36887	0.136362	14.157	12
	2386	Tb927.8.2280;Tb927.8.2260;Tb927.8.2270;Tb927.8.2070	Present in the outer mitochondrial membrane proteome 39-4 (POMP39-4)	POMP39-4		21.768	10.6	0	4					1.12951	0.0528915	0.198395	0.702469	7	1	1	1.1979	0.0784206		1	10.6	2	2	0.90652	-0.0426226	16.243	2	10.6	2	2	1.32702	0.122876	19.464	2
	1007	Tb927.11.15070	hypothetical protein, conserved		Q381S8	119.15	19	0	1		X			0.953817	-0.0205348	0.198404	0.702449	14.6	12	12	0.92352	-0.0345537	29.685	11	15.3	13	13	0.90264	-0.0444854	14.69	10	17.8	14	14	1.04096	0.0174348	25.007	11
	465	Tb927.10.14000	aconitase (ACO)	ACO	Q388J9	98.314	40.7	0	1		X			1.04783	0.020291	0.19906	0.701017	38.1	26	26	1.1275	0.0521166	12.986	37	40.5	27	27	0.9689	-0.013721	37.553	40	37.3	25	25	1.05312	0.0224776	32.783	40
	2595	Tb927.9.11000	ras-related protein RAB7, putative (RAB7)	RAB7	Q38DS4	14.819	16.5	0	1		X			1.13314	0.0542821	0.199145	0.700831	16.5	2	2	1.0353	0.0150662	8.8316	2	0	0	0				0	16.5	2	2	1.24022	0.093498	4.654	2
	1252	Tb927.11.570	DnaJ domain containing protein, putative		Q387J4	21.079	12.3	0	1		X		X	1.09894	0.0409743	0.199978	0.699018	12.3	2	2	1.168	0.0674428	0.25548	2	4.3	1	1	0.92233	-0.0351137		1	12.3	2	2	1.23195	0.0905938	7.111	2
	1006	Tb927.11.15040	Chaperonin HSP60, mitochondrial (HSP60)	Cpn60	Q381T1	64.159	45.1	0	1		X			1.06803	0.0285826	0.200321	0.698273	37.4	19	18	1.0658	0.0276757	19.034	25	40.9	18	17	0.96004	-0.0177107	12.031	24	33.8	19	18	1.19065	0.0757828	14.144	25
	1943	Tb927.5.960;Tb927.3.3280	ATPase family associated with various cellular activities (AAA), putative		Q57W41	37.159	73.1	0	2			X		1.08402	0.0350375	0.20074	0.697366	57.3	20	20	1.1002	0.0414716	24.575	35	63.3	21	21	0.94331	-0.0253456	8.1101	26	69.6	22	22	1.2274	0.0889863	27.095	34
	2110	Tb927.7.1140;Tb927.7.1120	trypanothione/tryparedoxin dependent peroxidase 3 (TDPX3)	TDPX3	D6XK32	19.655	25	0	2					1.08281	0.0345517	0.202047	0.694548	17	3	2	1.121	0.0496056	18.09	3	17.6	4	3	0.9365	-0.0284922	9.7159	4	25	5	4	1.20932	0.0825418	22.398	5
	176	Tb927.1.1470;Tb11.v5.0315	conserved protein, unknown function		Q4GZ72	64.876	11.6	0	2					1.25565	0.0988672	0.202064	0.694511	11.6	4	4	1.0604	0.0254697	12.913	6	9.2	3	3	0.96663	-0.0147397	11.502	4	7.5	2	2	1.9314	0.285872	25.115	2
	1750	Tb927.4.3800	hypothetical protein, conserved		Q583H4	35.891	51.6	0	1		X			1.07303	0.0306109	0.202468	0.693643	46.3	12	2	1.006	0.00259798	13.552	4	47.2	13	2	1.0004	0.000173683	14.36	3	51.6	14	2	1.22761	0.0890609	22.712	3
	262	Tb927.1.1050;Tb11.v5.0536	Metallo-dependent phosphatase-like domain-containing protein		Q4GZB3	126.7	11.7	0	2					1.04928	0.0208925	0.202473	0.693632	8.2	7	7	1.1183	0.0485583	19.697	8	9	8	8	0.95974	-0.0178464	68.134	10	10.8	10	10	1.07638	0.0319656	18.506	10
	1358	Tb927.11.880	cyclophilin a (CYPA)	CYPA	Q387G2	18.717	63.3	0	1					0.96165	-0.016983	0.202805	0.692921	55.4	8	8	1.032	0.0136797	14.654	14	63.3	9	9	0.94842	-0.0229993	18.8	13	55.4	8	8	0.908595	-0.0416295	15.44	15
	1420	Tb927.2.2210	hypothetical protein, conserved		Q586K1	113.45	22.4	0	1					0.912989	-0.0395346	0.203343	0.69177	20.6	14	14	0.94188	-0.0260044	11.907	13	22.4	15	15	0.77457	-0.110939	15.1	14	21.4	14	14	1.04313	0.0183399	13.231	13
	386	Tb927.10.11890	hypothetical protein, conserved		Q389F3	36.838	18.4	0	1		X			1.11099	0.0457087	0.204578	0.68914	18.4	5	5	1.086	0.0358298	14.137	6	14.2	4	4	0.94338	-0.0253133	18.407	5	18.4	5	5	1.33847	0.12661	18.773	5
	2484	Tb927.8.5540	Iron-sulfur assembly protein 1 (Isa1)	Isa1	Q57X28	29.536	4	0.0029851	1					1.18269	0.0728693	0.204647	0.688994	4	1	1	1.3485	0.129851		1	4	1	1	0.85685	-0.0670952		1	4	1	1	1.4317	0.155852	12.287	2
	572	Tb927.10.240	peroxin 14, putative (PEX14)	PEX14	Q38CL4	39.937	50	0	1					1.08787	0.0365771	0.204651	0.688986	43.4	14	14	1.1343	0.0547279	21.372	19	44.3	16	16	0.92974	-0.0316385	11.871	19	38.5	13	13	1.22079	0.0866419	20.025	14
	1184	Tb927.11.3890	N(2), N(2)-dimethylguanosine tRNA methyltransferase, putative		Q386C5	78.84	5.8	0	1					1.07944	0.0331995	0.204868	0.688526	5.8	3	3	1.2143	0.084326	19.205	3	4	2	2	1.0997	0.0412742	11.062	2	5.8	3	3	0.941886	-0.0260018	3.5986	3
	1697	Tb927.4.2010	acyl-CoA binding protein, putative (ACBP)	ACBP	Q583J2	10.609	20.4	0	1					1.07593	0.0317837	0.205002	0.688242	20.4	3	3	1.1146	0.047119	11.903	5	19.4	2	2	0.9387	-0.0274732	13.171	3	20.4	3	3	1.19043	0.0757052	36.613	5
	1419	Tb927.2.2130	small GTP-binding protein RAB6, putative		Q586J5	25.385	23	0	1		X			1.11197	0.0460922	0.205385	0.687431	23	5	5	1.1265	0.0517312	12.777	6	17	4	4	0.92474	-0.0339804	18.705	4	17.8	4	4	1.31985	0.120526	19.452	6
	2699	Tb927.9.1720	peroxisomal membrane protein 4, putative		Q38FX7	25.459	8.5	0	1					1.055	0.0232542	0.205715	0.686735	8.5	2	2	1.1494	0.0604712	17.134	3	8.5	2	2	0.96045	-0.0175252	15.631	2	8.5	2	2	1.06369	0.0268167	10.591	2
	1933	Tb927.5.740	hypothetical protein, conserved		Q57VG2	23.911	8.6	0	1		X		X	2.08809	0.319748	0.205962	0.686213	5.3	1	1	5.2895	0.723415		1	8.6	2	2	3.3701	0.527643		1	5.3	1	1	0.510725	-0.291813	85.257	2
	1627	Tb927.3.5180	cofilin/actin depolymerizing factor, putative		Q580V7	15.119	19.9	0	1					1.18286	0.0729349	0.205968	0.686199	19.9	2	2	1.3429	0.128044	15.278	2	19.9	2	2	1.0419	0.017826	6.1471	2	0	0	0				0
	1812	Tb927.4.930	50S ribosomal protein L14, putative		Q580C1	21.54	9.5	0.00039139	1		X			1.17099	0.0685527	0.206031	0.686067	9.5	2	2	1.5459	0.189181	48.702	2	9.5	2	2	0.90979	-0.0410588	9.3747	2	5.3	1	1	1.14166	0.0575356		1
	1568	Tb927.3.3270	ATP-dependent 6-phosphofructokinase, glycosomal (PFK)	PFK	D6XDN4	53.517	47	0	1		X		X	1.07753	0.0324284	0.206778	0.684495	47	20	20	1.0681	0.0286119	13.314	28	45.4	18	18	0.95407	-0.0204198	18.144	22	39.4	15	15	1.2277	0.0890929	21.918	21
	115	Tb11.02.5070b;Tb927.11.7212	hypothetical protein, conserved			32.082	13.4	0	2					0.890383	-0.0504232	0.207542	0.682895	10.7	3	3	0.90626	-0.0427472	29.253	5	13.4	4	4	0.72504	-0.139638	27.853	3	10.7	3	3	1.07428	0.0311156	6.7066	3
	1092	Tb927.11.1950	hypothetical protein, conserved		Q386W4	24.799	16.7	0	1					0.924353	-0.0341619	0.207559	0.682858	16.7	3	3	0.91277	-0.0396386	11.794	5	16.7	3	3	0.81423	-0.0892529	6.1837	4	16.7	3	3	1.06269	0.0264058	11.512	5
	365	Tb927.10.11160	HIRA-interacting protein 5, putative		Q389M3	26.717	4.9	0	1		X			0.720038	-0.142645	0.20792	0.682104	4.9	1	1	0.52682	-0.278338		1	4.9	1	1	0.51619	-0.28719		1	4.9	1	1	1.37276	0.137594		1
	1983	Tb927.6.2220	hypothetical protein, conserved		Q584T4	14.871	41.9	0	1		X			1.0998	0.0413124	0.208591	0.680705	25.6	2	2	1.0194	0.00834463	18.782	4	31.8	3	3	0.98466	-0.0067137	28.445	4	41.9	4	4	1.32528	0.122306	29.941	6
	2049	Tb927.6.4100	hypothetical protein, conserved		Q586A8	94.304	14.4	0	1					0.934756	-0.0293016	0.208667	0.680546	12.2	9	9	1.002	0.000867722	31.606	13	14.4	11	11	0.81831	-0.0870821	37.181	14	14.4	11	11	0.996115	-0.00169045	21.201	18
	2390	Tb927.8.2460	hypothetical protein, conserved		Q57XE3	30.901	28.2	0	1		X			1.03701	0.0157828	0.208671	0.680538	28.2	5	5	1.0391	0.0166573	6.248	5	17.3	3	3	0.97363	-0.0116061	8.6149	3	11.3	2	2	1.10229	0.042297	3.4058	3
	955	Tb927.11.13610	rhodanese-like domain containing protein, putative		Q382H6	15.688	39.4	0	1		X			1.11846	0.0486193	0.208957	0.679943	39.4	4	4	1.1056	0.043598	59.731	4	39.4	4	4	0.9291	-0.0319375	7.365	4	27.7	3	3	1.36206	0.134197	20.463	3
	1698	Tb927.4.2030	ALBA-Domain Protein (ALBA4)	ALBA4	Q583J0	22.704	30	0.00039185	1				X	1.26935	0.10358	0.209034	0.679784	30	8	1	1.2769	0.106157	0.064665	2	30	8	1	0.84144	-0.0749768	20.498	2	30	9	1	1.90353	0.27956	45.915	2
	2758	Tb927.9.5100	cAMP-specific phosphodiesterase (PDEB2)	PDEB2	Q38F42	103.22	28.1	0	1					1.09183	0.038156	0.209258	0.679318	26.1	22	5	1.1196	0.0490629	18.246	7	28.1	25	6	0.92898	-0.0319936	21.703	10	28.1	24	5	1.25141	0.0973989	21.013	9
	1512	Tb927.3.1450;Tb927.3.1530	CorA-like Mg2+ transporter protein, putative		Q57XX8	43.307	12.5	0	2					0.825013	-0.0835394	0.209362	0.679103	9.4	2	2	0.70722	-0.150445	10.413	3	9.4	2	2	0.65907	-0.181068	46.384	3	12.5	3	3	1.20475	0.0808957	16.528	4
	2399	Tb927.8.2670	Putative S-adenosyl-L-methionine-dependent methyltransferase, putative		Q57XC2	49.125	20.1	0	1		X			1.09549	0.0396081	0.209651	0.678503	20.1	7	7	1.1121	0.0461438	13.378	9	20.1	7	7	0.93018	-0.031433	12.204	8	20.1	7	7	1.27091	0.104114	16.972	13
	1194	Tb927.11.4160	predicted C2 domain protein		Q386A0	136.31	18.3	0	1		X			1.07342	0.0307701	0.209745	0.678309	11.7	12	12	1.1295	0.0528862	20.358	12	13.4	13	13	0.93421	-0.0295555	19.379	17	18.3	18	18	1.17214	0.0689797	15.531	19
	620	Tb927.10.3650	NADH-dependent fumarate reductase, putative		Q38BN4	133.53	26	0	1		X			1.06444	0.0271211	0.209749	0.678299	23.5	26	22	1.1218	0.0499154	12.244	20	22.5	25	21	0.94085	-0.0264796	20.196	20	24.9	28	24	1.14269	0.0579274	33.835	19
	1585	Tb927.3.3820	hypothetical protein, conserved		Q57WB8	45.231	9.9	0	1		X			1.46117	0.164701	0.209874	0.678042	7.1	2	2	2.9689	0.472596	113.86	2	7.1	2	2	0.8233	-0.0844419		1	7.4	2	2	1.27629	0.10595	17.797	2
	2061	Tb927.6.4370	eukaryotic translation initiation factor 3 subunit 7-like protein		Q587A3	57.974	4.7	0	1					1.05454	0.0230651	0.210055	0.677667	4.7	2	2	1.1164	0.0478198	14.849	2	4.7	2	2	0.94905	-0.0227109	14.204	2	4.7	2	2	1.10684	0.0440863	11.091	2
	758	Tb927.10.8020	prolyl endopeptidase (POP)	POP	Q38AG2	77.624	15.9	0	1		X			1.0561	0.0237048	0.210167	0.677436	12	7	7	1.1032	0.0426543	16.729	7	15.9	8	8	0.94812	-0.0231367	13.823	8	13.5	6	6	1.12615	0.0515968	13.2	6
	946	Tb927.11.13380	ATP-dependent helicase, putative			223.56	11.4	0	1					1.07458	0.0312406	0.210404	0.676946	4.7	9	9	1.0556	0.0234994	12.717	8	10.6	18	18	0.95869	-0.0183218	42.057	17	10	17	17	1.22615	0.0885441	17.542	30
	351	Tb927.10.1070;Tb927.7.7360	cdc2-related kinase 1, putative (CRK1)	CRK1	Q38CD3	34.35	47.2	0	2			X		1.08812	0.0366777	0.210595	0.676552	47.2	16	16	1.0601	0.0253468	22.644	16	46.8	17	17	0.9546	-0.0201786	13.12	14	43.9	16	16	1.27311	0.104865	12.806	16
	1992	Tb927.6.2420	p22 protein precursor		Q584R4	25.349	50.7	0	1		X			1.0948	0.0393336	0.210985	0.675749	50.7	13	13	1.1166	0.0478976	11.621	28	48.9	12	12	0.92779	-0.0325503	20.039	22	50.7	13	13	1.26664	0.102653	15.262	23
	1615	Tb927.3.4850	enoyl-CoA hydratase, mitochondrial precursor, putative		Q582Q0	28.605	69.7	0	1		X			1.08058	0.0336557	0.211316	0.675067	69.7	20	20	1.0995	0.0411952	11.216	55	69.7	19	19	0.93748	-0.028038	9.9206	54	69.7	20	20	1.22408	0.0878098	17.403	57
	1494	Tb927.2.6070	mitochondrial RNA binding complex 1 subunit (MRB6070)	MRB6070	Q586P0	31.486	26.7	0	1		X			1.08432	0.0351581	0.21172	0.674238	26.7	6	6	1.1258	0.0514612	16.19	7	23.2	5	5	0.9282	-0.0323584	5.468	5	26.7	6	6	1.22003	0.0863716	6.0214	8
	286	Tb927.1.2320	hypothetical protein, conserved		Q4GYY9	32.51	12.6	0	1					1.0807	0.0337047	0.211974	0.673717	12.6	3	3	1.1971	0.0781304	47.006	3	12.6	3	3	0.92752	-0.0326767	29.986	3	8.4	2	2	1.13674	0.0556605	22.226	3
	686	Tb927.10.5850	N-terminal region of Chorein, a TM vesicle-mediated sorter, putative		Q38B19	519.73	4.9	0	1					1.05003	0.0212013	0.212279	0.673092	1.5	5	5	1.0968	0.0401274	11.254	5	4	15	15	0.95208	-0.0213266	18.16	15	4.7	17	17	1.10867	0.0448031	19.747	16
	1316	Tb927.11.7380	glycerol-3-phosphate dehydrogenase (FAD-dependent), mitochondrial		Q384S7	66.991	67.3	0	1		X		X	0.908459	-0.0416947	0.212504	0.672633	56.7	26	26	0.93052	-0.0312743	16.433	43	65.2	31	31	0.76032	-0.119004	18.808	51	55.4	26	26	1.05973	0.0251937	21.357	44
	2424	Tb927.8.3380	electron transfer protein, putative		Q57YX5	27.259	39.7	0	1		X		X	0.862732	-0.0641243	0.212675	0.672284	36	8	8	0.81614	-0.0882353	19.776	11	36	9	9	0.68873	-0.161951	18.119	10	29.8	7	7	1.14239	0.0578133	44.904	13
	1714	Tb927.4.2450	thioredoxin, putative		Q584E2	44.49	25.5	0	1		X			1.09387	0.038965	0.212819	0.671989	25.5	7	7	1.1469	0.0595256	8.1017	7	22.9	6	6	0.91842	-0.0369587	12.605	8	22.9	6	6	1.24259	0.0943282	20.395	9
	2652	Tb927.9.13540	hypothetical protein, conserved		Q38D73	41.261	12	0	1		X			1.07882	0.0329493	0.213135	0.671346	12	4	4	1.1459	0.0591467	16.372	8	12	4	4	0.92661	-0.033103	12.555	8	12	4	4	1.18251	0.0728042	11.952	8
	1018	Tb927.11.15440	NADH-ubiquinone oxidoreductase complex I subunit, putative (TAP151)	TAP151	Q381P1	23.683	24.8	0	1		X		X	1.12057	0.0494389	0.215215	0.667128	20.4	5	5	1.2605	0.100543	29.211	3	19.9	5	5	0.88827	-0.051455	15.025	5	19.9	5	5	1.25669	0.0992288	4.7044	5
	2566	Tb927.8.8310	chaperone protein DNAj, putative		Q57WJ9	51.72	4.6	0	1					1.02931	0.0125479	0.21547	0.666614	4.6	1	1	1.0612	0.0257972	2.1338	2	4.6	1	1	0.97031	-0.0130895		1	4.6	1	1	1.0591	0.024936		1
	1371	Tb927.11.9140	mitochondrial RNA binding complex 1 subunit (MRB0880)	MRB0880	Q384B4	18.647	19.5	0	1		X			0.934623	-0.0293636	0.215497	0.666559	14.9	2	2	0.90184	-0.0448705	74.074	3	19.5	3	3	0.84758	-0.0718193	5.6836	3	11.5	2	2	1.06807	0.0285989	32.333	3
	2630	Tb927.9.12400	protein kinase, putative		Q38DG5	148.15	19.2	0	1					0.897253	-0.0470852	0.216116	0.665314	16.3	19	19	0.89513	-0.0481139	15.202	25	16.4	19	19	0.74101	-0.130176	25.079	26	18.6	22	22	1.08902	0.0370343	29.36	37
	2058	Tb927.6.4320	Protein of unknown function (DUF2817), putative		Q586Z8	44.423	9.3	0	1		X			1.1287	0.0525776	0.21679	0.663961	9.3	3	3	1.2957	0.112504	8.3748	4	6	2	2	0.88026	-0.055389	14.949	3	9.3	3	3	1.26072	0.100617	5.4993	4
	868	Tb927.11.10880	hypothetical protein, conserved		Q383J1	48.493	10.7	0	1					0.909203	-0.041339	0.217005	0.66353	10.7	4	4	0.95421	-0.020356	11.606	6	10.7	4	4	0.75283	-0.123303	13.308	5	10.7	4	4	1.04627	0.0196421	13.463	7
	1652	Tb927.3.790	zinc finger CCCH domain-containing protein 6, putative (ZC3H6)	ZC3H6	Q57WW2	38.651	5.3	0	1					1.10707	0.0441761	0.217039	0.663462	5.3	1	1	1.1669	0.0670336		1	5.3	1	1	0.90459	-0.0435482		1	5.3	1	1	1.28541	0.109043		1
	2221	Tb927.7.3990	mitochondrial DNA polymerase I protein C (POL1C)	POL1C	Q57UM9	182.03	15.2	0	1					0.909798	-0.0410551	0.217052	0.663437	10.5	14	14	0.91185	-0.0400766	17.185	13	12.4	15	15	0.76772	-0.114797	10.883	15	13.6	16	16	1.07574	0.0317086	20.08	17
	2672	Tb927.9.14420	cyclophilin-like protein, putative (PPIase)	PPIase	Q38D22	42.65	14.3	0	1		X		X	0.899151	-0.0461674	0.217176	0.663188	14.3	5	5	0.89651	-0.0474449	13.55	7	11.7	4	4	0.74481	-0.127955	13.837	5	14.3	5	5	1.08867	0.0368972	18.471	4
	1726	Tb927.4.2880	Nucleoporin (TbNup225)	TbNup225	Q583W5	225.59	29.7	0	1					1.08799	0.0366231	0.217323	0.662895	23	39	39	1.0817	0.0341068	14.484	42	24.7	42	42	0.93859	-0.0275241	16.01	50	28	46	46	1.26849	0.103286	21.317	60
	2692	Tb927.9.1590	hypothetical protein, conserved		Q38FY8	15.734	57.1	0	1		X			1.11542	0.0474384	0.217437	0.662666	57.1	10	10	1.1472	0.0596391	19.802	13	57.1	10	10	0.90611	-0.0428191	25.524	11	57.1	9	9	1.33504	0.125495	6.9008	12
	1539	Tb927.3.2150	protein phosphatase 2C, putative		Q57Z96	40.009	37.6	0	1		X			1.09947	0.0411825	0.217695	0.662152	37.6	13	13	1.0887	0.0369082	17.108	16	37.6	13	13	0.93257	-0.0303186	14.02	16	37.6	13	13	1.30905	0.116958	51.059	14
	1379	Tb927.11.9390	Octanoyltransferase, putative		Q383Z0	29.64	18.5	0	1					1.13258	0.0540696	0.218377	0.660793	18.5	3	3	1.0902	0.0375062	1.2967	3	13.2	2	2	0.92527	-0.0337315	18.899	2	13.2	2	2	1.44024	0.158434	19.567	3
	2839	Tb927.9.9630	TPR repeat/Tetratricopeptide repeat, putative		Q38E33	38.92	16.6	0	1		X			1.07319	0.0306756	0.218652	0.660247	16.6	6	6	1.1508	0.0609999	27.203	13	16.6	6	6	0.92676	-0.0330327	6.5692	13	14.4	5	5	1.15894	0.0640597	13.965	12
	1383	Tb927.11.9450	cyclophilin type peptidyl-prolyl cis-trans isomerase, putative (PPIase)	PPIase	Q383Y4	20.52	44.2	0	1		X			1.04083	0.0173808	0.218672	0.660207	28.4	4	4	1.1218	0.0499154	12.64	4	28.4	4	4	0.97171	-0.0124633	59.212	6	44.2	5	5	1.0344	0.0146903	27.879	8
	1307	Tb927.11.7040	pterin-4-alpha-carbinolamine dehydratase, putative		Q384W7	14.237	8.9	0.00040339	1		X			1.07995	0.033403	0.218872	0.659809	8.9	1	1	1.1446	0.0586537	13.993	3	8.9	1	1	0.92198	-0.0352785		1	8.9	1	1	1.19353	0.0768337	45.905	3
	609	Tb927.10.3290	hypothetical protein, conserved		Q38BR8	30.83	11	0	1					1.254	0.0982979	0.219126	0.659306	5.1	1	1	2.0092	0.303023		1	11	2	2	0.98754	-0.0054453	40.502	2	11	2	2	0.993838	-0.00268431	0.10402	2
	680	Tb927.10.5660	heat shock protein, putative		Q38B38	37.873	12.2	0	1		X			0.889338	-0.050933	0.219261	0.659039	12.2	3	3	0.88591	-0.0526104	17.356	3	9.3	2	2	0.72108	-0.142017	12.915	2	9.3	2	2	1.1011	0.0418281	16.874	2
	523	Tb927.10.1560	hypothetical protein, conserved		Q38C85	91.596	8.8	0	1					1.04833	0.0204968	0.219829	0.657916	7.7	5	5	1.0329	0.0140583	17.919	6	6.2	4	4	0.97058	-0.0129687	27.61	4	7.9	5	5	1.14921	0.0604009	34.712	4
	2230	Tb927.7.4220	WD domain, G-beta repeat/Dip2/Utp12 Family, putative		Q57UQ2	120.46	8.2	0	1		X			1.10392	0.0429359	0.220109	0.657361	7.1	5	5	1.0382	0.016281	10.574	4	8.2	6	6	0.95923	-0.0180772	8.6842	5	5.2	3	3	1.35084	0.130604	18.551	3
	1162	Tb927.11.3370	hypothetical protein		Q386H4	21.725	5.9	0.00039526	1					1.09053	0.0376396	0.22019	0.657202	5.9	1	1	0.95701	-0.0190835		1	5.9	1	1	1.2984	0.113409		1	5.9	1	1	1.04374	0.0185937		1
	511	Tb927.10.15220	hypothetical protein, conserved		Q387Y9	22.101	18	0	1					1.08562	0.0356774	0.220288	0.65701	18	3	3	1.1334	0.0543832	3.7901	3	13.4	2	2	0.91969	-0.0363585	12.28	2	13.4	2	2	1.22746	0.0890076	8.6871	3
	2695	Tb927.9.16370	variant surface glycoprotein (VSG, pseudogene), putative			34.268	5.5	0.0026296	1					1.12784	0.0522461	0.220639	0.656317	5.5	1	1	1.2217	0.0869646	0	2	5.5	1	1	0.88062	-0.0552115		1	5.5	1	1	1.33348	0.124985		1
	1970	Tb927.6.1880	aspartyl-tRNA synthetase, putative	AspRS-1	Q585M3	62.989	5.9	0	1					1.17393	0.0696437	0.221127	0.655357	0	0	0				0	5.9	2	2	1.0271	0.0116127	0.12001	2	5.9	2	2	1.34176	0.127675	18.133	2
	1380	Tb927.11.940	KREPB5 (KREPB5)	KREPB5	Q387F6	43.464	7.6	0	1		X			1.07726	0.0323225	0.221184	0.655246	7.6	3	3	1.0498	0.0211066	10.392	2	5.2	2	2	0.95457	-0.0201922	4.5174	2	5.2	2	2	1.24754	0.0960531	15.079	2
	1881	Tb927.5.3090	hypothetical protein, conserved		Q57Z84	11.655	75.2	0	1		X		X	0.903163	-0.044234	0.221191	0.655233	75.2	7	7	0.90398	-0.0438412	17.841	16	75.2	7	7	0.74976	-0.125078	14.068	14	75.2	7	7	1.08697	0.0362169	38.906	17
	2562	Tb927.8.8180	mitochondrial RNA binding complex 1 subunit (MRB8180)	MRB8180	Q57WL2	103.45	38.4	0	1		X			1.11827	0.0485465	0.221198	0.65522	32.1	27	1	1.1017	0.0420633		1	33.7	29	1	0.91929	-0.0365475		1	33.1	27	1	1.38078	0.140123	28.806	2
	2656	Tb927.9.13630	hypothetical protein, conserved		Q38D66	40.44	7.8	0	1					1.07328	0.0307124	0.221215	0.655186	7.8	2	2	1.1469	0.0595256	25.78	5	7.8	2	2	0.92506	-0.0338301	39.276	5	7.8	2	2	1.16531	0.0664419	15.734	8
	1189	Tb927.11.3980	metallo-peptidase, Clan ME, Family M16		Q386B6	57.037	51	0	1		X		X	0.907681	-0.042067	0.221218	0.655179	51	22	22	0.91995	-0.0362358	11.822	47	51	23	23	0.75592	-0.121524	25.53	45	51	22	22	1.07537	0.0315591	15.661	47
	218	Tb11.v5.0616;Tb927.7.6970	paraflagellar rod protein, putative			76.144	10.2	0	2					1.10318	0.0426469	0.221551	0.654526	10.2	5	5	1.1315	0.0536546	11.806	5	10.2	5	5	0.91165	-0.0401719	12.556	5	10.2	5	5	1.30154	0.114458	10.201	5
	151	Tb927.5.295b;Tb11.v5.0214	retrotransposon hotspot (RHS) protein 1			95.127	43.5	0	2					1.06469	0.0272249	0.221888	0.653867	39.7	28	19	1.0842	0.0351094	26.156	27	42.5	29	19	0.94175	-0.0260644	17.111	25	40.8	28	18	1.18203	0.0726296	20.146	21
	2068	Tb927.6.4510	hypothetical protein, conserved		Q587B7	36.573	25.5	0	1					0.951649	-0.0215231	0.222084	0.653483	25.5	6	6	0.89062	-0.0503076	19.524	7	14.5	4	4	0.91691	-0.0376733	7.7859	4	23.4	5	5	1.05539	0.0234116	21.16	6
	1313	Tb927.11.7200	GRIP domain containing protein, putative		Q384V2	69.423	15.8	0	1					1.05964	0.0251597	0.222198	0.65326	15.8	8	8	1.1247	0.0510367	16.504	7	12.6	6	6	0.93739	-0.0280797	19.183	7	14	7	7	1.12855	0.0525222	24.548	9
	781	Tb927.10.8630	Sucrase/ferredoxin-like, putative		Q38AA9	27.968	54.9	0	1					0.952636	-0.0210732	0.222274	0.653112	54.9	13	13	1.0145	0.00625205	10.375	21	54.9	13	13	0.86044	-0.0652794	22.423	16	54.9	13	13	0.990393	-0.00419236	22.801	23
	1793	Tb927.4.520	hypothetical protein, conserved		Q57US3	23.602	26.6	0	1					1.11462	0.0471273	0.222433	0.652801	22.7	4	4	1.1207	0.0494894	10.452	5	26.6	5	5	0.91094	-0.0405102	15.564	6	16.7	3	3	1.35645	0.132403	19.459	6
	1113	Tb927.11.2370	mRNA export factor MEX67 (MEX67)	MEX67	Q386S2	62.541	11.7	0	1					0.942737	-0.0256093	0.22275	0.652182	11.7	6	6	0.98229	-0.00776028	12.34	6	10.3	5	5	0.83369	-0.0789954	10.499	5	11.7	6	6	1.02312	0.00992767	9.3698	7
	1950	Tb927.6.1200	hypothetical protein, conserved		Q585C7	52.96	43.8	0	1		X			1.08166	0.034092	0.223269	0.651171	34.8	13	13	1.1105	0.0455186	12.19	21	43.8	16	16	0.9254	-0.0336705	12.228	16	40.2	15	15	1.23148	0.0904279	19.404	28
	2214	Tb927.7.3900	vacuolar transporter chaperone, putative		Q57UM0	19.768	6.1	0.00038775	1					1.17308	0.0693286	0.223286	0.651139	6.1	1	1	1.557	0.192289		1	6.1	1	1	0.86538	-0.0627931		1	6.1	1	1	1.19809	0.0784904		1
	326	Tb927.1.740	phosphatidylinositol-4-phosphate 5-kinase related		Q4GZE4	48.865	66.2	0	1		X			1.07314	0.0306562	0.223752	0.650233	66.2	26	26	1.1019	0.0421422	13.222	43	66.2	26	26	0.93143	-0.0308498	15.595	41	66.2	26	26	1.20414	0.0806761	18.533	47
	659	Tb927.10.5010	Elongation factor G1, mitochondrial, putative (EF-G1)	EF-G1	Q38BA0	83.982	21.2	0	1		X			1.07072	0.0296761	0.224025	0.649704	17.2	12	12	1.0855	0.0356298	14.717	11	21.2	14	14	0.93763	-0.0279685	23.979	15	18.8	12	12	1.20605	0.0813669	33.115	11
	1278	Tb927.11.6280	pyruvate phosphate dikinase (PPDK)	PPDK	Q385E1	100.45	77.4	0	1		X		X	1.06587	0.0277051	0.224277	0.649215	72.8	64	64	1.1059	0.0437159	22.148	176	77.3	67	67	0.93385	-0.0297229	14.362	210	73.5	63	63	1.17253	0.0691223	19.558	197
	1576	Tb927.3.3570	hypothetical protein, conserved		Q57XK7	18.439	16	0	1					0.9147	-0.0387212	0.224403	0.648971	16	2	2	0.93393	-0.0296857	23.635	2	16	2	2	0.76807	-0.114599	37.243	3	8.6	1	1	1.06689	0.0281214		1
	870	Tb927.11.10950	DnaJ domain containing protein, putative		Q383I4	36.848	5.2	0	1		X			0.902355	-0.0446227	0.224404	0.64897	5.2	1	1	0.96063	-0.0174439		1	5.2	1	1	0.72858	-0.137523		1	5.2	1	1	1.04978	0.0210985		1
	1454	Tb927.2.4210	Phosphoenolpyruvate carboxykinase [ATP], glycosomal (PEPCK)	PEPCK	Q586V2	58.564	74.7	0	1		X			1.07112	0.0298368	0.224409	0.64896	68.6	35	35	1.0968	0.0401274	20.642	56	74.7	38	38	0.93346	-0.0299043	23.956	62	68.2	35	35	1.20029	0.0792872	15.686	62
	239	Tb927.11.15780;Tb11.v5.0771	hypothetical protein, conserved		Q381K8	10.98	9.2	0.0040471	2				X	1.12905	0.0527113	0.224434	0.648911	9.2	1	1	1.1189	0.0487913		1	9.2	1	1	0.90571	-0.0430108		1	9.2	1	1	1.42021	0.152353		1
	1423	Tb927.2.2340	Glycerophosphoryl diester phosphodiesterase family, putative		Q586K8	132.5	23.4	0	1					1.03798	0.0161885	0.224525	0.648736	16.3	16	16	1.1155	0.0474696	40.021	20	16.3	15	15	1.0316	0.0135113	24.143	18	23.4	23	23	0.971817	-0.0124154	16.4	33
	1821	Tb927.5.1120	Phage tail fibre repeat, putative		Q57W57	655.92	8.2	0	1					1.15188	0.0614091	0.224669	0.648456	5.9	3	3	1.3022	0.114678	7.6405	3	8.2	4	4	0.85215	-0.069484	20.677	5	8.2	4	4	1.37732	0.139033	9.6045	3
	1786	Tb927.4.5010;Tb927.8.7410	calreticulin, putative		Q584K4	45.042	37.7	0	2					1.08011	0.0334694	0.225562	0.646734	33.7	14	14	1.1451	0.0588434	18.555	20	35.9	15	15	0.91696	-0.0376496	15.143	22	31.1	13	13	1.20009	0.0792143	15.654	17
	1229	Tb927.11.5170	ubiquitin activating enzyme, putative		Q385Q1	30.017	32.1	0	1					1.1207	0.0494876	0.22579	0.646296	20.2	5	5	1.3034	0.115078	18.525	6	28.2	6	6	0.87861	-0.0562039	26.134	5	32.1	7	7	1.22911	0.0895891	20.073	8
	2312	Tb927.7.7210	Present in the outer mitochondrial membrane proteome 37 (POMP37)	POMP37	Q57XU1	77.526	4.6	0	1		X			1.16974	0.0680907	0.225879	0.646124	4.6	2	2	1.6065	0.205881	7.1039	2	1.9	1	1	1.1048	0.0432837		1	2.7	1	1	0.901795	-0.0448924		1
	1778	Tb927.4.4610	hypothetical protein, conserved		Q583E6	34.626	22.6	0	1		X			1.07018	0.0294576	0.226273	0.645367	14.1	3	3	1.1035	0.0427723	139.78	3	19.7	4	4	0.93083	-0.0311296	4.3006	4	17.9	4	4	1.19325	0.0767301	35.243	3
	2238	Tb927.7.4440	NAD dependent epimerase/dehydratase family, putative		Q57X60	31.573	25.3	0	1		X		X	1.06652	0.0279704	0.226465	0.644998	25.3	5	5	1.0963	0.0399294	29.178	8	25.3	5	5	0.93456	-0.0293928	10.824	6	25.3	5	5	1.18406	0.0733746	5.0151	6
	1115	Tb927.11.240	hypothetical protein, conserved		Q387M7	114.06	22	0	1					0.920373	-0.0360363	0.226572	0.644793	17.6	15	15	0.91558	-0.0383037	17.713	19	19.2	17	17	0.78987	-0.102444	22.709	21	21.1	19	19	1.07805	0.0326393	51.874	23
	520	Tb927.10.15490	GDP-mannose 4,6 dehydratase, putative		Q387W4	40.548	14.9	0	1		X			1.15433	0.0623288	0.226988	0.643997	9.7	2	2	1.0717	0.0300732	20.494	2	9.7	2	2	0.92196	-0.0352879	1.0664	2	14.9	3	3	1.55669	0.192201	5.9149	3
	2749	Tb927.9.4500	heat shock protein, putative		Q38F93	91.117	26.1	0	1		X			1.0676	0.0284079	0.227141	0.643705	26.1	16	16	1.1034	0.042733	10.564	15	23.5	14	14	0.93171	-0.0307192	10.279	17	24.2	14	14	1.18361	0.0732101	13.141	16
	1925	Tb927.5.520	stomatin-like protein, putative		Q57VW1	55.979	46	0	1		X		X	0.922677	-0.0349504	0.227581	0.642863	42.7	25	25	0.94183	-0.0260275	14.894	41	46	26	26	0.78553	-0.104837	20.3	45	46	25	25	1.06173	0.0260136	24.299	50
	423	Tb927.10.12910;Tb11.v5.0593	hypothetical protein, conserved		Q388V5	103.97	15	0	2					0.929049	-0.0319614	0.227597	0.642834	13.3	10	10	0.92951	-0.0317459	18.814	17	13	9	9	0.8085	-0.09232	13.952	12	15	11	11	1.06704	0.0281816	15.224	14
	677	Tb927.10.5570	hypothetical protein, conserved		Q38B47	25.938	13.4	0	1					1.07018	0.0294574	0.227597	0.642833	13.4	2	2	0.94745	-0.0234437	19.789	2	13.4	2	2	1.0581	0.0245267	4.3484	2	13.4	2	2	1.22261	0.0872892	20.076	2
	1088	Tb927.11.190	elongation factor, putative		Q387N2	72.602	10.9	0	1		X			1.06647	0.0279486	0.227613	0.642802	9.5	3	3	1.0022	0.000954398	15.973	4	7.8	3	3	0.98679	-0.00577526	13.604	5	9.5	3	3	1.2265	0.0886666	8.3352	4
	1198	Tb927.11.4290	40S ribosomal protein S12 (RPS12)	RPS12	Q385Y8	15.869	8.3	0.00038971	1					1.18924	0.0752689	0.227995	0.642074	0	0	0				0	8.3	1	1	1.0227	0.00974826	20.687	2	8.3	1	1	1.3829	0.14079	4.5457	2
	2274	Tb927.7.5840	hypothetical protein, conserved		Q582J9	26.164	17.5	0	1		X			1.10746	0.0443288	0.228152	0.641775	13.5	3	3	1.1998	0.0791089	16.814	2	14.4	4	4	0.88865	-0.0512693	13.155	3	17.5	5	5	1.27393	0.105147	4.3567	4
	2445	Tb927.8.4330	small GTP-binding protein Rab11 (RAB11)	RAB11	D6XLG8	23.527	33.3	0	1		X			1.04752	0.0201638	0.228608	0.640908	33.3	6	6	1.1032	0.0426543	24.515	9	33.3	6	6	0.94633	-0.0239574	11.9	8	33.3	6	6	1.10102	0.0417946	5.4597	7
	1895	Tb927.5.3390	ADG1, pseudogene			13.175	36.4	0	1		X		X	1.0981	0.0406403	0.228713	0.64071	36.4	7	7	1.1282	0.0523861	14.241	10	36.4	7	7	0.90862	-0.0416177	16.685	10	36.4	7	7	1.29167	0.111152	24.618	12
	2447	Tb927.8.4470	chaperone protein DNAj, putative		Q57VY8	26.811	5.9	0.00077012	1					1.20424	0.0807117	0.228773	0.640596	5.9	1	1	1.5781	0.198135		1	5.9	1	1	0.80829	-0.0924328		1	5.9	1	1	1.36909	0.136433		1
	1005	Tb927.11.15020	iron superoxide dismutase (TbSODB)	TbSODB	Q381T3	23.28	13	0.0015134	1		X			1.11307	0.046523	0.228988	0.640187	13	3	1	1.1155	0.0474696		1	13	3	1	0.90722	-0.0422874	22.558	2	8.7	2	1	1.36266	0.134387	52.876	2
	2813	Tb927.9.8210	Peptide deformylase 2 (PDF2)	PDF2	Q38EE2	42.101	21.9	0	1		X			1.05286	0.0223697	0.229195	0.639794	21.9	6	6	1.0627	0.0264107	14.964	9	21.9	6	6	0.95054	-0.0220296	15.001	7	18	5	5	1.15539	0.0627279	7.4998	6
	2722	Tb927.9.3120	protein kinase, putative		Q38FL3	113.39	6.8	0	1		X			0.930858	-0.0311165	0.229211	0.639765	5.1	4	4	0.9721	-0.0122891	12.845	4	6.8	5	5	0.79911	-0.0973934	17.345	4	6.8	5	5	1.03832	0.0163331	19.122	5
	967	Tb927.11.13990	GDP-L-fucose synthetase, putative		Q382D8	40.659	41.6	0	1					1.08015	0.0334825	0.229779	0.638689	41.6	12	12	1.1029	0.0425361	8.9748	21	41.6	12	12	0.92384	-0.0344032	14.334	22	41.6	12	12	1.23684	0.0923146	43.324	32
	2129	Tb927.7.1670	Eukaryotic translation initiation factor 4E type 6 (eif4e6)	eif4e6	Q57V43	20.864	30.6	0	1					1.1291	0.0527305	0.229874	0.63851	18.3	2	2	1.4614	0.164769	17.702	2	30.6	4	4	1.055	0.0232525	13.93	3	23.7	3	3	0.93362	-0.02983	28.795	3
	2616	Tb927.9.11840	Pre-rRNA-processing protein PNO1, putative (PNO1)	PNO1	Q38DL0	24.075	11.1	0	1					0.773741	-0.111404	0.230118	0.638049	11.1	2	2	1.0551	0.0232936	7.2097	2	7.4	1	1	0.43982	-0.356725		1	7.4	1	1	0.998203	-0.000781027		1
	2298	Tb927.7.6890	methyltransferase domain containing protein, putative		Q57XQ9	28.794	9.4	0	1					1.15369	0.0620895	0.230454	0.637417	0	0	0				0	9.4	2	2	1.0167	0.00719282		1	4.7	1	1	1.30914	0.116986		1
	225	Tb927.10.2890;Tb11.v5.0650	enolase		Q38BV6	46.592	57.6	0	2					1.04234	0.0180111	0.230567	0.637202	54.5	17	17	1.1368	0.0556841	20.362	21	57.6	18	18	1.0241	0.0103424	19.364	22	53.1	17	17	0.972763	-0.0119931	16.949	28
	381	Tb927.10.11610	SKP1-like protein		Q389I0	15.824	12.3	0	1					1.13663	0.0556189	0.230601	0.637139	12.3	1	1	1.0648	0.027268		1	12.3	1	1	0.92503	-0.0338442		1	12.3	1	1	1.49085	0.173433	18.274	2
	738	Tb927.10.7520	folylpolyglutamate synthase, putative (FPGS)	FPGS	Q38AL2	54.676	9.2	0	1					0.940501	-0.026641	0.23147	0.635505	5.8	2	2	0.89336	-0.0489735	15.161	2	5.8	2	2	0.8651	-0.0629337	18.212	2	6.4	2	2	1.07643	0.0319843	13.724	3
	1008	Tb927.11.15150	1-acyl-sn-glycerol-3-phosphate acyltransferase, putative		Q381S0	30.359	27.3	0	1		X			1.15448	0.0623848	0.23165	0.635169	27.3	5	5	1.0922	0.0383022	19.565	5	27.3	5	5	0.90392	-0.04387	12.236	7	19.9	4	4	1.55855	0.192722	19.949	6
	2020	Tb927.6.3350	hypothetical protein, conserved (YCF45)	YCF45	Q584X8	59.527	8.9	0	1					1.14821	0.060023	0.231733	0.635012	7	3	3	1.3972	0.145259	35.259	3	7	3	3	0.84803	-0.0715888	6.3396	3	8.9	4	4	1.27761	0.106399	15.953	4
	2284	Tb927.7.6340	hypothetical protein, conserved		Q582M5	48.093	23.1	0	1					0.865709	-0.0626278	0.231956	0.634594	21.3	8	8	0.88327	-0.0539065	25.336	13	18.6	7	7	0.64933	-0.187535	29.837	12	18.6	7	7	1.13125	0.0535576	36.293	17
	2223	Tb927.7.4050	hypothetical protein, conserved		Q57UN5	85.652	10.3	0	1					0.954585	-0.0201856	0.232103	0.634319	4.4	3	3	0.97761	-0.00983436	54.189	5	9.3	5	5	0.86442	-0.0632752	22.227	5	6.5	4	4	1.02933	0.0125527	46.056	5
	2669	Tb927.9.14200	methyltransferase domain containing protein, putative		Q38D36	44.532	22.3	0	1		X		X	0.925933	-0.0334202	0.23263	0.633334	18.9	6	6	0.98494	-0.00659022	14.755	9	19.4	6	6	0.78127	-0.107199	10.327	12	22.3	7	7	1.03164	0.0135283	16.33	10
	2261	Tb927.7.5440	hypothetical protein, conserved		Q582F9	217.49	9.3	0	1					1.0856	0.0356715	0.233384	0.63193	6.7	11	11	1.063	0.0265333	38.657	9	7.3	12	12	0.93623	-0.0286174	28.036	10	8.1	13	13	1.28558	0.109099	20.931	12
	712	Tb927.10.6810	guanylate kinase, putative		Q38AS6	29.956	57.2	0	1					1.06225	0.026228	0.233637	0.631458	57.2	14	14	1.1529	0.0617916	13.42	23	57.2	14	14	0.92845	-0.0322415	14.399	26	57.2	14	14	1.11978	0.049134	18.534	33
	2160	Tb927.7.2640;Tb927.7.2650	hypothetical protein, conserved		Q57XL0	50.853	7.1	0	2					1.11867	0.0487036	0.233703	0.631337	7.1	3	3	1.3195	0.120409	51.705	3	4.6	2	2	1.2147	0.084469	45.629	2	7.1	3	3	0.873439	-0.0587676	29.231	4
	1348	Tb927.11.8210;Tb11.v5.0573;Tb11.v5.0572	RAD50 DNA repair-like protein		Q384J8	152.77	15.5	0	3					1.04024	0.0171347	0.234001	0.630783	11.9	13	13	1.1288	0.052617	16.835	13	9.9	11	11	0.96895	-0.0136986	12.649	13	14.8	15	15	1.02917	0.0124857	22.272	15
	321	Tb927.1.530	hypothetical protein, conserved		Q4GZE9	30.748	8.4	0	1					0.934022	-0.0296431	0.234195	0.630422	4	1	1	0.91513	-0.0385172		1	8.4	2	2	0.82692	-0.0825365	4.0679	2	8.4	2	2	1.07677	0.0321246	5.3105	2
	1151	Tb927.11.320	dynein light chain 1, putative		Q387L9	10.427	28.9	0	1					1.20998	0.0827795	0.234565	0.629737	28.9	2	2	1.0178	0.00766245	58.642	3	0	0	0				0	28.9	2	2	1.43846	0.157896	56.872	3
	343	Tb927.10.10390	trypanothione reductase		Q389T8	53.156	12	0	1		X			1.10306	0.0425994	0.234586	0.629697	7.7	4	4	1.2977	0.113174	15.312	4	8.7	4	4	0.89273	-0.0492799	65.767	3	10.2	5	5	1.15852	0.0639037	3.5103	3
	697	Tb927.10.6190	aldehyde dehydrogenase, putative (ALDH)	ALDH	Q38AY7	54.033	50.3	0	1		X			1.06541	0.0275173	0.234898	0.629121	47.9	20	20	1.0964	0.039969	15.871	44	50.3	21	21	0.93001	-0.0315124	20.938	43	47.9	20	20	1.18603	0.0740952	17.594	51
	2735	Tb927.9.3760	poly(A) export protein, putative (TbGLE2)	TbGLE2	Q38FF7	38.351	59.6	0	1					1.0675	0.0283687	0.235038	0.628862	59.6	17	17	1.1247	0.0510367	12.397	29	59.6	17	17	0.9226	-0.0349865	28.02	33	54.2	16	16	1.17235	0.0690561	24.091	35
	1656	Tb927.3.860	Acyl carrier protein, mitochondrial (ACP)	ACP	Q57WW9	16.531	31.8	0	1		X		X	1.06908	0.0290088	0.235295	0.628387	31.8	6	6	1.1106	0.0455577	17.667	18	31.8	6	6	0.92392	-0.0343656	37.782	22	31.8	6	6	1.19079	0.0758345	27.109	28
	2470	Tb927.8.5100	hypothetical protein, conserved		Q57UI2	313.77	5.1	0	1					1.07614	0.0318687	0.235852	0.627361	3	7	7	1.0696	0.0292214	13.114	6	2.9	6	6	0.93434	-0.0294951	17.314	6	4.7	10	10	1.24704	0.0958798	24.345	9
	2524	Tb927.8.6560	SpoU rRNA Methylase family, putative		Q57TV7	40.167	9.1	0	1		X			1.18029	0.0719885	0.235981	0.627124	2.7	1	1	1.181	0.0722499	10.627	2	2.7	1	1	0.85126	-0.0699378	25.336	2	9.1	2	2	1.63551	0.213653	13.781	3
	588	Tb927.10.2810	hypothetical protein, conserved		Q38BW4	38.589	18.6	0	1					1.05838	0.0246436	0.236091	0.626921	13	4	4	1.2031	0.0803017	24.287	3	16.6	5	5	0.97916	-0.00914634	18.212	4	18.6	6	6	1.00641	0.0027753	18.031	5
	928	Tb927.11.12880	Present in the outer mitochondrial membrane proteome 17 (POMP17)	POMP17	Q382P4	123.3	22.3	0	1		X			1.09174	0.0381208	0.236556	0.626067	19	17	9	1.0761	0.0318526	18.348	9	20.1	19	11	0.92499	-0.033863	15.853	11	20.7	19	11	1.30729	0.116373	21.092	16
	587	Tb927.10.2800	hypothetical protein, conserved		Q38BW5	18.838	55.6	0	1		X			0.901755	-0.0449114	0.236602	0.625983	46.9	7	7	0.90463	-0.043529	11.139	8	47.5	8	8	0.73393	-0.134345	10.372	9	55.6	9	9	1.10444	0.0431403	29.184	11
	2646	Tb927.9.13380	Autophagy-related protein 24 (ATG24)	ATG24	Q38D86	48.172	15.8	0	1					1.07847	0.0328092	0.236907	0.625423	13.1	4	4	1.0927	0.0385009	31.571	4	15.8	5	5	1.2437	0.0947156	13.95	5	11.2	3	3	0.92302	-0.0347888	34.104	3
	2271	Tb927.7.5760	nuclear transport factor 2 protein, putative (MTR2)	NFT2	Q582J1	15.812	31.1	0	1					0.921178	-0.0356562	0.236999	0.625253	28.1	3	3	0.91301	-0.0395245	41.836	3	31.1	4	4	0.78659	-0.104252	26.791	3	31.1	4	4	1.08845	0.0368074	10.002	4
	1211	Tb927.11.4680	SURF1 family, putative		Q385U9	40.02	8.4	0	1		X		X	1.10517	0.0434297	0.237243	0.624806	3.5	1	1	0.89634	-0.0475272		1	8.4	2	2	1.1327	0.0541149	27.55	2	3.5	1	1	1.32954	0.123701		1
	2175	Tb927.7.2980;Tb927.7.3020	Nitroreductase family, putative		Q57YA8	21.242	61.6	0	2					0.957031	-0.0190739	0.23792	0.623569	61.1	11	11	1.0386	0.0164483	18.408	15	53.2	9	9	0.87284	-0.0590654	15.323	9	57.4	11	11	0.966931	-0.0146045	14.205	16
	1270	Tb927.11.6160	eukaryotic release factor 3, putative (ERF3)	ERF3	Q385F3	76.914	23.5	0	1					0.938759	-0.0274458	0.237928	0.623554	15	10	10	0.97268	-0.01203	11.21	13	21.9	13	13	0.81637	-0.088113	15.478	13	19.8	11	11	1.04185	0.0178057	19.508	14
	2550	Tb927.8.750	nucleolar RNA-binding protein, putative		Q57YF6	39.761	15.8	0	1					1.06362	0.0267878	0.2381	0.62324	12.6	3	3	1.195	0.0773679	10.207	4	15.8	4	4	0.93548	-0.0289655	10.552	7	15.8	4	4	1.07637	0.0319609	8.4231	7
	2492	Tb927.8.5780	phosphatase of regenerating liver-type phosphatase, putative		Q57YH9	19.422	17	0	1		X			1.10406	0.0429921	0.238157	0.623137	17	3	3	1.0975	0.0404045	10.137	4	17	3	3	0.9092	-0.0413406	36.883	4	17	3	3	1.34869	0.129912	8.3603	3
	2171	Tb927.7.280	cyclophilin-type peptidyl-prolyl cis-trans isomerase, putative (PPIase)	PPIase	Q57U26	24.302	47.1	0	1		X			1.07113	0.0298409	0.238312	0.622854	47.1	8	8	1.0926	0.0384612	12.569	14	47.1	8	8	0.92576	-0.0335016	9.1037	12	40.9	7	7	1.21496	0.0845632	9.4566	11
	1478	Tb927.2.5130	hypothetical protein, conserved		Q585V7	43.557	10.3	0	1					1.07485	0.0313498	0.238315	0.622849	10.3	3	3	1.1115	0.0459095	16.841	3	10.3	3	3	0.918	-0.0371573	14.511	3	5.9	2	2	1.21702	0.0852973	0.28825	2
	757	Tb927.10.8010	hypothetical protein, conserved		Q38AG3	28.355	13.9	0	1		X			1.17305	0.0693151	0.238814	0.62194	13.9	2	2	1.3612	0.133922	37.149	3	13.9	2	2	1.0109	0.0047082	26.824	2	6.6	1	1				0
	740	Tb927.10.7570;Tb11.v5.0774	dihydrolipoamide acetyltransferase E2 subunit, putative		Q38AK7	48.107	45.2	0	2					1.07374	0.0308988	0.238982	0.621636	36.6	13	13	1.1316	0.0536929	21.568	20	40.1	15	15	0.91392	-0.0390918	30.948	19	31.5	12	12	1.197	0.0780951	20.887	17
	676	Tb927.10.5550	hypothetical protein, conserved		Q38B49	15.912	9.4	0	1					0.863296	-0.0638405	0.239456	0.620774	9.4	1	1	0.79693	-0.0985798		1	9.4	1	1	0.6746	-0.170954		1	9.4	1	1	1.19677	0.078012	40.31	2
	1054	Tb927.11.16480	enoyl-CoA hydratase/isomerase family protein, putative		Q381D8	40.234	54.4	0	1		X			1.09483	0.0393483	0.239775	0.620196	41.4	14	14	1.0858	0.0357498	13.525	27	54.4	17	17	0.91652	-0.0378581	11.37	25	45	15	15	1.31872	0.120153	26.513	26
	2154	Tb927.7.2410	Dynamin family, putative		Q57XN3	66.378	24	0	1		X		X	1.10323	0.0426652	0.239929	0.619916	24	15	15	1.0714	0.0299516	20.053	14	24	16	16	0.9203	-0.0360706	12.934	16	22.5	12	12	1.3618	0.134115	30.026	11
	719	Tb927.10.7060	nucleoporin interacting component (NUP93), putative		Q38AQ7	96.511	26	0	1					1.06726	0.028269	0.239968	0.619846	20.5	11	11	1.097	0.0402066	21.918	15	23.3	13	13	0.92552	-0.0336142	14.737	15	21.4	13	13	1.19733	0.0782147	17.601	9
	1844	Tb927.5.1760	Isoprenylcysteine alpha-carbonyl methylesterase, putative		Q57ZP5	72.635	11.8	0	1					0.905231	-0.0432405	0.240019	0.619754	5.9	3	3	0.90773	-0.0420433	36.271	6	8.9	4	4	0.73989	-0.130833	20.719	5	11.8	5	5	1.10447	0.0431547	13.139	6
	2111	Tb927.7.1160	hypothetical protein, conserved		Q57WT4	14.631	23.1	0	1					0.92579	-0.0334877	0.240308	0.619232	23.1	2	2	0.95986	-0.0177921	6.372	4	23.1	2	2	0.78085	-0.107432	26.298	4	23.1	2	2	1.05867	0.0247613	31.174	5
	875	Tb927.11.11090	Nucleoporin (TbNup140)	TbNup140	Q383G9	140.36	5.5	0	1					1.07844	0.0327955	0.240651	0.618613	5.5	7	7	1.151	0.0610753	19.793	25	5.5	7	7	0.90604	-0.0428526	12.21	20	5.5	7	7	1.20272	0.0801639	20.905	26
	1915	Tb927.5.4040	hypothetical protein, conserved		Q57Z45	94.263	35.5	0	1		X			0.924863	-0.0339225	0.240842	0.618267	34.1	23	23	0.9606	-0.0174574	12.449	29	34.3	22	22	0.77767	-0.109205	15.13	33	30.8	20	20	1.059	0.0248946	16.391	34
	1031	Tb927.11.15850	kinteoplast poly(A) polymerase complex 1 subunit		Q381K1	86.756	38.5	0	1		X			0.9157	-0.038247	0.241084	0.617832	30.4	23	23	0.99239	-0.00331762	26.314	28	35.3	25	25	0.74655	-0.126941	24.793	26	30.6	22	22	1.03638	0.0155177	17.459	25
	2165	Tb927.7.2700	NADH-cytochrome b5 reductase, putative (B5R)	B5R	Q57Y80	31.856	66.2	0	1		X			1.08629	0.0359467	0.241343	0.617366	66.2	18	18	1.088	0.0366289	11.785	43	63.4	16	16	0.91786	-0.0372236	10.955	40	66.2	17	17	1.28361	0.108435	11.086	42
	1017	Tb927.11.15430	U5 small nuclear ribonucleoprotein component, putative		Q381P2	105.47	12.7	0	1					1.04698	0.0199377	0.241479	0.61712	10.3	8	8	1.0786	0.0328604	15.683	8	11.4	9	9	0.94326	-0.0253686	14.557	9	12.7	10	10	1.12803	0.0523213	7.5794	9
	1469	Tb927.2.4710	RNA-binding protein, putative (TRRM1)	TRRM1	Q586R7	49.983	17.5	0	1		X			1.0535	0.0226361	0.24151	0.617064	14.7	5	5	1.071	0.0297895	16.303	7	17.5	6	6	0.94097	-0.0264242	18.339	7	13.2	5	5	1.16023	0.0645431	7.3251	8
	1097	Tb927.11.2030	hypothetical protein, conserved		Q386V6	65.096	6.2	0	1					1.09643	0.0399816	0.242012	0.616163	6.2	2	2	1.2242	0.0878524	7.4956	3	6.2	2	2	0.88332	-0.0538819	33.013	4	6.2	2	2	1.21892	0.0859743	3.8408	3
	413	Tb927.10.12660	pumilio/PUF RNA binding protein 2 (PUF2)	PUF2	Q388X7	92.245	7.4	0	1					0.899333	-0.0460794	0.24249	0.615306	5.7	3	3	0.86667	-0.0621462	26.629	3	3.7	3	3	0.73971	-0.130939	11.155	4	7.4	5	5	1.13461	0.0548467	21.905	6
	1899	Tb927.5.3510	structural maintenance of chromosome 3 , putative (SMC3)	SMC3	Q57UB5	136.37	6.8	0	1		X			1.06161	0.025966	0.242789	0.614771	3.2	4	4	1.2092	0.0824981	9.6066	4	5.8	6	6	1.0424	0.0180344	18.156	5	3.8	4	4	0.949217	-0.0226345	16.809	3
	926	Tb927.11.12830	acyl-CoA binding protein, putative		Q382P9	84.782	5	0	1					1.0678	0.0284916	0.242901	0.61457	3.2	2	2	1.2381	0.0927557	19.414	2	5	3	3	0.9535	-0.0206793	4.7061	3	5	3	3	1.03133	0.0133984	24.591	3
	1019	Tb927.11.15450	hypothetical protein		Q381P0	269.62	67.4	0	1					1.09515	0.0394729	0.242959	0.614467	63.3	24	24	1.0862	0.0359098	23.782	47	67.4	31	31	0.91338	-0.0393485	12.338	49	66.1	28	28	1.32391	0.121858	17.884	52
	419	Tb927.10.12840	mitochondrial carrier protein (MCP12)	MCP12	Q388W2	33.131	50.7	0	1		X		X	1.10735	0.0442852	0.243184	0.614064	50.7	17	17	1.0984	0.0407605	40.418	36	50.7	17	17	0.9026	-0.0445047	44.545	42	50.7	17	17	1.36962	0.1366	35.82	38
	1655	Tb927.3.820	hypothetical protein, conserved		Q57WW5	22.174	23.9	0	1		X			1.10388	0.042923	0.24323	0.613982	16	2	2	1.0069	0.00298634	6.417	2	13.8	2	2	0.95973	-0.0178509	15.3	2	13.8	2	2	1.39198	0.143634	12.504	2
	401	Tb927.10.12330	zinc finger protein family member, putative (ZC3H34)	ZC3H34	Q389B0	22.365	40.6	0	1					1.0851	0.0354705	0.243574	0.613368	40.6	9	9	1.1238	0.050689	11.171	19	40.6	9	9	0.90437	-0.0436539	10.052	17	40.6	8	8	1.25712	0.0993762	21.255	15
	1673	Tb927.4.1360	aldose 1-epimerase, putative		Q581U5	32.547	26.6	0	1					1.09082	0.0377546	0.243644	0.613244	26.6	6	6	1.0796	0.0332629	28.159	9	26.6	6	6	0.91763	-0.0373324	13.28	7	26.6	6	6	1.31019	0.117333	18.136	6
	662	Tb927.10.5050	Mitochondrial ATP synthase epsilon chain, putative		Q38B96	8.6908	40	0	1				X	0.939621	-0.0270475	0.243785	0.612993	29.3	2	2	0.99043	-0.00417621	26.105	5	29.3	2	2	0.81219	-0.0903424	12.817	5	40	3	3	1.03128	0.013376	50.799	5
	541	Tb927.10.1730	hypothetical protein, conserved		Q38C69	39.265	57.1	0	1		X			1.06956	0.0292037	0.243787	0.612989	57.1	16	16	1.0786	0.0328604	9.6011	27	57.1	16	16	0.92794	-0.0324801	18.933	28	57.1	16	16	1.22245	0.0872308	17.523	30
	1447	Tb927.2.3910	beta-ketoacyl synthase family protein, putative		Q586W9	52.044	6.6	0.00039746	1		X			0.601431	-0.220814	0.244033	0.612552	2.2	1	1	1.1658	0.0666241		1	2.2	1	1	1.0349	0.0148984		1	6.6	2	2	0.180317	-0.743964	276.58	2
	2215	Tb927.7.3910	hypothetical protein, conserved		Q57UM1	57.602	9.7	0	1		X		X	1.05263	0.0222766	0.244508	0.611707	9.7	3	3	1.1573	0.063446	3.8236	3	9.7	3	3	0.93927	-0.0272095	10.403	3	9.7	3	3	1.07298	0.0305934	33.327	4
	1874	Tb927.5.2890	AAA domain (dynein-related subfamily)/von Willebrand factor type A domain containing protein, putative		Q57ZW5	236.85	32.7	0	1					1.06589	0.0277124	0.245145	0.610577	29.4	55	55	1.0627	0.0264107	16.366	55	28.3	52	52	0.93559	-0.0289144	12.801	55	30.4	55	55	1.21798	0.085641	17.674	63
	691	Tb927.10.6020	hypothetical protein, conserved		Q38B03	18.564	29.8	0	1					1.09209	0.03826	0.245176	0.610522	29.8	5	5	1.1369	0.0557223	19.954	5	29.8	5	5	0.89512	-0.0481187	22.735	5	18	3	3	1.2799	0.107177	18.421	4
	1080	Tb927.11.17000;Tb11.v5.0404	leucine-rich repeat protein (LRRP), putative		Q380Y7	109.72	20.1	0	2					1.06284	0.0264699	0.245868	0.609298	18.5	13	13	1.1348	0.0549193	14.896	13	16.7	11	11	0.91865	-0.0368499	16.307	11	18.3	13	13	1.1517	0.0613402	11.699	14
	2421	Tb927.8.3260	YceI-like domain containing protein, putative		Q57YY7	22.139	25.1	0	1		X		X	1.12984	0.0530179	0.24598	0.609101	25.1	4	4	1.2427	0.0943663	46.263	5	25.1	4	4	0.8477	-0.0717578	27.959	3	17.9	3	3	1.36913	0.136445	38.548	4
	2777	Tb927.9.6130	calmodulin, putative		Q38EV6	17.842	25.5	0	1		X			1.09634	0.039947	0.246486	0.608207	25.5	3	3	1.1347	0.0548811	22.02	3	25.5	3	3	0.89191	-0.049679	10.309	3	25.5	3	3	1.30208	0.114639	18.518	3
	339	Tb927.10.10160	pentatricopeptide repeat domain containing protein, putative		Q389W1	42.907	16.8	0	1		X			1.0819	0.0341881	0.246838	0.607589	16.8	6	6	1.2369	0.0923346	16.538	7	16.8	6	6	0.90078	-0.0453813	38.802	8	12.9	5	5	1.13661	0.0556111	34.385	6
	1841	Tb927.5.1700	replication Factor A 28 kDa subunit, putative		Q57ZN9	27.593	13.3	0	1					1.07357	0.0308302	0.247016	0.607276	13.3	3	3	1.1518	0.0613771	15.737	4	13.3	3	3	0.90547	-0.0431259	8.5338	3	8.6	2	2	1.18642	0.0742394	19.028	3
	228	Tb927.9.15380;Tb11.v5.0686	NADH-ubiquinone oxidoreductase complex I subunit, putative		Q38CX2	42.585	19.6	0	2				X	0.944124	-0.0249708	0.247654	0.606155	15.3	5	5	1.0698	0.0293026	16.434	7	15.3	5	5	0.84125	-0.0750749	4.5711	5	16.9	5	5	0.935104	-0.0291402	41.971	7
	979	Tb927.11.14220	hypothetical protein, conserved		Q382B5	54.405	13	0	1					0.936138	-0.0286599	0.247684	0.606101	9.1	3	3	1.0002	8.68502e-05	7.3468	3	9.1	3	3	0.79858	-0.0976816	33.952	4	13	4	4	1.02711	0.011615	49.38	5
	2135	Tb927.7.1910	pyridoxal phosphate containing glycine decarboxylase, putative (GCVP)	GCVP	Q57V19	106.29	17.6	0	1		X			1.0872	0.0363107	0.247706	0.606063	17.6	14	14	1.078	0.0326188	16.155	18	15.1	12	12	0.9165	-0.0378675	20.082	15	16.3	12	12	1.30071	0.114181	18.193	17
	535	Tb927.10.1610	hypothetical protein, conserved		Q38C80	16.358	31.3	0	1		X			0.658132	-0.181687	0.247734	0.606015	31.3	3	3	0.48668	-0.312757	119.32	2	31.3	3	3	0.33141	-0.479634	146.24	2	31.3	3	3	1.76738	0.247329	56.231	2
	890	Tb927.11.11520	glycosomal membrane protein (PEX11)	PEX11	Q383C6	24.027	58.3	0	1		X			1.07196	0.0301792	0.247782	0.60593	58.3	12	12	1.0572	0.0241572	14.622	24	45.4	11	11	0.93355	-0.0298624	13.557	20	58.3	12	12	1.24808	0.0962428	18.196	21
	192	Tb927.11.3650;Tb11.v5.0435	adenylosuccinate synthetase, putative		Q386E7	66.674	6.8	0	2					0.933361	-0.0299503	0.247939	0.605655	4.2	2	2	1.0683	0.0286932	31.756	2	6.8	3	3	0.80116	-0.0962807	35.488	3	2.5	1	1	0.950029	-0.0222634		1
	1609	Tb927.3.4640	VIT family, putative (POMP26)	POMP26	Q582S1	30.378	7.2	0	1		X			1.30305	0.114962	0.248021	0.605511	7.2	1	1	1.9393	0.287645		1	7.2	1	1	1.652	0.21801	7.4028	2	7.2	1	1	0.690608	-0.160769		1
	533	Tb927.10.16060	hypothetical protein, conserved		Q387Q9	13.498	14.8	0	1					1.09477	0.0393247	0.248502	0.60467	14.8	2	2	1.1699	0.0681487	3.6883	2	7	1	1	0.8831	-0.0539901		1	7.8	1	1	1.27003	0.103816		1
	1640	Tb927.3.5610	ribosomal protein L3 mitochondrial, putative		Q580R4	54.986	16.1	0	1		X			1.02972	0.0127207	0.248531	0.60462	14.2	5	5	1.0604	0.0254697	14.655	5	12.3	5	5	0.9593	-0.0180456	14.575	6	16.1	6	6	1.07334	0.0307379	11.686	8
	2761	Tb927.9.5280	unspecified product		Q38F25	31.896	13.1	0	1		X			0.929384	-0.0318046	0.248825	0.604106	13.1	3	3	0.87948	-0.055774	37.039	5	13.1	3	3	0.82495	-0.0835724	4.4873	4	13.1	3	3	1.10645	0.0439325	7.3742	4
	418	Tb927.10.1280	Domain of unknown function (DUF4499), putative		Q38CB2	19.139	9.8	0	1		X			1.11055	0.0455373	0.249125	0.603583	9.8	2	2	1.1229	0.0503411	26.652	3	4.6	1	1	0.88527	-0.0529243		1	4.6	1	1	1.37783	0.139195		1
	2043	Tb927.6.4030	superoxide dismutase, putative		Q586A1	29.652	5.7	0.00076953	1		X			0.510406	-0.292084	0.249494	0.602941	5.7	1	1	1.6561	0.219087	101.5	2	5.7	1	1	0.76464	-0.116543		1	5.7	1	1	0.105003	-0.978797		1
	931	Tb927.11.12930	DEAD-box helicase, putative			85.6	4.8	0.0043924	1					0.866274	-0.0623445	0.250111	0.601868	1.3	1	1	1.0001	4.34273e-05		1	0	0	0				0	3.5	1	1	0.750356	-0.124732		1
	2631	Tb927.9.12500	Present in the outer mitochondrial membrane proteome 7 (POMP7)	POMP7	Q38DF7	58.24	23.3	0	1		X	X		0.934801	-0.0292807	0.250145	0.601808	23.3	9	9	0.92012	-0.0361555	23.245	15	23.3	9	9	0.81711	-0.0877195	18.086	13	23.3	9	9	1.08651	0.0360328	19.296	14
	1599	Tb927.3.4260	Acyl-coenzyme A thioesterase, putative		Q580L6	41.306	13	0	1		X			1.08846	0.0368125	0.251133	0.600096	13	4	4	1.1358	0.0553019	16.054	4	10.6	3	3	0.89259	-0.049348	7.6577	3	13	4	4	1.27199	0.104484	12.535	5
	227	Tb927.10.8230;Tb11.v5.0668	protein disulfide isomerase 2 (PDI2)	PDI2	Q38AE1	55.579	27.4	0	2					1.05089	0.0215552	0.251158	0.600052	25.6	12	12	1.0611	0.0257563	13.574	13	27.4	13	13	0.941	-0.0264104	10.957	14	18.3	8	8	1.1623	0.0653198	14.04	7
	2081	Tb927.6.5000	Protein of unknown function (DUF773), putative		Q586H2	44.275	10.7	0	1		X			1.08606	0.035853	0.251189	0.599999	3.3	1	1	1.1661	0.0667358		1	10.7	4	4	0.88858	-0.0513035	33.347	4	2.5	1	1	1.23631	0.0921266		1
	387	Tb927.10.11900	thioredoxin, putative		Q389F2	19.531	24	0	1		X			0.919903	-0.0362579	0.251342	0.599734	24	3	3	0.8775	-0.0567529	11.55	3	24	3	3	0.79174	-0.101417	8.5198	3	24	3	3	1.12046	0.0493966	14.524	3
	1063	Tb927.11.1670	cysteine desulfurase		Q386Y7	48.151	28.1	0	1		X			1.06565	0.027616	0.251677	0.599156	24.3	9	9	1.1406	0.0571334	9.1088	10	18.8	6	6	0.91109	-0.0404387	15.908	8	20.1	6	6	1.16454	0.0661535	10.912	7
	2173	Tb927.7.290	leucine-rich repeat protein (LRRP), putative		Q57U25	58.754	13	0	1					1.11267	0.0463665	0.251913	0.59875	10.4	4	4	1.428	0.154728	11.568	5	11	4	4	1.0589	0.0248549	23.411	4	10.4	4	4	0.910996	-0.0404837	13.057	6
	1710	Tb927.4.2320	hypothetical protein, conserved		Q584F5	15.722	11.1	0	1		X			1.09889	0.0409535	0.252108	0.598413	11.1	1	1	1.2615	0.100887	29.705	2	11.1	1	1	0.87116	-0.0599021	1.4015	2	11.1	1	1	1.20747	0.0818753	9.4387	2
	337	Tb927.10.10120	hypothetical protein, conserved		Q389W5	63.236	8.2	0	1		X			1.11492	0.0472431	0.252696	0.597401	8.2	3	3	1.4605	0.164502	18.191	3	8.2	3	3	0.96296	-0.0163918	19.216	3	6.3	2	2	0.985416	-0.00638046	24.096	2
	2286	Tb927.7.6360	histone H2A variant (h2aZ)	h2aZ	Q582M3	18.667	17.3	0	1		X			1.11082	0.0456424	0.252723	0.597355	8.9	2	2	1.1103	0.0454403	4.3802	2	17.3	3	3	0.88614	-0.0524977	10.036	3	17.3	3	3	1.39311	0.143984	10.807	3
	1452	Tb927.2.4110	Mitochondrial-processing peptidase subunit alpha (MPPA)	MPPA	Q586V8	52.064	33.9	0	1		X			1.10976	0.0452276	0.253196	0.596544	29.6	10	10	1.0764	0.0319737	11.052	9	31.1	12	12	0.90144	-0.0450632	9.4955	10	31.6	11	11	1.40855	0.148772	17.224	9
	2071	Tb927.6.4560	hypothetical protein, conserved		Q587C2	47.192	14.7	0	1		X			0.914628	-0.0387556	0.253807	0.595496	14.7	5	5	0.95231	-0.0212217	36.399	6	14.7	5	5	0.74124	-0.130041	30.83	7	14.7	5	5	1.08392	0.034996	35.686	9
	2708	Tb927.9.2320	methyltransferase domain containing protein, putative (POMP1)	POMP1	Q38FT0	41.498	15.8	0	1		X			1.05099	0.0215971	0.253854	0.595416	8.4	3	3	1.0195	0.00838723	11.306	5	15.8	5	5	0.96129	-0.0171456	5.5467	4	12.5	4	4	1.18454	0.0735495	7.6648	3
	665	Tb927.10.5120	KREPA6 (KREPA6)	KREPA6	Q38B90	18.09	29.9	0	1		X			1.06999	0.0293812	0.254573	0.594188	29.9	5	5	1.1077	0.0444222	13.459	6	29.9	5	5	0.91061	-0.0406676	13.951	9	29.9	5	5	1.21448	0.0843891	15.596	6
	1565	Tb927.3.3130	Present in the outer mitochondrial membrane proteome 24 (POMP24)	POMP24	Q57ZJ9	178.08	37.8	0	1		X			1.06577	0.0276642	0.254729	0.593921	37.3	57	57	1.0911	0.0378646	12.217	99	37.6	58	58	0.91839	-0.0369729	20.71	109	35	53	53	1.20809	0.0821008	16.273	114
	1900	Tb927.5.3530	hypothetical protein, conserved		Q57UB3	29.118	4.5	0	1					0.89597	-0.0477064	0.255358	0.59285	4.5	1	1	0.84042	-0.0755036	9.1226	2	4.5	1	1	1.1682	0.0675172		1	4.5	1	1	0.732601	-0.135133	27.539	2
	1907	Tb927.5.3700	hypothetical protein, conserved		Q57U96	32.239	23.3	0	1		X			0.911931	-0.040038	0.255879	0.591965	23.3	4	4	0.93095	-0.0310736	4.2459	4	23.3	4	4	0.7382	-0.131826	4.2778	4	17.5	3	3	1.10353	0.0427855	10.859	4
	1287	Tb927.11.6470	hypothetical protein, conserved		Q385C2	15.746	53.8	0	1		X		X	1.06506	0.0273739	0.25604	0.591693	53.8	6	6	1.1091	0.0449707	15.494	6	53.8	6	6	0.9132	-0.0394341	34.611	7	53.8	6	6	1.19285	0.076585	5.3241	6
	207	Tb927.11.15470;Tb11.v5.0544	methionyl-tRNA formyltransferase		Q381N8	71.337	7.4	0	2					1.20158	0.0797513	0.256119	0.591558	4.6	2	2	1.1438	0.0583501	18.562	3	4.5	2	2	0.82532	-0.0833776	11.541	2	7.4	3	3	1.83773	0.264281	7.6301	4
	1188	Tb927.11.3970	hypothetical protein, conserved		Q386B7	78.028	8.6	0	1					1.12312	0.0504274	0.256329	0.591202	8.6	4	4	1.2332	0.0910335	16.431	4	8.6	4	4	0.84178	-0.0748014	15.846	5	7.5	3	3	1.36474	0.13505	18.907	5
	233	Tb927.10.13780;Tb11.v5.0718	glycogen synthase kinase 3 (GSK3)	GSK3	Q388M1	40.32	12.8	0	2					1.11678	0.0479669	0.256546	0.590835	9.7	3	3	0.99436	-0.00245635	27.793	3	12.8	4	4	0.949	-0.0227338	7.888	4	7.1	2	2	1.47601	0.169091	8.5745	2
	1214	Tb927.11.4780	pyruvate dehydrogenase (lipoamide) kinase, putative		Q385U0	51.187	19.8	0	1		X			0.938071	-0.0277645	0.256876	0.590277	19.8	6	6	0.98052	-0.00854354	12.163	6	15.7	5	5	0.80136	-0.0961723	2.8865	4	19.8	6	6	1.05056	0.0214224	6.7886	7
	2509	Tb927.8.6250	hypothetical protein, conserved		Q57YM6	75.474	35	0	1					1.06873	0.0288682	0.257026	0.590023	26.9	17	17	1.1086	0.0447749	16.107	39	32.9	20	20	0.90957	-0.0411639	12.214	45	35	22	22	1.21058	0.0829937	12.124	55
	956	Tb927.11.13620	rhodanese-like domain containing protein, putative		Q382H5	15.326	15.4	0	1					0.873453	-0.0587607	0.257396	0.589399	9.8	1	1	1.0181	0.00779044		1	15.4	2	2	0.61913	-0.208218		1	15.4	2	2	1.05717	0.0241456	14.323	2
	745	Tb927.10.7620	mitochondrial ATP-dependent zinc metallopeptidase, putative		Q38AK2	71.088	28.6	0	1		X		X	0.921141	-0.035674	0.257491	0.589238	23.3	13	13	0.89562	-0.0478762	13.665	19	27.5	16	16	0.78048	-0.107638	14.704	25	22.2	14	14	1.11813	0.0484925	16.446	27
	1782	Tb927.4.4910	3,2-trans-enoyl-CoA isomerase, mitochondrial precursor, putative		Q584L4	45.333	27	0	1		X			1.07224	0.0302918	0.257634	0.588996	27	9	6	1.1032	0.0426543	9.5887	15	27	9	6	0.90788	-0.0419716	19.925	18	27	9	6	1.23081	0.0901927	21.875	15
	727	Tb927.10.7290	Flagellar Member 2 (FLAM2)	FLAM2	Q38AN4	129.88	21.9	0	1					1.05124	0.0217006	0.257789	0.588736	16	16	16	1.0659	0.0277165	16.378	17	21.8	20	20	0.93536	-0.0290212	39.946	19	19.7	19	19	1.16522	0.0664064	20.081	15
	1239	Tb927.11.540	multidrug resistance protein, mitochondrial, putative (ABCT)	ABCB10	Q387J7	76.244	15.1	0	1		X			1.08542	0.0355977	0.258312	0.587855	6.2	4	4	1.2412	0.0938418	38.969	4	15.1	7	7	0.88253	-0.0542705	18.924	12	12.3	6	6	1.16741	0.0672219	18.793	7
	420	Tb927.10.12850	ttaggg binding factor		Q388W1	41.512	4.2	0.0033358	1					1.27097	0.104135	0.258481	0.587572	4.2	1	1	1.8303	0.262522		1	4.2	1	1	1.6257	0.21104		1	4.2	1	1	0.689988	-0.161158		1
	168	Tb927.7.4550;Tb11.v5.0268;REV__Tb927.10.4170	60S ribosomal protein-like		Q57X71	19.423	62.8	0	3					1.09337	0.0387663	0.259104	0.586526	57.4	10	10	1.0881	0.0366688	14.151	10	55.2	9	9	0.89842	-0.0465206	19.511	8	60.1	11	11	1.33706	0.126151	4.9324	11
	2057	Tb927.6.4300;Tb927.6.4280	glyceraldehyde 3-phosphate dehydrogenase, glycosomal (GAPDH)	GAPDH	Q586Z6	39.047	76.3	0	2					1.05866	0.0247572	0.259185	0.58639	76.3	29	27	1.0772	0.0322963	18.205	120	76.3	29	27	0.92513	-0.0337972	21.774	108	76.3	29	27	1.19062	0.0757724	20.021	113
	1409	Tb927.11.9940	hypothetical protein, conserved		Q383T5	20.599	45.2	0	1					1.08516	0.0354957	0.259249	0.586283	45.2	11	11	1.1319	0.0538081	89.347	16	45.2	9	9	0.88882	-0.0511862	11.222	12	39.2	9	9	1.27018	0.103865	39.142	15
	2651	Tb927.9.13530	hypothetical protein, conserved		Q38D74	18.484	6.6	0	1					1.07408	0.0310349	0.259299	0.5862	6.6	1	1	1.1038	0.0428904		1	6.6	1	1	0.90504	-0.0433322		1	6.6	1	1	1.24036	0.0935464		1
	116	Tb927.11.7214;Tb11.02.5100b	hypothetical protein, conserved		Q384U7	63.574	6	0	2					0.834578	-0.0785329	0.259874	0.585238	4.2	2	2	0.58573	-0.232303	13.349	2	1.8	1	1	0.76522	-0.116214		1	6	3	3	1.29693	0.112917	14.787	3
	238	Tb11.v5.0768;Tb927.3.3410	aspartyl aminopeptidase, putative			32.305	11.8	0	2					1.70945	0.232857	0.260244	0.584619	4	1	1	3.1024	0.491698		1	3	1	1	0.42866	-0.367887		1	8.8	2	2	3.75629	0.574759	20.519	2
	481	Tb927.10.1450	plectin, putative		Q38C95	329.64	38.2	0	1		X			1.04986	0.0211334	0.260381	0.584391	30.7	5	5	1.0368	0.015695	15.136	8	38.2	6	6	0.94773	-0.0233154	9.601	9	34.9	5	5	1.17766	0.0710207	18.075	9
	2774	Tb927.9.5960	succinate dehydrogenase, putative		Q38EW9	21.281	26.1	0	1		X		X	0.921145	-0.0356722	0.26083	0.583643	26.1	4	4	0.96109	-0.0172359	13.829	8	26.1	4	4	0.7525	-0.123493	20.369	6	26.1	4	4	1.08072	0.0337127	7.8598	7
	850	Tb927.11.10420	DNA-directed RNA polymerase I subunit, putative (RPA12)	RPA12	Q383N7	16.864	8.6	0	1					0.979765	-0.00887826	0.261973	0.581744	8.6	1	1	1.0016	0.000694316		1	0	0	0				0	8.6	1	1	0.958405	-0.0184508		1
	1366	Tb927.11.8990	cation transporter, putative		Q384C9	41.116	5.4	0	1					0.966236	-0.0149166	0.262177	0.581406	5.4	2	2	0.97848	-0.00944805	9.2004	2	5.4	2	2	0.88899	-0.0511031	19.873	7	5.4	2	2	1.03705	0.0158013	13.854	3
	2464	Tb927.8.4920	hypothetical protein, conserved		Q57UW0	58.293	11.1	0	1					1.08719	0.0363055	0.262216	0.581341	11.1	6	6	1.1352	0.0550724	16.468	7	11.1	6	6	0.88368	-0.053705	14.811	6	11.1	6	6	1.281	0.107549	26.038	7
	2698	Tb927.9.1710	hypothetical protein, conserved		Q38FX8	52.951	6.7	0	1					1.13459	0.0548398	0.262349	0.58112	6.7	2	2	1.0409	0.017409	10.065	2	6.7	2	2	0.89852	-0.0464723	4.9284	2	6.7	2	2	1.56165	0.193583	22.445	2
	134	Tb927.7.4770;Tb11.v5.0160	cyclophilin-type peptidyl-prolyl cis-trans isomerase, putative (PPIase)	PPIase	Q57X93	18.59	53.2	0	2					0.945842	-0.0241814	0.262438	0.580973	53.2	9	9	0.9839	-0.00704904	14.149	19	53.2	9	9	0.8212	-0.0855511	18.847	16	53.2	9	9	1.04726	0.0200558	45.021	18
	1000	Tb927.11.14950	zinc finger protein 2 (ZFP2)	ZFP2	Q381U0	15.767	36	0	1					1.05894	0.0248711	0.262492	0.580883	36	4	4	1.1137	0.0467682	4.2409	6	36	4	4	0.91364	-0.0392249	12.095	5	36	4	4	1.167	0.0670699	7.4212	6
	912	Tb927.11.12230	ATP-dependent protease ATPase subunit HslU2 (HslU2)	HslU2	Q382V8	54.897	35.3	0	1		X			0.953087	-0.0208674	0.263184	0.579741	35.3	15	15	0.99603	-0.00172758	10.731	17	35.3	14	14	0.84144	-0.0749768	16.953	16	35.3	15	15	1.033	0.0141022	20.208	25
	284	Tb927.1.2230	calpain-like protein fragment, putative		Q4GYZ8	13.535	46.3	0	1		X			1.06925	0.0290793	0.263545	0.579145	46.3	7	4	1.0956	0.039652	16.461	5	44.7	6	3	0.90797	-0.0419285	51.054	6	46.3	7	4	1.22889	0.0895143	21.94	8
	1946	Tb927.6.1080	glyoxalase II (glxII)	glxII	Q585D9	32.508	5.1	0	1		X			1.03643	0.015538	0.26405	0.578313	5.1	1	1	1.128	0.0523091		1	5.1	1	1	1.0303	0.0129637		1	5.1	1	1	0.957946	-0.0186589		1
	1882	Tb927.5.3110	hypothetical protein, conserved		Q57Z82	24.469	52.3	0	1		X			1.05545	0.0234383	0.264606	0.577401	48.2	8	8	1.1282	0.0523861	32.73	14	40.4	7	7	0.91489	-0.0386311	13.152	9	52.3	9	9	1.13909	0.0565599	19.889	11
	267	Tb927.1.1580	electron transport protein SCO1/2, putative		Q4GZ61	33.578	21.9	0	1		X		X	1.09443	0.0391872	0.264887	0.576939	20.9	7	7	1.1589	0.064046	16.436	6	18.6	8	8	0.86954	-0.0607104	12.263	6	15	5	5	1.30085	0.114226	18.718	5
	842	Tb927.11.1020	ribokinase, putative		Q387E8	35.288	47.4	0	1					1.05625	0.0237652	0.265025	0.576713	47.4	12	12	1.0958	0.0397313	15.727	37	47.4	12	12	0.9181	-0.03711	10.482	33	47.4	11	11	1.17132	0.0686744	18.524	38
	1820	Tb927.5.1100	peroxisome targeting signal 1 receptor (TbPEX5)	TbPEX5	Q57W55	72.095	26.7	0	1					1.03855	0.0164279	0.265633	0.575718	25.3	11	11	1.1129	0.0464561	19.026	14	26.7	12	12	0.9415	-0.0261797	18.363	13	24.4	11	11	1.06907	0.0290073	43.543	13
	1753	Tb927.4.3890	ATP-dependent RNA helicase, putative		Q57XZ3	122.8	13.6	0	1					1.06703	0.0281757	0.265942	0.575214	12.7	11	11	1.0946	0.0392554	12.316	10	11.8	10	10	0.90825	-0.0417946	20.874	10	13.6	12	12	1.22199	0.0870662	12.452	9
	197	Tb927.10.15370;Tb11.v5.0480	DNA-directed RNA polymerases I and III subunit RPAC1, putative (RPC40)	RPC40	Q387X6	37.377	10.1	0.0036969	2					1.37879	0.139499	0.266254	0.574703	5.3	1	1	0.96599	-0.0150274		1	10.1	2	2	1.968	0.294025	18.257	2	0	0	0				0
	280	Tb927.1.2100	Calpain-like protein 1.1 (CALP1.1)	CALP1.1	Q4GZ11	126.15	32.4	0	1		X			0.93772	-0.0279266	0.266342	0.57456	29.4	29	29	0.97782	-0.00974108	15.5	37	28	28	28	0.79473	-0.0997804	20.157	45	31.1	32	32	1.06106	0.0257417	14.863	49
	2709	Tb927.9.2390	hypothetical protein, conserved		Q38FS7	22.31	15.7	0.00039108	1					0.928893	-0.0320345	0.266389	0.574483	15.7	3	3	0.94092	-0.0264473	4.2134	3	15.7	3	3	0.77819	-0.108914	12.691	3	15.7	3	3	1.09461	0.0392582	20.804	4
	2077	Tb927.6.4930	thiosulfate sulfurtransferase, mitochondrial, putative		Q586G5	30.051	30.8	0	1		X			1.06804	0.0285879	0.266439	0.574402	30.8	7	7	1.098	0.0406023	8.9744	9	30.8	7	7	0.906	-0.0428718	8.841	9	30.8	7	7	1.22471	0.0880332	16.439	13
	2406	Tb927.8.2850	Poly(A)-specific ribonuclease PARN-1		Q57W87	65.146	12.6	0	1		X			1.05554	0.0234751	0.266702	0.573973	12.6	5	5	1.1599	0.0644205	27.102	5	12.6	5	5	0.91541	-0.0383843	8.476	5	11.3	4	4	1.10762	0.0443892	12.612	4
	950	Tb927.11.13510	hypothetical protein, conserved		Q382I6	20.104	50.6	0	1		X		X	1.09097	0.0378114	0.266757	0.573885	41.7	6	6	1.0474	0.0201126	20.059	8	50.6	7	7	0.91243	-0.0398004	15.195	8	50.6	7	7	1.3587	0.133122	65.662	8
	2402	Tb927.8.2760	50S ribosome-binding GTPase, putative		Q57XB3	52.159	11.1	0	1		X			1.06552	0.0275614	0.268186	0.571564	8.4	3	3	1.1362	0.0554548	18.541	4	11.1	4	4	0.89908	-0.0462017	14.888	3	6.3	2	2	1.18422	0.0734312	8.0582	3
	1674	Tb927.4.1370	hypothetical protein, conserved		Q581U4	17.643	27.8	0	1		X			0.947606	-0.0233722	0.268382	0.571247	27.8	5	5	1.0064	0.00277063	8.968	4	23.2	4	4	0.81977	-0.086308	3.8962	4	27.8	5	5	1.03139	0.0134208	7.2894	5
	755	Tb927.10.7910	hypothetical protein, conserved		Q38AH3	21.451	15.3	0	1		X			1.04369	0.018571	0.268677	0.570769	10.6	3	3	1.0833	0.0347487	20.112	8	15.3	4	4	0.93156	-0.0307892	11.556	6	10.6	3	3	1.12656	0.0517533	14.028	5
	2276	Tb927.7.6090	hypothetical protein, conserved		Q57VK2	88.162	27.2	0	1					1.03573	0.0152466	0.268682	0.570761	27.2	18	18	1.0527	0.0223046	11.221	19	23.8	15	15	0.94724	-0.02354	12.93	18	26	17	17	1.11423	0.0469752	14.561	21
	1132	Tb927.11.270	mitochondrial carrier protein (MCP10)	MCP10	Q387M4	33.969	27.4	0	1				X	0.908001	-0.0419137	0.268705	0.570724	15.5	3	3	0.70773	-0.150132	29.62	3	27.4	5	5	0.95999	-0.0177333	15.163	5	16.1	3	3	1.10186	0.0421247	8.2851	3
	1552	Tb927.3.2670	hypothetical protein, conserved		Q582X9	28.84	43.9	0	1		X			1.06129	0.0258361	0.268891	0.570425	43.9	8	8	1.0565	0.0238695	9.6862	9	43.9	9	9	0.92499	-0.033863	18.883	8	43.1	8	8	1.22321	0.0875016	17.18	9
	2499	Tb927.8.6010	hypothetical predicted multi-pass transmembrane protein		Q57YK2	18.1	8.4	0.0030008	1		X			0.74073	-0.13034	0.269047	0.570172	8.4	1	1	0.63558	-0.19683		1	8.4	1	1	0.3998	-0.398157		1	8.4	1	1	1.59944	0.203967		1
	1918	Tb927.5.4120	hypothetical protein, conserved		Q57Z37	22.32	22	0	1		X			0.948572	-0.0229299	0.269581	0.569311	22	4	4	0.93397	-0.0296671	9.143	7	22	4	4	0.84464	-0.0733284	9.4665	5	22	4	4	1.08195	0.0342058	5.9715	6
	1542	Tb927.3.2260	Ubiquitin family, putative		Q582T9	26.421	32	0	1		X			1.07242	0.0303659	0.269751	0.569036	32	5	5	1.0566	0.0239106	9.7421	6	21.5	4	4	0.91648	-0.037877	19.273	5	21.5	4	4	1.27369	0.105064	15.087	5
	2275	Tb927.7.5940;Tb927.7.5950;Tb927.7.5930;Tb927.7.5990;Tb927.7.5970;Tb927.7.6000;Tb927.7.5980;Tb927.7.5960	Protein Associated with Differentiation (PAD2)	PAD2	Q582K9	67.151	9.8	0	8					1.06413	0.0269956	0.270164	0.568373	9.8	4	4	1.0714	0.0299516	31.136	11	9.8	4	4	0.91557	-0.0383084	29.821	10	7.6	3	3	1.22841	0.0893436	19.953	9
	576	Tb927.10.2550	malate dehydrogenase-related		Q38BZ0	38.998	14	0	1		X		X	0.961987	-0.0168307	0.270229	0.568267	14	4	4	0.98186	-0.00795043	18.996	5	14	4	4	0.87024	-0.060361	20.513	5	14	4	4	1.04188	0.0178193	14.295	6
	2185	Tb927.7.3160;Tb11.v5.0733	Cytoplasmic dynein 1 heavy chain (DYNC1H1), putative		Q57YC6	596.65	5	0	2					0.970572	-0.0129721	0.270442	0.567925	1.7	8	8	0.92262	-0.0349771	23.201	9	4	19	19	0.94169	-0.026092	21.989	18	4.3	20	20	1.05233	0.022153	27.625	18
	148	Tb11.v5.0201;Tb927.10.6090	tRNA pseudouridine synthase A, putative			69.188	14.4	0	2					1.0426	0.0181177	0.270568	0.567723	14.4	6	6	1.1674	0.0672197	30.47	6	14.4	6	6	0.99935	-0.000282383	16.42	5	14.4	6	6	0.97144	-0.0125842	25.812	5
	1404	Tb927.11.9830	hypothetical protein, conserved		Q383U6	22.572	9.6	0.00039002	1		X			0.947663	-0.0233462	0.270652	0.567589	9.6	2	2	0.96593	-0.0150543	12.038	3	9.6	2	2	0.82715	-0.0824157	0.59909	3	5.1	1	1	1.0652	0.0274315		1
	2540	Tb927.8.7120	squalene synthase, putative		Q57YR9	51.478	30.5	0	1		X			0.918556	-0.0368945	0.270699	0.567513	25.2	9	9	0.8957	-0.0478374	17.823	10	27.4	11	11	0.76126	-0.118467	13.09	11	30.5	11	11	1.13663	0.055621	15.796	12
	1865	Tb927.5.2560	hypothetical protein, conserved		Q582B1	8.7229	30.1	0	1		X		X	0.935893	-0.0287736	0.271166	0.566765	30.1	2	2	0.91762	-0.0373371	6.7493	4	30.1	2	2	0.80807	-0.092551	3.5574	3	30.1	2	2	1.10552	0.0435674	24.689	3
	461	Tb927.10.1390	hypoxanthine-guanine phosphoribosyltransferase, putative		Q38CA1	26.36	67.1	0	1		X			1.05415	0.0229004	0.271283	0.566577	61.1	13	13	1.0987	0.0408791	11.742	28	66.2	14	14	0.9155	-0.0383417	10.852	28	65.4	13	13	1.16456	0.0661636	11.109	26
	2606	Tb927.9.11350	hypothetical protein, conserved		Q38DP6	34.472	4.8	0	1		X			0.810521	-0.0912358	0.271396	0.566397	4.8	1	1	0.94261	-0.025668		1	4.8	1	1	0.46363	-0.333828		1	4.8	1	1	1.2184	0.0857891		1
	1557	Tb927.3.2880	hypothetical protein, conserved		Q57ZM4	12.643	51	0	1		X		X	0.928473	-0.0322309	0.271936	0.565534	51	7	7	0.91289	-0.0395816	11.276	10	40.4	6	6	0.78468	-0.105307	41.093	10	51	7	7	1.11737	0.0481964	21.423	13
	605	Tb927.10.3250;Tb11.v5.0824	hypothetical protein, conserved		Q38BS2	35.309	11.7	0	2					0.925942	-0.0334164	0.272016	0.565406	3.3	1	1	1.0449	0.0190747		1	8.5	2	2	0.74929	-0.12535		1	6.8	2	2	1.01397	0.00602619	18.266	2
	98	Tb927.5.4420;Tb05.5K5.70	nucleolar RNA helicase II, putative		Q57Z07	68.786	43.7	0	2					1.04676	0.0198489	0.272017	0.565405	40.3	19	19	1.0777	0.0324979	19.572	35	43.7	21	21	0.92759	-0.0326439	20.063	37	38.6	18	18	1.14734	0.0596927	15.031	41
	929	Tb927.11.1290	hypothetical protein, conserved		Q387C3	43.112	20.1	0	1		X			1.09232	0.0383503	0.272159	0.565177	20.1	5	5	1.1328	0.0541532	16.895	9	20.1	5	5	0.87041	-0.0602761	8.9475	10	20.1	5	5	1.32182	0.121174	13.356	11
	2620	Tb927.9.11940	replication factor A protein 3, putative		Q38DK0	14.045	29.1	0	1					1.19728	0.0781964	0.272828	0.564111	21.3	2	2	1.8734	0.272631	51.538	3	29.1	3	3	1.159	0.0640834	3.3012	3	21.3	2	2	0.790451	-0.102125	34.347	3
	735	Tb927.10.7470	RNA-binding protein, putative (RBP15)	RBP15	Q38AL7	13.338	18.8	0.0029985	1					0.970921	-0.0128163	0.273422	0.563167	18.8	2	2	0.95668	-0.0192333	11.723	2	10.3	1	1	0.91205	-0.0399814		1	18.8	2	2	1.04898	0.0207659	12.208	2
	1716	Tb927.4.2530	hypothetical protein, conserved		Q584D4	16.835	24.1	0	1		X			1.06362	0.0267884	0.273563	0.562942	24.1	3	3	1.0932	0.0386996	13.665	11	24.1	3	3	0.90588	-0.0429293	31.177	14	24.1	3	3	1.21505	0.0845949	10.754	12
	793	Tb927.10.8980	hypothetical protein, conserved		Q38A76	17.598	31.4	0	1		X		X	0.905334	-0.0431911	0.274027	0.562207	31.4	4	4	0.90566	-0.0430348	2.5421	3	31.4	5	5	0.71174	-0.147679	20.414	6	31.4	4	4	1.15117	0.0611402	8.3295	4
	2833	Tb927.9.9310	hypothetical protein, conserved		Q38E61	106.49	17.7	0	1					0.935957	-0.0287439	0.27493	0.560777	11.4	9	9	0.96213	-0.0167662	15.911	9	14.4	11	11	0.78742	-0.103794	6.3449	8	15.5	12	12	1.08225	0.034328	22.396	11
	1803	Tb927.4.750	50S ribosomal protein L7Ae, putative		Q580A3	16.32	33.1	0	1					1.08869	0.0369048	0.275203	0.560347	33.1	5	5	1.2105	0.0829648	9.9474	5	33.1	5	5	0.85787	-0.0665785	11.778	4	33.1	5	5	1.24259	0.0943282	7.3943	5
	940	Tb927.11.13230	MSP (Major sperm protein) domain containing protein, putative		Q382L3	23.909	44	0	1		X			1.06975	0.0292825	0.27529	0.56021	40.3	8	8	1.0476	0.0201955	9.838	18	44	9	9	0.91828	-0.0370249	12.348	16	40.3	8	8	1.27256	0.104677	12.44	19
	1700	Tb927.4.2060	hypothetical protein, conserved		Q583I7	66.835	7.8	0.00039683	1					0.649018	-0.187744	0.276134	0.558881	1.2	1	1	0.19512	-0.709698		1	6	3	3	0.98249	-0.00767186	18.234	3	5.3	3	3	1.42607	0.15414	12.932	3
	537	Tb927.10.16180	hypothetical protein, conserved		Q387P7	30.092	10.1	0	1					0.737652	-0.132148	0.276316	0.558594	0	0	0				0	4.7	1	1	0.51502	-0.288176		1	10.1	2	2	1.05652	0.0238794	6.2385	2
	2667	Tb927.9.14160	rieske iron-sulfur protein, mitochondrial precursor (RISP)	RISP	Q38D40	33.655	48.1	0	1		X		X	0.929738	-0.0316393	0.276509	0.558291	40.7	13	13	0.95441	-0.020265	12.531	25	47.5	15	15	0.76869	-0.114249	16.482	24	41.4	14	14	1.09546	0.0395958	12.573	25
	566	Tb927.10.230	proteasome subunit alpha type-5, putative		Q38CL5	27.176	37	0	1					1.05972	0.0251928	0.276612	0.55813	26.8	4	4	0.96514	-0.0154097	20.956	4	33.3	5	5	0.98785	-0.005309	27.273	5	30.5	5	5	1.24824	0.096297	17.887	8
	835	Tb927.11.10080	hypothetical protein, conserved		Q383S1	21.564	31.7	0	1		X			1.06426	0.0270492	0.276806	0.557824	31.7	4	4	1.0551	0.0232936	18.326	3	31.7	4	4	0.91748	-0.0374034	11.711	3	28	3	3	1.24525	0.0952574	8.0162	3
	1893	Tb927.5.3350	iron superoxide dismutase, putative		Q57Z58	26.824	48.7	0	1		X			0.947559	-0.0233935	0.277047	0.557447	48.7	9	9	0.98281	-0.00753043	12.347	18	43.3	8	8	0.81814	-0.0871724	18.388	16	48.7	9	9	1.05809	0.0245222	20.74	17
	2625	Tb927.9.12150	transport protein particle (TRAPP) subunit, putative		Q38DI4	23.01	29.2	0	1					1.08802	0.0366369	0.277325	0.557011	29.2	5	5	1.1037	0.042851	11.078	6	29.2	5	5	0.87797	-0.0565203	17.106	7	29.2	5	5	1.32917	0.12358	9.335	8
	2236	Tb927.7.4420	proteasome alpha 3 subunit, putative		Q57X58	32.154	8.7	0	1					1.04175	0.0177642	0.277347	0.556977	8.7	3	3	1.1052	0.0434409	119.32	3	8.4	2	2	0.92737	-0.032747	18.297	2	8.7	3	3	1.10306	0.0425987	22.506	3
	2599	Tb927.9.11120	Chromosome passenger complex (CPC) protein INCENP N terminal, putative		Q38DR3	72.949	12.6	0	1		X			0.933035	-0.030102	0.27738	0.556925	11.5	6	6	0.78193	-0.106832	23.637	4	8.6	5	5	0.94488	-0.0246233	46.211	5	5.3	3	3	1.09938	0.0411495	14.394	4
	1518	Tb927.3.1690	hypothetical protein, conserved		Q57ZE2	17.154	73.8	0	1		X		X	0.930923	-0.0310864	0.277519	0.556708	72.4	14	14	0.92258	-0.034996	9.3471	20	66.9	13	13	0.784	-0.105684	6.2973	17	73.8	15	15	1.11537	0.0474206	10.264	21
	2773	Tb927.9.5900	glutamate dehydrogenase (GDH)	GDH	Q38EX6	112.11	72	0	1		X			1.06822	0.0286617	0.277825	0.556228	70.7	64	64	1.0716	0.0300327	18.555	158	70.7	66	66	0.90618	-0.0427855	19.473	186	72	66	66	1.25527	0.0987379	20.498	212
	1120	Tb927.11.2500	metallo-peptidase, Clan MA(E) Family M32		Q386R0	57.683	6	0	1		X			1.07968	0.0332948	0.277832	0.556217	2.2	1	1	1.2226	0.0872844		1	6	2	2	0.86831	-0.0613252	13.439	3	6	2	2	1.18556	0.0739252	34.897	3
	1572	Tb927.3.3460	hypothetical protein, conserved		Q57XJ6	53.228	49.5	0	1		X		X	0.937631	-0.0279682	0.277918	0.556083	39.1	15	15	0.89551	-0.0479296	12.271	26	49.5	18	18	0.82246	-0.0848852	14.011	29	40	15	15	1.11921	0.0489103	19.722	28
	2525	Tb927.8.6580	Succinate dehydrogenase [ubiquinone] flavoprotein subunit, mitochondrial (SDH1)	SDH1	Q57TV5	66.88	30.9	0	1		X		X	0.948752	-0.0228472	0.27803	0.555908	30.9	14	14	0.91027	-0.0408298	35.118	17	28.9	14	14	0.85478	-0.0681456	23.597	14	28.9	14	14	1.09757	0.040434	25.52	20
	2452	Tb927.8.4580	Tumour suppressor, Mitostatin, putative		Q57UZ3	58.084	19.3	0	1		X		X	0.924486	-0.0340996	0.278158	0.555708	19.3	9	9	0.98989	-0.00441306	21.349	10	14.7	7	7	0.74253	-0.129286	16.049	7	17	8	8	1.07498	0.0314003	20.516	8
	1864	Tb927.5.2550	hypothetical protein, conserved		Q582B2	37.026	5.9	0	1					0.834511	-0.078568	0.279115	0.554216	5.9	1	1	1.2198	0.0862886	19.931	2	5.9	1	1	0.93849	-0.0275704		1	5.9	1	1	0.507666	-0.294422		1
	1578	Tb927.3.3610	PTS2 receptor, putative (PEX7)	PEX7	Q57W97	39.734	32.1	0	1					0.970204	-0.0131369	0.279353	0.553847	26.6	7	7	1.0232	0.00996053	14.801	8	23.5	6	6	0.89007	-0.0505758	23.333	6	27.4	7	7	1.00278	0.00120466	29.825	9
	1650	Tb927.3.770	hypothetical protein, conserved		Q57WW0	21.212	11.6	0	1		X			0.819466	-0.086469	0.279567	0.553514	0	0	0				0	5	1	1	0.64461	-0.190703		1	11.6	2	2	1.04175	0.017765	24.129	2
	1170	Tb927.11.3520	Acyl CoA binding protein, putative		Q386F9	27.352	6.2	0.00039761	1					0.581097	-0.235752	0.279754	0.553224	6.2	1	1	0.3643	-0.438541		1	6.2	1	1	0.20137	-0.696005		1	6.2	1	1	2.6748	0.427291		1
	1417	Tb927.2.1860	mitochondrial RNA binding complex 1 subunit (MRB1860)	MRB1860	Q585T1	96.551	8.5	0	1		X			0.916388	-0.0379205	0.279921	0.552965	7.9	5	5	0.96012	-0.0176745	8.2925	5	8.5	6	6	0.72252	-0.14115	19.965	6	8.5	7	7	1.10934	0.0450632	22.717	9
	1591	Tb927.3.4030	hypothetical protein, conserved		Q57WD9	135.25	27.3	0	1		X			1.06017	0.0253739	0.280027	0.552799	24.3	22	22	1.0913	0.0379442	24.498	24	25.5	23	23	0.90489	-0.0434042	18.263	23	27.2	24	24	1.20665	0.0815817	15.57	24
	1378	Tb927.11.9360	prenyltransferase, putative		Q383Z3	54.515	4.9	0	1		X		X	1.17459	0.0698848	0.280259	0.55244	2.9	1	1	1.0151	0.00650883		1	4.9	2	2	0.86192	-0.064533	34.001	2	2	1	1	1.85216	0.267679		1
	1696	Tb927.4.2000	ruvB-like DNA helicase, putative (RUVBL)	RUVBL	Q583J3	52.61	6.3	0	1					0.717746	-0.144029	0.280482	0.552095	4	2	2	0.35339	-0.451746	97.356	2	4	2	2	0.58387	-0.233684	84.773	2	4	2	2	1.79202	0.253342	78.935	3
	1762	Tb927.4.4160	mitochondrial RNA binding protein (MRB4160)	MRB4160	Q57Y20	102.78	28.4	0	1		X			1.05522	0.0233447	0.281356	0.550743	24.3	18	14	1.0641	0.0269824	15.99	23	27	23	17	0.91793	-0.0371904	19.037	22	26	20	14	1.20294	0.0802422	18.767	21
	1977	Tb927.6.2140	hypothetical protein, conserved		Q584U2	28.771	33.3	0	1		X			0.932795	-0.030214	0.282299	0.549291	33.3	7	7	0.93214	-0.0305189	14.687	12	27.7	6	6	0.7824	-0.106571	15.319	11	27.7	6	6	1.11288	0.0464481	16.337	12
	2169	Tb927.7.2760	ribosomal protein L22p/L17e, putative		Q57Y86	31.986	15.5	0	1		X			1.06364	0.0267932	0.284153	0.546447	15.5	5	5	1.0644	0.0271049	10.615	6	15.5	5	5	0.90797	-0.0419285	14.966	5	15.5	5	5	1.2451	0.0952033	19.54	5
	2334	Tb927.8.1060	malonyl-CoA decarboxylase, mitochondrial precursor, putative		Q57VP8	82.379	27.1	0	1					1.07891	0.0329842	0.284296	0.546229	22.8	14	14	1.0309	0.0132165	14.753	11	22.8	13	13	0.91231	-0.0398576	92.694	15	20.5	13	13	1.33535	0.125594	11.148	11
	492	Tb927.10.14740;Tb927.10.14620;Tb11.v5.1063	hypothetical protein, conserved		Q388D0	44.177	14	0	3					1.03208	0.0137117	0.28445	0.545995	11.7	3	3	1.0914	0.0379839	36.012	3	14	4	4	0.9406	-0.026595	29.856	5	14	4	4	1.07089	0.0297461	27.388	5
	962	Tb927.11.13780	profilin		Q382F9	16.122	15.3	0	1					0.889134	-0.0510329	0.284647	0.545694	15.3	1	1	1.2285	0.0893752		1	15.3	1	1	0.84607	-0.0725937		1	15.3	1	1	0.67627	-0.16988		1
	2491	Tb927.8.5760	Ankyrin repeats (many copies)/Alpha/beta hydrolase family, putative		Q57X06	53.809	10.5	0	1		X			1.07743	0.0323903	0.284748	0.54554	10.5	4	4	0.99203	-0.00347519	20.598	3	10.5	4	4	0.94009	-0.0268306	15.999	4	10.5	4	4	1.34115	0.127477	21.393	3
	517	Tb927.10.15400;Tb11.v5.0849;Tb11.v5.0787;Tb927.10.15390;Tb11.v5.0434	kinesin, putative		Q387X3	187.5	6.9	0	5					1.06949	0.0291787	0.28493	0.545262	3.2	5	5	1.1913	0.0760211	23.35	5	6.1	9	8	0.87634	-0.0573274	8.883	7	5.2	7	7	1.17177	0.0688423	11.406	6
	2318	Tb927.7.7430;Tb927.7.7420	ATP synthase F1, alpha subunit (ATPF1A)	ATPF1A		63.502	51.5	0	2					1.05818	0.024559	0.285118	0.544975	51.5	31	31	1.0604	0.0254697	14.839	102	51.5	32	32	0.91393	-0.0390871	27.263	103	50.2	30	30	1.22263	0.0872945	17.759	94
	1137	Tb927.11.2910	phosphoglycerate mutase, putative (iPGAM)	iPGAM	Q386M0	43.738	14.9	0	1		X			1.06488	0.0272999	0.286117	0.543456	12	3	3	1.0757	0.0316912	21.993	4	14.9	4	4	0.90065	-0.0454439	14.008	6	14.9	4	4	1.24639	0.0956524	24.646	7
	1604	Tb927.3.4480	hypothetical protein, conserved		Q580J4	17.043	14.9	0	1					0.966609	-0.014749	0.286124	0.543445	14.2	2	2	0.9075	-0.0421534	3.1783	2	14.9	3	3	0.93123	-0.030943	4.3763	3	14.9	3	3	1.06868	0.0288494	10.003	4
	1047	Tb927.11.1630	hypothetical protein, conserved		Q386Z1	93.434	22.5	0	1		X			1.06714	0.0282203	0.286606	0.542715	22.5	15	15	1.1544	0.0623563	21.421	15	19.1	12	12	0.87932	-0.055853	8.9325	11	22.5	15	15	1.19717	0.0781575	20.793	13
	430	Tb927.10.13040	procyclic-enriched flagellar receptor adenylate cyclase 4 (ACP4)	GRESAG4	Q388U2	133.33	4.8	0	1		X			1.07318	0.0306731	0.287435	0.54146	3.1	2	2	1.1143	0.0470021	11.157	3	4.8	3	3	0.87859	-0.0562137	14.926	4	4.8	3	3	1.2625	0.101231	9.6746	4
	1911	Tb927.5.3870	hypothetical protein, conserved		Q57U79	82.035	13.3	0	1					1.07849	0.0328145	0.287516	0.541338	12	7	7	1.1092	0.0450099	17.403	7	12	7	7	0.87451	-0.0582352	10.497	7	13.3	8	8	1.29321	0.111669	15.562	7
	1896	Tb927.5.3400	calcium-translocating P-type ATPase		Q57Z55	110.32	39.5	0	1		X			1.06072	0.0256001	0.287553	0.541282	36.6	34	34	1.1063	0.0438729	19.047	43	37.8	34	34	0.89447	-0.0484342	15.371	40	36.6	34	34	1.20604	0.0813617	17.05	37
	1093	Tb927.11.1970	hypothetical protein, conserved		Q386W2	30.39	8	0	1					1.06417	0.0270118	0.287815	0.540887	8	2	2	1.1683	0.0675544	9.8827	3	8	2	2	0.88207	-0.0544969	29.176	2	8	2	2	1.16944	0.067978	2.6924	2
	2188	Tb927.7.3270	hypothetical protein, conserved		Q57WE2	90.386	25.5	0	1		X			1.07205	0.0302157	0.287821	0.540877	21.1	14	14	1.1448	0.0587296	34.512	19	20.6	14	14	0.87288	-0.0590455	20.539	16	24.5	16	16	1.233	0.0909631	26.432	13
	504	Tb927.10.1500	methionyl-tRNA synthetase, putative (MetRS)	MetRS	Q38C91	86.91	7.9	0	1		X			1.12275	0.0502843	0.288071	0.5405	4	2	2	1.5931	0.202243	29.957	2	6.6	3	3	0.94224	-0.0258385	24.214	3	5.3	3	3	0.942863	-0.0255516	109.42	3
	1055	Tb927.11.1650	hypothetical protein, conserved		Q386Y9	16.067	11.9	0.00040241	1					1.06359	0.0267722	0.288186	0.540327	11.9	2	2	1.154	0.0622058	12.729	2	11.9	2	2	0.88311	-0.0539852	0.66336	2	11.9	2	2	1.18058	0.0720961	4.0806	2
	2051	Tb927.6.4140	paraflagellar rod component, putative (PFC4)	PFC4	Q586B2	13.009	33	0	1		X			1.03285	0.0140358	0.288477	0.539888	33	3	3	1.1098	0.0452447	15.264	5	9.6	1	1	0.94065	-0.0265719	33.895	2	33	3	3	1.05544	0.0234345	56.454	8
	201	Tb927.10.660;Tb11.v5.0500	2-oxoisovalerate dehydrogenase alpha subunit, putative		Q38CH4	46.369	47.8	0	2					1.06359	0.0267743	0.288619	0.539675	47.6	19	19	1.0802	0.0335042	19.52	34	47.6	19	19	0.89817	-0.0466415	13.974	32	47.8	20	20	1.24011	0.0934603	13.561	49
	1586	Tb927.3.3850	COPII coat assembly protein sec16 (sec16)	sec16	Q57WC1	146.55	4	0	1					1.07337	0.0307475	0.2893	0.538651	3	3	3	1.0538	0.0227582	36.176	4	4	4	4	0.89949	-0.0460037	39.845	4	3	3	3	1.30463	0.115488	27.331	3
	2268	Tb927.7.5680	deoxyribose-phosphate aldolase, putative		Q582I3	30.037	69.6	0	1					1.05449	0.023041	0.289819	0.537873	58.6	16	16	1.0859	0.0357898	9.7367	33	67.5	16	16	0.90524	-0.0432363	13.273	32	49.6	16	16	1.19281	0.0765695	16.414	36
	1701	Tb927.4.2070;Tb11.v5.0410;Tb11.v5.0881	antigenic protein, putative		Q583I6	511.32	45.8	0	3					1.07703	0.0322273	0.290595	0.536711	12.1	3	3	1.2189	0.0859681	9.1569	2	45.8	8	8	0.8581	-0.0664621	19.093	7	13.6	3	3	1.19447	0.077176	17.188	2
	695	Tb927.10.6160	Sec34-like family, putative		Q38AZ0	81.54	5.2	0.00040355	1					1.03998	0.0170232	0.291453	0.535431	5.2	3	3	0.95523	-0.019892	14.377	3	5.2	3	3	1.0074	0.00320195	11.783	4	5.2	3	3	1.16885	0.0677597	31.326	3
	765	Tb927.10.8160	hypothetical protein, conserved		Q38AE8	12.267	9.3	0.0015186	1		X			1.09389	0.0389741	0.291657	0.535127	9.3	2	2	0.95073	-0.0219428		1	9.3	1	1	0.95422	-0.0203515		1	9.3	2	2	1.44283	0.159217		1
	2834	Tb927.9.9420	hypothetical protein, conserved		Q38E52	34.928	21.8	0	1					1.09455	0.0392347	0.291709	0.535051	21.8	6	6	1.0675	0.0283679	11.905	8	18.9	5	5	0.87142	-0.0597725	13.345	8	18.9	5	5	1.40964	0.149109	16.31	10
	618	Tb927.10.3580	hypothetical protein, conserved		Q38BP1	35.612	22.8	0	1		X			1.07965	0.0332813	0.29177	0.53496	17.3	7	7	1.0919	0.0381829	14.785	15	15.4	7	7	0.87488	-0.0580515	11.347	14	14.8	7	7	1.31738	0.119712	22.794	10
	2729	Tb927.9.3410	hypothetical protein, conserved		Q38FI7	13.824	16.7	0	1					1.08339	0.0347855	0.292219	0.534292	16.7	2	2	0.95858	-0.0183716	25.935	2	16.7	2	2	0.95559	-0.0197284	10.545	2	16.7	2	2	1.38821	0.142456	1.1002	3
	559	Tb927.10.2050	hypothetical protein, conserved		Q38C38	44.299	4.4	0	1					0.886963	-0.0520945	0.292665	0.533629	4.4	1	1	1.0381	0.0162392		1	4.4	1	1	0.75783	-0.120428		1	0	0	0				0
	2200	Tb927.7.3500	glutathione-S-transferase/glutaredoxin, putative		Q57WG5	35.436	62.5	0	1		X		X	1.0768	0.0321338	0.292985	0.533155	61.9	19	19	1.0821	0.0342674	17.003	42	62.5	19	19	0.88016	-0.0554384	13.035	45	62.5	20	20	1.31091	0.117572	15.089	42
	2193	Tb927.7.3370	hypothetical protein, conserved		Q57WF2	67.485	11.9	0	1					1.08843	0.0367995	0.293028	0.533091	5	3	3	1.1588	0.0640085	23.733	5	6.5	4	4	0.84513	-0.0730765	103.31	4	11.9	7	7	1.31664	0.119467	12.034	9
	2153	Tb927.7.2390	hypothetical protein, conserved		Q57XN5	102.86	49.6	0	1		X		X	0.945873	-0.0241674	0.29322	0.532807	49.5	47	47	0.96846	-0.0139183	14.903	123	46.1	46	46	0.80566	-0.0938482	12.547	130	45.7	45	45	1.08459	0.0352644	13.113	130
	2613	Tb927.9.11720	Iron-sulfur cluster assembly protein		Q38DM2	19.436	40	0	1		X			0.937473	-0.0280414	0.293508	0.532381	38.9	8	8	0.96415	-0.0158554	15.248	13	38.9	8	8	0.7778	-0.109132	9.5801	14	40	9	9	1.09866	0.0408632	13.347	15
	1319	Tb927.11.7420	phosphoadenosine phosphosulfate reductase-like protein		Q384S3	36.057	6.5	0	1					0.903814	-0.0439211	0.293639	0.532186	3.7	1	1	0.79086	-0.1019		1	3.7	1	1	1.0329	0.0140583		1	2.8	1	1				0
	191	Tb927.10.15850;Tb11.v5.0427	peroxin 12 (PEX12)	PEX12	Q387S9	43.172	5.3	0.0003873	2					1.05645	0.0238505	0.294216	0.531333	5.3	2	2	1.1137	0.0467682	16.094	3	5.3	2	2	0.89295	-0.0491729	18.296	3	5.3	2	2	1.18565	0.0739561	7.1009	3
	2619	Tb927.9.11900	acyl transferase-like protein		Q38DK4	60.778	16.5	0	1		X			1.08484	0.0353664	0.294513	0.530896	16.5	6	6	1.0802	0.0335042	21.141	6	16.5	6	6	0.87142	-0.0597725	17.607	6	14.5	5	5	1.35634	0.132368	5.6626	5
	631	Tb927.10.390	DUF2407 ubiquitin-like domain containing protein, putative		Q38CJ9	16.343	32.2	0	1		X			1.06867	0.0288428	0.29456	0.530826	32.2	3	3	1.0327	0.0139742	25.123	3	24.2	2	2	0.90983	-0.0410397	1.2024	2	32.2	3	3	1.29895	0.113594	8.0082	2
	1646	Tb927.3.700	hypothetical protein, conserved		Q57WV3	9.1377	18.8	0	1		X		X	0.931413	-0.0308576	0.294713	0.530601	18.8	2	2	0.95225	-0.021249	7.5513	2	11.8	1	1	0.76001	-0.119181		1	18.8	2	2	1.1165	0.0478568	10.16	2
	2702	Tb927.9.1780	sec1 family transport protein, putative (SLY1)	SLY1	Q38FX1	69.022	15.3	0	1					0.932915	-0.0301581	0.295217	0.529859	11.5	4	4	0.78073	-0.107499	74.815	3	13.6	5	5	0.91356	-0.0392629	20.022	5	15.3	6	6	1.13838	0.0562879	9.5541	7
	2449	Tb927.8.4540	PAB1-binding protein , putative (PBP1)	PBP1	Q57UZ7	59.599	5.8	0	1					1.08654	0.0360469	0.295373	0.52963	5.8	4	4	1.0947	0.0392951	10.937	6	5.8	4	4	0.86305	-0.063964	16.431	6	4.4	3	3	1.35772	0.13281	14.969	8
	2731	Tb927.9.3540	hypothetical protein, conserved		Q38FH7	13.711	29.9	0	1					1.06228	0.0262409	0.295409	0.529577	29.9	3	3	1.05	0.0211893	4.7775	4	29.1	2	2	0.90622	-0.0427664	8.3407	2	29.9	3	3	1.25979	0.1003	6.8176	4
	2588	Tb927.9.10570	predicted zinc finger protein		Q38DV9	37.875	9.3	0	1					1.06959	0.0292157	0.295653	0.529218	5.6	1	1	1.3108	0.117536		1	9.3	2	2	1.019	0.00817418	33.054	2	9.3	2	2	0.916086	-0.0380635	23.888	2
	1158	Tb927.11.330	Nucleoporin (TbMlp-1)	TbMlp-1	Q387L8	109.76	4.5	0	1					0.907249	-0.0422733	0.295741	0.529089	4.5	3	3	0.78699	-0.104031	20.03	3	3.2	2	2	0.76919	-0.113966	11.85	2	4.5	3	3	1.23361	0.0911773	26.502	3
	1175	Tb927.11.3640	hypothetical protein, conserved		Q386E8	21.781	13	0	1		X			1.05703	0.0240883	0.296148	0.528491	13	2	2	1.0644	0.0271049	11.163	2	13	2	2	0.90481	-0.0434426	6.757	2	13	2	2	1.22632	0.0886027	15.891	2
	1973	Tb927.6.2050	ribosome biogenesis regulatory protein (RRS1), putative		Q584V1	24.654	5.6	0.0069016	1					0.860818	-0.0650888	0.296664	0.527734	5.6	1	1	1.0533	0.0225521		1	5.6	1	1	0.70351	-0.15273		1	0	0	0				0
	1181	Tb927.11.380	B9 domain-containing protein 2 (b9d2)	b9d2	Q387L3	20.426	14.1	0	1					1.03232	0.0138143	0.297128	0.527056	9.8	1	1	1.1075	0.0443437		1	14.1	2	2	0.93562	-0.0289005	8.3127	2	14.1	2	2	1.0617	0.0259998	21.124	2
	389	Tb927.10.11930	beta-D-hydroxybutyrate dehydrogenase		Q389E9	27.645	66.2	0	1		X			0.937131	-0.0281995	0.297216	0.526928	66.2	19	19	0.94059	-0.0265996	16.251	59	63.8	17	17	0.78194	-0.106827	15.043	56	66.2	19	19	1.11899	0.0488277	12.779	63
	1952	Tb927.6.1400	cyclophilin-type peptidyl-prolyl cis-trans isomerase, putative (PPIase)	PPIase	Q585A7	28.779	4.6	0.0029918	1					1.15466	0.0624557	0.297253	0.526873	4.6	1	1	1.59	0.201397		1	4.6	1	1	0.74041	-0.130528		1	4.6	1	1	1.30767	0.116498		1
	1436	Tb927.2.3030	ATP-dependent Clp protease subunit, heat shock protein 78 (HSP78), putative		Q587G1	90.664	58.5	0	1		X			1.05325	0.0225331	0.297901	0.525929	58.5	37	37	1.0447	0.0189916	15.966	45	58.4	38	38	0.91607	-0.0380713	13.512	43	57.4	35	35	1.2209	0.086679	19.379	42
	2552	Tb927.8.7560	CorA-like Mg2+ transporter protein, putative		Q57V77	63.058	7.6	0	1					1.07863	0.0328737	0.298009	0.525771	7.6	3	3	1.0172	0.00740635	12.668	3	5.1	2	2	0.90604	-0.0428526	5.6836	2	5.1	2	2	1.36166	0.134067	24.084	3
	1611	Tb927.3.4780;Tb927.3.4740	NAD-dependent glycerol-3-phosphate dehydrogenase N-terminus, putative			45.763	13.7	0	2					1.06899	0.0289733	0.298064	0.52569	13.7	5	5	1.1218	0.0499154	16.32	5	11.1	4	4	0.87136	-0.0598024	15.807	4	11.1	4	4	1.2497	0.0968069	13.509	5
	654	Tb927.10.4850	hypothetical protein, conserved		Q38BB6	51.34	15.5	0	1		X			1.05861	0.0247365	0.298312	0.52533	12.3	4	4	1.1415	0.0574759	10.984	3	15.5	5	5	0.8826	-0.0542361	9.4002	3	10.2	3	3	1.17752	0.0709696	9.9648	3
	964	Tb927.11.13890	AKAP7 2'5' RNA ligase-like domain containing protein, putative		Q382E8	30.693	25.4	0	1		X			1.06962	0.0292288	0.299187	0.524057	25.4	6	6	1.0367	0.0156531	5.5372	7	22	5	5	0.90207	-0.0447598	19.561	6	22	5	5	1.30856	0.116793	15.581	8
	2026	Tb927.6.3600	hypothetical protein, conserved		Q585A0	49.213	9.6	0	1					1.05943	0.0250733	0.299197	0.524043	3	1	1	1.2114	0.0832876		1	9.6	3	3	0.88586	-0.0526349	63.457	3	6.2	2	2	1.10807	0.0445672	0.19881	2
	2376	Tb927.8.2010	hypothetical protein, conserved		Q581Y1	21.332	5.9	0.0047549	1					1.08548	0.0356221	0.299459	0.523662	5.9	1	1	0.94832	-0.0230451	4.5894	2	5.9	1	1	0.95332	-0.0207613		1	5.9	1	1	1.41473	0.150673	25.339	2
	2342	Tb927.8.1250	Sel1 repeat, putative		Q57VN0	89.043	4.4	0	1		X			1.03189	0.013635	0.299623	0.523425	4.4	2	2	0.96267	-0.0165226	16.443	2	2.5	1	1	1.002	0.000867722		1	4.4	2	2	1.13909	0.0565599	19.585	2
	2527	Tb927.8.6640	Male sterility protein, putative		Q57TU9	67.498	11.6	0	1					1.07585	0.0317532	0.299627	0.523419	8.4	4	4	1.2078	0.081995	39.182	5	9.4	4	4	0.84937	-0.0709031	9.6855	4	7	3	3	1.21386	0.0841677	21.022	4
	2199	Tb927.7.3470	p22 protein precursor, putative		Q57WG2	30.144	11.9	0	1		X			1.03972	0.0169173	0.299795	0.523176	11.9	3	3	1.1681	0.06748	15.152	3	11.9	3	3	0.94069	-0.0265535	2.9398	3	11.9	3	3	1.02288	0.00982548	26.091	3
	1553	Tb927.3.2710	6-phosphofructo-2-kinase 1		Q582Y3	110.79	17	0	1					1.03174	0.0135699	0.300493	0.522165	9.4	8	8	1.1383	0.0562567	10.105	8	8.2	7	7	1.0042	0.00182022	46.995	7	17	13	13	0.960799	-0.0173673	29.616	14
	439	Tb927.10.13300	30S ribosomal protein S8, putative		Q388R7	32.681	9.6	0	1		X			0.977394	-0.00993016	0.30067	0.52191	6.7	3	3	1.0525	0.0222221	9.2483	3	9.6	4	4	0.94781	-0.0232787	20.266	4	6.7	3	3	0.935979	-0.0287339	27.292	3
	1976	Tb927.6.2090	pdz domain containing protein, putative		Q584U7	78.295	8.5	0	1		X			1.06597	0.0277449	0.302269	0.519606	5.6	4	4	1.3102	0.117338	13.38	3	5.5	3	3	0.994	-0.00261362	18.844	3	5.9	3	3	0.93006	-0.0314893	15.536	3
	2522	Tb927.8.6530	SET domain containing protein, putative		Q57TW0	41.897	10.5	0	1					1.06726	0.0282685	0.302379	0.519448	8.1	2	2	1.2013	0.0796515	1.4309	3	10.5	3	3	0.86206	-0.0644625	4.7098	3	8.1	2	2	1.17386	0.0696165	5.6073	4
	1427	Tb927.2.2470	Kinetoplastid RNA editing protein 1 (KREPA1)	KREPA1	Q586L9	81.293	8.5	0	1		X			1.03276	0.0140001	0.302575	0.519167	8.5	5	5	1.0963	0.0399294	24.453	6	8.5	5	5	0.92909	-0.0319422	20.418	6	7.5	4	4	1.08147	0.0340132	14.879	6
	544	Tb927.10.1860	hypothetical protein, conserved		Q38C56	39.134	6.7	0.0068841	1					0.738369	-0.131727	0.302853	0.518768	4.4	1	1	1.1299	0.05304		1	6.7	2	2	0.48251	-0.316494		1	0	0	0				0
	1075	Tb927.11.1690	Emopamil binding protein, putative		Q386Y5	20.428	14.2	0	1					1.0409	0.0174105	0.3032	0.51827	14.2	2	2	1.1559	0.0629203	10.068	2	3.8	1	1	1.0595	0.025101		1	3.8	1	1	0.920895	-0.0357898		1
	2429	Tb927.8.3560	DNA repair and recombination helicase protein PIF5 (PIF5)	PIF5	Q580X6	102.46	10.9	0	1		X			1.08162	0.0340734	0.303228	0.51823	10.9	8	8	1.0464	0.0196977	20.008	7	8.4	6	6	0.88019	-0.0554236	15.807	6	9.7	7	7	1.37387	0.137946	27.138	7
	1171	Tb927.11.3530	Complex1_LYR-like, putative		Q386F8	26.464	28.9	0	1					1.07321	0.0306864	0.303592	0.51771	22.7	5	5	1.2026	0.0801212	18.788	5	22.7	5	5	0.84938	-0.070898	210.12	4	28.9	6	6	1.21014	0.082836	11.699	9
	1541	Tb927.3.2230	succinyl-CoA synthetase alpha subunit, putative		Q582T6	31.464	52.2	0	1		X			0.963561	-0.0161209	0.303722	0.517524	43.2	15	15	0.99515	-0.00211145	15.624	48	52.2	16	16	0.85553	-0.0677648	12.474	50	40.5	14	14	1.05078	0.0215136	18.265	39
	1785	Tb927.4.4990;Tb927.8.7430	ubiquinol-cytochrome c reductase, putative		Q584K6	8.3125	45.1	0	2					0.945696	-0.0242484	0.303824	0.517377	33.8	3	3	0.92229	-0.0351325	28.002	6	33.8	3	3	0.81698	-0.0877886	23.926	4	45.1	4	4	1.12247	0.0501759	73.498	5
	1468	Tb927.2.4700	hypothetical protein, conserved		Q586R6	17.085	12.6	0	1		X			1.05961	0.0251468	0.303849	0.517342	7.9	1	1	0.96041	-0.0175433		1	12.6	2	2	0.96485	-0.0155402	5.7102	2	12.6	2	2	1.28388	0.108524	0.34908	2
	2663	Tb927.9.14050	Lipase (class 3), putative		Q38D50	58.727	9.2	0	1					1.05052	0.0214045	0.304133	0.516937	9.2	3	3	1.0698	0.0293026	23.193	6	9.2	3	3	0.9042	-0.0437355	7.9622	5	9.2	3	3	1.19852	0.0786465	15.372	5
	2339	Tb927.8.1160;Tb927.8.1200;Tb927.8.1180	vacuolar-type Ca2+-ATPase, putative		Q57VN8	121.24	5.2	0	3					1.04968	0.0210552	0.304394	0.516563	5.2	5	5	1.1801	0.0719188	8.5744	5	4.1	4	4	0.89932	-0.0460857	11.24	4	4	4	4	1.08976	0.0373324	23.667	4
	357	Tb927.10.10830	RGG-containing protein 2 (RGG2)	RGG2	Q389P7	32.404	28.8	0	1		X			1.05239	0.0221782	0.304677	0.51616	28.8	12	12	1.0494	0.0209411	12.867	31	28.8	12	12	0.90949	-0.0412021	15.064	26	28.8	12	12	1.22122	0.0867956	13.906	30
	747	Tb927.10.770	RF-1 domain containing protein, putative		Q38CG3	69.121	25.8	0	1		X		X	1.05802	0.0244923	0.304962	0.515754	22.9	12	12	1.0463	0.0196562	34.461	13	25.8	13	13	0.90412	-0.0437739	11.768	12	22.9	12	12	1.25197	0.0975946	27.986	15
	2423	Tb927.8.3300	hypothetical protein, conserved		Q57YY3	77.891	20.7	0	1		X			1.04475	0.019014	0.305077	0.51559	19.2	12	12	1.1011	0.0418268	10.05	12	20.7	13	13	0.90421	-0.0437307	13.795	13	19.2	12	12	1.14537	0.058946	13.677	11
	1304	Tb927.11.6930	Sec20, putative		Q384X7	25.444	4.3	0.0015157	1					1.15491	0.0625474	0.305377	0.515164	4.3	1	1	0.93936	-0.0271679		1	4.3	1	1	0.87825	-0.0563818		1	4.3	1	1	1.8672	0.271192		1
	2044	Tb927.6.4040	hypothetical protein, conserved		Q586A2	28.009	19.5	0	1		X			1.03984	0.0169676	0.306012	0.514261	19.5	5	5	1.0101	0.00436437	9.1955	4	19.1	4	4	0.94433	-0.0248762	7.85	6	19.1	4	4	1.17873	0.0714147	13.557	6
	978	Tb927.11.14200	ubiquitin-conjugating enzyme E2, putative		Q382B7	28.163	6.5	0	1					0.869924	-0.0605185	0.306066	0.514186	6.5	1	1				0	6.5	1	1	1.0622	0.0262063		1	6.5	1	1	0.712454	-0.147243		1
	1490	Tb927.2.5830	hypothetical protein, conserved		Q586C6	32.953	4.2	0	1		X			0.929879	-0.0315734	0.306502	0.513567	4.2	1	1	1.0899	0.0373867		1	4.2	1	1	1.0095	0.00410632		1	4.2	1	1	0.73078	-0.136213		1
	1825	Tb927.5.1160	Degradation arginine-rich protein for mis-folding, putative		Q57VE7	25.569	17.1	0	1		X			1.03704	0.0157949	0.306533	0.513523	17.1	6	6	1.1237	0.0506504	23.983	7	17.1	6	6	0.91944	-0.0364766	11.044	6	16.7	5	5	1.07947	0.0332108	11.904	4
	383	Tb927.10.11760	pumilio/PUF RNA binding protein 6 (PUF6)	PUF6	Q389G5	93.062	24.6	0	1					1.05208	0.0220483	0.306832	0.513099	22.4	13	13	1.0536	0.0226758	38.077	24	24.6	14	14	0.90629	-0.0427328	37.587	25	24.6	14	14	1.21956	0.086202	16.286	23
	184	Tb927.1.1130;Tb11.v5.0384	glycerol-3-phosphate dehydrogenase (FAD-dependent), putative		Q4GZA5	66.174	4.5	0	2					1.10428	0.0430775	0.306893	0.513013	2.4	1	1	0.89527	-0.048046		1	2.4	1	1	0.97815	-0.00959454		1	4.5	2	2	1.5377	0.186873	5.9507	2
	370	Tb927.10.11300	paraflagellar rod component, putative (PFC16)	PFC16	Q389K9	14.328	29.4	0	1		X			1.03132	0.0133914	0.307192	0.512591	29.4	3	3	1.0915	0.0380237	16.795	5	29.4	3	3	0.92926	-0.0318628	10.142	5	29.4	3	3	1.08147	0.0340132	20.958	7
	2506	Tb927.8.6170	transketolase, putative (TK)	TK	Q57YL8	72.609	35	0	1					1.03373	0.0144066	0.307292	0.512449	32.1	19	19	1.0509	0.0215614	16.527	21	32.1	19	19	0.9312	-0.030957	13.956	19	30.2	16	16	1.1288	0.0526153	20.936	19
	1662	Tb927.3.970	NAD binding domain of 6-phosphogluconate dehydrogenase/NAD-binding of NADP-dependent 3-hydroxyisobutyrate dehydrogenase, putative		Q57WY0	39.639	22.4	0	1		X			0.932656	-0.0302784	0.307308	0.512426	18.9	5	5	0.9977	-0.00100003	5.1182	7	22.4	6	6	0.74129	-0.130012	25.3	8	22.4	6	6	1.09692	0.0401766	11.784	8
	2263	Tb927.7.5520	peptidyl-tRNA hydrolase, putative		Q582G7	22.366	7.3	0	1		X			1.09251	0.0384261	0.307639	0.511958	7.3	1	1	1.1284	0.0524631		1	7.3	1	1	0.83014	-0.0808487		1	7.3	1	1	1.39208	0.143664	13.262	2
	2054	Tb927.6.4200	hypothetical protein, conserved		Q586Y7	50.398	16	0	1		X			1.07134	0.029928	0.308095	0.511315	16	6	6	1.0074	0.00320195	34.325	9	14.2	5	5	0.90823	-0.0418042	6.3662	5	13.3	5	5	1.34396	0.128386	13.027	6
	415	Tb927.10.12700	pyruvate dehydrogenase E1 alpha subunit, putative		Q388X3	42.511	65.9	0	1		X			1.06429	0.0270586	0.308277	0.511059	56.1	18	18	1.0755	0.0316104	14.058	28	64	19	19	0.88117	-0.0549403	12.795	30	54.5	19	19	1.27205	0.104506	16.018	32
	2671	Tb927.9.14280	hypothetical protein, conserved		Q38D29	186.85	9.8	0	1					1.08954	0.037243	0.308896	0.510187	4.8	7	7	1.0137	0.00590945	39.417	6	5.9	8	8	0.88312	-0.0539803	22.096	6	8.1	11	11	1.44477	0.1598	26.173	7
	1254	Tb927.11.5760	hypothetical protein, conserved		Q385J2	36.516	11.8	0	1		X			1.10889	0.0448872	0.308927	0.510144	6	2	2	1.2803	0.107312	21.64	2	5.4	2	2	0.78023	-0.107777	3.6362	2	8.8	3	3	1.36498	0.135127	20.304	3
	1082	Tb927.11.1710	guide RNA-binding protein of 21 kDa (gBP21)	GBP21	Q386Y3	23.253	65	0	1		X			1.04694	0.019922	0.308968	0.510086	61.7	14	14	1.0617	0.0260018	18.811	24	64.1	14	14	0.90803	-0.0418998	11.006	19	65	16	16	1.19032	0.0756638	14.188	22
	2711	Tb927.9.2490;Tb927.9.2470	nucleolar protein (NOP66)	NOP66	Q38FR8	66.546	5.7	0	2					1.07753	0.0324286	0.30927	0.509663	2.6	1	1	1.1068	0.0440692		1	5.7	2	2	0.85289	-0.069107	17.196	4	5.7	2	2	1.32533	0.122323	23.208	4
	2146	Tb927.7.2250	carnitine O-palmitoyltransferase II, putative		Q57XP9	75.17	5.8	0	1					1.09571	0.0396939	0.309862	0.508832	5.8	3	3	1.0966	0.0400482	35.097	3	3.7	2	2	0.83422	-0.0787194	18.805	3	5.8	3	3	1.43798	0.157753	18.131	3
	2178	Tb927.7.3050	hypothetical protein, conserved		Q57YB5	131.58	45.7	0	1		X			1.0563	0.0237872	0.310209	0.508346	42.5	41	41	1.0957	0.0396917	16.345	44	45.6	43	43	0.88344	-0.0538229	18.514	50	44.5	43	43	1.21757	0.0854929	15.365	46
	1891	Tb927.5.3330;Tb11.v5.0868;Tb11.v5.0867	hypothetical protein, conserved		Q57Z60	521.76	12.3	0	3					0.952579	-0.0210989	0.310432	0.508033	6.6	27	27	0.9788	-0.00930604	22.164	29	11.6	47	47	0.81427	-0.0892316	32.165	45	8.6	35	35	1.08453	0.0352408	18.96	39
	2547	Tb927.8.7380;Tb927.4.5050	dihydrolipoamide dehydrogenase, point mutation		Q57YU0	60.014	52.2	0	2					1.04722	0.0200365	0.310546	0.507875	47.1	21	21	1.0689	0.0289371	16.096	29	50	23	23	0.90396	-0.0438508	17.471	29	52.2	25	25	1.18857	0.0750233	15.571	42
	2844	Tb927.9.9730	hypothetical protein, conserved		Q38E24	44.559	5.5	0.0007722	1					1.84402	0.265765	0.310629	0.507758	3.8	1	1	0.7215	-0.141764		1	3.8	1	1	0.57113	-0.243265		1	5.5	2	2	15.2168	1.18232	291.29	4
	2234	Tb927.7.4320	mRNA capping enzyme, beta chain, putative		Q57UR2	31.197	15.9	0	1					1.13185	0.0537901	0.31063	0.507757	15.9	4	4	0.89872	-0.0463756	62.272	3	11.2	2	2	0.92952	-0.0317413	0.59529	2	9.4	2	2	1.73575	0.239487	47.684	2
	1434	Tb927.2.2950	Nop14-like family, putative		Q587G6	105.08	6.3	0	1					0.955805	-0.0196305	0.310994	0.507249	5.1	4	4	0.81988	-0.0862497	16.329	3	4.1	3	3	1.0044	0.0019067	3.7553	3	3.8	3	3	1.06036	0.0254515	52.431	3
	1766	Tb927.4.430	proteasome beta 7 subunit		D6XEX9	24.409	17.4	0	1					1.11285	0.0464361	0.311047	0.507174	17.4	2	2	1.4081	0.148633	25.019	3	9.2	1	1	0.77219	-0.112276		1	17.4	2	2	1.26751	0.102951		1
	2633	Tb927.9.12630;Tb927.9.12590;Tb927.9.12570;Tb927.9.12550;Tb927.9.12610	glycerol kinase, glycosomal (glk1)	glk1		56.426	63.9	0	5					1.03749	0.0159851	0.311375	0.506716	62.3	31	31	1.092	0.0382226	14.044	98	63.9	32	32	0.91376	-0.0391679	20.995	112	62.3	31	31	1.11918	0.0489006	19.531	111
	2080	Tb927.6.4990	ATP synthase, epsilon chain, putative		Q586H1	20.147	55.5	0	1		X		X	0.948686	-0.0228777	0.311466	0.506589	55.5	11	11	0.94769	-0.0233337	7.135	23	55.5	11	11	0.81008	-0.0914721	7.4909	25	55.5	11	11	1.11217	0.0461727	16.548	32
	2176	Tb927.7.3030;Tb927.7.2990	hypothetical protein, conserved			35.572	30.1	0	2					1.05692	0.0240401	0.311501	0.506541	27.5	6	6	1.1215	0.0497993	10.005	10	25.2	6	6	0.87569	-0.0576496	18.481	11	27.5	6	6	1.20218	0.0799706	15.35	11
	229	Tb927.5.3000;Tb11.v5.0692	Thiopurine S-methyltransferase (TPMT), putative		Q57ZX6	39.828	8.6	0	2					1.0498	0.0211083	0.31178	0.506152	8.6	2	2	1.0376	0.01603	3.0526	2	8.6	2	2	0.91238	-0.0398242	7.2288	2	8.6	2	2	1.22214	0.0871193	1.153	2
	988	Tb927.11.14590	G5-interacting protein (G5-IP)	G5-IP	Q381X8	70.339	4.6	0.00039417	1					1.11526	0.0473779	0.312382	0.505313	4.6	1	1	0.86131	-0.0648405	16.265	2	4.6	1	1	0.99569	-0.00187585		1	4.6	1	1	1.61752	0.20885		1
	2678	Tb927.9.15010	hypothetical protein, conserved		Q38CZ9	23.182	29.4	0	1		X		X	1.05144	0.0217861	0.312675	0.504906	29.4	6	6	0.99327	-0.00293268	6.3263	6	29.4	6	6	0.93687	-0.0283207	9.8519	5	23.5	5	5	1.24914	0.0966115	10.103	5
	687	Tb927.10.5900	hypothetical protein, conserved		Q38B14	51.739	6.2	0	1		X			0.948715	-0.0228642	0.312919	0.504567	6.2	2	2	0.99829	-0.000743279	54.195	3	6.2	2	2	0.79317	-0.100634	37.144	3	6.2	2	2	1.07841	0.0327844	52.323	3
	1429	Tb927.2.2590	hypothetical protein, conserved		Q587H8	12.316	14.3	0.0033507	1					1.06155	0.0259407	0.312994	0.504464	14.3	1	1	1.0442	0.0187837	84.039	2	14.3	1	1	0.89327	-0.0490173		1	14.3	1	1	1.2825	0.108056	0.47163	2
	285	Tb927.1.2260	calpain-like protein fragment, putative		Q4GYZ5	14.03	44.2	0.00039698	1		X			1.07897	0.033011	0.313134	0.50427	44.2	6	3	1.07	0.0293838	12.884	4	42.6	5	2	0.86007	-0.0654662	3.7484	3	44.2	5	2	1.36495	0.135115	92.445	3
	1241	Tb927.11.5440	malic enzyme		Q385M4	61.506	10.3	0	1		X			0.977927	-0.00969374	0.313574	0.50366	8	4	4	1.0365	0.0155693	46.297	5	10.3	5	5	0.90744	-0.0421821	10.069	7	10.3	5	5	0.994332	-0.00246845	23.908	5
	1818	Tb927.5.1060	metallo-peptidase, Clan ME, Family M16		Q57W51	54.122	56	0	1		X		X	0.951555	-0.0215662	0.31373	0.503444	54.4	20	20	0.9734	-0.0117087	17.087	60	56	22	22	0.80959	-0.0917349	12.439	59	56	21	21	1.09331	0.0387451	17.792	71
	2817	Tb927.9.8410	chaperone protein DNAj, putative		Q38EC6	35.594	53	0	1		X			0.962441	-0.0166261	0.314344	0.502595	53	20	20	0.99595	-0.00176246	17.971	64	53	20	20	0.84465	-0.0733232	17.417	59	53	20	20	1.05976	0.0252075	25.261	72
	2089	Tb927.6.580	hypothetical protein, conserved		Q583U5	66.692	8.1	0	1					1.06201	0.0261298	0.314624	0.502208	8.1	3	3	1.169	0.0678145	21.142	3	5.9	2	2	0.85844	-0.0662901	1.3318	2	8.1	3	3	1.19362	0.0768648	15.036	2
	1340	Tb927.11.8090	protein phosphatase 1, putative		Q384L0	34.443	14.9	0	1					1.08094	0.0338002	0.314682	0.502128	10.6	2	2	1.3999	0.146097	29.654	2	14.9	3	3	0.87408	-0.0584488	34.613	4	10.6	2	2	1.03217	0.0137524	17.224	3
	2328	Tb927.7.900	hypothetical protein, conserved		Q57VT6	64.798	22.9	0	1		X			1.0324	0.0138492	0.314828	0.501926	19.2	8	8	1.0441	0.0187421	26.846	15	22.9	10	10	0.93126	-0.0309291	17.946	13	21	9	9	1.13171	0.0537345	21.459	11
	1057	Tb927.11.16530	hypothetical protein, conserved		Q381D3	117.5	11.7	0	1					0.952436	-0.021164	0.315372	0.501177	10.2	7	7	0.93413	-0.0295927	21.871	5	8.1	7	7	0.82837	-0.0817756	17.51	5	9.1	7	7	1.11654	0.0478762	15.935	7
	895	Tb927.11.11620	hypothetical protein, conserved		Q383B8	27.683	8.4	0	1					0.902305	-0.0446466	0.315741	0.50067	8.4	2	2	0.85423	-0.0684252	47.352	4	8.4	2	2	0.67741	-0.169148	41.943	4	8.4	2	2	1.2695	0.103634	43.5	3
[truncated: 1,018 more rows]
