# Supplementary material for: The non-canonical mitochondrial inner membrane presequence translocase of trypanosomatids contains two essential rhomboid-like proteins
Source: Nat Commun. 2016 Dec 19;7:13707. doi: 10.1038/ncomms13707 (PMC5187411; doi:10.1038/ncomms13707)
Supplement: Supplementary Data 6 — Complete list of proteins detected in SILAC-MS analyses of MCP12 IPs (MCP12-?I versus MCP12-FL). [file ncomms13707-s7.xlsx]

## Sheet: Supp. Tab. 6_MCP12 IP
	Supplementary Data 6: Complete list of proteins detected in SILAC-MS analyses of MCP12 IPs (MCP12-ΔI versus MCP12-FL).
											Data determined across Replicates 1 - 3							Replicate 1							Replicate 2							Replicate 3
	Protein Group ID	Protein IDs (TriTrypDB 8.1)	Product Description	Gene name	UniProt ID as provided by TriTrypDB 8.1	Mol. Weight [kDa]	Sequence Coverage [%]	Q-Value	# of Proteins in Protein Group	putative TIM components	Fold Change	Mean log10 Ratio MCP12 DI/FL	p-Value	-log10 p-Value	Sequence Coverage [%]	Peptides	Unique Peptides	Ratio MCP12 DI/FL	log10 Ratio MCP DI/FL	Ratio Variability [%]	Ratio Count	Sequence Coverage [%]	Peptides	Unique Peptides	Ratio MCP12 DI/FL	log10 Ratio MCP DI/FL	Ratio Variability [%]	Ratio Count	Sequence Coverage [%]	Peptides	Unique Peptides	Ratio MCP12 DI/FL	log10 Ratio MCP DI/FL	Ratio Variability [%]	Ratio Count
	Proteins with a fold change ≥ 2, a p-value < 0.05 and a sequence coverage ≥ 4
	1646	Tb927.8.1740	hypothetical protein, conserved		Q582A8	62.143	56	0	1	TbTim62	9.0257	0.955481	0.000435857	3.36066	54.9	22	22	9.4849	0.977033	48.575	32	54.9	22	22	8.2341	0.915616	28.281	27	56	23	23	9.41442	0.973794	87.899	28
	1800	Tb927.9.11220	hypothetical protein, conserved		Q38DQ3	41.551	57.9	0	1	TbTim42	9.02115	0.955262	0.000491032	3.30889	52.2	19	19	9.2881	0.967927	44.339	28	54.2	20	20	8.2022	0.91393	93.727	27	55.9	22	22	9.6367	0.983928	59.474	26
	1641	Tb927.8.1420	acyl-CoA dehydrogenase, mitochondrial precursor, putative	ACAD	Q580I1	55.982	47.4	0	1	ACAD	8.80142	0.944553	0.000518525	3.28523	47.4	22	22	8.9551	0.95207	87.193	43	47.4	21	21	8.0186	0.904099	96.616	43	47.4	22	22	9.49487	0.977489	77.483	40
	682	Tb927.11.13290	mitochondrial import inner membrane translocase subunit tim17 (Tim17)	TbTim17	Q382K7	16.296	38.2	0	1	TbTim17	8.50673	0.929763	0.00106525	2.97255	38.2	5	5	9.6214	0.983238	37.716	6	37.5	4	4	7.5523	0.878079	34.223	6	37.5	4	4	8.4717	0.927971	106.92	9
	297	Tb927.10.11520	hypothetical protein, conserved		Q389I9	13.421	54.7	0	1	TbTim13	8.43413	0.92604	0.000277224	3.55717	54.7	9	9	8.6457	0.9368	133.03	14	42.7	8	8	7.8637	0.895627	18.002	15	54.7	9	9	8.82457	0.945693	82.644	20
	1336	Tb927.5.3340	hypothetical protein, conserved		Q57Z59	11.094	33.7	0	1	TbTim11	8.30985	0.919593	0.00141771	2.84841	33.7	3	3	9.6833	0.986023	14.798	6	33.7	3	3	7.3997	0.869214	9.9339	5	33.7	3	3	8.00833	0.903542	15	6
	1507	Tb927.7.2200	hypothetical protein, conserved	Tim9	Q57XQ4	8.8073	64.1	0	1		8.08674	0.907773	0.000412952	3.3841	52.6	4	4	8.4765	0.928217	32.749	6	64.1	5	5	7.4292	0.870942	67.051	10	64.1	5	5	8.39772	0.924161	6.7675	6
	1073	Tb927.3.1600	hypothetical protein, conserved	Tim10	Q57ZF1	11.872	59.8	0	1	Tim10	7.65399	0.883888	0.00116204	2.93478	59.8	5	5	8.4726	0.928017	11.667	14	59.8	5	5	6.7022	0.826217	16.52	14	59.8	5	5	7.8964	0.897429	34.662	12
	881	Tb927.11.5390	hypothetical protein, conserved	Tim8-13	Q385M9	9.795	50.6	0	1	Tim8-13	7.63908	0.883041	0.000680096	3.16743	50.6	3	3	8.1959	0.913597	16.813	3	50.6	3	3	6.8848	0.837891	27.504	4	16.9	1	1	7.90014	0.897635	6.2006	2
	1231	Tb927.4.3430	hypothetical protein, conserved	tiny Tim-like	Q585K7	12.369	57.8	0	1		7.34842	0.866194	0.00110555	2.95642	47.7	4	4	7.2497	0.86032	39.438	7	47.7	4	4	6.5988	0.819465	61.779	5	57.8	6	6	8.29463	0.918797	79.375	10
	1568	Tb927.7.4390	threonine synthase, putative		Q57X55	73.873	4.9	0	1		5.16141	0.712768	0.00657925	2.18182	0	0	0					1.3	1	1	5.2497	0.720134		1	4.9	3	3	5.0746	0.705402	2.9096	3
	Further proteins quantified
	531	Tb927.10.6820	hypothetical protein, conserved		Q38AS5	34.82	6.4	0	1		4.88748	0.689085	0.00106599	2.97225	6.4	2	2	4.4203	0.645452	1.0932	2	6.4	2	2	5.2547	0.720548	15.778	2	6.4	2	2	5.02639	0.701256	3.8779	2
	592	Tb927.10.9760	alternative oxidase		Q38A00	39.673	13.1	0	1		3.8405	0.584388	0.00195439	2.70899	10.3	3	3	3.662	0.563718	4.9363	3	13.1	4	4	3.578	0.55364	4.0776	4	10.3	3	3	4.3232	0.635806	22.884	5
	841	Tb927.11.4130	ubiquitin-like protein, putative		Q386A3	67.282	9	0	1		3.77794	0.577255	0.00116317	2.93436	9	5	5	3.7818	0.577699	5.6687	6	9	5	5	4.0847	0.61116	15.261	5	7.3	4	4	3.49065	0.542906	19.973	7
	1814	Tb927.9.12290	Peroxin 19		Q38DH6	30.86	4.9	0	1		2.54684	0.406002	0.0425061	1.37155	4.9	1	1	1.7209	0.235756	59.411	2	4.9	1	1	2.9149	0.464624		1	4.9	1	1	3.29327	0.517627	38.803	2
	713	Tb927.11.14330	hypothetical protein, conserved		Q382A4	176.83	4.7	0	1		2.23708	0.349682	0.00949037	2.02272	2.9	4	4	2.5838	0.412259	30.652	3	4.2	6	6	2.2018	0.342778	30.514	6	2.9	4	4	1.96792	0.294008	54.745	4
	351	Tb927.10.13830	chaperone protein DNAj, putative		Q388L6	27.234	27.1	0	1		2.20002	0.342427	0.00917376	2.03745	21.2	6	6	2.0826	0.318606	18.191	6	27.1	7	7	1.9998	0.300987	5.8871	8	15.8	4	4	2.55676	0.40769	18.019	6
	1699	Tb927.8.4150	hypothetical protein, conserved		Q581D5	33.246	14.3	0	1	TimRhom II	1.89997	0.278747	0.0235298	1.62838	14.3	4	4	1.7777	0.249858	19.108	5	14.3	4	4	1.6675	0.222066	18.071	5	14.3	3	3	2.31374	0.364315	7.497	3
	856	Tb927.11.4550	hypothetical protein, conserved		Q385W2	35.629	4	0.0095949	1		1.78024	0.250479	0.0035587	2.44871	4	1	1	1.6792	0.225102		1	4	1	1	1.8922	0.276967		1	4	1	1	1.77569	0.249368		1
	1045	Tb927.2.5160	chaperone protein DNAj, putative		Q585V4	44.327	65	0	1		1.7308	0.238247	0.000650641	3.18666	61.2	20	20	1.7657	0.246917	22.841	25	57.8	19	19	1.743	0.241297	13.899	22	65	20	20	1.68472	0.226528	21.952	24
	1114	Tb927.3.3330	heat shock protein 20, putative		Q57V53	15.842	71.6	0	1		1.71269	0.233678	0.0114299	1.94196	61	12	12	1.7822	0.250956	18.342	18	61	10	10	1.5277	0.184038	18.405	15	71.6	13	13	1.84519	0.266041	26.29	17
	745	Tb927.11.15750	AMP deaminase, putative		Q381L1	163.21	3.6	0	1		1.66134	0.220459	0.040223	1.39553	3.6	4	4	1.3482	0.129754	28.267	4	2.6	3	3	1.8095	0.257559	29.623	3	1.5	2	2	1.87959	0.274064	18.019	2
	1797	Tb927.9.11050	4E-interacting protein, putative		Q38DR9	58.54	6.4	0	1		1.65548	0.218924	0.0382784	1.41705	1.8	1	1	2.0127	0.303779		1	6.4	3	3	1.5754	0.197391	22.853	5	6.4	3	3	1.43088	0.155604	57.358	8
	483	Tb927.10.4570;Tb927.10.4560	elongation factor 2			94.333	43.1	0	2		1.64912	0.217253	0.00472166	2.32591	40.8	29	29	1.5556	0.191898	25.875	42	39.6	28	28	1.7529	0.243757	25.12	45	43.1	32	32	1.64476	0.216104	21.223	51
	1612	Tb927.7.710	heat shock 70 kDa protein, putative (HSP70)	HSP70	Q57VR7	70.211	52.6	0	1		1.62813	0.21169	0.000126744	3.89707	43.5	24	21	1.6126	0.207527	19.497	28	47.3	25	22	1.6284	0.211761	22.516	30	50.9	26	23	1.64355	0.215782	17.218	28
	207	Tb927.11.11330;Tb11.v5.1035;Tb11.v5.1034;Tb927.11.11290	heat shock protein 70		Q383E5	71.408	57.3	0	4		1.62092	0.209763	0.00425436	2.37117	55.4	41	38	1.5237	0.182899	59.322	105	57.2	42	39	1.6531	0.218299	17.627	99	57.3	44	41	1.69079	0.228089	16.591	113
	1435	Tb927.6.4000	small glutamine-rich tetratricopeptide repeat protein, putative,small glutamine-rich tetratricopeptide repeat protein, putative (SGT)	SGT	Q585Z8	45.966	18.3	0	1		1.61218	0.207413	0.00321888	2.49229	18.3	6	6	1.539	0.187239	14.3	6	18.3	6	6	1.6908	0.228092	9.4636	7	18.3	6	6	1.61031	0.206908	7.6147	8
	1477	Tb927.6.870	myotubularin, putative		Q585F9	194.22	11.8	0	1		1.58933	0.201215	0.0249974	1.60211	9.2	13	13	1.8381	0.264369	38.262	12	11.8	16	16	1.4351	0.156882	40.258	22	10.8	15	15	1.52193	0.182395	20.776	25
	179	Tb11.v5.0629;Tb927.3.4500	fumarate hydratase, putative			50.088	2.4	0	2		1.57236	0.196553	0.0192655	1.71522	2.4	1	1	1.6576	0.21948		1	2.4	1	1	1.6933	0.228734		1	2.4	1	1	1.38498	0.141445		1
	969	Tb927.11.9190	protein kinase, putative		Q384A9	150.6	2.3	0	1		1.56613	0.194828	0.0154273	1.81171	1.7	2	2	1.7521	0.243559	36.374	2	1.7	2	2	1.4666	0.166312	22.549	2	1.3	2	2	1.4949	0.174613	9.9924	3
	882	Tb927.11.5440	malic enzyme		Q385M4	61.506	7.1	0	1		1.55705	0.192302	0.0412591	1.38448	3.2	1	1	1.2932	0.111666		1	3.2	1	1	1.7063	0.232055		1	7.1	2	2	1.71075	0.233186	5.3935	2
	169	Tb927.10.10960;Tb927.10.10950;Tb927.10.10940;Tb927.10.10920;Tb927.10.10910;Tb927.10.10900;Tb927.10.10890;Tb11.v5.0543;Tb927.10.10980;Tb927.10.10970;Tb927.10.10930	heat shock protein, putative			80.763	28.4	0	11		1.51284	0.179792	0.00545682	2.26306	25.6	16	16	1.5216	0.1823	23.095	23	25.6	16	16	1.5905	0.201534	26.679	21	28.4	18	18	1.43068	0.155541	27.578	34
	1265	Tb927.8.7400;Tb927.4.5020;Tb11.v5.0504	RNA polymerase IIA largest subunit (RPB1)	RPB1	Q57YU2	196.73	9	0	3		1.50653	0.177978	0.0136439	1.86506	5.4	9	9	1.6462	0.216483	34.572	7	6.8	11	11	1.4903	0.173274	18.676	8	7.2	12	12	1.39373	0.144178	30.682	13
	1161	Tb927.3.5500	DNA-directed RNA polymerase II subunit 3, putative,RNA polymerase subunit, putative (RPB3)	RPB3	Q580S5	37.771	2.7	0.0095238	1		1.49995	0.176078	0.0220465	1.65666	2.7	1	1	1.4321	0.155973		1	2.7	1	1	1.6934	0.22876		1	2.7	1	1	1.39156	0.143501		1
	118	Tb927.7.4970;Tb11.v5.0178	glutamine synthetase, putative (GS)	GS	Q57ZJ2	42.433	6.8	0	2		1.49584	0.174884	0.0429603	1.36693	3.1	1	1	1.4991	0.175831		1	3.1	1	1	1.735	0.239299		1	6.8	2	2	1.28684	0.109523	25.046	3
	726	Tb927.11.1480;Tb11.v5.1016;Tb11.v5.0784;Tb927.11.1490	receptor-type adenylate cyclase GRESAG 4, putative		Q387A4	137.6	2.6	0	4		1.44742	0.160595	0.014786	1.83015	2	2	2	1.3216	0.1211	14.682	2	2.6	3	3	1.5148	0.180355	23.602	4	1.8	2	2	1.51472	0.180331	10.848	2
	1162	Tb927.3.5520;REV__Tb927.11.5400	26S proteasome regulatory non-ATPase subunit (RPN1)	RPN1	Q580S3	99.897	14.6	0	2		1.4166	0.151247	0.0429547	1.36699	13.7	9	9	1.574	0.197005	17.215	7	10.4	7	7	1.2264	0.0886321	18.161	6	11.4	8	8	1.47267	0.168105	9.5219	8
	1765	Tb927.8.7100	acetyl-CoA carboxylase		Q57YR7	242.91	14.1	0	1		1.41556	0.150928	0.0496335	1.30422	4.4	7	7	1.6617	0.220553	15.549	6	11.6	23	23	1.3221	0.121264	21.118	27	12.6	25	25	1.29112	0.110967	14.751	34
	1255	Tb927.4.4550;Tb927.8.7780	hypothetical protein, conserved		Q583E0	92.148	4.9	0	2		1.40316	0.147106	0.00832682	2.07952	4.9	3	3	1.4851	0.171756	9.0065	3	3.3	2	2	1.3943	0.144356	18.951	2	4.9	3	3	1.33415	0.125205	16.66	3
	1324	Tb927.5.2960	phosphoribosylpyrophosphate synthetase, putative (PRS)	PRS	Q57ZX2	41.855	8	0	1		1.39952	0.14598	0.0430669	1.36586	8	2	2	1.6032	0.204988	0.64289	2	8	2	2	1.3635	0.134655	2.4296	2	3.6	1	1	1.254	0.0982965		1
	917	Tb927.11.6430	hypothetical protein, conserved		Q385C6	134.73	12.2	0	1		1.39013	0.143055	0.017009	1.76932	9.4	9	9	1.5103	0.179063	29.596	10	9.1	9	9	1.3646	0.135005	10.884	9	10.4	10	10	1.30346	0.115097	32.296	14
	401	Tb927.10.15720	proteasome regulatory non-ATP-ase subunit 9,19S proteasome regulatory subunit 9 (RPN9)	RPN9	Q387U2	45.989	5.9	0	1		1.38842	0.142522	0.0242358	1.61554	4.2	1	1	1.4549	0.162833		1	4.2	1	1	1.2514	0.0973962		1	5.9	2	2	1.47007	0.167338	8.3728	2
	739	Tb927.11.15450	hypothetical protein		Q381P0	269.62	39.9	0	1		1.38706	0.142095	0.0190911	1.71917	33.8	3	3	1.4142	0.150511	19.282	6	39.9	4	4	1.4846	0.171609	40.415	5	33.8	3	3	1.27105	0.104163	33.495	7
	1254	Tb927.4.450	coatomer alpha subunit, putative (TbCoatomerAlpha)	TbCoatomerAlpha	Q57UT0	132.85	12.8	0	1		1.36196	0.134164	0.00100015	2.99994	11	10	10	1.3364	0.125936	27.883	10	12.8	12	12	1.3807	0.140099	19.909	12	11.7	11	11	1.36917	0.136457	29.16	13
	1346	Tb927.5.3800	glutamine hydrolysing (not ammonia-dependent) carbomoyl phosphate synthase, putative		Q57U86	204.09	17.8	0	1		1.35691	0.13255	0.0335145	1.47477	15.5	22	22	1.4967	0.175135	15.308	19	14.7	22	22	1.3602	0.133603	24.333	25	14.8	22	22	1.22719	0.0889117	14.14	26
	1377	Tb927.6.1090	proteasome regulatory ATPase subunit 3 (RPT3)	RPT3	D6XHJ3	44.859	15.9	0	1		1.33512	0.125519	0.0161347	1.79224	12.4	4	3	1.4377	0.157668	26.245	3	15.9	5	4	1.2792	0.106938	34.197	3	15.9	5	4	1.29405	0.11195	16.403	3
	974	Tb927.11.9400	hypothetical protein, conserved		Q383Y9	95.905	2.9	0	1		1.33113	0.124221	0.0291453	1.53543	2.9	2	2	1.4632	0.165304	10.505	2	2.9	2	2	1.3053	0.11571	1.6109	2	2.9	2	2	1.23495	0.091649	11.815	2
	1189	Tb927.4.1530	hypothetical protein, conserved		Q581S8	109	11	0	1		1.31425	0.118678	0.035067	1.4551	7	6	6	1.2472	0.0959361	33.692	6	9.2	7	7	1.2467	0.095762	20.205	6	5.3	4	4	1.45994	0.164335	21.136	6
	918	Tb927.11.6440	hypothetical protein, conserved		Q385C5	48.841	24.5	0	1		1.31109	0.117634	0.0263729	1.57884	21.1	8	8	1.3896	0.14289	24.154	17	21.1	9	9	1.2003	0.0792898	15.492	13	24.5	10	10	1.35121	0.130721	17.98	16
	1449	Tb927.6.4440	RNA-binding protein 42 (RNA-binding motif protein 42) (RBP42)	RBP42	Q587B0	37.718	38.4	0	1		1.31077	0.117527	0.0441818	1.35476	38.4	9	9	1.4737	0.168409	8.7885	9	38.4	9	9	1.2242	0.0878524	4.4778	10	38.4	9	9	1.2483	0.0963187	7.8054	10
	1003	Tb927.2.2440	proteasome regulatory non-ATPase subunit 6 (RPN6)	RPN6	Q586L6	57.323	24.4	0	1		1.30687	0.116232	0.032811	1.48398	21.2	9	9	1.4211	0.152625	13.527	9	24.4	11	11	1.1965	0.0779127	29.972	8	24.4	9	9	1.31268	0.118159	39.304	7
	1516	Tb927.7.2550	proteasome regulatory ATPase subunit 5 (RPT5)	RPT5	Q57XL9	49.149	9.2	0	1		1.3059	0.11591	0.00898451	2.04651	9.2	3	3	1.3733	0.137765	16.113	4	5.6	2	2	1.2822	0.107956	12.103	4	5.6	2	2	1.26477	0.10201	2.8975	2
	379	Tb927.10.1490;Tb11.v5.0875	hypothetical protein, conserved		Q38C92	134.81	10.3	0	2		1.29776	0.113194	0.0232329	1.6339	8	9	9	1.3858	0.141701	20.646	11	8.4	9	9	1.3083	0.116707	34.902	15	9.7	11	11	1.20552	0.0811731	69.115	19
	1145	Tb927.3.4790;Tb927.3.4750	aminopeptidase, putative,metallo-peptidase, Clan MA(E) Family M1			97.251	1.5	0.0011567	2		1.29468	0.112163	0.028033	1.55233	1.5	1	1					1.5	1	1	1.3095	0.117106		1	1.5	1	1	1.28003	0.107221		1
	1321	Tb927.5.2890	hypothetical protein, conserved		Q57ZW5	236.85	3.7	0	1		1.29302	0.111605	0.000483986	3.31517	3.1	6	6	1.3054	0.115744	17.778	5	1.8	4	4	1.2801	0.107244	14.91	5	2.8	5	5	1.29368	0.111826	17.731	4
	921	Tb927.11.6610	hypothetical protein, conserved		Q385A8	40.25	4.4	0	1		1.29248	0.111422	0.0324426	1.48888	0	0	0					4.4	1	1	1.3095	0.117106		1	4.4	1	1	1.27567	0.105739		1
	1785	Tb927.9.10100	hypothetical protein, conserved		Q38DZ4	160.65	3.9	0	1		1.29188	0.111221	0.035495	1.44983	3.9	5	5	1.293	0.111599	12.246	5	3.1	4	4	1.4071	0.148325	12.035	4	3.9	5	5	1.18506	0.0737399	20.081	5
	465	Tb927.10.3520	protease regulatory ATPase subunit 4 (RPT4)	RPT4	Q38BP7	44.855	6.8	0.0016816	1		1.2799	0.107176	0.0221161	1.65529	6.8	2	1	1.3361	0.125839		1	6.8	2	1	1.1882	0.0748895		1	6.8	2	1	1.32069	0.120801		1
	772	Tb927.11.16760	T-complex protein 1, alpha subunit, putative (TCP-1-alpha)	TCP-1-alpha	Q381B0	54.623	21.8	0	1		1.27628	0.105946	0.00564537	2.24831	19.8	7	7	1.3088	0.116873	21.629	7	19	7	7	1.29	0.11059	18.216	7	21.8	8	8	1.23133	0.0903744	59.913	8
	712	Tb927.11.14250	T-complex protein 1, epsilon subunit, putative (TCP-1-epsilon)	TCP-1-epsilon	Q382B2	59.381	9.1	0	1		1.27336	0.104952	0.0264925	1.57688	6.7	2	2	1.3071	0.116309	8.3754	2	6.7	2	2	1.3422	0.127817	6.2908	2	9.1	3	3	1.17687	0.0707293	11.271	3
	1902	Tb927.9.5840;Tb927.9.5750	unspecified product	TRYP1		22.424	43.2	0	2		1.27226	0.104577	0.045888	1.3383	43.2	8	8	1.3884	0.142515	84.659	17	39.7	7	7	1.2846	0.108768	10.234	14	43.2	8	8	1.15464	0.062447	20.269	21
	1684	Tb927.8.3150	T-complex protein 1, gamma subunit, putative (TCP-1-gamma)	TCP-1-gamma	Q57YZ8	60.817	6.8	0	1		1.26811	0.103159	0.0371145	1.43046	6.8	3	3	1.3829	0.140791	4.7297	3	6.8	3	3	1.1762	0.0704812	4.9928	3	6.8	3	3	1.25373	0.098204	14.992	3
	1549	Tb927.7.3670	hypothetical protein, conserved		Q57WI2	71.463	2.8	0	1		1.24301	0.0944755	0.0269678	1.56915	2.8	1	1	1.3332	0.124895		1	2.8	1	1	1.1793	0.0716243		1	2.8	1	1	1.22154	0.086907		1
	638	Tb927.11.11100	glucosamine 6-phosphate n-acetyltransferase (GNA1)	GNA1	Q383G8	16.148	10.2	0	1		1.24147	0.0939369	0.0402404	1.39534	10.2	1	1	1.1704	0.0683343	6.469	4	10.2	1	1	1.3554	0.132067	22.712	3	10.2	1	1	1.20617	0.0814088	13.634	5
	566	Tb927.10.8190	T-complex protein 1, theta subunit, putative,CCT-theta, putative (TCP-1-theta)	TCP-1-theta	Q38AE5	58.081	8.4	0	1		1.24121	0.0938436	0.0401081	1.39677	8.4	4	4	1.2583	0.0997842	21.875	4	8.4	4	4	1.3306	0.124048	5.5792	4	8.4	4	4	1.14209	0.0576992	24.341	4
	971	Tb927.11.9220	proteasome regulatory non-ATP-ase subunit 2 (RPN2)	RPN2	Q384A6	106.51	9.3	0	1		1.24055	0.0936128	0.0460592	1.33668	8.2	7	7	1.3565	0.13242	17.695	7	9.3	8	8	1.1512	0.0611508	15.113	6	9.3	8	8	1.22255	0.0872679	21.075	7
	751	Tb927.11.16130	nucleoside diphosphate kinase (NDPK)	NDPK	Q381H3	16.857	59.5	0	1		1.23445	0.0914746	0.012593	1.89987	59.5	10	10	1.2873	0.10968	13.046	18	59.5	10	10	1.1852	0.0737916	8.7382	14	59.5	10	10	1.23297	0.0909524	23.508	25
	780	Tb927.11.1900	T-complex protein 1, beta subunit, putative		Q386W9	58.057	19.1	0	1		1.22694	0.0888224	0.0157317	1.80323	19.1	6	6	1.2813	0.107651	21.972	6	19.1	6	6	1.2307	0.0901522	31.079	6	19.1	6	6	1.17129	0.0686642	10.442	7
	1745	Tb927.8.5980	TFIIH basal transcription factor complex helicase subunit, putative,DNA excision repair protein, Transcription factor II H complex, XPD subunit, putative		Q57YJ9	90.811	4.1	0	1		1.21812	0.0856909	0.0265798	1.57545	4.1	3	3	1.1409	0.0572476	14.414	2	3.2	2	2	1.2537	0.0981936	10.146	2	3.2	2	2	1.26366	0.101631	27.893	2
	1739	Tb927.8.570	proteasome regulatory non-ATP-ase subunit 10		Q57YH3	35.778	10	0	1		1.21628	0.0850319	0.0447183	1.34951	10	2	2	1.247	0.0958665	17.269	2	10	2	2	1.2896	0.110455		1	10	2	2	1.11886	0.0487742	14.035	2
	1283	Tb927.5.1090	threonyl-tRNA synthetase, putative	ThrRS	Q57W54	90.983	13.8	0	1		1.21185	0.0834472	0.0300973	1.52147	13.8	9	9	1.2974	0.113074	12.366	8	13.8	9	9	1.1714	0.0687052	9.4536	9	13.8	9	9	1.17102	0.0685625	13.132	9
	992	Tb927.2.1330	retrotransposon hot spot protein (RHS, pseudogene), putative,retrotransposon hot spot protein 6 (RHS6), degenerate			65.638	7	0	1		1.21061	0.0830027	0.0441356	1.35521	7	4	1	1.2407	0.0936668		1	7	4	1	1.1164	0.0478198		1	7	4	1	1.28092	0.107521	21.628	2
	1901	Tb927.9.5730	nucleosome assembly protein-like protein		Q38EY2	47.584	38.9	0	1		1.209	0.0824279	0.0381421	1.4186	37.2	12	12	1.2919	0.111229	10.811	14	37.2	12	12	1.2085	0.0822467	19.961	15	33.6	11	11	1.1319	0.0538082	13.03	12
	1420	Tb927.6.3500	endosomal trafficking protein RME-8, putative		Q584Z0	253.87	7	0	1		1.20275	0.0801765	0.00931206	2.03095	6.5	14	14	1.2452	0.0952391	44.058	13	5.4	12	12	1.1727	0.0691869	47.433	14	4.5	10	10	1.19153	0.0761035	22.255	13
	1802	Tb927.9.11270	T-complex protein 1, eta subunit, putative,t- complex protein 1 (eta subunit), putative (TCP-1-eta)	TCP-1-eta	Q38DP9	61.471	26.1	0	1		1.19962	0.0790441	0.00134591	2.87098	20.2	9	9	1.1837	0.0732416	13.058	9	24.8	11	11	1.2072	0.0817792	14.946	9	23.6	11	11	1.20812	0.0821113	10.4	9
	440	Tb927.10.2610	hypothetical protein, conserved		Q38BY4	54.358	16.5	0	1		1.19358	0.0768517	0.00403207	2.39447	16.5	5	5	1.2061	0.0813833	27.52	5	16.5	5	5	1.167	0.0670709	10.569	4	16.5	5	5	1.20809	0.0821008	40.325	5
	1819	Tb927.9.12630;Tb927.9.12590;Tb927.9.12570;Tb927.9.12550;Tb927.9.12610	glycerol kinase, glycosomal (glk1)	glk1		56.426	41.2	0	5		1.17608	0.0704381	0.0344027	1.46341	41.2	21	21	1.2158	0.0848621	18.818	43	39.8	20	20	1.1057	0.0436373	16.481	34	41.2	21	21	1.21008	0.0828149	29.029	44
	625	Tb927.11.10560	eukaryotic translation initation factor 4 gamma, putative		Q383M3	79.7	9.6	0	1		1.17531	0.0701522	0.0012535	2.90187	9.6	7	7	1.1887	0.0750723	21.497	7	6.3	5	5	1.167	0.0670709	12.531	5	8.3	6	6	1.17034	0.0683133	18.925	10
	546	Tb927.10.7550	hypothetical protein, conserved		Q38AK9	62.61	4.3	0	1		1.17181	0.0688571	0.0415938	1.38097	4.3	2	2	1.1503	0.0608111		1	2	1	1	1.1188	0.0487525		1	2	1	1	1.25028	0.0970077		1
	1949	Tb927.9.9450	zinc finger protein family member, putative (ZC3H28)	ZC3H28	Q38E49	114.75	9.9	0	1		1.16405	0.0659699	0.047637	1.32206	9.2	9	9	1.1867	0.0743409	95.336	17	9.2	9	9	1.0888	0.0369481	95.043	20	9	9	9	1.22073	0.0866207	27.473	21
	386	Tb927.10.15180	nucleosome assembly protein, putative		Q387Z3	41.302	15.3	0	1		1.16281	0.0655106	0.00924955	2.03388	12.3	4	4	1.1835	0.0731683	14.211	5	11.7	4	4	1.1761	0.0704442	11.087	5	8.7	3	3	1.12959	0.0529193	15.202	6
	116	Tb927.7.4900;Tb11.v5.0171	5'-3' exonuclease XRNA, putative,exoribonuclease 1, putative (XRNA)	XRNA	Q57XA6	158.67	21.8	0	2		1.14439	0.0585743	0.0391575	1.40718	20.6	28	28	1.2054	0.0811312	15.448	28	19.3	26	26	1.0977	0.0404837	15.226	28	21.8	30	30	1.13268	0.0541082	14.387	37
	1928	Tb927.9.7720	predicted tetratricopeptide repeat protein		Q38EI1	152.89	3.5	0.0095745	1		1.11869	0.0487087	0.0449404	1.34736	1.1	1	1	1.0712	0.0298706		1	2.4	2	2	1.1204	0.0493731	25.033	2	2.4	2	2	1.16649	0.0668824	20.198	2
	1110	Tb927.3.3130	hypothetical protein, conserved		Q57ZJ9	178.08	19.2	0	1		1.10664	0.0440057	0.0425033	1.37158	18.8	27	27	1.155	0.062582	13.311	29	18.8	27	27	1.0887	0.0369082	16.006	37	18.1	27	27	1.07777	0.0325269	16.192	40
	489	Tb927.10.4890	hypothetical protein, conserved		Q38BB2	32.142	7.6	0	1		1.10541	0.0435249	0.0488585	1.31106	7.6	2	2	1.0692	0.029059	6.4782	2	7.6	2	2	1.1553	0.0626948	21.208	2	7.6	2	2	1.09351	0.038821	1.8059	2
	256	Tb927.1.4690	arginine N-methyltransferase (PRMT1)	PRMT1	Q4GYA9	39.206	16.5	0	1		1.1042	0.0430485	0.0336506	1.47301	16.5	4	4	1.0995	0.0411952	12.122	4	16.5	4	4	1.0716	0.0300327	20.682	4	16.5	4	4	1.14266	0.0579175	21.972	5
	431	Tb927.10.2290	chaperone protein DNAj, putative		Q38C15	46.795	39.7	0	1		1.09655	0.0400284	0.0416803	1.38007	39.7	14	14	1.14	0.0569049	15.016	24	39.7	14	14	1.0754	0.03157	15.373	22	39.7	14	14	1.0755	0.0316105	9.7845	21
	1806	Tb927.9.11600;Tb927.9.11580	unspecified product (gim5B)	gim5B	Q38DN0	25.975	16.6	0	2		1.09618	0.0398804	0.0170444	1.76842	16.6	3	3	1.1225	0.0501863	4.9022	3	16.6	3	3	1.0784	0.0327799	9.9085	3	16.6	3	3	1.08812	0.036675	3.4456	3
	1202	Tb927.4.2070;Tb11.v5.0410;Tb11.v5.0881	antigenic protein, putative		Q583I6	511.32	45.7	0	3		1.09538	0.0395667	0.00492936	2.30721	45.7	7	7	1.0998	0.0413137	6.6756	6	45.7	7	7	1.0817	0.0341068	8.5023	7	45.7	7	7	1.10479	0.0432794	14.553	6
	1809	Tb927.9.11850	structural maintenance of chromosome 1, putative (SMC1)	SMC1	Q38DK9	144.54	11.9	0	1		1.08836	0.0367727	0.00883324	2.05388	11.9	14	14	1.1038	0.0428904	35.696	14	11.2	13	13	1.0736	0.0308425	31.831	14	10.9	13	13	1.08789	0.0365853	36.968	14
	398	Tb927.10.15680	hypothetical protein, conserved		Q387U6	260.9	1.4	0	1		1.08203	0.03424	0.000237728	3.62392	0	0	0					1.1	3	3	1.082	0.0342273	23.346	5	1.4	4	4	1.08206	0.0342528	14.438	5
	1268	Tb927.4.560	Cytoplasmic dynein 2 heavy chain (DYNC2H1), putative		Q57ZY4	479.84	4	0	1		1.07099	0.029786	0.0462986	1.33443	0.4	2	2	1.0904	0.0375858	35.247	2	3.8	14	14	1.0389	0.0165737	31.737	14	3	11	11	1.08442	0.0351984	28.807	11
	1864	Tb927.9.2100	hypothetical protein, conserved		Q38FU9	46.715	19.6	0	1		1.06192	0.0260902	0.0431428	1.36509	19.6	7	7	1.067	0.0281644	12.174	7	13.3	5	5	1.0829	0.0345884	10.896	5	19.6	7	7	1.03638	0.0155177	55.664	6
	1583	Tb927.7.5590	hypothetical protein, conserved		Q582H4	182.01	4.2	0	1		1.05603	0.0236767	0.00813412	2.08969	4.2	6	6	1.0634	0.0266967	10.408	6	4.2	6	6	1.0588	0.0248139	12.901	5	4.2	6	6	1.04597	0.0195194	34.948	7
	1455	Tb927.6.4600	pre-mRNA splicing factor ATP-dependent RNA helicase, putative,ATP-dependent RNA helicase, putative		Q587C6	109.07	2	0	1		1.04005	0.0170541	0.0279739	1.55325	2	2	2	1.0541	0.0228818	2.2144	2	1.2	1	1	1.0331	0.0141424		1	1.2	1	1	1.03309	0.0141381		1
	383	Tb927.10.1510	NOT1 (NOT1)	NOT1	Q38C90	259.12	31.3	0	1		1.02454	0.0105295	0.00759437	2.11951	22.9	43	43	1.0288	0.012331	20.256	60	28.5	58	58	1.0216	0.00928088	16.93	88	27.6	56	56	1.02324	0.00997655	18.032	94
	278	Tb927.10.1070;Tb927.7.7360	cdc2-related kinase 1, putative,cell division protein kinase 2 homolog 1 (CRK1)	CRK1	Q38CD3	34.35	17.3	0	2		0.938935	-0.0273642	0.0464416	1.33309	17.3	5	5	0.94998	-0.0222855	2.3335	3	14	4	4	0.95439	-0.0202741	6.3568	3	17.3	5	5	0.912992	-0.0395331	2.7698	3
	1840	Tb927.9.13990	RNA-binding protein, putative (DRBD2)	DRBD2	Q38D54	34.618	23.3	0	1		0.932789	-0.0302165	0.0167819	1.77516	23.3	7	7	0.94995	-0.0222993	9.0496	6	23.3	7	7	0.92512	-0.0338019	15.502	8	20.7	6	6	0.923532	-0.0345482	76.968	8
	1926	Tb927.9.7670	hypothetical protein, conserved		Q38EI6	26.419	21.7	0	1		0.932249	-0.0304682	0.0444014	1.3526	14	3	3	0.95717	-0.0190109	4.8276	5	21.7	4	4	0.93246	-0.0303698	4.9134	5	14	3	3	0.907771	-0.0420239	5.3314	4
	348	Tb927.10.13740	synaptotagmin, putative,calcium-dependent lipid binding protein, putative	CaLB	Q388M5	67.308	2.7	0.0099424	1		0.924873	-0.0339181	0.0353324	1.45183	2.7	1	1	0.90215	-0.0447212		1	2.7	1	1	0.92271	-0.0349348		1	2.7	1	1	0.95039	-0.0220983		1
	956	Tb927.11.8310	class I transcription factor A, subunit 4 (CITFA-4)	CITFA-4	Q384I8	42.733	3.9	0	1		0.920405	-0.0360209	0.0143524	1.84308	3.9	1	1	0.93899	-0.027339		1	3.9	1	1	0.90968	-0.0411114		1	3.9	1	1	0.912825	-0.0396124		1
	1541	Tb927.7.3380	hypothetical protein, conserved		Q57WF3	32.854	25	0	1		0.919303	-0.0365411	0.0184519	1.73396	25	5	5	0.93713	-0.0282002	9.7429	6	25	5	5	0.90034	-0.0455935	19.944	4	25	5	5	0.92081	-0.0358298	33.386	8
	347	Tb927.10.13730	60S ribosomal protein L7, putative		Q388M6	34.502	22.5	0	1		0.915728	-0.0382337	0.0487597	1.31194	22.5	5	5	0.94457	-0.0247659	6.8597	5	22.5	5	5	0.92205	-0.0352455	2.8576	5	22.5	5	5	0.881679	-0.0546896	11.763	5
	1712	Tb927.8.4620	small GTP-binding protein Rab7, putative (Trab7)	Trab7	D6XLJ7	24.741	33.3	0	1		0.912601	-0.0397189	0.0339476	1.46919	24.7	5	5	0.9431	-0.0254423	10.405	6	33.3	7	7	0.8894	-0.0509029	11.698	8	26.9	6	6	0.906125	-0.0428117	16.091	8
	1700	Tb927.8.4170	RNA-binding protein, putative (MRD1)	MRD1	Q57W18	93.075	23.8	0	1		0.902701	-0.0444562	0.0459742	1.33749	19.8	15	15	0.92742	-0.0327235	45.927	11	20.9	16	16	0.91926	-0.0365616	38.587	15	21.6	17	17	0.862813	-0.0640834	55.495	15
	540	Tb927.10.7380	hypothetical protein, conserved		Q38AM5	39.706	6.3	0.001693	1		0.898736	-0.0463678	0.00651874	2.18584	6.3	2	2	0.89184	-0.0497131		1	3.7	1	1	0.89016	-0.0505319		1	3.7	1	1	0.914411	-0.0388585		1
	253	Tb927.1.4490	acetyltransferase, putative		Q4GYC9	19.682	47.7	0	1		0.893139	-0.049081	0.0326276	1.48641	40.7	8	8	0.9296	-0.0317039	14.912	12	40.7	8	8	0.88482	-0.0531451	17.38	11	47.7	9	9	0.866176	-0.0623939	11	13
	666	Tb927.11.1250	Mitochondrial SSU ribosomal protein, putative,mitochondrial edited mRNA stability factor 1 subunit, putative,kinteoplast poly(A) polymerase complex 1 subunit		Q387C7	98.264	16.6	0	1		0.88965	-0.0507806	0.0299276	1.52393	16.6	11	11	0.92679	-0.0330187	10.226	10	16.6	11	11	0.87646	-0.0572679	16.598	11	15.6	10	10	0.866852	-0.0620552	12.734	10
	1238	Tb927.4.3740	flagellar attachment zone protein (FAZ1)	FAZ1	Q585H6	192.57	35.5	0	1		0.889471	-0.0508682	0.0264402	1.57773	33.5	9	9	0.8965	-0.0474497	17.984	12	35.5	12	12	0.85725	-0.0668925	21.929	13	34.9	11	11	0.915667	-0.0382624	14.531	16
	1724	Tb927.8.5200	hypothetical protein, conserved		Q57UJ2	201.55	28.9	0	1		0.888975	-0.0511103	0.0281843	1.54999	25.6	41	41	0.9256	-0.0335767	11.762	42	26.9	42	42	0.87134	-0.0598123	26.385	39	24.2	39	39	0.87108	-0.0599419	57.682	39
	700	Tb927.11.13890	hypothetical protein, conserved		Q382E8	30.693	38.4	0	1		0.887425	-0.0518682	0.00579792	2.23673	38.4	9	9	0.90243	-0.0445865	18.614	9	28.7	7	7	0.88556	-0.052782	80.52	8	32.5	8	8	0.874508	-0.0582362	12.664	10
	1192	Tb927.4.1670	hypothetical protein, conserved		Q581R4	17.389	17.6	0	1		0.886487	-0.0523276	0.0297933	1.52588	17.6	2	2	0.92207	-0.0352361	7.6708	3	17.6	2	2	0.88148	-0.0547875	4.837	2	17.6	2	2	0.857118	-0.0669592	16.4	4
	646	Tb927.11.11500	cyclin dependent kinase-binding protein, putative		Q383C8	61.672	2.3	0	1		0.885483	-0.0528199	0.00765297	2.11617	2.3	1	1	0.86965	-0.0606555		1	2.3	1	1	0.90246	-0.044572		1	2.3	1	1	0.884643	-0.0532321		1
	1735	Tb927.8.560	hypothetical protein, conserved		Q57YH4	64.616	14.9	0	1		0.883712	-0.0536893	0.042013	1.37662	14.9	5	5	0.91374	-0.0391774	7.7886	5	14.9	5	5	0.83927	-0.0760983	18.334	5	14.9	5	5	0.899928	-0.0457922	18.872	5
	673	Tb927.11.1290	hypothetical protein, conserved		Q387C3	43.112	32.4	0	1		0.882971	-0.0540533	0.045431	1.34265	32.4	10	10	0.93232	-0.030435	20.008	14	29.9	9	9	0.86515	-0.0629086	11.313	12	28.1	8	8	0.853461	-0.0688164	26.669	11
	940	Tb927.11.7480	vacuolar type h+ ATPase subunit, putative		Q384Q8	26.323	6	0	1		0.878449	-0.0562835	0.0374676	1.42634	6	1	1	0.92022	-0.0361083	6.2352	2	6	1	1	0.84169	-0.0748478		1	6	1	1	0.875197	-0.0578942	0.68862	2
	1934	Tb927.9.8290	hypothetical protein, conserved		Q38ED8	25.114	14.2	0	1		0.87441	-0.0582847	0.0085543	2.06782	14.2	3	3	0.89648	-0.0474594	6.4634	3	10.6	2	2	0.86487	-0.0630492	24.667	3	10.6	2	2	0.862292	-0.0643457	5.8166	3
	1595	Tb927.7.6350	NADH-ubiquinone oxidoreductase, mitochondrial, putative		Q582M4	30.925	16.8	0	1		0.870972	-0.0599959	0.0306465	1.51362	16.5	4	4	0.91332	-0.039377	52.687	11	16.8	5	5	0.84025	-0.0755915	51.371	12	16.8	5	5	0.860956	-0.0650192	65.659	11
	525	Tb927.10.6630	ATP-dependent DEAD/H RNA helicase HEL64, putative (HEL64)	HEL64	Q38AU3	64.082	51.2	0	1		0.869231	-0.0608649	0.0457951	1.33918	41.9	21	21	0.92268	-0.0349489	17.499	27	41	21	21	0.85643	-0.0673081	15.288	22	40.1	19	19	0.831117	-0.0803378	16.885	18
	734	Tb927.11.15230	cytosolic coat protein, putative		Q381R2	25.564	17.5	0	1		0.866184	-0.0623899	0.0224723	1.64835	17.5	4	4	0.86739	-0.0617856	97.339	4	17.5	4	4	0.83337	-0.0791621	6.9223	3	17.5	4	4	0.899038	-0.0462219	42.355	4
	605	Tb927.10.9970	hypothetical protein, conserved		Q389X9	110	15.6	0	1		0.86302	-0.063979	0.00392455	2.40621	14.3	11	11	0.8758	-0.0575951	29.911	13	14.3	11	11	0.86509	-0.0629387	9.2882	10	12.1	10	10	0.848392	-0.0714033	13.611	10
	834	Tb927.11.3850	AMP deaminase, putative		Q386C9	175.55	20	0	1		0.86266	-0.0641604	0.0313763	1.5034	19.5	27	27	0.90911	-0.0413836	10.197	27	17.4	25	25	0.84845	-0.0713737	9.2679	21	15.1	23	23	0.832293	-0.0797238	66.409	24
	1148	Tb927.3.4990	oxidoreductase, putative		Q582N8	36.432	51	0	1		0.85948	-0.0657642	0.0315778	1.50062	44.2	18	18	0.90128	-0.0451403	11.674	52	51	19	19	0.8192	-0.0866101	9.0158	51	44.2	18	18	0.859919	-0.0655424	13.801	51
	1596	Tb927.7.6360	histone H2A variant,H2Az (h2aZ)	h2aZ	Q582M3	18.667	18.4	0	1		0.859255	-0.0658777	0.0162434	1.78932	13.4	2	2	0.88679	-0.0521792	2.5806	2	18.4	3	3	0.829	-0.0814455	5.4374	3	18.4	3	3	0.862962	-0.0640085	4.3994	3
	1440	Tb927.6.4130	hypothetical protein, conserved		Q586B1	11.734	65.4	0	1		0.858997	-0.0660082	0.022175	1.65414	64.4	6	6	0.89407	-0.0486285	12.811	10	52.9	6	6	0.82555	-0.0832566	25.195	10	52.9	6	6	0.858738	-0.0661395	16.734	11
	1311	Tb927.5.2420	hypothetical protein, conserved		Q582C3	102.77	7.1	0	1		0.858304	-0.0663591	0.0346558	1.46022	5.9	4	4	0.90819	-0.0418233	0.62053	3	5.8	4	4	0.84521	-0.0730354	4.8746	4	5.8	4	4	0.823723	-0.0842187	24.586	3
	747	Tb927.11.15850	kinteoplast poly(A) polymerase complex 1 subunit		Q381K1	86.756	16.4	0	1		0.857774	-0.0666271	0.0112845	1.94752	16.3	12	12	0.88027	-0.0553841	7.7053	16	13.3	10	10	0.86173	-0.0646288	6.5058	13	15.4	12	12	0.832016	-0.0798683	21.733	18
	1450	Tb927.6.4500	hypothetical protein, conserved		Q587B6	22.705	10.3	0	1		0.856825	-0.0671077	0.0495071	1.30533	10.3	2	2	0.79779	-0.0981114	64.734	3	6.9	1	1	0.89011	-0.0505563		1	10.3	2	2	0.885818	-0.0526555	3.0709	3
	274	Tb927.10.10590;Tb927.10.10580;Tb927.10.10570;Tb927.10.10560;Tb927.10.10550;Tb927.10.10540;Tb927.10.10530;Tb927.10.10520;Tb927.10.10510;Tb927.10.10500;Tb927.10.10490;Tb927.10.10480;Tb927.10.10470;Tb927.10.10460	histone H2B, putative			12.569	42	0	14		0.855418	-0.0678215	0.0297237	1.5269	42	6	6	0.9009	-0.0453234	18.361	15	41.1	5	5	0.82014	-0.086112	10.274	15	42	6	6	0.84717	-0.0720292	41.093	17
	836	Tb927.11.3930	hypothetical protein, conserved		Q386C1	44.141	11.6	0	1		0.853712	-0.0686885	0.00353129	2.45207	11.6	3	3	0.86549	-0.0627379	21.403	3	11.6	3	3	0.85744	-0.0667963	9.2486	3	11.6	3	3	0.838434	-0.0765312	0.70985	3
	1510	Tb927.7.2300	Nucleoporin (TbNup132)	TbNup132	Q57XP4	132.36	3.3	0	1		0.852265	-0.0694254	0.0366169	1.43632	3.3	4	4	0.80061	-0.096579	56.53	5	2.3	3	3	0.87397	-0.0585035	10.378	2	3.3	4	4	0.884721	-0.0531937	15.322	5
	494	Tb927.10.510;Tb11.v5.0374	hypothetical protein, conserved		Q38CI9	37.06	32.9	0	2		0.852035	-0.0695426	0.0239513	1.62067	32.9	10	10	0.89279	-0.0492507	19.008	18	32.9	10	10	0.81871	-0.0868699	10.543	16	32.9	10	10	0.846238	-0.0725072	10.67	17
	763	Tb927.11.16530	hypothetical protein, conserved		Q381D3	117.5	23.2	0	1		0.851804	-0.0696601	0.00859583	2.06571	19.7	19	19	0.87147	-0.0597476	29.395	26	21.6	21	21	0.82813	-0.0819015	45.622	23	18.1	19	19	0.856384	-0.0673313	14.8	22
	1319	Tb927.5.2790	mitochondrial DNA polymerase beta-PAK (Pol beta-PAK)	Pol beta-PAK	Q57ZV5	87.228	3.8	0	1		0.851528	-0.0698009	0.0373308	1.42793	3	2	2	0.80121	-0.0962536	15.233	3	3.8	3	3	0.86327	-0.0638534	10.846	7	3.8	3	3	0.892698	-0.0492956	24.252	5
	663	Tb927.11.12230	heat shock protein HslVU, ATPase subunit HslU, putative,ATP-dependent hsl protease ATP-binding subunit hslU, putative		Q382V8	54.897	16.3	0	1		0.850167	-0.070496	0.0367727	1.43447	13.1	6	6	0.84569	-0.0727888	16.226	4	12.7	6	6	0.90085	-0.0453475	21.47	5	13.1	6	6	0.806582	-0.0933516	27.595	6
	1347	Tb927.5.3810	orotidine-5-phosphate decarboxylase/orotate phosphoribosyltransferase, putative,OMPDCase-OPRTase, putative		Q57U85	49.955	52.6	0	1		0.849999	-0.0705814	0.033567	1.47409	48.9	21	21	0.90196	-0.0448127	16.121	32	50	22	22	0.83564	-0.0779808	18.71	32	52.6	23	23	0.814797	-0.0889507	17.614	34
	97	Tb10.v4.0109	variant surface glycoprotein (VSG, pseudogene), putative,chrX additional, unordered contig			57.895	1.9	0.0011501	1		0.848934	-0.071126	0.00704084	2.15238	1.9	1	1	0.8583	-0.0663609		1	1.9	1	1	0.82595	-0.0830462	0.011643	2	1.9	1	1	0.863036	-0.063971	1.8494	2
	150	Tb11.v5.0394;Tb927.10.15750	hypothetical protein, conserved			183.78	25.9	0	2		0.848619	-0.0712873	0.0334582	1.4755	25.9	10	10	0.88621	-0.0524634	32.775	8	22.7	9	9	0.79953	-0.0971652	26.894	12	22.7	9	9	0.862515	-0.0642333	45.393	14
	1663	Tb927.8.2240	Tryptophanyl-tRNA synthetase 2	TrpRS-2	Q581V8	52.902	11.2	0	1		0.847335	-0.0719447	0.038824	1.4109	11.2	4	4	0.9046	-0.0435434	9.9079	4	8.7	3	3	0.83131	-0.080237	26.993	4	8.2	3	3	0.808996	-0.0920536	7.6688	3
	1397	Tb927.6.2230	RGG protein		Q584T3	86.64	29.7	0	1		0.847307	-0.0719592	0.00957136	2.01903	28.6	18	18	0.87531	-0.0578381	12.7	38	25.4	17	17	0.83583	-0.077882	19.099	39	28.5	18	18	0.831463	-0.0801573	16.312	36
	163	Tb927.10.15380;Tb11.v5.0481	U3 snoRNA-associated protein UTP11, putative		Q387X5	40.445	21.7	0	2		0.84669	-0.0722756	0.00367127	2.43518	21.7	6	6	0.84	-0.0757207	14.841	5	16.8	5	5	0.86386	-0.0635566	11.096	5	21.7	6	6	0.83647	-0.0775496	10.319	6
	1701	Tb927.8.4230	hypothetical protein, conserved		Q57W12	119.02	7.5	0	1		0.844602	-0.0733478	0.0237681	1.62401	6.7	6	6	0.88871	-0.0512399	14.882	6	6.3	6	6	0.81286	-0.0899842	11.271	6	5.5	5	5	0.834028	-0.0788192	19.852	7
	1898	Tb927.9.5590	DNA topoisomerase ii (TOP2)	TOP2	Q38EZ6	137.56	18.7	0	1		0.844511	-0.0733947	0.0334865	1.47513	14.8	15	15	0.88823	-0.0514746	11.372	21	18.7	20	20	0.79649	-0.0988197	29.284	27	18.7	20	20	0.851354	-0.06989	32.69	30
	1627	Tb927.7.990	chaperone protein DNAj, putative		Q57VU5	86.6	50.5	0	1		0.842436	-0.0744632	0.0215525	1.6665	48.3	31	31	0.88661	-0.0522674	29.561	55	48.3	31	31	0.82303	-0.0845843	20.884	46	49.4	30	30	0.819336	-0.0865378	16.151	49
	1353	Tb927.5.4260;Tb927.5.4250;Tb927.5.4240;Tb927.5.4230;Tb927.5.4220;Tb927.5.4210;Tb927.5.4200;Tb927.5.4190;Tb927.5.4180;Tb927.5.4170	histone H4, putative			11.142	43	0	10		0.842146	-0.0746128	0.0164985	1.78256	42	6	4	0.85332	-0.0688881	17.406	16	43	7	5	0.80624	-0.0935357	15.621	12	43	7	5	0.868131	-0.0614148	14.571	19
	1092	Tb927.3.2310	PACRGA,flagellar component		Q582U4	33.785	4.3	0.00863	1		0.841063	-0.0751714	0.0352839	1.45242	4.3	1	1	0.89707	-0.0471737		1	4.3	1	1	0.82684	-0.0825785		1	4.3	1	1	0.802118	-0.095762		1
	471	Tb927.10.3810	hypothetical protein, conserved		Q38BL8	64.888	8.7	0	1		0.840107	-0.0756654	0.0126091	1.89931	6.9	4	4	0.86504	-0.0629638	10.694	5	8.7	5	5	0.80909	-0.0920032	9.3439	6	8.7	5	5	0.84717	-0.0720292	12.541	8
	932	Tb927.11.7070	ATP-dependent DEAD/H RNA helicase, putative		Q384W4	60.825	7.6	0	1		0.839109	-0.0761818	0.00330225	2.48119	7.6	3	3	0.85624	-0.0674045	4.489	4	7.6	3	3	0.83071	-0.0805506	11.029	4	7.6	3	3	0.830634	-0.0805904	128.5	5
	1026	Tb927.2.4230;Tb11.v5.0827	NUP-1 protein, putative		Q586V1	406.9	35.2	0	2		0.836334	-0.0776202	0.0269377	1.56964	28.5	5	5	0.82994	-0.0809533	16.795	9	29.7	10	10	0.79746	-0.0982911	10.834	17	35.2	12	12	0.883861	-0.0536162	23.215	19
	1454	Tb927.6.4580	hypothetical protein, conserved		Q587C4	11.345	9.6	0.0091104	1		0.836033	-0.0777765	0.00920548	2.03595	9.6	1	1	0.83916	-0.0761552	11.128	2	9.6	1	1	0.85971	-0.065648		1	9.6	1	1	0.809979	-0.0915263		1
	550	Tb927.10.770	hypothetical protein, conserved		Q38CG3	69.121	25.5	0	1		0.834389	-0.0786314	0.026391	1.57854	22.3	11	11	0.84593	-0.0726656	20.382	16	25.5	13	13	0.78779	-0.10359	26.434	14	21.7	11	11	0.871688	-0.0596391	32.342	14
	423	Tb927.10.1960	hypothetical protein, conserved		Q38C47	83.438	10.4	0	1		0.833438	-0.0791265	0.0479709	1.31902	6.6	4	4	0.81845	-0.0870078	7.4293	3	10.4	7	7	0.902	-0.0447935	20.256	5	9.2	6	6	0.784191	-0.105578	9.8429	4
	1530	Tb927.7.3050	hypothetical protein, conserved		Q57YB5	131.58	14.8	0	1		0.833369	-0.0791627	0.0453858	1.34308	14.2	14	14	0.88903	-0.0510836	39.876	20	14.8	15	15	0.84099	-0.0752092	16.138	19	14.2	14	14	0.774114	-0.111195	22.921	24
	581	Tb927.10.8980	hypothetical protein, conserved		Q38A76	17.598	31.4	0	1		0.832304	-0.0797181	0.0259332	1.58614	31.4	5	5	0.87074	-0.0601115	12.193	8	31.4	5	5	0.78604	-0.104555	9.6435	5	30.8	4	4	0.842389	-0.0744873	9.7919	6
	1912	Tb927.9.6460	hypothetical protein, conserved		Q38ET5	170.34	6.7	0	1		0.831456	-0.0801609	0.0431846	1.36467	5.3	6	6	0.88124	-0.0549058	22.105	4	6	7	7	0.77078	-0.11307	35.375	6	4.9	6	6	0.846238	-0.0725072	14.099	3
	422	Tb927.10.1900	DNA topoisomerase IA, putative		Q38C52	88.925	22.3	0	1		0.829981	-0.0809317	0.0305816	1.51454	20.2	13	13	0.88122	-0.0549157	16.781	12	19.7	13	13	0.78526	-0.104987	37.56	12	20.1	13	13	0.826241	-0.082893	30.646	15
	1266	Tb927.4.5120	hypothetical protein, conserved		Q584J4	155.28	15.7	0	1		0.829098	-0.081394	0.0449503	1.34727	5.4	6	6	0.78149	-0.107077	49.844	7	13.9	9	9	0.81271	-0.0900644	29.346	10	15.7	10	10	0.897344	-0.0470411	55.911	12
	1657	Tb927.8.2010	hypothetical protein, conserved		Q581Y1	21.332	26.3	0	1		0.827758	-0.0820964	0.0340043	1.46847	26.3	5	5	0.87757	-0.0567182	90.147	5	26.3	5	5	0.77568	-0.110317	56.843	5	16.7	3	3	0.833194	-0.0792536	2.9639	3
	769	Tb927.11.16730	dihydrolipoyl dehydrogenase (GCVL-2)	GCVL-2	Q381B3	50.433	29.8	0	1		0.826463	-0.0827767	0.0428744	1.3678	24.1	8	8	0.88345	-0.053818	6.2176	10	29.8	10	10	0.76748	-0.114933	38.892	14	29.8	10	10	0.83257	-0.0795792	15.319	14
	1525	Tb927.7.2940;Tb927.7.2930;Tb927.7.2920;Tb927.7.2910;Tb927.7.2900;Tb927.7.2890;Tb927.7.2880;Tb927.7.2870;Tb927.7.2860;Tb927.7.2850;Tb927.7.2840;Tb927.7.2830;Tb927.7.2820	histone H2A, putative			14.212	26.1	0	13		0.824215	-0.0839594	0.0139805	1.85448	26.1	5	5	0.84482	-0.0732358	20.68	15	26.1	4	4	0.78703	-0.104009	12.487	12	26.1	5	5	0.842105	-0.0746336	6.8819	14
	863	Tb927.11.4810	hypothetical protein, conserved		Q385T7	19.431	28.7	0	1		0.823972	-0.0840874	0.0445653	1.351	28.7	5	5	0.89644	-0.0474788	9.2962	10	28.7	5	5	0.78505	-0.105103	9.1221	11	28.7	5	5	0.794913	-0.0996806	17.795	12
	227	Tb927.1.2100	cysteine peptidase, Clan CA, family C2, putative,calpain-like cysteine peptidase, putative		Q4GZ11	126.15	35.7	0	1		0.821772	-0.0852487	0.026243	1.58099	31.7	24	24	0.87665	-0.0571738	11.974	27	33.5	25	25	0.79946	-0.0972033	16.41	29	33.9	25	25	0.791828	-0.101369	23.866	36
	102	Tb11.02.5390b;Tb11.02.5390	mRNA processing protein, putative			120.71	3.4	0	2		0.821604	-0.0853377	0.019913	1.70086	1.9	2	2	0.77679	-0.109696	20.134	2	2.6	2	2	0.84856	-0.0713174		1	2.6	2	2	0.841397	-0.0749992		1
	1777	Tb927.8.8170	mitochondrial RNA binding protein 1, putative (MRB8170)	MRB8170	Q57WL3	100.4	19.4	0	1		0.819698	-0.0863463	0.0198253	1.70278	19.4	15	13	0.85567	-0.0676937	18.792	12	15.2	12	11	0.77683	-0.109674	5.8928	10	15.8	13	12	0.828569	-0.0816713	16.429	11
	1940	Tb927.9.8720	fructose-1,6-bisphosphatase (FBPase)	FBPase	Q38EA4	38.534	20.3	0	1		0.819343	-0.0865342	0.00999914	2.00004	17.4	6	6	0.79032	-0.102197	9.5172	7	20.3	7	7	0.8216	-0.0853396	18.716	6	20.3	7	7	0.847099	-0.072066	9.0359	8
	1673	Tb927.8.2740	mitochondrial RNA binding protein (TbRBP38)	TbRBP38	D6XL11	38.497	37.9	0	1		0.819067	-0.0866803	0.0151945	1.81831	37.9	11	11	0.85282	-0.0691426	28.263	18	37.9	11	11	0.78272	-0.106394	12.316	18	37.9	11	11	0.823181	-0.0845048	14.753	21
	177	Tb927.7.2570;Tb11.v5.0611	guide RNA associated protein, GAP2,mitochondrial RNA binding protein 1		Q57XL7	52.545	13.3	0	2		0.817937	-0.0872799	0.0133807	1.87352	13.3	4	4	0.79002	-0.102362	5.1078	7	8.5	3	3	0.85537	-0.067846	3.6515	4	8.5	3	3	0.809782	-0.0916318	14.031	5
	620	Tb927.11.10400	hypothetical protein, conserved		Q383N9	21.238	16.8	0	1		0.817022	-0.0877662	0.0371207	1.43038	16.8	3	3	0.77462	-0.110911	10.009	3	10.6	2	2	0.79672	-0.0986943	5.7888	2	16.8	3	3	0.883704	-0.0536929	12.783	3
	1670	Tb927.8.2550	mitochondrial DNA primase (PRI1)	PRI1	Q57XD4	69.862	28.6	0	1		0.813566	-0.0896074	0.0301344	1.52094	28.6	19	19	0.82937	-0.0812517	27.445	28	25.4	17	17	0.7579	-0.120388	13.378	19	28.6	18	18	0.856678	-0.0671825	26.864	19
	1290	Tb927.5.1370	cyclophilin-type peptidyl-prolyl cis-trans isomerase, putative,PPIase, putative,rotamase, putative,cyclosporin A-binding protein, putative,peptidyl-prolyl cis-trans isomerase, putative (PPIase)	PPIase	Q57VC6	25.562	22.8	0	1		0.813286	-0.0897565	0.0110454	1.95682	22.8	4	4	0.79716	-0.0984545	16.083	5	18.1	3	3	0.84966	-0.0707548	17.821	3	12.2	2	2	0.794218	-0.10006	12.447	2
	1581	Tb927.7.5480	dihydrofolate reductase-thymidylate synthase (DHFR-TS)	DHFR-TS	Q582G3	58.85	29.8	0	1		0.812994	-0.0899127	0.0486562	1.31286	26.2	15	15	0.89156	-0.0498494	19.013	17	26.8	14	14	0.76171	-0.11821	25.376	15	26.6	14	14	0.791264	-0.101678	31.115	17
	1608	Tb927.7.7010	hypothetical protein, conserved		Q57XS1	18.121	31.2	0	1		0.811344	-0.0907949	0.0412054	1.38505	31.2	4	4	0.81067	-0.0911559	4.0264	6	20.1	3	3	0.75238	-0.123563	8.1658	3	31.2	4	4	0.875657	-0.0576661	14.701	8
	1389	Tb927.6.2010	hypothetical protein, conserved		Q584V5	58.952	44.2	0	1		0.811059	-0.0909475	0.0155154	1.80924	44.2	19	19	0.84016	-0.075638	16.521	41	40.3	16	16	0.77023	-0.11338	12.982	36	38.2	16	16	0.82447	-0.083825	18.171	45
	1078	Tb927.3.1790	pyruvate dehydrogenase E1 beta subunit, putative		Q57ZD2	37.566	47.1	0	1		0.810643	-0.0911701	0.014226	1.84692	44	15	15	0.85265	-0.0692292	46.712	23	44	15	15	0.78827	-0.103325	21.695	19	44.3	14	14	0.792581	-0.100956	16.308	22
	703	Tb927.11.1400	hypothetical protein, conserved		Q387B2	94.046	3.2	0	1		0.810592	-0.0911979	0.0380478	1.41967	3.2	2	2	0.87644	-0.0572778	5.4289	2	3.2	2	2	0.75834	-0.120136	10.111	2	3.2	2	2	0.801346	-0.0961798	9.1604	2
	613	Tb927.11.10140	hypothetical protein, conserved		Q383R5	30.3	61.7	0	1		0.808905	-0.0921024	0.0312889	1.50461	61.7	17	17	0.83772	-0.0769011	25.743	41	61.7	17	17	0.74915	-0.125431	14.577	40	61.7	17	17	0.843384	-0.0739748	13.461	41
	1569	Tb927.7.4440	hypothetical protein, conserved		Q57X60	31.573	27.4	0	1		0.807368	-0.0929285	0.00640158	2.19371	24.7	4	4	0.79608	-0.0990433	44.232	4	21.9	4	4	0.83548	-0.0780639	44.586	5	21.9	4	4	0.791264	-0.101678	41.294	5
	1014	Tb927.2.3180;Tb11.v5.0782	kinetoplast polyadenylation/uridylation factor 1,mitochondrial RNA binding protein 1 (KPAF1)	KPAF1	Q587F7	114.38	14.8	0	2		0.806235	-0.0935384	0.0140322	1.85288	14	11	11	0.83785	-0.0768337	27.784	12	14.8	12	12	0.81476	-0.0889703	41.78	16	14.8	12	12	0.767695	-0.114811	13.28	14
	378	Tb927.10.14860	hypothetical protein, conserved		Q388C0	83.434	13	0	1		0.805482	-0.0939442	0.0136136	1.86603	13	8	8	0.79488	-0.0996984	17.55	7	13	8	8	0.77698	-0.10959	19.767	6	10.8	7	7	0.846167	-0.072544	12.908	7
	997	Tb927.2.2130	small GTP-binding protein RAB6, putative		Q586J5	25.385	10	0	1		0.804708	-0.0943614	0.0172637	1.76287	4.8	1	1	0.84741	-0.0719064		1	10	2	2	0.76675	-0.115346	4.1629	2	10	2	2	0.801989	-0.0958316	5.132	2
	1889	Tb927.9.4630	hypothetical protein, conserved		Q38F80	147.14	1.7	0	1		0.80425	-0.0946092	0.0139619	1.85506	1.1	2	2	0.76363	-0.117117	3.1505	2	1.2	2	2	0.82864	-0.0816341	26.676	2	0.6	1	1	0.822098	-0.0850764		1
	467	Tb927.10.3570;Tb11.v5.1042	RNA editing exonuclease 2,RNA editing 3' exouridylylase,RNA-editing complex protein (KREX2)	KREX2	Q38BP2	99.416	8.7	0	2		0.802817	-0.0953837	0.0105036	1.97866	7.6	5	5	0.83419	-0.078735	17.775	4	8.7	6	6	0.80431	-0.0945765	16.953	6	6	4	4	0.771188	-0.11284	8.2164	4
	962	Tb927.11.8870	mitochondrial DEAD box protein,KREH1 (KREH1)	KREH1	Q384E1	60.659	33	0	1		0.802487	-0.0955619	0.0386893	1.41241	30.8	14	14	0.87088	-0.0600417	16.946	24	33	15	15	0.7944	-0.0999608	15.668	18	26.7	12	12	0.746993	-0.126683	31.241	22
	1296	Tb927.5.1590	hypothetical protein, conserved		Q57VA4	28.263	20.9	0	1		0.800139	-0.0968347	0.0454188	1.34276	20.9	3	3	0.83726	-0.0771397	15.215	2	12.6	2	2	0.72521	-0.139536	10.794	2	8.7	1	1	0.843668	-0.0738283		1
	858	Tb927.11.4650	hypothetical protein, conserved		Q385V2	167.85	5.8	0	1		0.79974	-0.0970514	0.0245222	1.61044	5.8	6	6	0.82917	-0.0813564	10.403	6	5.8	6	6	0.7447	-0.128019	7.9669	6	5.8	6	6	0.828363	-0.0817792	15.011	6
	1401	Tb927.6.2470	hypothetical protein, conserved		Q584Q9	54.648	9.8	0	1		0.798893	-0.0975117	0.0310226	1.50832	9.8	4	4	0.8488	-0.0711946	10.026	5	9.8	4	4	0.81197	-0.09046	38.34	5	9.8	4	4	0.739809	-0.13088	16.553	5
	1852	Tb927.9.15090	cytosolic coat protein, putative		Q38CZ1	24.595	22.8	0	1		0.797803	-0.0981041	0.0154856	1.81007	17.8	4	4	0.78146	-0.107093	6.6727	5	17.8	4	4	0.76995	-0.113537	9.4409	5	22.8	5	5	0.843953	-0.0736817	10.905	6
	1357	Tb927.5.4330	dihydrolipoamide branched chain transacylase, putative		Q57Z16	47.651	3.9	0	1		0.797284	-0.0983872	0.0167693	1.77548	3.9	1	1	0.84488	-0.073205	0.2101	2	3.9	1	1	0.76583	-0.115868		1	3.9	1	1	0.783269	-0.106089		1
	873	Tb927.11.5060	hypothetical protein, conserved		Q385R2	119.59	13.8	0	1		0.796355	-0.0988934	0.0100647	1.9972	11.7	11	11	0.83093	-0.0804356	32.6	15	11.3	11	11	0.79165	-0.101467	17.567	12	13.8	13	13	0.767754	-0.114778	40.583	15
	681	Tb927.11.13280	mitochondrial RNA binding protein 2 (GBP25)	GBP25	Q382K8	25.106	49.6	0	1		0.795695	-0.0992534	0.0279439	1.55371	49.6	9	9	0.85937	-0.0658198	34.571	13	49.6	9	9	0.75716	-0.120812	5.1607	12	41.1	8	8	0.774234	-0.111128	10.679	12
	1821	Tb927.9.12730	chaperone protein DNAj, putative		Q38DE1	48.592	43.2	0	1		0.795579	-0.0993166	0.00513	2.28988	42.6	15	15	0.82192	-0.0851705	15.227	31	42.6	15	15	0.7858	-0.104688	16.081	27	43.2	16	16	0.779666	-0.108091	18.516	31
	1224	Tb927.4.3070	hypothetical protein, conserved		Q583Y4	51.431	30.4	0	1		0.795252	-0.0994954	0.0170471	1.76835	30.4	10	10	0.84475	-0.0732718	18.264	16	28.3	9	9	0.77505	-0.11067	17.374	10	28.3	9	9	0.768167	-0.114544	64.687	13
	980	Tb927.11.9670	glycine synthase, putative (GCVT1)	GCVT1	Q383W2	41.142	45.9	0	1		0.791625	-0.101481	0.0110992	1.95471	45.9	13	13	0.83158	-0.080096	18.549	13	39.2	12	12	0.76813	-0.114565	14.931	13	36.8	11	11	0.776639	-0.109781	41.691	13
	614	Tb927.11.10150	hypothetical protein, conserved		Q383R4	137.64	35.3	0	1		0.790209	-0.102258	0.0292318	1.53414	35.3	34	34	0.84793	-0.07164	40.115	44	35.3	34	34	0.73526	-0.133559	18.452	37	31.5	31	31	0.791452	-0.101575	29.689	44
	1453	Tb927.6.4560	hypothetical protein, conserved		Q587C2	47.192	8.1	0	1		0.789751	-0.10251	0.0364993	1.43772	8.1	2	2	0.72345	-0.140591	26.002	2	8.1	2	2	0.80383	-0.0948358	33.568	2	8.1	2	2	0.847027	-0.0721028	9.0119	2
	1822	Tb927.9.12770	hypothetical protein, conserved		Q38DD7	116.54	12.9	0	1		0.788584	-0.103152	0.00606608	2.21709	12	10	10	0.81541	-0.088624	10.009	7	11.9	10	10	0.78646	-0.104323	10.09	8	11.1	9	9	0.764701	-0.116508	14.561	11
	1323	Tb927.5.2930	hypothetical protein, conserved		Q57ZW9	43.308	49.2	0	1		0.787372	-0.10382	0.0496026	1.3045	48.9	21	21	0.7825	-0.106516	37.744	23	49.2	20	20	0.71776	-0.144021	28.968	22	37.6	16	16	0.869112	-0.0609244	50.062	19
	829	Tb927.11.3510	hypothetical protein, conserved		Q386G0	91.938	2.7	0.0016722	1		0.785626	-0.104784	0.0119081	1.92416	2.7	2	2	0.77177	-0.112512	9.6169	2	2.7	2	2	0.82777	-0.0820903		1	2.7	2	2	0.759013	-0.119751	8.1761	2
	983	Tb927.11.9750	hypothetical protein, conserved		Q383V4	72.849	20.7	0	1		0.785132	-0.105057	0.0286895	1.54228	20.7	11	11	0.84432	-0.0734929	9.0124	14	16.5	9	9	0.78491	-0.10518	10.244	9	16.5	8	8	0.7303	-0.136499	39.152	7
	820	Tb927.11.3260	mitochondrial DNA polymerase I protein D, putative (POLID)	POLID	Q386I5	182.88	12	0	1		0.784887	-0.105193	0.0293133	1.53293	10.9	16	16	0.85123	-0.0699531	52.693	18	10.7	16	16	0.76997	-0.113526	11.577	12	10.1	16	16	0.737735	-0.1321	24.349	14
	547	Tb927.10.7570;Tb11.v5.0774	dihydrolipoamide acetyltransferase E2 subunit, putative		Q38AK7	48.107	31.3	0	2		0.782613	-0.106453	0.0147809	1.8303	31.3	10	10	0.83121	-0.0802892	11.131	14	31.3	10	10	0.75821	-0.12021	16.852	15	31.3	10	10	0.760572	-0.11886	7.7429	14
	1759	Tb927.8.670	hypothetical protein, conserved		Q57YG3	32.268	21.7	0	1		0.780103	-0.107848	0.0119473	1.92273	21.7	5	5	0.73852	-0.131638	16.489	5	21.7	5	5	0.80154	-0.0960748	13.718	5	21.7	5	5	0.801989	-0.0958316	24.358	5
	187	Tb927.9.15380;Tb11.v5.0686	NADH-ubiquinone oxidoreductase complex I subunit, putative,NDUFA9 subunit, putative		Q38CX2	42.585	20.6	0	2		0.779535	-0.108164	0.0472185	1.32589	18.2	6	6	0.79927	-0.0973065	9.0904	6	18.5	6	6	0.70024	-0.154753	13.971	6	18.5	6	6	0.846382	-0.0724337	22.77	8
	1429	Tb927.6.3680	hypothetical protein, conserved		Q585W6	27.875	3.7	0.0022185	1		0.779285	-0.108304	0.0425352	1.37125	3.7	1	1	0.70689	-0.150648	45.462	2	3.7	1	1	0.78878	-0.103044		1	3.7	1	1	0.848752	-0.071219	21.818	2
	886	Tb927.11.5500	Mitochondrial SSU ribosomal protein, putative,kinetoplast ribosomal PPR-repeat containing protein 1 (KRIPP1)	KRIPP1	Q385L8	94.96	7.6	0	1		0.777718	-0.109178	0.0252315	1.59806	7.6	7	7	0.84326	-0.0740385	18.038	6	7.6	7	7	0.75274	-0.123355	14.911	6	5	5	5	0.74107	-0.130141	22.015	5
	269	Tb927.10.10160	hypothetical protein, conserved		Q389W1	42.907	12.4	0	1		0.77745	-0.109328	0.00471629	2.3264	12.4	4	4	0.80273	-0.0954305	10.754	5	8	3	3	0.75627	-0.121323	29.054	4	8	3	3	0.774054	-0.111229	3.4804	4
	1232	Tb927.4.3450	hypothetical protein, conserved		Q585K5	13.735	29.8	0	1		0.775279	-0.110542	0.0213002	1.67162	29.8	2	2	0.76157	-0.11829	38.05	7	29.8	2	2	0.73407	-0.134263	5.5067	4	8.8	1	1	0.833542	-0.0790727	4.5948	4
	1582	Tb927.7.5540	2,4-dienoyl-coa reductase-like protein		Q582G9	80.352	35.3	0	1		0.774218	-0.111137	0.01065	1.97265	33.7	20	20	0.80684	-0.0932126	11.991	30	35.3	20	20	0.73663	-0.132751	15.654	29	33.7	19	19	0.780823	-0.107447	19.15	30
	1528	Tb927.7.3030;Tb927.7.2990	hypothetical protein, conserved			35.572	7.1	0	2		0.774179	-0.111158	0.036004	1.44365	7.1	2	2	0.78032	-0.107727	12.311	3	7.1	2	2	0.70744	-0.15031	0.2635	2	7.1	2	2	0.840548	-0.0754375	1.8426	2
	667	Tb927.11.12520	hypothetical protein, conserved		Q382S9	37.925	11.6	0.0011561	1		0.77357	-0.111501	0.0340215	1.46825	11.6	2	2	0.73999	-0.130774	20.407	2	6	1	1	0.73385	-0.134393		1	11.6	2	2	0.852442	-0.069335	7.4953	2
	1017	Tb927.2.3610	hypothetical protein, conserved		Q586X8	16.06	41	0	1		0.772506	-0.112098	0.0165708	1.78066	41	6	6	0.7905	-0.102098	22.599	11	41	6	6	0.72297	-0.14088	21.82	10	41	5	5	0.806647	-0.0933166	22.763	11
	1936	Tb927.9.8410	chaperone protein DNAj, putative		Q38EC6	35.594	37.1	0	1		0.772438	-0.112136	0.0073977	2.1309	29.9	7	7	0.79909	-0.0974043	5.8328	8	26	6	6	0.7788	-0.108574	8.3767	7	32.6	8	8	0.740576	-0.13043	11.097	10
	1668	Tb927.8.2530	hypothetical protein, conserved		Q57XD6	13.299	47.4	0	1		0.770698	-0.113115	0.010763	1.96807	47.4	4	4	0.76965	-0.113707	29.797	3	47.4	4	4	0.73569	-0.133305	12.924	6	47.4	4	4	0.808473	-0.0923346	6.8538	5
	1629	Tb927.8.1030	chaperone protein DNAj, putative		Q57VQ1	33.402	10.2	0	1		0.770325	-0.113326	0.0369996	1.4318	5.1	1	1	0.79541	-0.099409		1	10.2	2	2	0.69629	-0.15721	11.08	2	10.2	2	2	0.825355	-0.0833593	81.17	3
	1123	Tb927.3.3660	hypothetical protein, conserved		Q57WA2	29.594	8	0.0095694	1		0.770063	-0.113474	0.00567052	2.24638	8	2	2	0.77558	-0.110373	7.0007	2	3	1	1	0.74192	-0.129643		1	8	2	2	0.793588	-0.100405	20.138	2
	324	Tb927.10.12700	pyruvate dehydrogenase E1 alpha subunit, putative		Q388X3	42.511	48.4	0	1		0.767078	-0.11516	0.0174914	1.75717	44.7	16	16	0.78387	-0.105756	20.766	20	48.4	16	16	0.71561	-0.145324	14.053	20	48.4	17	17	0.804635	-0.0944012	29.272	25
	1105	Tb927.3.2880	hypothetical protein, conserved		Q57ZM4	12.643	35.6	0	1		0.765431	-0.116094	0.0343891	1.46358	35.6	3	3	0.78593	-0.104616	14.376	6	33.7	3	3	0.69374	-0.158803	14.15	6	35.6	4	4	0.822504	-0.0848621	2.5078	6
	1165	Tb927.3.5600	hypothetical protein, conserved		Q580R5	31.553	31.4	0	1		0.765016	-0.11633	0.00657321	2.18222	27.7	7	7	0.79696	-0.0985635	10.779	9	24.4	7	7	0.73971	-0.130939	14.23	9	29.5	7	7	0.759474	-0.119487	27.113	8
	1716	Tb927.8.4920	hypothetical protein, conserved		Q57UW0	58.293	2.1	0	1		0.764062	-0.116871	0.00453941	2.343	2.1	1	1	0.78916	-0.102835	24.961	2	2.1	1	1	0.74101	-0.130176		1	2.1	1	1	0.762777	-0.117603		1
	830	Tb927.11.3530	hypothetical protein, conserved		Q386F8	26.464	16.9	0	1		0.763995	-0.11691	0.00665573	2.1768	16.9	4	4	0.76702	-0.115193	27.174	4	13.3	3	3	0.734	-0.134304	10.815	3	8.4	2	2	0.792079	-0.101231	19.02	5
	1352	Tb927.5.4120	hypothetical protein, conserved		Q57Z37	22.32	17.3	0	1		0.762301	-0.117873	0.0356773	1.44761	17.3	3	3	0.82544	-0.0833145	1.8539	3	17.3	3	3	0.69003	-0.161132	3.3623	3	8.4	2	2	0.777726	-0.109173	2.4406	2
	1817	Tb927.9.12500	hypothetical protein, conserved		Q38DF7	58.24	5.2	0	1		0.761732	-0.118198	0.0162998	1.78782	5.2	2	2	0.8028	-0.0953926	0.38691	2	2.9	1	1	0.7727	-0.111989	0.30562	2	2.9	1	1	0.712504	-0.147212	3.4439	2
	1325	Tb927.5.3010;Tb11.v5.0691	MRB1-associated protein, putative,guide RNA binding protein, putative (mrb3010)	mrb3010	Q57ZX7	57.748	10.9	0	2		0.761706	-0.118212	0.0127457	1.89464	10.9	5	5	0.80417	-0.0946521	9.8419	6	10.9	5	5	0.76092	-0.118661	10.818	6	10.9	5	5	0.72223	-0.141324	7.976	6
	154	Tb11.v5.0412	hypothetical protein, conserved			89.646	9.6	0	1		0.758371	-0.120118	0.0299486	1.52362	9.6	7	1	0.68979	-0.161283	25.195	2	6.7	5	1	0.77837	-0.108814		1	6.7	5	1	0.812348	-0.0902581		1
	246	Tb927.1.3800	hypothetical protein, conserved		Q4GYJ7	19.907	43.1	0	1		0.757453	-0.120644	0.0139798	1.8545	43.1	9	9	0.80206	-0.0957931	9.493	15	43.1	9	9	0.71494	-0.14573	23.419	14	43.1	9	9	0.757863	-0.120409	24.669	17
	151	Tb927.10.16170;Tb11.v5.0396	potassium voltage-gated channel, putative		Q387P8	34.606	4.9	0	2		0.756911	-0.120955	0.0340795	1.46751	4.9	1	1	0.70057	-0.154548		1	4.9	1	1	0.73932	-0.131168		1	4.9	1	1	0.83724	-0.0771498	26.449	2
	804	Tb927.11.2690	succinyl-coA:3-ketoacid-coenzyme A transferase, mitochondrial precursor, putative		Q386P1	53.096	34.1	0	1		0.756721	-0.121064	0.0466236	1.33139	34.1	13	13	0.83527	-0.0781731	16.162	23	34.1	13	13	0.76945	-0.11382	8.8071	20	34.1	13	13	0.674218	-0.1712	22.061	22
	1261	Tb927.4.4910	3,2-trans-enoyl-CoA isomerase, mitochondrial precursor, putative		Q584L4	45.333	15.5	0	1		0.75543	-0.121806	0.0305852	1.51449	15.5	5	3	0.68372	-0.165122	13.206	4	15.5	5	3	0.78608	-0.104533	4.9149	3	15.5	5	3	0.802118	-0.095762	13.171	4
	497	Tb927.10.520	hypothetical protein, conserved		Q38CI8	46.781	20.5	0	1		0.753849	-0.122716	0.0127828	1.89337	20.5	8	8	0.75101	-0.124354	9.6945	8	20.5	8	8	0.7143	-0.146119	9.5087	10	18.7	7	7	0.798594	-0.0976737	9.1294	10
	1390	Tb927.6.2080	hypothetical protein, conserved		Q584U8	45.886	14.1	0	1		0.753777	-0.122757	0.0408101	1.38923	14.1	6	6	0.83412	-0.0787715	13.642	5	11.9	4	4	0.75493	-0.122093	13.945	5	13.9	5	5	0.680133	-0.167406	12.033	5
	1378	Tb927.6.1200	hypothetical protein, conserved		Q585C7	52.96	4.9	0	1		0.752357	-0.123576	0.00145126	2.83826	4.9	2	2	0.76716	-0.115114	19.76	2	4.9	2	2	0.73892	-0.131403	8.598	2	4.9	2	2	0.751258	-0.124211	6.3924	2
	468	Tb927.10.3580	hypothetical protein, conserved		Q38BP1	35.612	11.7	0	1		0.751973	-0.123798	0.0215292	1.66697	6.8	2	2	0.78687	-0.104097	12.551	2	11.7	3	3	0.69072	-0.160698	21.534	3	6.8	2	2	0.78235	-0.106599	15.972	2
	1267	Tb927.4.520	hypothetical protein, conserved		Q57US3	23.602	13.3	0	1		0.751428	-0.124113	0.0107918	1.96691	13.3	2	2	0.77233	-0.112197	2.984	3	13.3	2	2	0.77614	-0.11006	3.9924	2	13.3	2	2	0.707814	-0.150081	18.33	4
	474	Tb927.10.4000	methylglutaconyl-CoA hydratase, mitochondrial precursor, putative		Q38BK0	29.195	27.4	0	1		0.750009	-0.124933	0.00236203	2.62671	27.4	5	5	0.77075	-0.113086	16.268	5	27.4	5	5	0.74394	-0.128462	13.682	5	27.4	5	5	0.735781	-0.133251	7.9468	5
	1772	Tb927.8.7530	3,2-trans-enoyl-CoA isomerase, mitochondrial precursor, putative		Q57V74	39.776	36	0	1		0.748077	-0.126054	0.0256398	1.59108	36	9	7	0.82242	-0.0849063	10.7	9	31.8	8	6	0.71178	-0.147654	10.876	10	28.8	7	5	0.715154	-0.1456	14.406	8
	1714	Tb927.8.4810	prohibitin 1 (PHB1)	PHB1	Q57UX1	31.429	40.1	0	1		0.746853	-0.126765	0.0146478	1.83423	40.1	12	12	0.75319	-0.123095	17.39	13	36.1	11	11	0.69939	-0.155281	14.586	11	40.1	12	12	0.790826	-0.101919	21.827	15
	1555	Tb927.7.3940	mitochondrial carrier protein,ADP/ATP mitochondrial translocase, putative,adenine nucleotide mitochondrial translocator, putative (MCP16)	MCP16	Q57UM4	36.34	18.7	0	1		0.745546	-0.127526	0.036414	1.43873	13.3	4	4	0.83078	-0.080514	24.163	4	18.7	5	5	0.73086	-0.136166	21.816	4	18.7	5	5	0.682501	-0.165897	24.253	4
	909	Tb927.11.6250	hypothetical protein, conserved		Q385E4	27.599	39.8	0	1		0.745507	-0.127548	0.0256201	1.59142	39.8	8	8	0.766	-0.115771	7.3966	8	39.8	8	8	0.67917	-0.168022	26.455	9	39.8	8	8	0.796432	-0.0988513	6.5142	9
	1543	Tb927.7.3430	cyclophilin-type peptidyl-prolyl cis-trans isomerase, putative (PPIase)	PPIase	Q57WF8	25.548	23.8	0	1		0.744949	-0.127874	0.0130321	1.88498	23.8	5	5	0.79623	-0.0989615	17.326	7	23.8	5	5	0.7123	-0.147337	18.764	8	23.8	5	5	0.728916	-0.137322	22.128	8
	1005	Tb927.2.2520;Tb927.2.2510	voltage-dependent anion-selective channel	VDAC_2		29.189	54.1	0	2		0.744381	-0.128205	0.0305275	1.51531	43.7	10	10	0.73699	-0.132538	17.878	10	50.4	11	11	0.68301	-0.165573	13.598	11	47.4	11	11	0.819403	-0.0865022	13.202	13
	1379	Tb927.6.1410	hypothetical protein, conserved		Q585A6	27.154	17.9	0	1		0.744338	-0.12823	0.0313505	1.50376	14.8	3	3	0.82797	-0.0819854	8.5748	6	17.9	4	4	0.6988	-0.155647	12.667	5	14.8	3	3	0.712758	-0.147058	12.118	4
	1369	Tb927.5.770	hypothetical protein, conserved		Q57W22	76.378	4.4	0	1		0.744243	-0.128285	0.0397921	1.4002	4.4	2	2	0.7448	-0.12796	18.808	2	4.4	2	2	0.66966	-0.174146	16.048	2	4.4	2	2	0.826515	-0.0827495	61.193	3
	1695	Tb927.8.3560	DNA repair and recombination helicase protein PIF5 (PIF5)	PIF5	Q580X6	102.46	11.1	0	1		0.743632	-0.128642	0.00576213	2.23942	10.1	7	7	0.76594	-0.115805	25.792	8	8.7	6	6	0.71137	-0.147904	22.435	6	7.9	6	6	0.754717	-0.122216	24.129	5
	1001	Tb927.2.2410	hypothetical protein, conserved		Q586L4	71.2	1.9	0	1		0.741905	-0.129652	0.0089884	2.04632	1.9	1	1	0.78448	-0.105418		1	1.9	1	1	0.72877	-0.13741		1	1.9	1	1	0.714286	-0.146128		1
	598	Tb927.10.9830	hypothetical protein, conserved		Q389Z3	17.194	56.7	0	1		0.738524	-0.131635	0.0368826	1.43318	56.7	7	7	0.7931	-0.100672	64.482	12	56.7	6	6	0.65568	-0.183308	145.03	15	43.3	5	5	0.774593	-0.110926	55.263	9
	181	Tb927.10.380;Tb11.v5.0637	mitochondrial RNA binding complex 1 subunit (PPR5)	PPR5	Q38CK0	39.683	4.1	0.0076046	2		0.73843	-0.131691	0.0102234	1.9904	4.1	1	1	0.7096	-0.148986		1	4.1	1	1	0.72308	-0.140814		1	4.1	1	1	0.784745	-0.105272	8.8149	2
	109	Tb11.1420;Tb11.1370;Tb927.11.1850	hypothetical protein,chrXI additional, unordered contigs			50.917	41.4	0	3		0.737331	-0.132337	0.0357142	1.44716	41.4	16	16	0.75201	-0.123776	21.846	29	41.4	16	16	0.65991	-0.180515	16.426	24	39.8	15	15	0.807754	-0.0927206	28.192	25
	1022	Tb927.2.4000	hypothetical protein, conserved		Q586W3	97.393	6.8	0	1		0.737061	-0.132496	0.00408125	2.38921	6.8	6	6	0.71383	-0.146405	79.12	6	5.6	4	4	0.73455	-0.133979	27.659	4	4.9	4	4	0.76365	-0.117106	23.218	4
	305	Tb927.10.11870	mitochondrial RNA binding protein (MRB11870)	MRB11870	Q389F5	34.683	3.2	0.0094637	1		0.736628	-0.132752	0.00989208	2.00471	3.2	1	1	0.77846	-0.108764		1	3.2	1	1	0.70031	-0.15471		1	3.2	1	1	0.733192	-0.134783		1
	1492	Tb927.7.1600	C-1-tetrahydrofolate synthase, cytoplasmic, putative		Q57WP0	31.931	36.6	0	1		0.73577	-0.133258	0.00602536	2.22002	34.9	7	7	0.7696	-0.113735	12.907	11	36.6	8	8	0.72971	-0.13685	10.705	9	34.9	7	7	0.70927	-0.149188	17.672	12
	238	Tb927.1.2990	hypothetical protein, conserved		Q4GYS4	115.95	7.7	0	1		0.734785	-0.13384	0.00590514	2.22877	7.7	6	6	0.73587	-0.133199	8.5392	6	7.7	6	6	0.70462	-0.152045	7.5162	6	5.5	4	4	0.765111	-0.116276	17.968	4
	1676	Tb927.8.2990	hypothetical protein, conserved		Q57W74	35.687	13.4	0	1		0.732234	-0.13535	0.00955421	2.01981	13.4	3	3	0.77854	-0.108719	15.917	4	13.4	3	3	0.70866	-0.149562	10.744	4	13.4	3	3	0.711592	-0.147769	15.683	4
	636	Tb927.11.10950	hypothetical protein, conserved		Q383I4	36.848	9.1	0	1		0.730654	-0.136288	0.0426708	1.36987	4	1	1	0.64002	-0.193806		1	4	1	1	0.76712	-0.115137	51.264	2	9.1	2	2	0.79447	-0.0999222	79.949	2
	417	Tb927.10.180	ATP synthase F1 subunit gamma protein, putative		Q38CM0	34.37	39.3	0	1		0.72802	-0.137857	0.0342523	1.46531	39.3	11	11	0.77807	-0.108981	25.387	14	36.7	10	10	0.64544	-0.190144	11.388	11	39.3	11	11	0.768344	-0.114444	12.912	13
	101	Tb11.02.5105b;Tb11.02.5105	hypothetical protein, conserved			14.971	38.5	0	2		0.727941	-0.137904	0.0196537	1.70656	38.5	6	6	0.77286	-0.111899	8.3462	8	38.5	6	6	0.66625	-0.176363	14.521	10	38.5	6	6	0.74912	-0.125449	8.1026	7
	1381	Tb927.6.1440	hypothetical protein, conserved		Q585A3	29.996	30.6	0	1		0.727426	-0.138211	0.0373635	1.42755	30.6	7	7	0.82555	-0.0832566	10.574	6	30.6	7	7	0.68036	-0.167261	16.202	5	20.9	5	5	0.685307	-0.164115	47.898	5
	493	Tb927.10.5050	hypothetical protein, conserved		Q38B96	8.6908	29.3	0	1		0.726713	-0.138637	0.00294268	2.53126	29.3	2	2	0.74658	-0.126924	17.995	4	29.3	2	2	0.70354	-0.152711	62.329	5	29.3	2	2	0.730674	-0.136277	18.614	5
	354	Tb927.10.13990	hypothetical protein, conserved		Q388K0	39.633	14.7	0	1		0.725685	-0.139252	0.0241128	1.61775	14.7	4	4	0.74582	-0.127366	6.7638	4	14.7	4	4	0.65777	-0.181926	5.9452	4	14.7	4	4	0.778998	-0.108464	8.3017	4
	1119	Tb927.3.3550	hypothetical protein, conserved		Q57XK5	128.86	2.7	0	1		0.724765	-0.139803	0.049977	1.30123	2.7	2	2	0.68283	-0.165687	5.5508	3	1.4	1	1	0.66303	-0.178467		1	1.3	1	1	0.840901	-0.0752549		1
	1604	Tb927.7.6930	ATPase, putative		Q57XR3	55.82	4.5	0.0011635	1		0.723312	-0.140674	0.019615	1.70741	4.5	2	2	0.70157	-0.153929	23.687	2	4.5	2	2	0.79183	-0.101368	11.41	2	4.5	2	2	0.681199	-0.166726	19.866	2
	1728	Tb927.8.5370	hypothetical protein, conserved		Q57UK9	51.062	9.4	0	1		0.720573	-0.142322	0.0234635	1.62961	9.2	3	3	0.79704	-0.0985199	18.994	3	9.2	3	3	0.69501	-0.158009	23.53	3	9.4	4	4	0.675402	-0.170438	11.27	3
	272	Tb927.10.10400	hypothetical protein, conserved		Q389T7	37.867	11.3	0	1		0.720571	-0.142323	0.0378792	1.4216	11.3	4	4	0.81537	-0.0886453	21.689	4	11.3	4	4	0.65185	-0.185852	19.512	4	11.3	4	4	0.703928	-0.152472	21.395	4
	205	Tb927.4.3020;Tb11.v5.0965	ATP-dependent DEAH-box RNA helicase, putative		Q583X9	159.21	4.4	0	2		0.718954	-0.143299	0.0203502	1.69143	1.9	2	2	0.66446	-0.177531	5.6021	2	2.4	3	3	0.78373	-0.105834	19.825	3	3.5	4	4	0.713623	-0.146531	75.566	3
	655	Tb927.11.11780	acyl-CoA dehydrogenase, putative		Q383A3	66.634	25	0	1		0.716555	-0.14475	0.0121467	1.91554	25	11	11	0.77139	-0.112726	10.096	13	23.2	10	10	0.686	-0.163676	7.4216	11	23.2	10	10	0.695265	-0.157849	16.924	12
	1462	Tb927.6.4990	ATP synthase, epsilon chain, putative		Q586H1	20.147	49.5	0	1		0.71476	-0.14584	0.012075	1.91811	49.5	8	8	0.71819	-0.143761	34.316	12	49.5	8	8	0.6686	-0.174834	7.7605	11	49.5	8	8	0.760456	-0.118926	12.076	13
	230	Tb927.1.2320	hypothetical protein, conserved		Q4GYY9	32.51	8.4	0	1		0.712433	-0.147256	0.0438549	1.35798	8.4	2	2	0.6448	-0.190575	3.8056	3	8.4	2	2	0.6821	-0.166152	15.082	3	8.4	2	2	0.822166	-0.0850407	44.265	4
	1617	Tb927.7.7430;Tb927.7.7420	ATP synthase alpha chain, mitochondrial precursor,ATP synthase F1, alpha subunit			63.502	40.8	0	2		0.708962	-0.149377	0.0183861	1.73551	40.8	22	22	0.7529	-0.123263	13.881	38	40.8	22	22	0.64581	-0.189895	20.185	36	40.8	22	22	0.732869	-0.134974	23.927	44
	1300	Tb927.5.1710	ribonucleoprotein p18, mitochondrial precursor, putative		Q57ZP0	21.226	21.8	0	1		0.708918	-0.149404	0.0181663	1.74073	21.8	4	4	0.71481	-0.145809	30.591	7	21.8	4	4	0.65099	-0.186426	12.091	9	11.7	2	2	0.765638	-0.115976	49.233	4
	1069	Tb927.3.1380	ATP synthase beta chain, mitochondrial precursor,ATP synthase F1, beta subunit		Q57XX1	55.775	54.7	0	1		0.70717	-0.150476	0.0147696	1.83063	54.7	20	20	0.72863	-0.137493	34.082	57	54.7	20	20	0.65019	-0.18696	13.059	45	54.3	19	19	0.746491	-0.126975	25.26	54
	475	Tb927.10.4080	hypothetical protein, conserved		Q38BJ2	127.1	17.6	0	1		0.704109	-0.15236	0.00627075	2.20268	6.6	7	7	0.66828	-0.175042	35.717	5	16.9	7	7	0.7105	-0.148436	28.525	10	16.1	6	6	0.735186	-0.133603	52.074	7
	1683	Tb927.8.3140	NAD dependent deacetylase, putative,SIR2-like protein 4, putative,NAD-dependent deacetylase sirtuin 4, putative		Q57YZ9	33.545	17.3	0	1		0.703168	-0.152941	0.00425826	2.37077	17.3	4	4	0.73582	-0.133228	7.8049	3	17.3	4	4	0.68258	-0.165846	82.016	4	17.3	4	4	0.692233	-0.159748	14.987	5
	1363	Tb927.5.560	hypothetical protein, conserved		Q57VV7	57.756	6.5	0	1		0.697858	-0.156233	0.0118624	1.92583	6.5	2	2	0.75519	-0.121944	7.7536	2	6.5	2	2	0.66839	-0.17497	12.618	2	6.5	2	2	0.67331	-0.171785	8.5078	2
	1102	Tb927.3.2810	hypothetical protein, conserved		Q57ZN1	181.77	1.9	0	1		0.695714	-0.157569	0.0288623	1.53967	1.9	3	3	0.78892	-0.102967	56.292	3	1.9	3	3	0.65822	-0.181629	15.92	3	1.9	3	3	0.648466	-0.188113	15.581	3
	1763	Tb927.8.7010	chaperone protein DNAj, putative		Q57YQ8	22.469	36.6	0	1		0.692879	-0.159342	0.0369047	1.43292	31.7	6	6	0.65354	-0.184728	13.335	5	36.6	7	7	0.63597	-0.196563	32.86	9	31.7	6	6	0.80032	-0.0967363	12.316	6
	336	Tb927.10.13180	hypothetical protein, conserved		Q388S9	136.67	26.6	0	1		0.692484	-0.159591	0.021755	1.66244	22.4	25	25	0.76713	-0.115131	29.711	26	26.6	30	30	0.6816	-0.16647	24.519	31	24.6	28	28	0.635082	-0.19717	32.804	34
	95	Tb927.10.4310;Tb10.v4.0045	prohibitin 2, putative (PHB2)	PHB2	Q4FKP3	32.215	54.9	0	2		0.689978	-0.161164	0.02182	1.66115	54.9	12	12	0.69452	-0.158315	23.677	12	38	9	9	0.62454	-0.20444	11.036	10	44.7	10	10	0.757289	-0.120738	10.994	11
	1665	Tb927.8.2300	hypothetical protein, conserved		Q57XF9	25.468	37.6	0	1		0.688911	-0.161837	0.00403078	2.39461	37.6	7	7	0.71594	-0.145123	16.914	8	37.6	7	7	0.65972	-0.18064	60.76	10	37.6	7	7	0.692233	-0.159748	19.893	11
	671	Tb927.11.1270	hypothetical protein, conserved		Q387C5	20.267	39.1	0	1		0.688854	-0.161873	0.0207538	1.6829	39.1	7	7	0.70307	-0.153001	9.432	9	31.4	6	6	0.62142	-0.206615	14.092	10	38.5	6	6	0.748167	-0.126001	32.644	8
	135	Tb927.7.4550;Tb11.v5.0268;REV__Tb927.10.4170	60S ribosomal protein-like		Q57X71	19.423	23	0	3		0.688768	-0.161927	0.0324225	1.48915	16.9	3	3	0.75593	-0.121518	13.85	4	15.3	3	3	0.60217	-0.220281	7.0819	4	19.1	3	3	0.717824	-0.143982	21.015	4
	800	Tb927.11.2530	mitochondrial RNA binding complex 1 subunit,kinteoplast poly(A) polymerase complex 1 subunit,mitochondrial edited mRNA stability factor 1 subunit		Q386Q7	84.864	14.1	0	1		0.688384	-0.162169	0.0207611	1.68275	12.9	9	9	0.73594	-0.133158	8.19	8	12.9	9	9	0.71758	-0.14413	12.35	8	14.1	10	10	0.617703	-0.20922	12.906	10
	477	Tb927.10.4130	NDUFA5/B13 subunit, putative,NDUFA5/B13 subunit, putative		Q38BI7	31.032	22.6	0	1		0.686552	-0.163327	0.0065992	2.18051	22.6	5	5	0.71753	-0.14416	41.274	4	17.4	4	4	0.64719	-0.188968	9.661	3	22.6	5	5	0.696864	-0.156852	22.871	5
	1289	Tb927.5.1350	hypothetical protein, conserved		Q57VC8	38.233	3.6	0	1		0.684293	-0.164758	0.0254235	1.59477	3.6	1	1	0.7003	-0.154716		1	3.6	1	1	0.60905	-0.215347		1	3.6	1	1	0.751258	-0.124211		1
	1762	Tb927.8.6960	hypothetical protein, conserved		Q57YQ3	42.527	6.5	0	1		0.68363	-0.165179	0.0485104	1.31417	2.6	1	1	0.6284	-0.201764		1	6.5	2	2	0.81348	-0.0896531	16.535	2	2.6	1	1	0.625	-0.20412		1
	560	Tb927.10.8030	hypothetical protein, conserved		Q38AG1	28.834	49.8	0	1		0.682781	-0.165718	0.0201368	1.69601	49.8	11	11	0.69194	-0.159932	15.173	16	45.9	11	11	0.61707	-0.209666	19.916	15	45.9	11	11	0.74549	-0.127558	19.568	19
	1021	Tb927.2.3920	hypothetical protein, conserved		Q586W8	18.392	16.1	0	1		0.681377	-0.166613	0.0308988	1.51006	16.1	3	3	0.74475	-0.127989	32.959	3	6.2	1	1	0.59476	-0.225658		1	10.6	2	2	0.714184	-0.14619	6.9198	2
	1678	Tb927.8.3040	hypothetical protein, conserved		Q57W69	22.299	5.9	0	1		0.681341	-0.166636	0.00334738	2.4753	5.9	1	1	0.70423	-0.152285		1	5.9	1	1	0.65309	-0.185027		1	5.9	1	1	0.687711	-0.162594		1
	1834	Tb927.9.13580	hypothetical protein, conserved		Q38D71	48.929	37.7	0	1		0.681328	-0.166644	0.00321683	2.49257	32.9	13	13	0.71116	-0.148033	15.276	13	31.3	12	12	0.67164	-0.172863	19.376	15	31.8	14	14	0.662164	-0.179034	11.66	16
	217	Tb927.1.1210	conserved protein, unknown function		Q4GZ98	16.902	36.8	0	1		0.681052	-0.166819	0.0131664	1.88053	29.2	4	4	0.74443	-0.128176	22.373	7	36.8	5	5	0.65315	-0.184987	20.509	6	29.2	4	4	0.649688	-0.187295	11.651	7
	1469	Tb927.6.590	hypothetical protein, conserved		Q583U4	12.277	18.4	0	1		0.680292	-0.167305	0.0434042	1.36247	18.4	2	2	0.66826	-0.175055	50.625	5	18.4	2	2	0.59499	-0.22549	12.989	4	18.4	2	2	0.791828	-0.101369	7.0604	4
	1087	Tb927.3.2150	protein phosphatase 2C, putative		Q57Z96	40.009	8.3	0	1		0.67676	-0.169566	0.00440725	2.35583	8.3	2	2	0.71166	-0.147727		1	8.3	2	2	0.6676	-0.175484	20.663	2	8.3	2	2	0.652401	-0.185485	12.899	2
	345	Tb927.10.13620	NADH-ubiquinone oxidoreductase complex I subunit,FT putative,NDUFA9 subunit, putative		Q388N6	54.791	21.4	0	1		0.673475	-0.171679	0.0307842	1.51167	21.4	9	9	0.76941	-0.113842	104.58	10	12.6	5	5	0.60374	-0.21915	27.529	8	12	5	5	0.657592	-0.182044	22.681	8
	403	Tb927.10.15790	hypothetical protein, conserved		Q387T5	16.775	38.6	0	1		0.672824	-0.172099	0.0051899	2.28484	38.6	4	4	0.71174	-0.147679	20.601	6	31	3	3	0.6479	-0.188492	10.02	3	38.6	4	4	0.660502	-0.180126	14.396	7
	1870	Tb927.9.2620	hypothetical protein, conserved		Q38FQ8	76.723	2.4	0	1		0.672081	-0.172579	0.0213201	1.67121	2.4	1	1	0.73816	-0.131849		1	2.4	1	1	0.60278	-0.219841		1	2.4	1	1	0.682268	-0.166045		1
	406	Tb927.10.15860	hypothetical protein, conserved		Q387S8	18.609	12.8	0.0038462	1		0.670944	-0.173314	0.0320872	1.49367	8.3	1	1	0.57991	-0.236639		1	8.3	1	1	0.71276	-0.147057		1	12.8	2	2	0.730727	-0.136245	9.8312	3
	1388	Tb927.6.1860	conserved protein		Q585M5	30.977	4.7	0	1		0.670002	-0.173924	0.0139906	1.85416	4.7	1	1	0.65362	-0.184675		1	4.7	1	1	0.62613	-0.203335		1	4.7	1	1	0.734916	-0.133762		1
	1065	Tb927.3.1180	hypothetical protein, conserved		Q57XV1	93.288	7.1	0	1		0.664389	-0.177577	0.0287694	1.54107	5.3	4	4	0.76514	-0.116259	12.848	4	5.3	4	4	0.61219	-0.213114	10.347	3	7.1	5	5	0.626096	-0.203359	6.9135	4
	1628	Tb927.8.1010	chaperone protein DNAj, putative		Q57VQ3	55.325	8.2	0.0022259	1		0.664293	-0.17764	0.0254658	1.59404	1.8	1	1	0.58571	-0.232317		1	4.7	2	2	0.73442	-0.134056	1.8703	2	5.3	2	2	0.681477	-0.166549		1
	1318	Tb927.5.2780	mitochondrial DNA polymerase beta		D6XGL4	46.102	10.8	0	1		0.66331	-0.178284	0.0199646	1.69974	10.8	4	4	0.73471	-0.133884	70.817	4	10.8	4	4	0.59913	-0.222479	13.183	4	8.1	3	3	0.662998	-0.178488	15.227	3
	1947	Tb927.9.9310	hypothetical protein, conserved		Q38E61	106.49	10.7	0	1		0.662954	-0.178517	0.00110611	2.9562	10.7	8	8	0.67758	-0.169039	22.88	8	9.3	7	7	0.64645	-0.189465	18.959	6	9.8	7	7	0.665203	-0.177046	39.487	7
	994	Tb927.2.1790	hypothetical protein, conserved		Q585S6	13.117	14.8	0	1		0.66237	-0.178899	0.0069093	2.16057	14.8	2	2	0.68859	-0.162039	6.1637	3	8.7	1	1	0.68242	-0.165948	16.58	2	14.8	2	2	0.618429	-0.20871	36.611	3
	193	Tb11.v5.0736;Tb927.5.3420	hypothetical protein, conserved			54.843	3.5	0	2		0.659619	-0.180707	0.0263586	1.57908	3.5	2	2	0.64415	-0.191013	15.359	3	1.6	1	1	0.75079	-0.124482	39.258	2	1.6	1	1	0.593437	-0.226626	17.845	3
	437	Tb927.10.2560	mitochondrial malate dehydrogenase (mMDH)	mMDH	Q38BY9	33.188	66.7	0	1		0.659363	-0.180875	0.0103411	1.98543	66.7	13	13	0.71797	-0.143894	11.941	23	62.9	12	12	0.6352	-0.19709	22.405	21	63.2	13	13	0.628575	-0.201643	8.8975	19
	1386	Tb927.6.1700	hypothetical protein, conserved		Q585P1	22.082	27.4	0	1		0.657826	-0.181889	0.0263965	1.57845	27.4	5	5	0.75057	-0.124609	6.7409	5	27.4	5	5	0.63944	-0.1942	11.086	5	20.5	4	4	0.59312	-0.226858	13.277	5
	1358	Tb927.5.4370	hypothetical protein, conserved		Q57Z12	14.523	14.5	0.0022099	1		0.657066	-0.182391	0.000754463	3.12236	14.5	1	1	0.66977	-0.174074		1	14.5	1	1	0.64358	-0.191397		1	14.5	1	1	0.658111	-0.181701		1
	213	Tb927.1.1000	developmentally regulated phosphoprotein		Q4GZB8	47.206	3.3	0	1		0.653552	-0.18472	0.00423976	2.37266	3.3	1	1	0.63314	-0.1985		1	3.3	1	1	0.69076	-0.160673		1	3.3	1	1	0.638284	-0.194986		1
	1571	Tb927.7.4620	hypothetical protein, conserved		Q57X78	32.677	25.8	0	1		0.650265	-0.186909	0.00479016	2.31965	25.8	8	8	0.68841	-0.162153	17.089	9	25.8	8	8	0.64194	-0.192506	10.521	10	25.8	8	8	0.6222	-0.20607	18.828	11
	987	Tb927.11.9930	NADH-ubiquinone oxidoreductase complex I subunit, putative		Q383T6	30.327	9.4	0	1		0.649258	-0.187583	0.00879787	2.05562	9.4	2	2	0.64919	-0.187628	4.1859	2	9.4	2	2	0.60501	-0.218237	5.2666	3	9.4	2	2	0.696816	-0.156882	4.6911	2
	413	Tb927.10.1660	hypothetical protein, conserved		Q38C76	33.212	20	0	1		0.646593	-0.189369	0.000690649	3.16074	16.9	5	5	0.64262	-0.192046	6.8849	6	20	6	6	0.6363	-0.196338	123.17	6	20	6	6	0.661113	-0.179724	7.9618	7
	433	Tb927.10.2350	pyruvate dehydrogenase complex E3 binding protein, putative		Q38C09	27.335	16.2	0	1		0.646503	-0.189429	0.0316651	1.49942	16.2	3	3	0.75651	-0.121185	34.274	3	16.2	3	3	0.58511	-0.232762	25.239	3	16.2	3	3	0.610463	-0.21434	31.395	3
	487	Tb927.10.4850	hypothetical protein, conserved		Q38BB6	51.34	11.7	0	1		0.645211	-0.190298	0.0363179	1.43988	9.5	3	3	0.7306	-0.13632	24.078	3	11.7	4	4	0.5472	-0.261854	24.718	3	11.7	4	4	0.671862	-0.17272	37.161	3
	1792	Tb927.9.10560	hypothetical protein, conserved		Q38DW0	19.035	17.9	0	1		0.645154	-0.190337	0.00631296	2.19977	17.9	2	2	0.67521	-0.170561	9.0872	5	17.9	2	2	0.60227	-0.220209	8.6535	4	17.9	2	2	0.660328	-0.180241	12.699	5
	986	Tb927.11.9900	phytoene synthase, putative		Q383T9	61.763	18.1	0	1		0.644404	-0.190842	0.016057	1.79434	15.9	7	7	0.70699	-0.150587	8.8289	7	18.1	8	8	0.65037	-0.186839	20.375	7	11.4	5	5	0.581971	-0.235099	38.895	6
	1704	Tb927.8.4380	hypothetical protein, conserved	ATOM12	Q57VZ7	11.86	14.3	0	1		0.641532	-0.192782	0.0151157	1.82057	11.4	1	1	0.66718	-0.175757		1	11.4	1	1	0.57529	-0.240113		1	14.3	2	2	0.6879	-0.162475	11.455	3
	584	Tb927.10.9190	isoleucyl-tRNA synthetase, putative (IleRS)	IleRS	Q38A55	130.6	3.1	0	1		0.640773	-0.193296	0.0222564	1.65254	1.8	2	2	0.73016	-0.136582	24.189	3	1.8	2	2	0.58261	-0.234622	25.999	2	3.1	3	3	0.618467	-0.208683	24.37	4
	679	Tb927.11.13180	hypothetical protein conserved		Q382L8	61.21	19.1	0	1		0.64069	-0.193352	0.00575367	2.24006	19.1	6	6	0.65918	-0.180996	17.326	6	16.2	5	5	0.66624	-0.176369	27.798	6	19.1	6	6	0.598838	-0.22269	13.591	5
	100	Tb11.02.5070b;Tb927.11.7212	hypothetical protein, conserved			32.082	8.6	0	2		0.640665	-0.193369	0.03318	1.47912	8.6	2	2	0.72673	-0.138627	9.0112	2	8.6	2	2	0.54754	-0.261584	1.8312	2	8.6	2	2	0.660851	-0.179896	5.2422	2
	975	Tb927.11.9450	cyclophilin type peptidyl-prolyl cis-trans isomerase, putative (PPIase)	PPIase	Q383Y4	20.52	23.7	0	1		0.640277	-0.193632	0.0202395	1.6938	23.7	3	3	0.71463	-0.145919	9.9963	3	23.7	3	3	0.64241	-0.192188	27.654	3	16.8	2	2	0.571755	-0.24279	14.314	2
	329	Tb927.10.12930	hypothetical protein, conserved		Q388V3	23.985	23.2	0	1		0.636185	-0.196417	0.0129608	1.88737	23.2	3	3	0.70053	-0.154573	10.987	4	23.2	3	3	0.62716	-0.202622	3.4808	3	23.2	3	3	0.586063	-0.232055	14.921	3
	1913	Tb927.9.6510	hypothetical protein, conserved		Q38ET1	75.135	13.8	0	1		0.633556	-0.198215	0.00454941	2.34204	12.2	7	7	0.64687	-0.189183	46.369	8	11.6	7	7	0.6594	-0.180851	17.641	7	13.8	8	8	0.596196	-0.224611	17.456	8
	1873	Tb927.9.3340	hypothetical protein, conserved		Q38FJ4	20.051	11.9	0	1		0.633444	-0.198292	0.0112047	1.9506	11.9	2	2	0.69765	-0.156362	27.941	3	11.9	2	2	0.61068	-0.214186	2.967	2	11.9	2	2	0.596588	-0.224326	16.863	2
	641	Tb927.11.11310	hypothetical protein, conserved		Q383E7	55.612	4.8	0	1		0.629223	-0.201196	0.0499726	1.30127	4.8	2	2	0.77363	-0.111467	29.862	3	4.8	2	2	0.53851	-0.268806	26.87	3	4.8	2	2	0.597979	-0.223314	14.674	3
	644	Tb927.11.11460	hypothetical protein, conserved	ATOM69	Q383D2	68.998	30.3	0	1		0.628881	-0.201431	0.0139633	1.85501	25.5	13	13	0.57574	-0.239774	10.062	18	27.4	14	14	0.62026	-0.207426	54.217	14	25.7	13	13	0.696476	-0.157094	30.382	17
	1952	Tb927.9.9660	hypothetical protein, conserved	ATOM40	Q38E31	38.295	38.5	0	1		0.62657	-0.20303	0.000435411	3.3611	35	9	9	0.61474	-0.211309	31.663	14	35	9	9	0.63487	-0.197315	64.296	11	38.5	9	9	0.630279	-0.200467	39.302	17
	1439	Tb927.6.4090	chaperonin HSP60, mitochondrial precursor, putative (HSP60)	HSP60	Q586A7	58.37	14	0	1		0.626283	-0.203229	0.00585776	2.23227	14	6	6	0.6692	-0.174444	14.006	5	11.5	5	5	0.59136	-0.228148	8.8072	6	14	6	6	0.620732	-0.207096	7.5713	5
	1935	Tb927.9.8380	hypothetical protein, conserved		Q38EC9	17.149	20	0	1		0.6239	-0.204885	0.0194555	1.71096	20	2	2	0.59459	-0.225782	8.2509	3	8.3	1	1	0.71191	-0.147575		1	20	2	2	0.573723	-0.241297	24.391	4
	1006	Tb927.2.2590	hypothetical protein, conserved		Q587H8	12.316	18.1	0	1		0.62359	-0.205101	0.0206076	1.68597	18.1	2	2	0.66651	-0.176193	19.677	2	9.5	1	1	0.54337	-0.264904		1	18.1	2	2	0.669568	-0.174205	35.984	2
	1696	Tb927.8.3690	isocitrate dehydrogenase [NADP], mitochondrial precursor, putative (IDH)	IDH	Q580Y9	48.565	9.6	0	1		0.618469	-0.208682	0.0160344	1.79495	9.6	3	3	0.69413	-0.158559	10.935	3	9.6	3	3	0.60596	-0.217556	10.322	3	5.9	2	2	0.56243	-0.249932	12.384	2
	1437	Tb927.6.4070	hypothetical protein, conserved		Q586A5	29.319	33.7	0	1		0.616008	-0.210413	0.00403997	2.39362	25.3	5	5	0.63124	-0.199805	6.5583	8	25.3	5	5	0.57935	-0.237059	15.212	7	33.7	7	7	0.639182	-0.194376	20.965	7
	1553	Tb927.7.3910	hypothetical protein, conserved		Q57UM1	57.602	10.3	0	1		0.607925	-0.21615	0.0199442	1.70018	7.3	2	2	0.53031	-0.27547	10.633	2	7.3	2	2	0.67464	-0.170928	5.6106	2	10.3	3	3	0.627983	-0.202052	14.719	4
	1548	Tb927.7.3590	hypothetical protein, conserved		Q57WH4	16.847	27.8	0	1		0.607394	-0.21653	0.00987688	2.00538	27.8	3	3	0.61483	-0.211245	18.652	4	17.9	2	2	0.55406	-0.256443	8.4439	3	17.9	2	2	0.657808	-0.181901	8.563	3
	1294	Tb927.5.1530	hypothetical protein, conserved		Q57VB0	59.943	6.5	0	1		0.602304	-0.220184	0.0395917	1.4024	6.5	3	3	0.73505	-0.133683	17.031	5	6.5	3	3	0.57424	-0.240907	19.244	4	4.8	2	2	0.517652	-0.285962	5.2657	3
	1040	Tb927.2.5020	acyl-CoA oxidase, putative		Q586U0	82.398	11	0	1		0.599059	-0.22253	0.0174586	1.75799	11	7	7	0.62767	-0.202269	16.495	8	11	7	7	0.65444	-0.18413	24.111	11	9.6	6	6	0.523368	-0.281193	12.442	6
	1578	Tb927.7.5260	hypothetical protein, conserved		Q57ZG3	22.68	18.1	0	1		0.595669	-0.224995	0.00366015	2.4365	18.1	3	3	0.62281	-0.205644	19.123	5	18.1	3	3	0.60535	-0.217993	8.7806	6	18.1	3	3	0.560601	-0.251346	24.119	5
	1402	Tb927.6.2490	hypothetical protein, conserved		Q584Q7	28.031	15.4	0	1		0.594675	-0.22572	0.0140133	1.85346	15.4	3	3	0.62889	-0.201425	25.036	5	15.4	3	3	0.52524	-0.279642	7.7847	4	10.8	2	2	0.636659	-0.196093	19.569	3
	1707	Tb927.8.4470	chaperone protein DNAj, putative		Q57VY8	26.811	5.9	0	1		0.593469	-0.226602	0.0155518	1.80822	5.9	1	1	0.65192	-0.185806	13.034	2	5.9	1	1	0.52275	-0.281706		1	5.9	1	1	0.613346	-0.212294		1
	1748	Tb927.8.6080	hypothetical protein, conserved		Q57YK9	38.08	26.1	0	1		0.592245	-0.227499	0.00143467	2.84325	21.9	7	7	0.61498	-0.211139	17.382	8	26.1	8	8	0.57488	-0.240423	21.124	7	18.9	6	6	0.587579	-0.230934	16.073	6
	1914	Tb927.9.6620	hypothetical protein, conserved		Q38ES3	25.522	9.6	0	1		0.591056	-0.228372	0.0123677	1.90771	9.6	2	2	0.63983	-0.193935	13.171	2	9.6	3	3	0.52664	-0.278486	2.9691	3	9.6	3	3	0.612783	-0.212694	15.173	3
	527	Tb927.10.670	hypothetical protein, conserved		Q38CH3	26.877	11.5	0	1		0.58563	-0.232377	0.0220115	1.65735	4.4	1	1	0.67306	-0.171946		1	11.5	2	2	0.58641	-0.231799	41.099	3	11.5	2	2	0.50888	-0.293385	12.825	3
	1152	Tb927.3.5190	hypothetical protein, conserved		Q580V6	41.094	7	0	1		0.583845	-0.233703	0.0444086	1.35253	7	2	2	0.73501	-0.133707	16.009	3	4.5	1	1	0.54124	-0.26661	4.9482	2	4.5	1	1	0.500275	-0.300791		1
	1345	Tb927.5.3700	hypothetical protein, conserved		Q57U96	32.239	11.6	0.0011723	1		0.581854	-0.235186	0.0129934	1.88628	11.6	2	2	0.62235	-0.205965	9.8506	2	11.6	2	2	0.51372	-0.289274	18.085	2	11.6	2	2	0.616143	-0.210319	19.741	2
	1136	Tb927.3.4260	hypothetical protein, conserved		Q580L6	41.306	6.8	0	1		0.581604	-0.235372	0.0470233	1.32769	3.8	1	1	0.60872	-0.215582		1	3.8	1	1	0.46204	-0.33532		1	6.8	2	2	0.699496	-0.155215	4.3698	2
	977	Tb927.11.9560	oxidoreductase, putative		Q383X3	58.621	11.2	0	1		0.581178	-0.235691	0.00723493	2.14057	11.2	5	5	0.63243	-0.198988	12.523	5	11.2	5	5	0.57597	-0.2396	11.226	5	9	4	4	0.538909	-0.268484	6.7744	3
	891	Tb927.11.5600	hypothetical protein, conserved	ATOM14	Q385K8	13.577	33.6	0	1		0.580529	-0.236176	0.001731	2.7617	33.6	4	4	0.59031	-0.22892	10.439	6	33.6	4	4	0.55508	-0.255644	38.863	6	33.6	4	4	0.597086	-0.223963	7.0602	8
	721	Tb927.11.14700	hypothetical protein, conserved		Q381W5	61.94	6.2	0	1		0.578971	-0.237343	0.011002	1.95853	6.2	2	2	0.57698	-0.238839	18.57	2	6.2	2	2	0.64101	-0.193135	10.508	2	6.2	2	2	0.524742	-0.280055	52.805	2
	1153	Tb927.3.5240	hypothetical protein, conserved		Q580V1	66.655	9.3	0	1		0.576832	-0.238951	0.0021448	2.66861	7.7	4	4	0.59872	-0.222776	15.57	4	7.7	4	4	0.54933	-0.260167	11.711	4	7.6	4	4	0.583567	-0.233909	20.059	4
	524	Tb927.10.6510;Tb927.10.6400	chaperonin HSP60, mitochondrial precursor (HSP60)	HSP60		59.503	67.3	0	2		0.576057	-0.239535	0.0160161	1.79544	67.3	33	33	0.66272	-0.17867	30.894	76	67.3	34	34	0.54554	-0.263173	19.921	81	67.3	34	34	0.528737	-0.27676	23.053	90
	1458	Tb927.6.4700	hypothetical protein, conserved		Q587D6	37.792	5.3	0	1		0.575984	-0.23959	0.0238751	1.62206	5.3	2	2	0.57418	-0.240952	8.3924	2	5.3	2	2	0.49637	-0.304194	8.9527	2	5.3	2	2	0.670466	-0.173623	25.902	2
	633	Tb927.11.10870	32 kDa ER-associated protein (ERAP32)	ERAP32	Q383J2	27.317	22.7	0	1		0.571313	-0.243126	0.00734908	2.13377	22.7	7	7	0.62913	-0.20126	47.042	10	22.7	7	7	0.54221	-0.265832	16.095	10	17.8	5	5	0.546657	-0.262285	22.439	5
	697	Tb927.11.13790	hypothetical protein, conserved		Q382F8	16.602	10.6	0.0011601	1		0.570877	-0.243457	0.00515443	2.28782	10.6	2	2	0.61548	-0.210786	0.34392	2	5.6	1	1	0.56403	-0.248698		1	10.6	2	2	0.535934	-0.270888	10.847	3
	802	Tb927.11.2650	heat shock protein 84, putative		Q386P5	84.2	32.4	0	1		0.57066	-0.243623	0.00641001	2.19314	29.6	19	19	0.62438	-0.204551	25.457	17	30.5	19	19	0.54214	-0.265889	13.982	18	32.4	20	20	0.548998	-0.260429	27.415	24
	1247	Tb927.4.4210	ATP-dependent zinc metallopeptidase, putative,metallo-peptidase, Clan MA(E) Family M41		Q57Y25	96.221	31.1	0	1		0.570302	-0.243895	0.0213816	1.66996	29.8	26	26	0.54178	-0.266177	22.776	23	27.9	25	25	0.50992	-0.292498	13.555	25	25.7	23	23	0.671411	-0.173011	20.314	25
	167	Tb927.8.3320;Tb11.v5.0519	hypothetical protein, conserved		Q57YY1	45.866	6.2	0	2		0.569871	-0.244224	0.0263342	1.57948	6.2	1	1	0.58329	-0.234115		1	6.2	1	1	0.55676	-0.254332		1	0	0	0
	340	Tb927.10.13360	Elongation factor Tu, mitochondrial (EF-Tu)	EF-Tu	Q388R1	51.849	7	0	1		0.565843	-0.247304	0.0244782	1.61122	4.3	2	2	0.65891	-0.181174	38.994	3	7	3	3	0.57122	-0.243197	8.6332	3	5.5	2	2	0.481348	-0.317541	24.083	3
	1844	Tb927.9.14200	hypothetical protein, conserved		Q38D36	44.532	35	0	1		0.56486	-0.248059	0.00184417	2.7342	28.5	10	10	0.59037	-0.228876	10.508	15	32.1	11	11	0.54233	-0.265736	11.583	16	27.5	10	10	0.562905	-0.249565	16.996	19
	127	Tb927.10.5220;Tb11.v5.0235	hypothetical protein, conserved		Q38B81	51.172	25.7	0	2		0.564178	-0.248584	0.000476303	3.32212	17.4	6	6	0.55533	-0.255449	10.706	6	23.7	8	8	0.5592	-0.252433	21.963	7	18.1	7	7	0.578269	-0.23787	19.503	6
	1791	Tb927.9.10520	hypothetical protein, conserved		Q38DW4	29.587	43.9	0	1		0.564148	-0.248607	0.00648259	2.18825	40.7	10	10	0.6171	-0.209644	14.489	18	43.9	11	11	0.55028	-0.259416	13.653	20	43.9	11	11	0.528737	-0.27676	47.045	21
	1727	Tb927.8.5280	hypothetical protein, conserved		Q57UK0	28.693	4.3	0	1		0.562311	-0.250023	0.00194609	2.71084	4.3	1	1	0.58539	-0.232555		1	4.3	1	1	0.56618	-0.247045		1	4.3	1	1	0.536452	-0.270469		1
	1344	Tb927.5.3690	hypothetical protein, conserved		Q57U97	24.596	11.6	0	1		0.559283	-0.252369	0.0217486	1.66257	6.7	1	1	0.53524	-0.271451		1	11.6	2	2	0.49403	-0.306247	19.623	2	11.6	2	2	0.661594	-0.179408	33.423	2
	482	Tb927.10.4550	hypothetical protein, conserved		Q38BE6	18.658	29.5	0	1		0.558756	-0.252778	0.0316607	1.49948	23.1	3	3	0.62922	-0.201197	22.524	4	29.5	4	4	0.45216	-0.344708	23.657	5	29.5	4	4	0.613158	-0.212427	9.47	6
	1481	Tb927.7.1030	heat shock 70 kDa protein, putative (HSP70)	HSP70	Q57VU9	93.231	4.4	0	1		0.557658	-0.253632	0.0271204	1.5667	3	3	3	0.53577	-0.271022	14.337	4	1.1	1	1	0.48168	-0.317241		1	4.4	4	4	0.671998	-0.172632	30.311	4
	723	Tb927.11.14730	metalloprotease, putative,cell division protein FtsH homologue, putative		Q381W2	74.475	25.4	0	1		0.555123	-0.255611	0.00122328	2.91248	25.4	14	14	0.53792	-0.269282	22.208	18	21.3	13	13	0.55109	-0.258777	24.424	15	21.7	12	12	0.577067	-0.238774	11.216	16
	1237	Tb927.4.3680	protein phosphatase 2C, putative		Q585I2	29.99	4.7	0.0022161	1		0.554832	-0.255838	0.00976716	2.01023	4.7	1	1	0.55987	-0.251913		1	4.7	1	1	0.54984	-0.259764		1	0	0	0
	1805	Tb927.9.11560	hypothetical protein, conserved		Q38DN2	36.042	11.4	0	1		0.554481	-0.256113	0.0355326	1.44937	11.4	3	3	0.65926	-0.180943	20.442	5	11.4	3	3	0.57861	-0.237614	20.191	4	11.4	3	3	0.446907	-0.349782	18.046	4
	943	Tb927.11.7780	hypothetical protein, conserved	ATOM46	Q384P0	46.237	43.2	0	1		0.554079	-0.256428	0.000925995	3.03339	43.2	13	13	0.53916	-0.268282	12.163	14	43.2	13	13	0.55042	-0.259306	15.019	15	43.2	13	13	0.573197	-0.241696	11.422	15
	1252	Tb927.4.440	hypothetical protein, conserved		Q57UT1	13.767	12.5	0	1		0.548815	-0.260574	0.0363348	1.43968	12.5	1	1	0.53032	-0.275462		1	0	0	0					12.5	1	1	0.567956	-0.245685		1
	1387	Tb927.6.1840	hypothetical protein, conserved		Q585M7	36.741	6.4	0	1		0.548167	-0.261087	0.0439051	1.35748	6.4	2	2	0.57141	-0.243052	13.656	2	3.2	1	1	0.52587	-0.279122		1	0	0	0
	1573	Tb927.7.5110	hypothetical protein, conserved		Q57ZH8	62.367	4.9	0	1		0.545779	-0.262983	0.00560231	2.25163	4.9	2	2	0.57865	-0.237584	24.731	3	4.9	2	2	0.56306	-0.249445	2.0571	2	4.9	2	2	0.498977	-0.301919	20.838	3
	1172	Tb927.3.860	acyl carrier protein,acyl carrier protein, mitochondrial precursor, putative (ACP)	ACP	Q57WW9	16.531	27.7	0	1		0.541505	-0.266398	0.00337703	2.47147	27.7	4	4	0.57884	-0.237441	14.979	9	27.7	4	4	0.5122	-0.29056	8.4287	8	27.7	4	4	0.535561	-0.271191	10.662	8
	1118	Tb927.3.3520	hypothetical protein, conserved		Q57XK2	47.641	9.1	0	1		0.538431	-0.26887	0.00422377	2.3743	8.9	3	3	0.49705	-0.3036	13.553	2	5.9	3	3	0.56578	-0.247352	2.0677	3	5.9	3	3	0.555062	-0.255658	20.635	3
	872	Tb927.11.5050	fumarate hydratase, class I (FHm)	FHm	Q385R3	61.344	8.1	0	1		0.537964	-0.269247	0.00495751	2.30474	8.1	3	3	0.51078	-0.291766	41.815	4	8.1	3	3	0.51933	-0.284557	52.863	3	8.1	3	3	0.586923	-0.231419	52.301	3
	1624	Tb927.7.850	hypothetical protein, conserved		Q57VT1	36.845	4.5	0.0011648	1		0.536221	-0.270656	0.0205658	1.68685	4.5	1	1	0.52553	-0.279402		1	4.5	1	1	0.54713	-0.261909		1	0	0	0
	865	Tb927.11.4870	hypothetical protein, conserved		Q385T1	25.784	22.3	0	1		0.535073	-0.271587	0.00427431	2.36913	22.3	5	5	0.54652	-0.262394	15.021	8	22.3	5	5	0.49432	-0.305992	9.8414	6	13.6	4	4	0.567054	-0.246375	19.703	6
	344	Tb927.10.13600	hypothetical protein, conserved,hypothetical protein		Q388N8	18.522	24.7	0	1		0.534281	-0.27223	0.00294575	2.5308	20.3	4	4	0.56384	-0.248844	19.726	10	20.3	4	4	0.53928	-0.268186	16.61	9	24.7	5	5	0.50158	-0.29966	6.0213	9
	576	Tb927.10.8730	hypothetical protein, conserved		Q38AA0	50.876	34.8	0	1		0.530618	-0.275218	0.00712431	2.14726	34.8	12	12	0.58252	-0.234689	15.389	22	34.8	12	12	0.53043	-0.275372	11.248	24	31.7	11	11	0.483512	-0.315593	12.378	22
	1403	Tb927.6.2510	hypothetical protein, conserved		Q584Q5	16.92	18.5	0	1		0.527513	-0.277767	0.0012453	2.90472	18.5	2	2	0.54706	-0.261965	18.545	4	18.5	2	2	0.53016	-0.275593	0.23649	2	18.5	2	2	0.506124	-0.295743	19.151	2
	1115	Tb927.3.3460	hypothetical protein, conserved		Q57XJ6	53.228	16.8	0	1		0.526463	-0.278632	0.0264708	1.57723	16.8	6	6	0.52157	-0.282687	14.133	10	12.4	4	4	0.4399	-0.356646	12.848	5	14.7	5	5	0.63597	-0.196563	25.259	8
	1093	Tb927.3.2370	hypothetical protein, conserved		Q582V0	15.403	12.7	0	1		0.525837	-0.279149	0.0243213	1.61401	12.7	1	1	0.63888	-0.194581	10.755	2	12.7	1	1	0.50318	-0.298277		1	12.7	1	1	0.452284	-0.344589		1
	241	Tb927.1.3040	hypothetical protein, conserved		Q4GYR9	29.227	5.2	0	1		0.525479	-0.279445	0.010686	1.97118	5.2	1	1	0.57874	-0.237517	24.013	2	5.2	1	1	0.54275	-0.2654	45.88	2	5.2	1	1	0.461936	-0.335418	14.891	2
	194	Tb927.11.15780;Tb11.v5.0771	hypothetical protein, conserved		Q381K8	10.98	28.6	0	2		0.524286	-0.280431	0.0130281	1.88512	28.6	3	3	0.52413	-0.280561	10.163	4	28.6	3	3	0.46094	-0.336356	12.671	3	28.6	3	3	0.596516	-0.224378	6.0642	4
	260	Tb927.1.530	hypothetical protein, conserved		Q4GZE9	30.748	4	0	1		0.522586	-0.281842	0.0120294	1.91976	4	1	1	0.59352	-0.226565		1	4	1	1	0.46288	-0.334532		1	4	1	1	0.519481	-0.284431		1
	931	Tb927.11.7040	pterin-4-alpha-carbinolamine dehydratase, putative		Q384W7	14.237	24.2	0	1		0.521372	-0.282852	0.00483443	2.31565	24.2	3	3	0.50706	-0.294941	43.553	4	24.2	3	3	0.56982	-0.244262	27.726	3	14.5	2	2	0.490509	-0.309353	16.872	2
	1559	Tb927.7.4010	hypothetical protein, conserved		Q57UN1	9.0044	20.5	0.0099529	1		0.516347	-0.287059	0.021827	1.66101	10.3	1	1	0.62668	-0.202954		1	20.5	2	2	0.45121	-0.345621	12.158	2	10.3	1	1	0.486855	-0.3126		1
	783	Tb927.11.2010	hypothetical protein, conserved		Q386V8	50.298	13.1	0	1		0.516338	-0.287066	0.00467825	2.32992	8.7	2	2	0.55457	-0.256044	14.045	2	13.1	3	3	0.52296	-0.281532	11.43	3	13.1	3	3	0.474654	-0.323623	86.226	3
	1426	Tb927.6.3630	sphingosine 1-phosphate lyase, putative,sphingosine phosphate lyase-like protein, putative (SPL)	SPL	Q585W1	59.525	3.9	0.0011737	1		0.515034	-0.288164	0.0262195	1.58138	3.9	1	1	0.53219	-0.273933	7.7946	2	3.9	1	1	0.41995	-0.376802	10.457	2	3.9	1	1	0.611284	-0.213757	1.9163	2
	627	Tb927.11.10590	hypothetical protein, conserved		Q383M0	62.805	2.1	0.0016978	1		0.512054	-0.290684	0.0360305	1.44333	2.1	1	1	0.65945	-0.180818		1	2.1	1	1	0.42649	-0.370091		1	2.1	1	1	0.477373	-0.321143		1
	1280	Tb927.4.940	hypothetical protein, conserved		Q580C2	22.954	14.2	0	1		0.511609	-0.291062	0.0450856	1.34596	14.2	2	2	0.57561	-0.239872	8.8306	3	14.2	2	2	0.38174	-0.418232	24.378	3	14.2	2	2	0.609422	-0.215082	17.645	4
	106	Tb927.10.1160;Tb11.0550	hypothetical protein, conserved		Q4FKF6	17.503	7.4	0.0016741	2		0.50662	-0.295318	0.0355399	1.44928	7.4	1	1	0.57263	-0.242126		1	7.4	1	1	0.5832	-0.234182		1	7.4	1	1	0.389363	-0.409646	29.167	2
	1729	Tb927.8.5420	hypothetical protein, conserved		Q57UL4	46.375	25.6	0	1		0.505621	-0.296175	0.00525369	2.27954	16.9	5	5	0.52489	-0.279932	14.947	5	16.4	5	5	0.53738	-0.269719	30.444	4	16.4	6	6	0.458274	-0.338875	69.194	7
	699	Tb927.11.13830	hypothetical protein, conserved		Q382F4	36.135	13.1	0	1		0.504621	-0.297034	0.016425	1.78449	13.1	4	4	0.4979	-0.302858	12.76	4	13.1	4	4	0.43582	-0.360693	10.524	4	10.5	3	3	0.592171	-0.227553	27.286	3
	901	Tb927.11.600	hypothetical protein, conserved		Q387J1	12.081	53.8	0	1		0.502596	-0.298781	0.00324529	2.48875	32.1	3	3	0.51686	-0.286627	26.801	8	53.8	5	5	0.46508	-0.332472	17.626	4	18.9	2	2	0.52815	-0.277242	3.1367	2
	1326	Tb927.5.3040	MIX protein		Q57ZY0	23.069	37.4	0	1		0.498182	-0.302612	0.00927722	2.03258	28.3	4	4	0.52488	-0.27994	48.231	4	37.4	5	5	0.43567	-0.360842	28.988	5	23.2	3	3	0.540687	-0.267054	45.668	3
	218	Tb927.1.1580	cytochrome c oxidase assembly factor, putative,electron transport protein SCO1/2, putative		Q4GZ61	33.578	29.2	0	1		0.495151	-0.305262	0.00205177	2.68787	29.2	11	11	0.52746	-0.27781	31.42	12	29.2	11	11	0.47624	-0.322174	25.775	9	29.2	10	10	0.483279	-0.315802	16.14	10
	188	Tb927.5.3000;Tb11.v5.0692	hypothetical protein, conserved		Q57ZX6	39.828	24.7	0	2		0.492306	-0.307765	0.00256609	2.59073	22.1	6	6	0.52732	-0.277926	14.738	9	21	6	6	0.48454	-0.31467	20.645	7	22.1	6	6	0.466984	-0.330698	15.52	8
	1904	Tb927.9.5890	solanesyl-diphosphate synthase, putative,trans-octaprenyltranstransferase		Q38EX7	39.253	10	0	1		0.488628	-0.311022	0.0173873	1.75977	10	3	3	0.59139	-0.228126	29.263	4	10	3	3	0.44948	-0.34729	18.215	3	10	3	3	0.438885	-0.357649	24.965	4
	846	Tb927.11.4270	hypothetical protein, conserved		Q385Z0	31.579	11.2	0	1		0.488447	-0.311182	0.00546294	2.26257	11.2	2	2	0.49203	-0.308008	34.128	3	11.2	2	2	0.44394	-0.352676	13.224	3	11.2	2	2	0.533504	-0.272862	5.4687	2
	757	Tb927.11.16430	18 kDa ER-associated protein (ERAP18)	ERAP18	Q381E3	17.898	31.4	0	1		0.488108	-0.311484	0.000807784	3.0927	31.4	4	4	0.48963	-0.310132	13.153	3	16.3	2	2	0.47048	-0.327459	9.3884	2	24.2	3	3	0.504821	-0.296863	20.088	5
	1146	Tb927.3.4920	LETM1 and EF-hand domain-containing protein 1, putative			42.737	34.4	0	1		0.487669	-0.311875	0.000989195	3.00472	27.8	8	8	0.49738	-0.303312	14.799	11	32	8	8	0.46617	-0.331456	17.552	11	24.1	7	7	0.5002	-0.300856	18.288	11
	837	Tb927.11.3940	hypothetical protein, conserved		Q386C0	36.265	19	0	1		0.487253	-0.312246	0.00210053	2.67767	16.2	4	4	0.51317	-0.289739	10.521	4	16.2	4	4	0.4919	-0.308123	5.1074	4	10	3	3	0.458274	-0.338875	34.929	3
	1691	Tb927.8.3380	electron transfer protein, putative		Q57YX5	27.259	12	0.0011799	1		0.48604	-0.313328	0.0169679	1.77037	7.4	2	2	0.58594	-0.232147	111.59	3	7.4	2	2	0.42903	-0.367512	26.866	2	7.9	2	2	0.456746	-0.340325	37.543	3
	436	Tb927.10.2550	malate dehydrogenase-related		Q38BZ0	38.998	15.4	0	1		0.485408	-0.313893	0.00394451	2.40401	15.4	4	4	0.5208	-0.283329	8.9566	8	15.4	4	4	0.49267	-0.307444	9.4739	6	15.4	4	4	0.445752	-0.350907	16.945	7
	744	Tb927.11.15700	hypothetical protein, conserved		Q381L6	19.138	18	0	1		0.484658	-0.314565	0.0484231	1.31495	13	2	2	0.42893	-0.367614	16.752	3	13	2	2	0.39472	-0.403711	6.9505	2	18	3	3	0.672405	-0.172369	142.92	4
	1215	Tb927.4.2550	hypothetical protein, conserved		Q584D2	32.131	8.5	0	1		0.484265	-0.314917	0.0346333	1.46051	8.5	2	2	0.46132	-0.335998	9.254	3	8.5	2	2	0.39174	-0.407002	8.3356	3	8.5	2	2	0.628417	-0.201752	66.637	3
	491	Tb927.10.5010	Elongation factor G1, mitochondrial, putative (EF-G1)	EF-G1	Q38BA0	83.982	4.6	0	1		0.484101	-0.315064	0.0044508	2.35156	3.1	2	2	0.49131	-0.308644	11.65	2	3.1	2	2	0.52219	-0.282171	46.567	2	4.6	3	3	0.442204	-0.354377	25.162	2
	1532	Tb927.7.310	hypothetical protein, conserved		Q57U23	33.129	19	0	1		0.479038	-0.31963	0.00821646	2.08532	19	3	3	0.5005	-0.300596	44.401	4	19	3	3	0.41988	-0.376875	41.981	5	19	3	3	0.523095	-0.28142	2.6976	3
	1680	Tb927.8.3070	hypothetical protein, conserved		Q57W66	17.047	12.4	0	1		0.476738	-0.32172	0.0062149	2.20657	12.4	2	2	0.52903	-0.27652	4.4072	2	12.4	2	2	0.43181	-0.364707	9.7171	3	6.2	1	1	0.474316	-0.323932		1
	1044	Tb927.2.5140	hypothetical protein, conserved		Q585V6	17.408	14.1	0	1		0.472776	-0.325344	0.0464748	1.33278	14.1	2	2	0.60004	-0.22182	7.9753	3	6.7	1	1	0.34236	-0.465517		1	6.7	1	1	0.514403	-0.288696		1
	1219	Tb927.4.2660	hypothetical protein, conserved		Q584C1	10.307	30.3	0	1		0.472331	-0.325753	0.00675074	2.17065	30.3	4	4	0.53277	-0.27346	28.842	6	30.3	4	4	0.4561	-0.34094	16.224	6	30.3	4	4	0.433651	-0.362859	22.273	9
	1084	Tb927.3.1940	hypothetical protein, conserved		Q57ZB7	49.435	16.7	0	1		0.471395	-0.326615	0.00138623	2.85817	15.1	6	6	0.48944	-0.310301	10.552	7	15.1	6	6	0.4796	-0.319121	15.476	7	16.7	7	7	0.446249	-0.350422	23.397	9
	446	Tb927.10.2800	hypothetical protein, conserved		Q38BW5	18.838	43.1	0	1		0.468958	-0.328866	0.00482525	2.31648	38.8	5	5	0.49216	-0.307894	32.172	9	32.5	4	4	0.42202	-0.374667	36.379	7	43.1	6	6	0.496549	-0.304038	77.64	8
	152	Tb927.10.16150;Tb11.v5.0397	ATP-dependent zinc metallopeptidase, putative,metallo-peptidase, Clan MA(E) Family M41		Q387Q0	62.779	22.5	0	2		0.468683	-0.329121	0.00377213	2.42341	19.9	9	9	0.49102	-0.308901	24.413	5	20.1	9	9	0.42691	-0.369664	34.066	7	17.5	7	7	0.491135	-0.308799	29.805	6
	933	Tb927.11.7330	hypothetical protein, conserved		Q384T2	23.281	12.9	0	1		0.465347	-0.332223	0.0126747	1.89706	12.9	2	2	0.5537	-0.256725	27.356	4	12.9	2	2	0.4249	-0.371713	2.7341	3	12.9	2	2	0.428321	-0.368231	23.842	3
	323	Tb927.10.12690	hypothetical protein, conserved		Q388X4	39.9	8.6	0	1		0.465032	-0.332517	0.0145877	1.83601	6.3	2	2	0.53787	-0.269323	13.264	2	8.6	3	3	0.4787	-0.319937	13.848	3	6.3	2	2	0.390579	-0.408291	8.6504	2
	1307	Tb927.5.2150	hypothetical protein, conserved		Q582F0	60.078	15.9	0	1		0.463824	-0.333647	0.0135868	1.86688	12.7	5	5	0.52038	-0.283679	20.346	9	15.9	7	7	0.38801	-0.411157	21.615	12	15.1	6	6	0.494193	-0.306103	22	10
	1422	Tb927.6.3530	hypothetical protein, conserved		Q584Z3	30.913	5.4	0.0011696	1		0.463144	-0.334284	0.0392457	1.40621	5.4	1	1	0.44147	-0.355099		1	5.4	1	1	0.6208	-0.207048	48.018	2	5.4	1	1	0.36249	-0.440704	8.3428	2
	343	Tb927.10.13510	zinc metallopeptidase, putative		Q388P7	62.779	10.4	0	1		0.462351	-0.335028	0.00131547	2.88092	8.4	4	4	0.4696	-0.328272	3.3459	4	7.2	3	3	0.43788	-0.358645	3.62	4	9.1	4	4	0.480654	-0.318168	5.6311	4
	1393	Tb927.6.2170	co-chaperone GrpE, putative		Q584T9	23.877	34.2	0	1		0.461617	-0.335718	0.00445906	2.35076	34.2	7	7	0.51139	-0.291248	29.535	7	25.7	5	5	0.44456	-0.35207	35.819	6	22.1	4	4	0.432676	-0.363838	43.107	6
	1757	Tb927.8.6580	succinate dehydrogenase flavoprotein, putative		Q57TV5	66.88	29.9	0	1		0.458423	-0.338734	0.00164788	2.78307	26.6	11	11	0.4708	-0.327164	17.155	11	24.6	10	10	0.43037	-0.366158	26.085	11	27.3	12	12	0.475466	-0.322881	13.979	13
	117	Tb927.7.4940;Tb11.v5.0175	oligopeptidase B protein, putative,serine peptidase, clan SC, family S9A-like protein		Q57XB0	104.35	11.7	0	2		0.457971	-0.339162	0.00531794	2.27426	9.5	7	7	0.48954	-0.310212	18.489	7	6.7	5	5	0.40871	-0.388585	15.405	4	8.6	6	6	0.480077	-0.318689	28.931	6
	761	Tb927.11.1650	hypothetical protein, conserved		Q386Y9	16.067	5.9	0.0022198	1		0.456929	-0.340151	0.014389	1.84197	5.9	1	1	0.48449	-0.314715	13.356	2	5.9	1	1	0.37946	-0.420834	17.626	2	5.9	1	1	0.518914	-0.284904	26.746	2
	1545	Tb927.7.3500	glutathione-S-transferase/glutaredoxin, putative		Q57WG5	35.436	67.6	0	1		0.456671	-0.340397	0.00166446	2.77873	66.3	22	22	0.4808	-0.318036	15.711	49	67.6	23	23	0.43063	-0.365896	15.847	49	67.6	21	21	0.459982	-0.33726	22.622	51
	675	Tb927.11.12960	hypothetical protein, conserved		Q382N9	10.664	35.9	0	1		0.456447	-0.34061	0.000399447	3.39854	25	2	2	0.46871	-0.329096	38.95	3	29.3	2	2	0.44395	-0.352666	10.912	3	18.5	1	1	0.457018	-0.340067		1
	1337	Tb927.5.3350	iron superoxide dismutase, putative		Q57Z58	26.824	18.5	0	1		0.456187	-0.340857	0.00780655	2.10754	11.3	2	2	0.47637	-0.322056	32.271	3	18.5	3	3	0.39798	-0.400139	26.848	3	11.3	2	2	0.500751	-0.300378	10.82	3
	587	Tb927.10.9360	hypothetical protein, conserved		Q38A39	57.475	13.1	0	1		0.452268	-0.344605	0.000922795	3.03489	11	4	4	0.44328	-0.353322	1.8984	3	11	4	4	0.4398	-0.356745	5.4341	4	13.1	5	5	0.474518	-0.323747	38.164	3
	1948	Tb927.9.9420	hypothetical protein, conserved		Q38E52	34.928	20.5	0	1		0.451462	-0.345379	0.0105747	1.97573	20.5	5	5	0.53238	-0.273778	15.537	8	20.5	5	5	0.4154	-0.381534	17.169	7	16	4	4	0.416077	-0.380826	13.309	8
	596	Tb927.10.9810	hypothetical protein, conserved		Q389Z5	33.886	21.3	0	1		0.449361	-0.347404	0.00595487	2.22513	21.3	4	4	0.49214	-0.307911	16.125	3	14.6	3	3	0.39915	-0.398864	8.6483	3	14.6	3	3	0.461915	-0.335438	3.4035	3
	1733	Tb927.8.5560	hypothetical protein, conserved		Q57X26	59.988	9	0	1		0.448831	-0.347917	0.00257296	2.58957	6.6	3	3	0.48622	-0.313167	18.004	3	3.6	2	2	0.43691	-0.359608	6.0459	2	6	4	4	0.425622	-0.370975	15.949	3
	1400	Tb927.6.2420	p22 protein precursor		Q584R4	25.349	32.2	0	1		0.447532	-0.349176	0.00295209	2.52987	28.6	6	6	0.47532	-0.323014	11.056	10	28.6	6	6	0.411	-0.386158	36.89	9	32.2	6	6	0.458821	-0.338357	12.171	6
	960	Tb927.11.8800	hypothetical protein, conserved		Q384E9	30.621	39.4	0	1		0.446307	-0.350366	0.00159925	2.79608	30	7	7	0.4714	-0.32661	7.4796	7	36.5	8	8	0.42153	-0.375172	18.054	7	35.7	8	8	0.447387	-0.349316	6.7978	7
	1796	Tb927.9.11040	mitochondrial carrier protein (MCP3)	MCP3	Q38DS0	33.167	7.2	0	1		0.446013	-0.350653	0.00630929	2.20002	3.6	1	1	0.50717	-0.294846		1	3.6	1	1	0.42185	-0.374842		1	7.2	2	2	0.414697	-0.382269	4.943	2
	1846	Tb927.9.14420	cyclophilin-like protein, putative (PPIase)	PPIase	Q38D22	42.65	13.5	0	1		0.446012	-0.350653	0.00141752	2.84847	8.6	4	4	0.44221	-0.354371	15.656	3	11.2	4	4	0.42515	-0.371458	23.417	4	11.2	4	4	0.471921	-0.326131	13.551	4
	1606	Tb927.7.6990	hypothetical protein, conserved		Q57XR9	32.721	29	0	1		0.444202	-0.35242	0.00138287	2.85922	25.7	9	9	0.46904	-0.32879	34.635	10	28.3	9	9	0.42256	-0.374112	10.93	9	29	10	10	0.442223	-0.354358	14.009	11
	735	Tb927.11.15360	hypothetical protein, conserved		Q381P9	14.57	12.2	0	1		0.443574	-0.353034	0.00670186	2.1738	12.2	1	1	0.5069	-0.295078	7.5705	2	12.2	1	1	0.41827	-0.378543		1	12.2	1	1	0.411641	-0.385481	48.698	2
	1722	Tb927.8.5150	hypothetical protein, conserved		Q57UI7	11.354	22.1	0	1		0.443028	-0.353569	0.00531036	2.27488	22.1	2	2	0.47535	-0.322987	64.568	3	12.6	1	1	0.39355	-0.405	0.60514	2	12.6	1	1	0.464814	-0.332721	11.631	2
	548	Tb927.10.760	hypothetical protein, conserved		Q38CG4	29.887	5.5	0.0011855	1		0.438544	-0.357987	0.0109402	1.96097	5.5	1	1	0.50796	-0.29417		1	5.5	1	1	0.44163	-0.354941		1	5.5	1	1	0.375968	-0.424849		1
	1159	Tb927.3.5410	hypothetical protein, conserved		Q580T4	23.48	13.3	0	1		0.437061	-0.359458	0.0047401	2.32421	9.9	2	2	0.43369	-0.362821	10.927	2	13.3	3	3	0.39747	-0.400696	24.131	3	13.3	3	3	0.484332	-0.314857	10.565	3
	1526	Tb927.7.2960	hypothetical protein, conserved		Q57YA6	51.602	21.9	0	1		0.433881	-0.36263	0.00312391	2.5053	18.4	6	6	0.43013	-0.3664	20.054	7	19.5	6	6	0.47238	-0.325708	21.392	5	18.4	6	6	0.401994	-0.395781	24.364	8
	1107	Tb927.3.2980	mitochondrial carrier protein (MCP17)	MCP17	Q57ZL4	31.127	11.1	0	1		0.433334	-0.363177	0.0012828	2.89184	11.1	3	3	0.44571	-0.350948	11.31	3	11.1	3	3	0.44732	-0.349382	6.5743	3	11.1	3	3	0.40813	-0.389202	50.496	4
	427	Tb927.10.2070	hypothetical protein, conserved		Q38C36	22.271	22.1	0	1		0.432516	-0.363997	0.00139692	2.85483	18.1	4	4	0.44838	-0.348354	27.596	5	18.1	4	4	0.44411	-0.352509	22.584	4	13.1	3	3	0.406322	-0.391129	205.37	3
	1193	Tb927.4.1760	hypothetical protein, conserved		Q581Q5	17.442	38.2	0	1		0.428805	-0.36774	0.00281993	2.54976	38.2	4	4	0.46812	-0.329643	26.078	7	38.2	4	4	0.41781	-0.379021	20.297	6	38.2	4	4	0.403128	-0.394557	18.503	7
	1689	Tb927.8.3260	hypothetical protein, conserved		Q57YY7	22.139	17.4	0	1		0.427691	-0.368869	0.00226895	2.64418	12.3	2	2	0.45596	-0.341073	24.259	4	12.3	2	2	0.39676	-0.401472	29.064	4	17.4	3	3	0.432451	-0.364063	4.4246	3
	1175	Tb927.3.940	hypothetical protein, conserved		Q57WX7	18.107	40.3	0	1		0.425832	-0.370762	0.00238535	2.62245	40.3	5	5	0.39396	-0.404548	21.051	10	34.4	4	4	0.45455	-0.342418	111.8	5	40.3	5	5	0.431202	-0.365319	37.694	5
	635	Tb927.11.10900	MENG		Q383I9	99.792	3.1	0.0075963	1		0.425557	-0.371043	0.0160435	1.7947	0	0	0					3.1	2	2	0.41649	-0.380395	88.404	2	3.1	2	2	0.43482	-0.36169	79.392	2
	1736	Tb927.8.5640	hypothetical protein, conserved		Q57X18	37.089	24	0	1		0.424647	-0.371972	0.0390403	1.40849	20.4	5	5	0.38731	-0.411941	17.681	6	14.7	4	4	0.33227	-0.478509	20.91	5	18	5	5	0.595026	-0.225464	32.087	6
	449	Tb927.10.2970	hypothetical protein, conserved		Q38BU8	13.79	16.5	0	1		0.424639	-0.371981	0.00760181	2.11908	8.7	3	3	0.41104	-0.386116	37.548	5	16.5	4	4	0.38013	-0.420068	18.134	5	16.5	4	4	0.490052	-0.309758	62.838	4
	501	Tb927.10.5500	hypothetical protein, conserved		Q38B54	41.419	8.4	0	1		0.424635	-0.371984	0.0258262	1.58794	4.9	1	1	0.50949	-0.292864		1	4.9	1	1	0.46645	-0.331195		1	8.4	2	2	0.322186	-0.491894	48.631	2
	1566	Tb927.7.4310	hypothetical protein, conserved		Q57UR1	53.736	25.6	0	1		0.424499	-0.372123	0.00383501	2.41623	21.4	8	8	0.38559	-0.413874	15.081	5	23.1	8	8	0.42813	-0.368424	4.8074	3	21.4	8	8	0.463371	-0.334072	19.256	6
	1693	Tb927.8.3450	hypothetical protein, conserved		Q57YW8	16.536	19.3	0	1		0.424415	-0.372209	0.00530876	2.27501	19.3	2	2	0.47719	-0.321309	19.173	2	9.3	1	1	0.41601	-0.380896		1	19.3	2	2	0.385104	-0.414422	22.763	4
	355	Tb927.10.14000	aconitase (ACO)	ACO	Q388J9	98.314	34.4	0	1		0.424233	-0.372395	0.00704804	2.15193	30.4	22	22	0.44876	-0.347986	25.777	19	27	19	19	0.36748	-0.434766	68.738	15	33.1	23	23	0.462984	-0.334434	31.21	22
	1650	Tb927.8.1860	pitrilysin-like metalloprotease,metallo-peptidase, Clan ME, Family M16C		Q581Z6	114.53	6.6	0	1		0.423795	-0.372844	0.0151724	1.81895	5.4	3	3	0.51745	-0.286132	21.079	3	5	3	3	0.35884	-0.445099	16.163	3	6.6	4	4	0.40992	-0.387301	14.857	3
	144	Tb927.10.5060;Tb11.v5.0341	hypothetical protein, conserved		Q38B95	21.332	26.1	0	2		0.423256	-0.373397	0.00172565	2.76305	13.8	3	3	0.45417	-0.342782	31.558	3	26.1	5	5	0.40434	-0.393253	51.856	5	21.8	4	4	0.412899	-0.384156	11.812	5
	612	Tb927.11.10100	hypothetical protein, conserved		Q383R9	18.236	13.8	0.0011468	1		0.422677	-0.373992	0.0334882	1.47511	5.6	1	1	0.40394	-0.393683		1	5.6	1	1					8.1	1	1	0.442282	-0.354301	18.114	2
	1276	Tb927.4.830	hypothetical protein, conserved		Q580B1	11.341	12.5	0	1		0.421688	-0.375009	0.0233329	1.63203	12.5	1	1	0.53726	-0.269815		1	12.5	1	1	0.33791	-0.471199	15.062	2	12.5	1	1	0.413035	-0.384013	8.3515	2
	1886	Tb927.9.4310	tricarboxylate carrier, putative		Q38FB0	35.625	36.1	0	1		0.421291	-0.375417	0.000769511	3.11379	36.1	14	14	0.442	-0.354578	30.128	32	35.5	13	13	0.41117	-0.385979	24.17	27	35.8	13	13	0.411438	-0.385696	18.448	33
	686	Tb927.11.13440	mitochondrial carrier protein (MCP21)	MCP21	Q382J3	35.112	3.8	0	1		0.419574	-0.377191	0.0071238	2.14729	3.8	1	1	0.48114	-0.317729		1	3.8	1	1	0.41078	-0.386391		1	3.8	1	1	0.37372	-0.427454		1
	1120	Tb927.3.3570	hypothetical protein, conserved		Q57XK7	18.439	16	0	1		0.419087	-0.377696	0.00299464	2.52366	16	2	2	0.44403	-0.352588	11.454	3	16	2	2	0.38125	-0.41879	2.6759	2	16	2	2	0.434802	-0.361709	11.035	3
	319	Tb927.10.12460	hypothetical protein, conserved		Q388Z7	16.636	6.8	0	1		0.418764	-0.378031	0.00951366	2.02165	6.8	1	1	0.36585	-0.436697	20.079	2	6.8	1	1	0.40912	-0.388149		1	6.8	1	1	0.490629	-0.309247	4.5545	2
	263	Tb927.1.840	transmembrane protein, putative		Q4GZD4	27.104	19.7	0	1		0.416917	-0.37995	0.00128598	2.89077	19.7	4	4	0.42654	-0.37004	20.769	8	19.7	4	4	0.39182	-0.406913	48.845	9	15.9	3	3	0.433614	-0.362897	36.366	8
	1783	Tb927.9.10050	hypothetical protein, conserved		Q38DZ8	46.936	13	0	1		0.41676	-0.380114	0.0123696	1.90765	13	5	5	0.48892	-0.310762	19.918	3	4.5	2	2	0.4249	-0.371713		1	10.1	4	4	0.348444	-0.457867	8.7506	3
	1859	Tb927.9.1590	hypothetical protein, conserved		Q38FY8	15.734	31.4	0	1		0.416199	-0.380698	0.0338103	1.47095	0	0	0					9.3	1	1	0.39725	-0.400936		1	31.4	3	3	0.436053	-0.360461	44.422	5
	1875	Tb927.9.3410	hypothetical protein, conserved		Q38FI7	13.824	29.4	0	1		0.414758	-0.382206	0.000593577	3.22652	29.4	3	3	0.41362	-0.383398	8.6014	7	29.4	3	3	0.40021	-0.397712	11.256	6	19.8	2	2	0.431016	-0.365507	23.289	6
	937	Tb927.11.7390	hypothetical protein, conserved		Q384S6	34.924	24.7	0	1		0.412165	-0.384929	0.00603216	2.21953	24.7	7	7	0.4643	-0.333201	9.7576	7	24.7	7	7	0.3654	-0.437231	19.078	7	24.7	7	7	0.412712	-0.384353	29.391	6
	835	Tb927.11.3860	hypothetical protein, conserved		Q386C8	50.409	20.6	0	1		0.411129	-0.386022	0.0155479	1.80833	20.6	9	9	0.41964	-0.377123	13.993	7	13.3	6	6	0.33537	-0.474476	10.282	5	13.7	6	6	0.493778	-0.306468	12.14	6
	1009	Tb927.2.2940	hypothetical protein, conserved		Q587G7	32.208	22.1	0	1		0.408888	-0.388396	0.0128541	1.89096	22.1	6	6	0.39758	-0.400575	27.812	9	18.1	5	5	0.34786	-0.458596	41.308	6	18.1	5	5	0.494291	-0.306017	14.463	7
	597	Tb927.10.9820;Tb11.v5.0565	mitochondrial intermediate peptidase, putative,metallo-peptidase, Clan MA(E) Family M3		Q389Z4	76.732	12.7	0	2		0.408886	-0.388397	0.00287343	2.5416	6.5	3	3	0.37388	-0.427268	13.348	3	12.7	6	6	0.41485	-0.382109	44.538	4	9.3	4	4	0.440742	-0.355815	51.852	5
	1229	Tb927.4.3300	mitochondrial ATP-dependent zinc metallopeptidase, putative,metallo-peptidase, Clan MA(E) Family M41		Q584A7	78.872	12.1	0	1		0.407806	-0.389546	0.010487	1.97935	12.1	9	9	0.36004	-0.443649	11.742	8	11	8	8	0.38546	-0.414021	12.055	7	12.1	9	9	0.488687	-0.310969	12.381	9
	658	Tb927.11.11950	cytochrome oxidase assembly protein, putative		Q382Y6	43.527	26	0	1		0.40678	-0.390641	0.00132978	2.87622	26	9	9	0.42399	-0.372644	13.633	28	26	9	9	0.41641	-0.380479	20.46	27	22.9	8	8	0.381243	-0.418798	49.88	27
	502	Tb927.10.5570	hypothetical protein, conserved		Q38B47	25.938	33.6	0	1		0.404647	-0.392923	0.00834228	2.07872	33.6	5	5	0.47647	-0.321964	46.6	6	33.6	5	5	0.36301	-0.440081	23.488	5	18.1	3	3	0.383068	-0.416724	22.742	3
	554	Tb927.10.7870	hypothetical protein, conserved		Q38AH7	22.784	33.5	0	1		0.404326	-0.393268	0.00608348	2.21585	24.6	6	6	0.42925	-0.36729	17.765	6	28.8	7	7	0.35103	-0.454656	10.247	7	32.5	7	7	0.438673	-0.357859	5.2574	5
	1086	Tb927.3.2080	hypothetical protein, conserved		Q57ZA3	30.66	29.2	0	1		0.404255	-0.393345	0.000120691	3.91832	26.5	6	6	0.40239	-0.395353	20.282	8	29.2	7	7	0.41204	-0.385061	21.839	9	20	5	5	0.398454	-0.399622	33.843	8
	485	Tb927.10.470	choline dehydrogenase, putative		Q38CJ1	56.921	25.3	0	1		0.402479	-0.395257	0.000788549	3.10317	25.3	10	10	0.41612	-0.380781	70.281	9	21.9	9	9	0.38275	-0.417085	48.917	9	19.8	8	8	0.40935	-0.387906	94.184	10
	1669	Tb927.8.2540	3-ketoacyl-CoA thiolase, putative,ERG10		Q57XD5	46.244	29.5	0	1		0.401607	-0.396199	0.0051665	2.2868	27.4	8	8	0.45796	-0.339172	25.963	9	29.5	9	9	0.37298	-0.428314	14.845	9	25.6	7	7	0.379219	-0.42111	23.66	10
	1647	Tb927.8.1770	hypothetical protein, conserved		Q582A5	59.483	12.1	0	1		0.400525	-0.397371	0.00941064	2.02638	12.1	5	5	0.40776	-0.389595	17.411	7	12.1	5	5	0.34028	-0.468164	34.593	12	12.1	5	5	0.46307	-0.334353	73.936	8
	883	Tb927.11.5450	malic enzyme		Q385M3	63.119	13	0	1		0.400397	-0.39751	0.0175538	1.75563	10.3	4	4	0.50863	-0.293598	52.536	3	7.2	3	3	0.37298	-0.428314	21.412	3	11.2	4	4	0.338364	-0.470616	22.594	3
	847	Tb927.11.4330	hypothetical protein, conserved		Q385Y4	21.02	28.6	0	1		0.399728	-0.398235	0.00151708	2.81899	28.6	4	4	0.39275	-0.405884	24.244	6	28.6	4	4	0.37977	-0.420479	12.698	4	21.7	3	3	0.428211	-0.368343	6.5183	3
	771	Tb927.11.16750	hypothetical protein, conserved		Q381B1	25.871	29.1	0	1		0.3981	-0.400008	0.00382991	2.41681	29.1	5	5	0.3736	-0.427593	36.056	7	24.4	4	4	0.37847	-0.421969	21.898	6	24.4	4	4	0.446209	-0.350461	22.855	8
	719	Tb927.11.14670	hypothetical protein, conserved		Q381W8	18.945	17.3	0	1		0.396808	-0.40142	0.0256039	1.59169	0	0	0					8	1	1	0.38232	-0.417573		1	9.3	1	1	0.411845	-0.385267		1
	307	Tb927.10.11900	hypothetical protein, conserved		Q389F2	19.531	24.6	0	1		0.396764	-0.401467	0.00135748	2.86727	24.6	3	3	0.42351	-0.373136	16.206	4	24.6	3	3	0.39069	-0.408168	11.191	4	24.6	3	3	0.377487	-0.423098	30.226	5
	1938	Tb927.9.8680	cytochrome c oxidase assembly factor, putative		Q38EA7	30.64	15.1	0	1		0.395781	-0.402545	0.0142625	1.8458	6.3	2	2	0.37008	-0.431704	21.154	3	11.1	3	3	0.49241	-0.307673	57.234	4	10.3	3	3	0.340205	-0.468259	12.854	4
	1533	Tb927.7.3140	hypothetical protein, conserved		Q57YC4	20.963	21	0	1		0.395263	-0.403114	0.00374211	2.42688	15.1	4	4	0.41256	-0.384513	22.496	5	21	5	5	0.3531	-0.452102	15.719	4	21	5	5	0.423908	-0.372728	12.577	7
	1271	Tb927.4.630	hypothetical protein, conserved		Q57ZZ1	33.88	36.5	0	1		0.394374	-0.404092	0.00115091	2.93896	36.5	10	10	0.40077	-0.397105	21.306	10	36.5	10	10	0.37105	-0.430568	17.71	9	27.9	8	8	0.412473	-0.384604	18.92	9
	897	Tb927.11.5820	hypothetical protein, conserved		Q385I6	32.267	3.3	0.0011869	1		0.393412	-0.405152	0.00106357	2.97323	3.3	1	1	0.38185	-0.418107	6.0076	5	3.3	1	1	0.38138	-0.418642	12.95	4	3.3	1	1	0.418113	-0.378707	38.73	6
	1500	Tb927.7.1910	pyridoxal phosphate containing glycine decarboxylase, putative,glycine dehydrogenase, putative (GCVP)	GCVP	Q57V19	106.29	2.2	0	1		0.390618	-0.408248	0.000481451	3.31745	2.2	2	2	0.39002	-0.408913	16.147	2	2.2	2	2	0.40513	-0.392406	3.4187	2	2.2	2	2	0.377202	-0.423426	13.263	2
	1742	Tb927.8.580	hypothetical protein, conserved		Q57YH2	40.102	18	0	1		0.389623	-0.409356	0.00278897	2.55456	16.1	5	5	0.40918	-0.388086	15.902	11	18	6	6	0.35263	-0.452681	24.95	9	16.1	5	5	0.40992	-0.387301	70.993	11
	1125	Tb927.3.3680	hypothetical protein, conserved		Q57WA4	16.08	32.8	0	1		0.389533	-0.409456	0.00179366	2.74626	32.8	5	5	0.40276	-0.394954	5.9221	6	32.8	5	5	0.35972	-0.444035	34.516	6	32.8	5	5	0.407963	-0.389379	14.09	6
	590	Tb927.10.9440	NADH dehydrogenase (54 NDH2)	54 NDH2	Q38A31	54.351	48.3	0	1		0.388763	-0.410315	0.00336818	2.4726	46.8	21	21	0.43104	-0.365482	38.975	36	48.3	21	21	0.3815	-0.418505	23.751	31	46.8	19	19	0.357309	-0.446956	26.415	32
	1649	Tb927.8.1850	mitochondrial calcium uptake 1		Q581Z7	45.709	8.5	0	1		0.387992	-0.411178	0.00370605	2.43109	3.4	1	1	0.42167	-0.375027		1	8.5	2	2	0.3472	-0.45942	63.352	3	8.5	2	2	0.398947	-0.399085	8.5249	2
	688	Tb927.11.13510	hypothetical protein, conserved		Q382I6	20.104	33.9	0	1		0.386578	-0.412763	0.000541479	3.26642	20.6	3	3	0.3776	-0.422968	12.721	5	32.8	4	4	0.37865	-0.421762	34.384	5	21.7	4	4	0.404057	-0.393558	18.604	5
	1867	Tb927.9.2450	electon transport protein SCO1/SCO2, putative		Q38FS2	44.135	32.6	0	1		0.385553	-0.413916	0.0018304	2.73745	32.6	11	11	0.41469	-0.382276	17.434	13	32.6	11	11	0.36007	-0.443613	12.919	14	32.6	11	11	0.383833	-0.415858	15.739	15
	321	Tb927.10.12550	hypothetical protein, conserved		Q388Y8	33.804	11.5	0	1		0.383199	-0.416575	0.0017576	2.75508	3.7	1	1	0.35603	-0.448513		1	3.7	1	1	0.38641	-0.412952		1	11.5	3	3	0.409015	-0.388261	0.49369	2
	936	Tb927.11.7380	glycerol-3-phosphate dehydrogenase (FAD-dependent), mitochondrial		Q384S7	66.991	76.8	0	1		0.38066	-0.419463	0.000439509	3.35703	74.6	42	42	0.39609	-0.402206	27.652	83	76.8	44	44	0.37573	-0.425124	20.361	83	75.1	42	42	0.370631	-0.431058	36.809	80
	148	Tb927.1.1130;Tb11.v5.0384	glycerol-3-phosphate dehydrogenase (FAD-dependent), putative		Q4GZA5	66.174	23.2	0	2		0.37834	-0.422118	0.000953315	3.02076	23.2	10	10	0.39449	-0.403964	16.704	6	18.2	7	7	0.35693	-0.447417	9.8758	7	18.2	7	7	0.384615	-0.414973	21.654	7
	1705	Tb927.8.4440	mitochondrial carrier protein (MCP19)	MCP19	Q57VZ1	40.269	10.4	0	1		0.377314	-0.423298	0.00957182	2.01901	6.8	2	2	0.45642	-0.340635	14.111	2	6.8	2	2	0.35086	-0.454866	10.573	3	10.4	3	3	0.335435	-0.474391	114.83	3
	285	Tb927.10.11060	hypothetical protein, conserved		Q389N3	8.8635	28.8	0	1		0.376024	-0.424784	4.99176e-05	4.30175	16.4	1	1	0.37338	-0.427849		1	12.3	1	1	0.37349	-0.427721		1	28.8	2	2	0.381257	-0.418782	8.8415	2
	296	Tb927.10.11500	hypothetical protein, conserved		Q389J1	24.035	17.7	0	1		0.373999	-0.42713	0.000921818	3.03535	17.7	3	3	0.3902	-0.408713	8.773	3	17.7	3	3	0.35304	-0.452176	20.57	3	11.6	2	2	0.379752	-0.4205	26.97	2
	1038	Tb927.2.4830	TFIIF-stimulated CTD phosphatase, putative		Q586S5	38.807	36.9	0	1		0.372982	-0.428312	0.000749994	3.12494	36.9	10	10	0.38215	-0.417766	9.7519	11	34.8	9	9	0.35339	-0.451746	12.238	8	28	7	7	0.384216	-0.415424	9.8634	6
	394	Tb927.10.15510	hypothetical protein, conserved		Q387W2	24.047	10	0	1		0.372634	-0.428718	0.0375547	1.42534	10	2	2	0.3127	-0.504872		1	10	2	2	0.55204	-0.258029		1	6	1	1	0.299742	-0.523252		1
	388	Tb927.10.15220	hypothetical protein, conserved		Q387Y9	22.101	13.4	0	1		0.366929	-0.435418	0.000620448	3.20729	8.8	1	1	0.36411	-0.438767		1	8.8	1	1	0.35293	-0.452311		1	13.4	2	2	0.384438	-0.415174	5.4904	2
	611	Tb927.11.1010	chaperone protein DNAj, putative		Q387E9	41.739	14.3	0	1		0.365791	-0.436767	6.54876e-05	4.18384	14.3	4	4	0.36458	-0.438207	8.48	7	14.3	4	4	0.37149	-0.430053	3.1355	4	14.3	4	4	0.361376	-0.442041	15.267	5
	1939	Tb927.9.8710	hypothetical protein, conserved		Q38EA5	19.729	33.1	0	1		0.364434	-0.438381	0.0010824	2.96561	33.1	5	5	0.35022	-0.455659	29.654	5	33.1	5	5	0.355	-0.449772	41.729	5	27.2	4	4	0.389302	-0.409713	49.127	7
	1550	Tb927.7.3800	hypothetical protein, conserved		Q57UC7	27.332	21.1	0	1		0.362921	-0.440188	0.00299453	2.52367	21.1	4	4	0.40508	-0.392459	80.885	6	16.7	3	3	0.34856	-0.457722	55.826	4	16.7	3	3	0.338547	-0.470381	24.818	4
	1749	Tb927.8.6110	3-hydroxy-3-methylglutaryl-CoA synthase, putative (HMGS)	HMGS	Q57YL2	54.669	19.2	0	1		0.359736	-0.444016	0.00407677	2.38968	19.2	8	8	0.4076	-0.389766	19.23	12	19.2	8	8	0.32664	-0.485931	33.195	7	19.2	8	8	0.349663	-0.456351	21.774	13
	559	Tb927.10.8010	hypothetical protein, conserved		Q38AG3	28.355	22.1	0	1		0.359093	-0.444793	0.00181184	2.74188	22.1	4	4	0.35566	-0.448965	28.644	4	22.1	4	4	0.3347	-0.475344	11.722	4	22.1	4	4	0.388984	-0.410068	58.034	4
	1129	Tb927.3.3890	hypothetical protein, conserved		Q57WC5	36.68	10.3	0	1		0.358161	-0.445922	0.000643306	3.19158	10.3	3	3	0.37499	-0.42598	9.3421	3	7.8	2	2	0.35758	-0.446627	2.5589	2	7.8	2	2	0.342642	-0.46516	2.4807	3
	442	Tb927.10.2680	hypothetical protein, conserved		Q38BX7	64.611	7	0	1		0.35608	-0.448452	0.00243784	2.61299	4.5	3	3	0.39399	-0.404515	47.259	3	3.7	2	2	0.34269	-0.465099	18.592	2	5.4	3	3	0.334392	-0.475744	14.404	3
	695	Tb927.11.13710	hypothetical protein, conserved		Q382G6	20.895	41.1	0	1		0.354739	-0.450091	0.00098473	3.00668	41.1	6	6	0.3761	-0.424697	11.155	6	41.1	6	6	0.33609	-0.473544	5	6	30.8	5	5	0.353157	-0.452032	12.575	7
	404	Tb927.10.1580	hypothetical protein, conserved		Q38C83	12.232	33.3	0	1		0.353353	-0.451791	0.00116031	2.93542	33.3	5	5	0.35117	-0.454483	8.6956	8	33.3	6	6	0.33341	-0.477021	18.205	8	33.3	6	6	0.376818	-0.423868	46.739	10
	1546	Tb927.7.3520	mitochondrial pyruvate carrier protein 2, putative		Q57WG7	14.849	48.5	0	1		0.353063	-0.452148	0.00364221	2.43863	27.6	2	2	0.3956	-0.402744	44.884	5	42.5	3	3	0.34957	-0.456466	8.1888	5	33.6	3	3	0.318248	-0.497234	10.131	3
	1033	Tb927.2.4590;Tb11.v5.0820;Tb927.2.4610	branched-chain amino acid aminotransferase, putative		Q586R0	40.432	24.8	0	3		0.351109	-0.454558	0.00526171	2.27887	10.9	4	4	0.39949	-0.398494	33.664	4	14.4	4	4	0.30684	-0.513088	24.135	3	24.8	6	6	0.353107	-0.452093	32.026	6
	919	Tb927.11.6470	hypothetical protein, conserved		Q385C2	15.746	61.4	0	1		0.350779	-0.454967	0.0018141	2.74134	61.4	7	7	0.35378	-0.451267	28.423	9	42.8	5	5	0.32339	-0.490273	15.497	8	48.3	6	6	0.377259	-0.423361	36.003	12
	1906	Tb927.9.5960	succinate dehydrogenase, putative		Q38EW9	21.281	14.4	0	1		0.350328	-0.455525	0.00629737	2.20084	14.4	3	3	0.32399	-0.489468	1.385	3	14.4	3	3	0.3205	-0.494172	75.698	4	11.7	2	2	0.414062	-0.382935	9.3031	2
	542	Tb927.10.7410	succinyl-CoA ligase [GDP-forming] beta-chain, putative		Q38AM2	44.905	54.7	0	1		0.350198	-0.455687	0.00292726	2.53354	43.9	18	18	0.39005	-0.40888	20.525	16	46.1	19	19	0.34248	-0.465365	19.04	15	52.5	20	20	0.321502	-0.492816	33.619	21
	993	Tb927.2.1680;Tb927.2.1560	cyclophilin-type peptidyl-prolyl cis-trans isomerase, putative		Q585R9	21.165	23	0	2		0.347861	-0.458595	0.00577779	2.23824	18.4	3	3	0.40681	-0.390608	22.748	4	23	4	4	0.3111	-0.5071	9.9812	4	12.8	3	3	0.332602	-0.478076	6.6711	3
	1784	Tb927.9.10070	hypothetical protein, conserved		Q38DZ6	32.855	14.6	0	1		0.344376	-0.462967	0.00200673	2.69751	14.6	3	3	0.35606	-0.448477	0.97859	3	14.6	3	3	0.31338	-0.503929	2.5967	3	10.1	2	2	0.366019	-0.436497	17.581	2
	1497	Tb927.7.1800	hypothetical protein, conserved		Q57V30	26.566	5.9	0	1		0.342171	-0.465757	0.00818791	2.08683	5.9	2	2	0.40325	-0.394426	13.895	3	5.5	1	1	0.34539	-0.46169		1	5.9	2	2	0.287637	-0.541155	27.164	2
	273	Tb927.10.10420	monothiol glutaredoxin, putative		Q389T5	14.888	9.9	0	1		0.340378	-0.468038	0.0226176	1.64555	9.9	1	1	0.47292	-0.325212		1	9.9	1	1	0.29494	-0.530266		1	9.9	1	1	0.282725	-0.548635	27.863	2
	1810	Tb927.9.11910	hypothetical protein, conserved		Q38DK3	51.808	17.9	0	1		0.340245	-0.468209	0.00909714	2.04109	12.4	4	4	0.36527	-0.437386	18.807	3	11.9	4	4	0.27747	-0.556784	28.733	4	13.2	4	4	0.388636	-0.410457	38.986	5
	133	Tb927.11.7250;Tb11.v5.0257	hypothetical protein, conserved		Q384U0	53.363	6.7	0	2		0.340115	-0.468375	0.00235848	2.62737	6.7	2	2	0.34511	-0.462042	31.247	3	6.7	2	2	0.36944	-0.432456	8.4269	3	3.2	1	1	0.308585	-0.510625	1.5894	2
	1877	Tb927.9.3540	hypothetical protein, conserved		Q38FH7	13.711	13.7	0	1		0.339634	-0.468989	0.00189059	2.7234	13.7	1	1	0.35912	-0.44476	6.2426	2	13.7	1	1	0.30933	-0.509578	68.943	2	13.7	1	1	0.352671	-0.45263		1
	1077	Tb927.3.1720	hypothetical protein, conserved		Q57ZD9	11.172	26.6	0	1		0.338736	-0.470138	0.000962011	3.01682	26.6	2	2	0.36194	-0.441363	14.866	4	26.6	2	2	0.3309	-0.480303	82.169	3	26.6	2	2	0.324528	-0.488748	15.748	4
	1955	Tb927.9.9840	lipoic acid containing carrier protein, putative (GCVH)	GCVH	Q38E17	15.216	14.5	0	1		0.338057	-0.471009	0.00527548	2.27774	14.5	2	2	0.34858	-0.457698	5.4172	3	14.5	2	2	0.3808	-0.419303	31.519	3	14.5	2	2	0.291053	-0.536028	22.449	3
	789	Tb927.11.2190	hypothetical protein, conserved		Q386U0	11.175	59.6	0	1		0.337095	-0.472248	0.00159559	2.79708	59.6	5	5	0.33186	-0.479045	16.94	6	39.4	4	4	0.31548	-0.501028	19.95	5	49.5	4	4	0.365872	-0.436671	2.3601	2
	972	Tb927.11.9360	prenyltransferase, putative		Q383Z3	54.515	8.8	0	1		0.336821	-0.472601	0.00124307	2.90551	7.1	3	3	0.34847	-0.457835	0.17429	3	8.8	4	4	0.31197	-0.505887	10.742	4	8.8	4	4	0.351494	-0.454082	80.602	4
	1786	Tb927.9.10160	hypothetical protein, conserved		Q38DZ0	25.412	32	0	1		0.336806	-0.472621	0.00101457	2.99372	24	4	4	0.35317	-0.452016	64.962	4	32	6	6	0.34365	-0.463884	73.639	6	16.4	3	3	0.314802	-0.501963	18.619	3
	923	Tb927.11.6700	hypothetical protein, conserved		Q384Z9	15.205	11.4	0	1		0.336476	-0.473046	0.00462857	2.33455	11.4	1	1	0.33159	-0.479399		1	11.4	1	1	0.29817	-0.525536	32.648	2	11.4	1	1	0.385297	-0.414204	7.0924	2
	1601	Tb927.7.6660	chaperone protein DNAj, putative		Q57Y63	29.887	17.9	0	1		0.334987	-0.474972	0.00328224	2.48383	17.9	4	4	0.3142	-0.502794	7.9529	4	17.9	4	4	0.31499	-0.501703	12.4	3	17.9	4	4	0.379824	-0.420418	14.151	4
	1405	Tb927.6.2610	hypothetical protein, conserved		Q584P5	11.414	18.9	0	1		0.334575	-0.475506	0.00281024	2.55126	18.9	3	3	0.34688	-0.459821	17.182	5	18.9	3	3	0.29858	-0.524939	11.189	3	18.9	3	3	0.361611	-0.441758	156.15	3
	1375	Tb927.5.980	hypothetical protein, conserved		Q57W43	35.065	10.5	0	1		0.333663	-0.476692	0.00401	2.39686	10.5	3	3	0.31423	-0.502752	11.627	3	7.5	2	2	0.30832	-0.510998	7.0602	2	7.5	2	2	0.383421	-0.416324	6.9368	2
	1285	Tb927.5.1130	hypothetical protein, conserved		Q57W58	34.299	31.4	0	1		0.331185	-0.47993	0.00137127	2.86288	25	7	7	0.35849	-0.445523	2.9141	6	31.4	8	8	0.31262	-0.504983	4.2652	7	21.8	6	6	0.324128	-0.489283	13.13	6
	1168	Tb927.3.750	hypothetical protein, conserved		Q57WV8	37.79	27.2	0	1		0.328064	-0.484042	0.000326821	3.48569	27.2	8	8	0.33512	-0.4748	45.329	9	24.6	7	7	0.31511	-0.501538	26.016	7	24	7	7	0.334359	-0.475787	18.647	6
	1880	Tb927.9.3780	hypothetical protein, conserved		Q38FF5	9.2288	34.9	0.0091447	1		0.324966	-0.488162	0.0145258	1.83786	9.3	1	1	0.33341	-0.477021		1	9.3	1	1					34.9	2	2	0.316736	-0.499302		1
	1878	Tb927.9.3620	hypothetical protein, conserved		Q38FH0	25.222	19.9	0	1		0.324896	-0.488256	0.00540357	2.26732	14.3	3	3	0.38135	-0.418676	52.881	5	14.3	3	3	0.31134	-0.506765	33.623	4	19.9	4	4	0.28885	-0.539327	18.7	6
	1639	Tb927.8.1370	hypothetical protein, conserved		Q57VL8	19.847	16.7	0	1		0.324649	-0.488586	0.000894319	3.04851	16.7	2	2	0.30736	-0.512353	23.171	3	10.1	1	1	0.32251	-0.491457	7.067	2	16.7	2	2	0.345185	-0.461948	27.077	3
	678	Tb927.11.13140	cytochrome oxidase subunit X (COXX)	COXX	Q382M2	13.672	24.1	0	1		0.323512	-0.49011	0.00285374	2.54459	24.1	4	4	0.32038	-0.494335	4.5301	5	23.3	3	3	0.29289	-0.533295	36.065	5	23.3	3	3	0.360828	-0.442699	8.7316	4
	809	Tb927.11.2930	hypothetical protein, conserved		Q386L8	13.477	22.3	0	1		0.321769	-0.492456	0.00416669	2.38021	22.3	2	2	0.32084	-0.493711	10.1	4	22.3	2	2	0.28376	-0.547049	22.037	3	22.3	2	2	0.365925	-0.436608	12.834	4
	1070	Tb927.3.1410	cytochrome oxidase subunit VII (COXVII)	COXVII	Q57XX4	19.264	46.7	0	1		0.320072	-0.494752	0.00111354	2.95329	46.7	7	7	0.31153	-0.5065	26.782	10	46.7	7	7	0.30505	-0.515629	23.516	12	36.4	6	6	0.345042	-0.462128	9.2376	12
	452	Tb927.10.3120	cytochrome c oxidase assembly protein, putative		Q38BT4	26.948	35.8	0	1		0.319426	-0.49563	0.00997182	2.00123	26.7	5	5	0.31433	-0.502614	12.63	6	35.8	6	6	0.26406	-0.578297	91.578	7	27.6	5	5	0.392665	-0.405978	27.22	7
	1661	Tb927.8.2170	hypothetical protein, conserved		Q581W5	11.929	21.2	0	1		0.319119	-0.496047	0.000322307	3.49173	21.2	2	2	0.33134	-0.479726	18.513	5	21.2	2	2	0.30875	-0.510393	24.991	3	21.2	2	2	0.317672	-0.498021	9.6226	6
	1130	Tb927.3.3900	carnitine O-palmitoyltransferase II, putative (CPT II)	CPT II	Q57WC6	67.395	22.1	0	1		0.318288	-0.497179	0.00523029	2.28147	19.8	8	8	0.37376	-0.427407	25.756	8	18.4	7	7	0.30479	-0.515999	40.884	6	18	7	7	0.283054	-0.548131	31.009	7
	1754	Tb927.8.6420	beta-ketoacyl-ACP reductase 2 (KAR2)	KAR2	Q57YP3	55.286	24.9	0	1		0.317998	-0.497576	0.00143659	2.84267	19.9	7	7	0.33698	-0.472396	25.909	5	22.3	8	8	0.32674	-0.485798	16.346	7	11.8	5	5	0.292056	-0.534534	9.8308	3
	250	Tb927.1.4100	cytochrome oxidase subunit IV (COXIV)	COXIV	Q4GYG7	40.534	51	0	1		0.316324	-0.499868	0.0025739	2.58941	50.4	18	18	0.30488	-0.515871	36.194	38	50.4	18	18	0.29266	-0.533637	24.002	36	50.7	18	18	0.354736	-0.450095	30.218	42
	1618	Tb927.7.7440	hypothetical protein, conserved		Q57TY1	14.51	35.8	0	1		0.315648	-0.500797	0.000901464	3.04505	35.8	6	6	0.33747	-0.471765	29.862	6	30.1	5	5	0.31013	-0.508456	22.49	5	35.8	6	6	0.30049	-0.52217	7.7729	8
	1574	Tb927.7.5130	hypothetical protein, conserved		Q57ZH6	26.377	15.5	0	1		0.314755	-0.502028	0.00327193	2.4852	10.5	3	3	0.35571	-0.448904	19.684	4	10.5	3	3	0.30948	-0.509367	10.851	5	15.5	4	4	0.283262	-0.547812	1.9582	4
	1872	Tb927.9.3170	cytochrome oxidase subunit V (COXV)	COXV	Q38FK9	22.229	49	0	1		0.313733	-0.50344	0.000410157	3.38705	49	8	8	0.31514	-0.501496	9.5786	15	49	8	8	0.30061	-0.521997	116.11	16	49	8	8	0.325966	-0.486827	28.091	15
	334	Tb927.10.13120	mitochondrial carrier protein (MCP14)	MCP14	Q388T5	37.36	13.1	0	1		0.31231	-0.505415	0.00252665	2.59745	13.1	3	3	0.35114	-0.45452	7.2204	3	13.1	3	3	0.29518	-0.529913	6.2648	4	8.4	2	2	0.293893	-0.531811	6.3198	4
	879	Tb927.11.5290	mitochondrial carrier protein (MCP9)	MCP9	Q385N9	29.883	37.2	0	1		0.310435	-0.508029	0.00105073	2.97851	36.9	10	10	0.32734	-0.485001	8.7555	15	36.9	10	10	0.31687	-0.499119	12.098	17	37.2	11	11	0.288425	-0.539966	13.98	17
	1597	Tb927.7.640	hypothetical protein, conserved		Q57VR0	37.365	16.5	0	1		0.310329	-0.508178	0.00126737	2.89709	16.5	5	5	0.31946	-0.495584	5.8703	5	16.5	5	5	0.32729	-0.485067	18.09	6	13.8	4	4	0.285837	-0.543882	66.72	7
	563	Tb927.10.8110	hypothetical protein, conserved		Q38AF3	30.41	10.6	0	1		0.308861	-0.510237	0.000950536	3.02203	6.9	2	2	0.29644	-0.528063	1.6371	3	6.9	2	2	0.33201	-0.478849	29.493	3	10.6	3	3	0.299365	-0.523798	13.467	4
	1090	Tb927.3.2230	succinyl-CoA synthetase alpha subunit, putative		Q582T6	31.464	33.2	0	1		0.308696	-0.510469	0.00500757	2.30037	33.2	8	8	0.35955	-0.444241	11.239	10	33.2	8	8	0.26967	-0.569167	9.6025	12	33.2	8	8	0.303389	-0.518	21.934	10
	488	Tb927.10.4880	hypothetical protein, conserved		Q38BB3	25.965	17	0	1		0.307444	-0.512234	0.00563734	2.24893	17	3	3	0.27325	-0.56344	30.816	2	17	3	3	0.29059	-0.536719	12.104	3	17	3	3	0.365979	-0.436544	18.42	4
	1023	Tb927.2.4110	mitochondrial processing peptidase alpha subunit, putative,metallo-peptidase, Clan ME, Family M16		Q586V8	52.064	11.3	0	1		0.30685	-0.513073	0.00363759	2.43919	8.3	3	3	0.34246	-0.46539	18.887	3	6.6	2	2	0.3144	-0.502517	22.204	2	11.3	4	4	0.268341	-0.571313	10.71	3
	1643	Tb927.8.1580	hypothetical protein, conserved		Q580G5	31.532	10.8	0	1		0.306646	-0.513362	0.000424642	3.37198	8.3	2	2	0.32159	-0.492697	20.132	3	7.2	2	2	0.29672	-0.527653	15.917	3	10.8	3	3	0.302179	-0.519736	26.434	4
	805	Tb927.11.270	mitochondrial carrier protein (MCP10)	MCP10	Q387M4	33.969	27.1	0	1		0.306565	-0.513478	0.0045731	2.33979	21.6	5	5	0.3541	-0.450874	28.371	5	27.1	6	6	0.3032	-0.518271	10.57	3	27.1	6	6	0.268356	-0.571289	49.108	3
	608	Tb927.11.10040	hypothetical protein, conserved		Q383S5	13.539	23.8	0	1		0.304682	-0.516153	0.00244136	2.61237	23.8	2	2	0.33289	-0.477699	53.078	4	23.8	2	2	0.31172	-0.506235	7.2735	4	23.8	2	2	0.272569	-0.564524	36.796	4
	1230	Tb927.4.3390	tuzin, putative		Q585L1	74.179	2.4	0.0065538	1		0.304385	-0.516576	0.046669	1.33097	2.4	1	1	0.33217	-0.47864		1	0	0	0					2.4	1	1	0.278924	-0.554513		1
	978	Tb927.11.9570	hypothetical protein, conserved		Q383X2	32.962	50.7	0	1		0.30258	-0.51916	0.000986716	3.00581	50.7	11	11	0.31205	-0.505776	81.413	9	46.3	9	9	0.28078	-0.551634	29.655	6	46.3	9	9	0.316176	-0.500072	51.342	7
	1888	Tb927.9.4520	mitochondrial processing peptide beta subunit, putative,metallo-peptidase, Clan ME, Family M16		Q38F91	53.689	15.9	0	1		0.301606	-0.52056	0.0019927	2.70056	14.3	5	5	0.33241	-0.478326	18.859	5	5.5	2	2	0.2763	-0.558619	5.0448	3	13.4	5	5	0.298721	-0.524734	55.032	9
	759	Tb927.11.16480	enoyl-CoA hydratase/isomerase family protein, putative		Q381D8	40.234	15.2	0	1		0.300459	-0.522214	0.00618207	2.20887	7.7	2	2	0.36276	-0.440381		1	9.1	3	3	0.27922	-0.554053	8.8656	3	12.2	4	4	0.267788	-0.572209	15.606	3
	1515	Tb927.7.2410	hypothetical protein, conserved		Q57XN3	66.378	40.3	0	1		0.300325	-0.522408	0.00165271	2.7818	39	28	28	0.31	-0.508638	34.949	33	39	28	28	0.27281	-0.56414	34.241	35	39	30	30	0.320297	-0.494447	48.408	43
	1788	Tb927.9.10310	mitochondrial carrier protein,mitochondrial carrier protein (MCP11)	MCP11	Q38DX9	34.295	50.8	0	1		0.299618	-0.523432	0.000579487	3.23696	50.8	14	14	0.31559	-0.500877	29.676	28	50.8	14	14	0.29857	-0.524954	38.088	27	50.8	15	15	0.285453	-0.544465	25.582	29
	1747	Tb927.8.6060	2-amino-3-ketobutyrate coenzyme A ligase, putative,glycine acetyltransferase, putative		Q57YK7	43.734	31.9	0	1		0.298325	-0.52531	0.00253726	2.59564	25.7	9	9	0.33202	-0.478836	43.524	13	29.2	10	10	0.26875	-0.570652	19.991	13	31.9	12	12	0.297548	-0.526443	39.305	13
	859	Tb927.11.4680	hypothetical protein, conserved		Q385U9	40.02	34.4	0	1		0.29803	-0.525739	0.000272593	3.56449	29.5	7	7	0.30969	-0.509073	58.698	6	34.4	8	8	0.28954	-0.538291	53.92	5	34.4	9	9	0.29522	-0.529854	58.59	9
	1929	Tb927.9.7830	hypothetical protein, conserved		Q38EH2	22.986	28.3	0	1		0.296506	-0.527967	0.00720604	2.1423	28.3	5	5	0.27268	-0.564347	16.563	5	24.7	4	4	0.26231	-0.581185	7.9478	3	20.7	3	3	0.364445	-0.438368	7.8936	2
	1191	Tb927.4.1660	mitochondrial carrier protein, putative (MCP6)	MCP6	Q581R5	42.163	43.1	0	1		0.294053	-0.531574	0.00164463	2.78393	33.8	9	9	0.32028	-0.49447	8.0122	11	31.4	8	8	0.29443	-0.531018	10.647	10	43.1	13	13	0.269629	-0.569233	48.918	11
	768	Tb927.11.16710	hypothetical protein, conserved		Q381B5	13.612	37.3	0	1		0.294048	-0.531582	0.000403636	3.39401	37.3	5	5	0.3007	-0.521867	20.555	6	37.3	4	4	0.27995	-0.55292	21.576	6	37.3	5	5	0.302024	-0.519959	27.153	10
	455	Tb927.10.3210	delta-1-pyrroline-5-carboxylate dehydrogenase, putative		Q38BS5	62.036	51	0	1		0.292835	-0.533376	0.00103682	2.9843	47.4	24	24	0.31695	-0.499009	14.822	38	51	25	25	0.28191	-0.54989	16.837	36	51	25	25	0.281041	-0.55123	28.642	41
	316	Tb927.10.12300	hypothetical protein, conserved		Q389B3	15.636	21.1	0	1		0.291823	-0.534881	0.00243128	2.61416	11.3	1	1	0.25944	-0.585963		1	21.1	2	2	0.30126	-0.521059	72.533	2	11.3	1	1	0.317965	-0.497621	2.5963	2
	714	Tb927.11.14360;Tb927.11.14350	mitochondrial carrier protein (MCP2)	MCP2	Q382A1	38.053	23	0	2		0.291184	-0.535832	0.00087331	3.05883	19.5	6	6	0.30895	-0.510112	67.677	6	23	7	7	0.29332	-0.532658	63.524	7	23	7	7	0.272442	-0.564725	29.031	8
	662	Tb927.11.12200	hypothetical protein, conserved		Q382W1	10.796	28.3	0	1		0.28861	-0.539688	0.000906774	3.0425	28.3	2	2	0.3074	-0.512296	21.799	6	28.3	2	2	0.27004	-0.568572	13.086	5	28.3	2	2	0.289603	-0.538197	5.4773	5
	1411	Tb927.6.2790;REV__Tb927.6.2790	L-threonine 3-dehydrogenase, putative		Q583Q5	36.957	37.3	0	2		0.288517	-0.539829	0.00565606	2.24749	33.4	9	9	0.34622	-0.460648	41.931	13	37.3	10	10	0.25334	-0.596296	51.722	11	31	8	8	0.273815	-0.562543	27.144	12
	1610	Tb927.7.7080	mitochondrial glycoprotein-like protein		Q57XS8	41.205	8.6	0	1		0.287959	-0.54067	0.00332498	2.47821	8.6	2	2	0.29663	-0.527785	2.9604	3	8.6	2	2	0.25114	-0.600084	19.208	3	8.6	2	2	0.320523	-0.494141	13.199	3
	1790	Tb927.9.10470	hypothetical protein, conserved		Q38DW9	46.829	30.5	0	1		0.287305	-0.541656	0.000133688	3.87391	30.5	12	12	0.2942	-0.531357	21.616	14	27.3	11	11	0.27991	-0.552982	18.728	12	25.6	10	10	0.287985	-0.54063	16.486	12
	1490	Tb927.7.1340;Tb927.7.1320	10 kDa heat shock protein, putative (HSP10)	HSP10		10.67	49	0	2		0.285984	-0.543658	0.00341807	2.46622	49	4	4	0.33113	-0.480001	5.655	7	49	4	4	0.26413	-0.578182	49.596	9	49	4	4	0.26743	-0.57279	4.2009	8
	894	Tb927.11.570	hypothetical protein, conserved		Q387J4	21.079	12.3	0	1		0.28569	-0.544105	0.00419974	2.37678	12.3	2	2	0.31769	-0.497996	7.2023	4	12.3	2	2	0.24343	-0.613626	8.7868	5	12.3	2	2	0.301514	-0.520693	6.4236	4
	687	Tb927.11.1350	calcium uniporter protein, mitochondrial (MCU)	MCU	Q387B7	34.885	9.8	0	1		0.28519	-0.544866	0.00464218	2.33328	3.3	1	1	0.25337	-0.596245		1	5.9	2	2	0.33694	-0.472447	16.538	2	7.2	2	2	0.271702	-0.565907	8.2843	2
	306	Tb927.10.11890	hypothetical protein, conserved		Q389F3	36.838	18.4	0	1		0.283026	-0.548174	0.000559677	3.25206	14.9	5	5	0.27211	-0.565255	25.439	5	18.4	6	6	0.27762	-0.556549	22.027	5	14.9	4	4	0.300111	-0.522718	9.5537	5
	864	Tb927.11.4850	hypothetical protein, conserved		Q385T3	50.425	15.1	0	1		0.282908	-0.548355	0.00174631	2.75788	12.6	4	4	0.30996	-0.508694	38.401	3	2.9	1	1	0.25812	-0.588178	5.6552	2	5.4	2	2	0.283014	-0.548193	10.571	3
	1366	Tb927.5.740	hypothetical protein, conserved		Q57VG2	23.911	30.6	0	1		0.281494	-0.550531	0.00318411	2.49701	30.6	6	6	0.3236	-0.489991	23.83	3	23	5	5	0.255	-0.59346	17.537	4	19.6	4	4	0.270307	-0.568143	13.254	3
	822	Tb927.11.3290	hypothetical protein, conserved (p166)	p166	Q386I2	166.26	5.9	0	1		0.277352	-0.556969	0.0046365	2.33381	3.6	5	5	0.32961	-0.482	87.987	3	4.5	6	6	0.24783	-0.605846	27.876	4	4.9	7	7	0.261178	-0.583063	19.389	3
	1812	Tb927.9.12120	unspecified product		Q38DI5	35.685	21.2	0	1		0.276547	-0.558231	0.00114776	2.94015	21.2	6	6	0.30075	-0.521794	15.092	6	21.2	6	6	0.25981	-0.585344	39.73	6	21.2	6	6	0.270673	-0.567556	13.273	6
	400	Tb927.10.15710	mitochondrial carrier protein (MCP7)	MCP7	Q387U3	35.875	38.7	0	1		0.272949	-0.563918	0.000754462	3.12236	26.3	8	8	0.25431	-0.594637	14.067	9	26.3	8	8	0.28045	-0.552145	9.3165	8	34.7	9	9	0.28512	-0.544973	56.779	5
	481	Tb927.10.430	hypothetical protein, conserved		Q38CJ5	41.585	22.8	0	1		0.271786	-0.565773	0.00139833	2.85439	18.5	7	7	0.2959	-0.528855	30.422	9	20.4	8	8	0.24991	-0.602216	16.14	11	22.8	9	9	0.271488	-0.566249	19.55	12
	1011	Tb927.2.2970	mitochondrial carrier protein (MCP13)	MCP13	Q587G5	33.962	30.8	0	1		0.266273	-0.574672	5.84523e-05	4.2332	25.6	7	7	0.26838	-0.57125	26.272	6	25.6	7	7	0.26098	-0.583393	24.562	6	30.8	9	9	0.269542	-0.569374	41.323	9
	1135	Tb927.3.4240	thioredoxin, putative		Q580L8	21.78	19.5	0	1		0.266056	-0.575027	0.0178823	1.74758	9.5	1	1	0.27614	-0.558871		1	19.5	2	2	0.25634	-0.591184	19.379	2	9.5	1	1
	377	Tb927.10.14840;Tb927.10.14830;Tb927.10.14820	Mitochondrial ADP/ATP carrier protein 5a, putative (MCP5a)	MCP5a		34.074	57.3	0	3		0.259404	-0.586023	0.00027404	3.56219	56.4	20	20	0.26278	-0.580408	42.922	76	55.4	19	19	0.24836	-0.604918	29.994	69	57.3	21	21	0.267458	-0.572744	35.61	74
	1820	Tb927.9.12710	hypothetical protein, conserved		Q38DE3	44.783	31.7	0	1		0.250433	-0.601308	0.000678316	3.16857	22.3	9	9	0.23366	-0.631416	14.904	8	18.8	7	7	0.2638	-0.578725	15.936	7	26.1	8	8	0.25481	-0.593784	21.505	7
	1850	Tb927.9.15010	hypothetical protein, conserved		Q38CZ9	23.182	29.4	0	1		0.244941	-0.610939	0.00408482	2.38883	19.1	4	4	0.23157	-0.635318	12.694	4	14.7	3	3	0.21716	-0.66322	21.21	4	15.2	3	3	0.292227	-0.53428	7.2407	3
	1264	Tb927.4.4990;Tb927.8.7430	ubiquinol-cytochrome c reductase, putative		Q584K6	8.3125	50.7	0	2		0.243627	-0.613274	0.000107378	3.96908	36.6	3	3	0.24029	-0.619264	47.348	4	35.2	2	2	0.23989	-0.619988	8.5111	2	39.4	3	3	0.250859	-0.60057	22.259	3
	1572	Tb927.7.4800	hypothetical protein, conserved		Q57X96	12.152	29.1	0	1		0.241887	-0.616387	0.00661704	2.17934	20.4	2	2	0.22139	-0.654842	26.884	3	29.1	3	3	0.30445	-0.516484	56.375	2	20.4	2	2	0.209974	-0.677835	31.31	3
	1133	Tb927.3.4050	hypothetical protein, conserved		Q57WE1	17.486	8.5	0	1		0.240358	-0.619142	0.0131115	1.88235	8.5	1	1	0.17891	-0.747365		1	8.5	1	1	0.24533	-0.610249		1	8.5	1	1	0.316366	-0.499811		1
	1128	Tb927.3.3780;Tb927.3.3760	tryparedoxin 1a, putative (TXN1a)	TXN1a	Q57WB4	15.891	41.7	0	2		0.239033	-0.621542	0.000168386	3.7737	31.9	4	4	0.24636	-0.60843	69.436	5	16.7	2	2	0.23108	-0.636238	87.543	4	41.7	5	5	0.239906	-0.619959	56.526	10
	60	mito:COII				24.22	10	0	1		0.233308	-0.632071	0.00654914	2.18382	6.7	1	1	0.24894	-0.603905		1	6.7	1	1	0.27509	-0.560525		1	3.3	1	1	0.185446	-0.731782		1
	1652	Tb927.8.1890	cytochrome c1, heme protein, mitochondrial precursor		D6XKS6	30.071	28.3	0	1		0.232232	-0.634078	0.000890244	3.05049	21.3	6	6	0.22012	-0.65734	11.259	7	28.3	6	6	0.22474	-0.64832	7.2087	8	21.3	6	6	0.253177	-0.596575	57.626	11
	359	Tb927.10.14250	hypothetical protein, conserved		Q388H7	33.358	12.8	0	1		0.229204	-0.639777	0.00289617	2.53818	9.7	2	2	0.22755	-0.642923	17.765	2	9.7	2	2	0.20049	-0.697907	4.5352	2	9	2	2	0.263936	-0.578502	53.766	2
	845	Tb927.11.4260	hypothetical protein, conserved		Q385Z1	27.838	8	0	1		0.227668	-0.642698	0.00188953	2.72365	8	2	2	0.22867	-0.640791	15.062	2	4.4	1	1	0.22667	-0.644606		1	0	0	0
	1476	Tb927.6.830	hypothetical protein, conserved		Q585G3	22.112	13.8	0	1		0.220097	-0.657386	0.00718121	2.1438	3.6	1	1	0.27968	-0.553339		1	6.6	1	1	0.17974	-0.745355		1	13.3	3	3	0.212098	-0.673463	16.9	2
	1338	Tb927.5.3390	ADG1, pseudogene			13.175	33.1	0	1		0.218641	-0.660269	0.000416995	3.37987	26.3	5	5	0.23192	-0.634662	26.946	4	33.1	6	6	0.20873	-0.680415	26.323	5	26.3	4	4	0.215908	-0.665731	9.2892	6
	1764	Tb927.8.7040	hypothetical protein, conserved		Q57YR1	21.365	27	0	1		0.215005	-0.667551	0.00116635	2.93317	27	4	4	0.20186	-0.69495	25.812	5	27	4	4	0.20632	-0.685459	14.785	5	24.9	3	3	0.238646	-0.622245	21.128	3
	1682	Tb927.8.3090	hypothetical protein, conserved		Q57W64	16.292	20.7	0	1		0.209907	-0.677972	0.00941239	2.0263	20.7	3	3	0.261	-0.583359	45.223	3	14.1	2	2	0.15646	-0.805597	9.8453	2	14.1	2	2	0.226485	-0.64496	40.663	3
	1281	Tb927.5.1060	mitochondrial processing peptidase, beta subunit, putative,metallo-peptidase, Clan ME, Family M16		Q57W51	54.122	44	0	1		0.204792	-0.688688	0.0010723	2.96968	41.5	16	16	0.20268	-0.693189	18.176	30	44	17	17	0.18822	-0.725334	33.393	30	41.5	16	16	0.225144	-0.647539	71.718	38
	1139	Tb927.3.4480	hypothetical protein, conserved		Q580J4	17.043	14.2	0	1		0.203544	-0.691341	0.00310391	2.50809	14.2	2	2	0.17071	-0.767741	22.179	3	6.8	1	1	0.21736	-0.66282	23.967	2	14.2	2	2	0.227268	-0.643463	2.5731	2
	1892	Tb927.9.5000	hypothetical protein, conserved		Q38F50	31.326	14.2	0	1		0.200244	-0.698441	0.00178911	2.74736	10.6	2	2	0.22361	-0.650509		1	9.9	2	2	0.17683	-0.752444	10.717	2	9.9	2	2	0.203062	-0.692371		1
	1258	Tb927.4.4620	cytochrome oxidase subunit VIII (COXVIII)	COXVIII	Q583E7	18.729	15.9	0	1		0.198888	-0.701391	0.0116376	1.93414	15.9	2	2	0.20557	-0.68704	2.7632	2	15.9	2	2	0.14448	-0.840192	21.261	4	9.6	1	1	0.264887	-0.57694		1
	326	Tb927.10.12840*	mitochondrial carrier protein (MCP12)	MCP12*	Q388W2	33.131	55.9	0	1		0.198078	-0.703164	0.0143448	1.8433	52	19	19	0.16023	-0.795256	178.68	83	52	19	19	0.16552	-0.78115	157.41	95	55.6	21	21	0.293032	-0.533085	147.89	111
	445	Tb927.10.280	cytochrome oxidase subunit VI (COXVI)	COXVI	Q38CL0	19.154	50	0	1		0.197865	-0.70363	0.0110197	1.95783	44.3	6	6	0.17846	-0.748459	13.049	12	44.3	6	6	0.15695	-0.804239	7.0853	9	50	7	7	0.276572	-0.558192	13.857	13
	839	Tb927.11.3980	mitochondrial processing peptidase alpha subunit, putative,metallo-peptidase, Clan ME, Family M16		Q386B6	57.037	46.9	0	1		0.193093	-0.714234	0.00130114	2.88568	46.3	20	20	0.18398	-0.735229	70.02	32	43.2	17	17	0.18008	-0.744535	81.48	25	45	18	18	0.217302	-0.662937	21.732	30
	105	Tb11.0400;Tb927.11.7700;Tb11.0300	P27 protein, putative (P27)	P27		27.701	50.6	0	3		0.192961	-0.714531	0.00809675	2.09169	39.8	10	10	0.17248	-0.763261	11.321	17	50.6	11	11	0.16071	-0.793957	18.371	15	34.9	9	9	0.259195	-0.586373	58.632	16
	1611	Tb927.7.7090	hypothetical protein, conserved		Q57XS9	17.127	15.8	0	1		0.1924	-0.715796	0.00578006	2.23807	15.8	2	2	0.17678	-0.752567	10.813	3	15.8	2	2	0.16347	-0.786562	14.034	3	9.9	1	1	0.246457	-0.608259		1
	659	Tb927.11.12040	hypothetical protein, conserved		Q382X7	12.331	38.3	0	1		0.189089	-0.723334	0.01199	1.92118	23.4	2	2	0.16416	-0.784733	27.034	3	38.3	3	3	0.1512	-0.820448	6.9076	4	7.5	1	1	0.272383	-0.56482	134.66	4
	1753	Tb927.8.6410	short-chain dehydrogenase, putative		Q57YP2	52.913	17.9	0	1		0.18467	-0.733605	0.00519466	2.28444	17.9	7	7	0.17351	-0.760675	26.644	6	13.1	5	5	0.15525	-0.808968	11.245	4	17.9	7	7	0.233792	-0.63117	91.919	6
	1360	Tb927.5.520	stomatin-like protein, putative		Q57VW1	55.979	39.4	0	1		0.183413	-0.736571	0.00206548	2.68498	39.4	20	20	0.1782	-0.749092	26.802	33	38.8	17	17	0.16317	-0.78736	15.307	34	38.8	18	18	0.212197	-0.673261	24.948	35
	569	Tb927.10.8320	cytochrome oxidase subunit IX (COXIX)	COXIX	Q38AD2	13.786	29	0	1		0.179668	-0.74553	0.0074875	2.12566	20.2	2	2	0.15715	-0.803686	13.824	5	29	3	3	0.15244	-0.816901	14.296	5	29	3	3	0.242101	-0.616003	22.109	5
	1843	Tb927.9.14160	rieske iron-sulfur protein, mitochondrial precursor (RISP)	RISP	Q38D40	33.655	40.4	0	1		0.178661	-0.74797	0.000767961	3.11466	36.7	10	10	0.17336	-0.761051	15.513	12	40.4	11	11	0.16768	-0.775519	11.204	11	35.7	10	10	0.196182	-0.70734	69.289	11
	520	Tb927.10.6200	hypothetical protein, conserved		Q38AY6	12.255	21.2	0	1		0.178363	-0.748695	0.00765102	2.11628	13.5	1	1	0.17612	-0.754191	9.6496	3	21.2	2	2	0.13806	-0.859932	11.065	3	21.2	2	2	0.233367	-0.631961	3.6655	3
	1320	Tb927.5.2830	hypothetical protein, conserved		Q57ZV9	20.256	5.4	0	1		0.172749	-0.762583	0.00294844	2.53041	5.4	1	1	0.17416	-0.759052		1	5.4	1	1					5.4	1	1	0.17135	-0.766115	13.171	2
	549	Tb927.10.7620	mitochondrial ATP-dependent zinc metallopeptidase, putative,metallo-peptidase, Clan MA(E) Family M41		Q38AK2	71.088	29.4	0	1		0.171823	-0.764919	0.00122213	2.91288	26.3	13	13	0.1702	-0.76904	44.962	15	24.7	15	15	0.15521	-0.80908	14.908	14	20.9	13	13	0.192027	-0.716638	18.649	17
	506	Tb927.10.5660	heat shock protein, putative		Q38B38	37.873	23.6	0	1		0.170954	-0.767121	0.00125196	2.90241	23.6	6	6	0.16775	-0.775337	30.439	6	23.6	6	6	0.15505	-0.809528	11.194	5	21.2	5	5	0.19209	-0.716496	20.921	4
	480	Tb927.10.4280	hypothetical protein, conserved		Q38BH2	24.055	34.8	0	1		0.166948	-0.77742	0.00101371	2.99409	8.5	2	2	0.15512	-0.809332	15.654	3	30.8	5	5	0.16059	-0.794282	11.083	4	12.4	3	3	0.18679	-0.728646	18.264	3
	534	Tb927.10.7090	alternative oxidase (AOX)	AOX	Q38AQ4	37.59	21.6	0	1		0.15552	-0.808215	0.00115414	2.93774	13.7	3	3	0.13717	-0.862741	45.939	3	18.5	4	4	0.16333	-0.786934	4.9927	3	9.1	3	3	0.167892	-0.774969	25	3
	479	Tb927.10.4240	hypothetical protein, conserved		Q38BH6	14.753	51.7	0	1		0.143625	-0.842769	0.00106786	2.97148	51.7	8	8	0.13939	-0.855768	17.3	9	40	6	6	0.13102	-0.882662	10.269	10	40	7	7	0.162227	-0.789877	8.0515	10
	1313	Tb927.5.2560	hypothetical protein, conserved		Q582B1	8.7229	30.1	0	1		0.133575	-0.874275	0.00231559	2.63534	30.1	2	2	0.12208	-0.913355	3.92	3	30.1	2	2	0.12039	-0.91941	15.859	4	30.1	2	2	0.162159	-0.79006	4.7412	4
	762	Tb927.11.16510	hypothetical protein, conserved		Q381D5	16.327	28.8	0	1		0.13243	-0.878013	0.00266524	2.57426	28.8	3	3	0.11389	-0.943514	9.1673	4	18.5	2	2	0.12596	-0.899767	6.8259	4	28.8	4	4	0.161899	-0.790757	38.962	8
	460	Tb927.10.3290	hypothetical protein, conserved		Q38BR8	30.83	8.4	0.0011827	1		0.499407	-0.301545	0.050075	1.30038	8.4	2	2	0.47281	-0.325313	137.19	2	8.4	2	2	0.5275	-0.277778	142.63	2	0	0	0
	1367	Tb927.5.750	hypothetical protein, conserved		Q57VG3	24.837	11.1	0	1		0.375277	-0.425649	0.0504029	1.29754	7.4	1	1	0.50381	-0.297733		1	7.4	1	1	0.43862	-0.357912		1	11.1	2	2	0.239166	-0.621301		1
	1619	Tb927.7.7450	GTP-binding protein, putative		Q57TY2	68.482	5.8	0	1		0.937608	-0.0279787	0.050454	1.2971	5.8	2	2	0.96565	-0.0151803	16.641	3	5.8	2	2	0.92878	-0.0320871	11.263	3	5.8	2	2	0.919033	-0.0366688	7.6267	3
	1933	Tb927.9.8260	rhomboid-like protein,serine peptidase, Clan S- , family S54, putative		Q38ED9	36.786	15.5	0	1	TimRhom I	0.828872	-0.0815127	0.050561	1.29618	15.5	4	4	0.88202	-0.0545216	21.311	8	15.5	4	4	0.76152	-0.118319	13.248	7	15.5	4	4	0.847817	-0.0716979	17.948	8
	609	Tb927.11.10050	hypothetical protein, conserved		Q383S4	12.051	14.7	0	1		0.735522	-0.133405	0.0507844	1.29427	14.7	1	1	0.71768	-0.144069		1	0	0	0					14.7	1	1	0.753807	-0.12274	22.115	2
	1517	Tb927.7.2630	hypothetical protein, conserved		Q57XL1	99.937	1.6	0	1		0.680645	-0.167079	0.0508241	1.29393	1.6	1	1	0.76312	-0.117407		1	1.6	1	1	0.56965	-0.244392		1	1.6	1	1	0.725374	-0.139438		1
	643	Tb927.11.11380	hypothetical protein, conserved		Q383E0	61.504	7.3	0	1		0.452918	-0.34398	0.0515502	1.28777	7.3	3	3	0.64676	-0.189257	24.43	3	7.3	3	3	0.41862	-0.37818	14.71	3	7.3	3	3	0.343159	-0.464504	8.8497	3
	1586	Tb927.7.5760	nuclear transport factor 2 protein, putative (NFT2)	NFT2	Q582J1	15.812	19.3	0	1		0.942189	-0.025862	0.0518799	1.285	19.3	2	2	0.96477	-0.0155762	9.8382	3	8.9	1	1	0.94358	-0.0252213		1	19.3	2	2	0.91878	-0.0367885	17.398	4
	1655	Tb927.8.1990	peroxidoxin,tryparedoxin peroxidase (TRYP2)	TRYP2	D6XKT6	25.631	46.9	0	1		0.759385	-0.119538	0.0519327	1.28456	46.9	12	12	0.86501	-0.0629789	12.593	27	45.1	11	11	0.70556	-0.151466	11.21	26	45.1	11	11	0.717515	-0.144169	10.005	27
	1382	Tb927.6.1450	hypothetical protein, conserved		Q585A2	31.393	6.4	0.0027503	1		4.19231	0.622454	0.0520673	1.28343	6.4	2	2	7.2538	0.860566	39.42	3	6.4	2	2	4.5217	0.655302	52.883	3	6.4	2	2	2.24643	0.351494	120.25	2
	385	Tb927.10.15170	hypothetical protein, conserved		Q387Z4	77.347	20.6	0	1		0.900459	-0.045536	0.0521951	1.28237	14.2	8	8	0.91944	-0.0364766	16.984	11	20.6	12	12	0.92678	-0.0330233	18.917	11	12.4	7	7	0.856825	-0.0671081	26.957	12
	1155	Tb927.3.5340	Hsc70-interacting protein (Hip), putative		Q580U1	42.028	6.2	0	1		1.55275	0.191102	0.0523877	1.28077	6.2	2	2	1.9124	0.281579	17.384	2	6.2	2	2	1.3698	0.136657	6.7494	3	6.2	2	2	1.42912	0.15507	13.405	3
	161	Tb927.10.15650;Tb11.v5.0465	tRNA pseudouridine synthase A-like protein		Q387U9	64.812	9.5	0	2		0.771343	-0.112752	0.0524251	1.28046	6.6	3	3	0.71857	-0.143531	16.656	3	9.5	4	4	0.87261	-0.0591798	31.943	3	4.5	2	2	0.731904	-0.135546	24.181	2
	654	Tb927.11.11680	2-oxoglutarate dehydrogenase E2 component, putative		Q383B2	41.143	46.2	0	1		0.901594	-0.044989	0.0527425	1.27784	46.2	17	17	0.94252	-0.0257094	18.815	32	46.2	17	17	0.86513	-0.0629186	24.607	28	39.2	15	15	0.898796	-0.0463391	14.33	26
	1741	Tb927.8.5780	phosphatase of regenerating liver-type phosphatase, putative		Q57YH9	19.422	27.3	0	1		0.904868	-0.043415	0.0530012	1.27571	27.3	4	4	0.94106	-0.0263827	9.6827	5	22.2	3	3	0.86634	-0.0623116	8.225	4	27.3	4	4	0.90876	-0.0415506	9.2499	6
	1132	Tb927.3.4030	hypothetical protein, conserved		Q57WD9	135.25	13.8	0	1		0.831247	-0.0802699	0.0531337	1.27463	10	9	9	0.90732	-0.0422395	4.3027	9	12.4	10	10	0.7856	-0.104799	10.432	8	12.2	11	11	0.805802	-0.0937718	110.19	11
	1350	Tb927.5.4040	hypothetical protein, conserved		Q57Z45	94.263	11.6	0	1		0.852217	-0.0694497	0.0531338	1.27463	11.6	7	7	0.91972	-0.0363444	11.779	7	9.7	6	6	0.81362	-0.0895784	21.719	6	10.5	6	6	0.82713	-0.0824263	13.994	7
	622	Tb927.11.10480	hypothetical protein, conserved		Q383N1	106.94	31.3	0	1		0.885006	-0.0530537	0.0534569	1.272	28.4	19	19	0.93847	-0.0275796	21.981	27	23	16	16	0.86322	-0.0638785	19.58	22	28.9	20	20	0.855652	-0.067703	37.45	31
	1644	Tb927.8.1590	ubiquitin-protein ligase, putative (upl3)	upl3	Q580G4	470.71	7.9	0	1		1.80971	0.257609	0.0537414	1.26969	0.8	3	3	1.3683	0.136181	62.12	3	6.9	26	26	2.1988	0.342186	31.13	36	6.6	25	25	1.96998	0.294461	44.677	33
	1434	Tb927.6.3930	hypothetical protein, conserved		Q585Z1	49.246	11	0	1		1.11625	0.0477619	0.0542084	1.26593	11	4	4	1.135	0.0549959	18.962	4	11	4	4	1.0594	0.02506	19.273	4	8.7	3	3	1.15672	0.06323	5.7517	3
	1769	Tb927.8.7380;Tb927.4.5050	dihydrolipoamide dehydrogenase, point mutation,acetoin dehydrogenase e3 component, putative		Q57YU0	60.014	22.5	0	2		0.900821	-0.0453613	0.0542107	1.26591	17.2	8	8	0.93522	-0.0290862	9.2064	11	22.5	10	10	0.85831	-0.0663558	5.3511	9	22.5	10	10	0.910664	-0.0406419	12.88	14
	456	Tb927.10.3250	hypothetical protein, conserved		Q38BS2	35.309	3.6	0.0070806	1		1.06525	0.0274523	0.0542945	1.26524	3.6	1	1	1.0955	0.0396124		1	3.6	1	1	1.039	0.0166155		1	3.6	1	1	1.06201	0.0261289		1
	1368	Tb927.5.760	cell cycle sequence binding phosphoprotein (RBP33), putative		Q57VG4	79.048	4.2	0	1		1.09555	0.0396319	0.0544741	1.26381	4.2	2	2	1.1358	0.0553019	12.355	2	4.2	2	2	1.1004	0.0415506	9.1924	2	4.2	2	2	1.05207	0.0220433		1
	1734	Tb927.8.5580	hypothetical protein, conserved		Q57X24	526.41	0.6	0	1		1.1702	0.0682607	0.0546405	1.26249	0.3	1	1	1.2632	0.101472		1	0.6	2	2	1.1211	0.0496444	7.7547	3	0.6	2	2	1.13153	0.0536657	2.3092	2
	1662	Tb927.8.2180	hypothetical protein, conserved		Q581W4	18.676	18.3	0	1		0.319733	-0.495212	0.0547249	1.26181	9.8	1	1	0.28981	-0.537887		1	0	0	0					18.3	2	2	0.352746	-0.452538	9.8738	2
	995	Tb927.2.1800	DNA polymerase delta catalytic subunit, putative		Q585S7	116.55	2.5	0	1		1.36953	0.136571	0.0548868	1.26053	2.5	2	2	1.5088	0.178632		1	2.5	2	2	1.1766	0.0706288		1	2.5	2	2	1.44695	0.160453	19.232	2
	634	Tb927.11.10880	hypothetical protein, conserved		Q383J1	48.493	8.4	0	1		0.705037	-0.151788	0.0550052	1.2596	8.4	3	3	0.8139	-0.089429	34.313	3	5.8	2	2	0.60541	-0.21795	9.3325	2	5.8	2	2	0.711238	-0.147985	12.797	2
	767	Tb927.11.1670	cysteine desulfurase		Q386Y7	48.151	23.3	0	1		0.853424	-0.0688351	0.055171	1.25829	19.5	6	6	0.9164	-0.0379149	32.275	7	19.5	6	6	0.80166	-0.0960098	8.5673	5	20.4	6	6	0.846095	-0.0725807	7.1315	6
	758	Tb927.11.16460	hypothetical protein, conserved		Q381E0	82.494	4	0	1		0.616821	-0.209841	0.0551948	1.2581	4	2	2	0.73935	-0.13115	11.447	2	4	2	2	0.64305	-0.191755	23.839	3	4	2	2	0.493608	-0.306618	58.876	2
	318	Tb927.10.12430	hypothetical protein, conserved		Q389A0	73.017	19.9	0	1		0.955719	-0.0196698	0.0555654	1.2552	17.3	10	10	0.97724	-0.00999876	26.68	14	19.9	12	12	0.94429	-0.0248946	26.491	28	13.3	7	7	0.945984	-0.0241161	24.131	14
	1000	Tb927.2.2220	hypothetical protein, conserved		Q586K2	34.219	11.5	0	1		0.797235	-0.0984137	0.0556689	1.25439	11.5	2	2	0.71926	-0.143114	45.649	2	11.5	2	2	0.87138	-0.0597924	0.54872	2	11.5	2	2	0.808473	-0.0923346	9.6634	3
	1359	Tb927.5.510	hypothetical protein, conserved		Q57VW2	14.154	17.3	0	1		0.635409	-0.196947	0.0559117	1.2525	9.4	1	1	0.68664	-0.163271	3.25	2	9.4	1	1	0.73323	-0.13476	4.9053	2	17.3	2	2	0.509554	-0.29281	18.154	2
	1080	Tb927.3.1820	mitochondrial RNA binding complex 1 subunit (MRB1820)	MRB1820	Q57ZC9	25.432	42.9	0	1		0.875912	-0.0575395	0.0559359	1.25231	40	10	10	0.93001	-0.0315124	8.9995	18	42.9	11	11	0.83091	-0.080446	13.041	19	40	10	10	0.869641	-0.0606601	15.753	18
	390	Tb927.10.15360	hypothetical protein, conserved			191.99	10.9	0	1		1.2217	0.0869632	0.0561751	1.25046	10.3	13	13	1.3456	0.128916	24.475	13	9.8	12	12	1.1418	0.05759	16.013	15	10.3	13	13	1.18682	0.0743837	14.452	19
	773	Tb927.11.1680	vesicular-fusion protein SEC18, putative		Q386Y6	97.907	1.9	0	1		0.449394	-0.347372	0.0562231	1.25009	1.9	2	2	0.54862	-0.260728	85.888	2	1.9	2	2	0.54709	-0.261941	84.138	2	1.9	2	2	0.30238	-0.519447	56.13	3
	1226	Tb927.4.3130	Spef1,flagellar component		Q583Z0	30.637	30.5	0	1		1.15904	0.0640993	0.0562571	1.24982	30.5	7	7	1.2026	0.0801212	3.5998	4	30.5	7	7	1.0773	0.0323367	6.8421	5	22.9	5	5	1.20182	0.0798401	14.439	4
	1373	Tb927.5.940	NADH-dependent fumarate reductase, putative		Q57W39	87.388	28.4	0	1		1.13038	0.0532251	0.0562617	1.24979	22.4	15	3	1.1351	0.0550341	8.8067	5	24	16	3	1.1888	0.0751088	7.3935	4	28.4	19	5	1.07037	0.0295322	10.522	5
	588	Tb927.10.9420	ATP-dependent chaperone, putative,mitochondrial chaperone BCS1, putative		Q38A33	59.563	4.1	0	1		0.569961	-0.244155	0.0567077	1.24636	4.1	1	1	0.54205	-0.265961		1	4.1	1	1	0.59931	-0.222348		1	4.1	1	1
	853	Tb927.11.4490	long-chain-fatty-acid-CoA ligase, putative,acyl-CoA synthetase, putative,fatty acid thiokinase (long chain), putative		Q385W8	73.435	5.7	0	1		0.499148	-0.301771	0.0567606	1.24595	5.7	2	2	0.55086	-0.258959	20.893	2	5.7	2	2	0.35652	-0.447916	11.914	2	2.7	1	1	0.633232	-0.198437		1
	746	Tb927.11.15820	superoxide dismutase, putative		Q381K4	36.047	24.3	0	1		0.836184	-0.0776981	0.0568107	1.24557	20.4	5	5	0.77245	-0.11213	40.982	7	24.3	6	6	0.83985	-0.0757983	40.947	8	24.3	6	6	0.901226	-0.0451664	23.455	8
	731	Tb927.11.15040	chaperonin HSP60, mitochondrial precursor, putative,heat shock protein 60 (Cpn60)	Cpn60	Q381T1	64.159	22.6	0	1		0.806646	-0.0933172	0.0581625	1.23536	22.6	10	10	0.88946	-0.0508736	32.719	11	22.6	10	10	0.73756	-0.132203	42.948	11	22.6	10	10	0.800064	-0.0968753	38.674	10
	645	Tb927.11.11470	hypothetical protein, conserved		Q383D1	32.022	7.8	0	1		0.655806	-0.183225	0.0584311	1.23336	7.8	2	2	0.71487	-0.145773	15.63	2	7.8	2	2	0.74384	-0.12852	1.3313	2	7.8	2	2	0.53042	-0.27538	28.508	2
	1013	Tb927.2.3030	ATP-dependent Clp protease subunit, heat shock protein 78 (HSP78), putative		Q587G1	90.664	17.7	0	1		0.881952	-0.054555	0.0585141	1.23274	13.5	8	8	0.90398	-0.0438412	10.068	11	16.9	10	10	0.82802	-0.0819592	16.401	14	14.4	9	9	0.916506	-0.0378646	20.707	13
	1721	Tb927.8.5120	cytochrome c		Q57UI4	12.3	35.1	0	1		0.883549	-0.0537692	0.058719	1.23122	35.1	3	3	0.91569	-0.0382515	18.639	6	35.1	4	4	0.82994	-0.0809533	13.362	3	35.1	3	3	0.907606	-0.0421028	24.456	6
	1922	Tb927.9.7210	mitochondrial exoribonuclease DSS-1,exoribonuclease DSS-1 (EMBL:AY233297)		Q38EM3	83.345	1.3	0	1		0.850223	-0.0704669	0.0589373	1.22961	1.3	1	1	0.89431	-0.0485119		1	1.3	1	1	0.87713	-0.056936		1	1.3	1	1	0.783515	-0.105953		1
	601	Tb927.10.9890;Tb11.v5.0458	hypothetical protein, conserved		Q389Y7	97.192	10.3	0	2		1.06343	0.0267078	0.0592179	1.22755	8.8	6	6	1.0332	0.0141844	14.181	5	9.1	6	6	1.0904	0.0375858	30.353	5	10.3	7	7	1.06746	0.0283531	39.843	7
	1149	Tb927.3.5000	hypothetical protein, conserved		Q582N7	63.071	5.5	0.0011682	1		0.805006	-0.0942006	0.0592701	1.22716	5.5	2	2	0.89284	-0.0492264	5.2906	2	5.5	2	2	0.73912	-0.131285	7.3287	2	5.5	2	2	0.790514	-0.102091	3.628	2
	1079	Tb927.3.1810	hypothetical protein, conserved		Q57ZD0	36.117	7.1	0.0011786	1		0.672579	-0.172257	0.0595107	1.22541	7.1	2	2	0.73331	-0.134712		1	7.1	2	2	0.75495	-0.122082	6.6476	2	3.7	1	1	0.549571	-0.259976		1
	204	Tb927.9.3590;Tb11.v5.0904	monothiol glutaredoxin, putative		Q38FH2	20.43	6.5	0.00059453	2		0.316802	-0.499212	0.0596588	1.22433	6.5	1	1	0.28436	-0.546131		1	0	0	0					6.5	1	1	0.352945	-0.452293	27.315	2
	1503	Tb927.7.210	proline dehydrogenase		Q57U33	63.858	54.1	0	1		0.881868	-0.0545966	0.0597175	1.2239	52	25	25	0.91974	-0.0363349	20.59	61	54.1	26	26	0.82784	-0.0820536	26.507	58	53.6	25	25	0.900739	-0.0454012	16.771	59
	149	Tb927.1.1370;Tb11.v5.0391	rRNA biogenesis protein, putative		Q4GZ82	75.103	8.8	0	2		0.793229	-0.100601	0.0604855	1.21835	7.5	5	5	0.8832	-0.0539409	7.3556	5	8.8	6	6	0.78647	-0.104318	14.721	6	7.5	5	5	0.718546	-0.143546	18.104	7
	1537	Tb927.7.3270	hypothetical protein, conserved		Q57WE2	90.386	1.1	0.0016949	1		0.789049	-0.102896	0.0608707	1.21559	1.1	1	1	0.78305	-0.106211		1	1.1	1	1	0.71244	-0.147252		1	1.1	1	1	0.880592	-0.0552254	35.24	2
	183	Tb927.2.830;Tb11.v5.0655	retrotransposon hot spot protein (RHS, pseudogene), putative,retrotransposon hot spot protein 1 (RHS1), interrupted			40.504	19.3	0	2		1.12652	0.0517396	0.0608876	1.21547	19.3	6	2	1.1673	0.0671825		1	19.3	6	2	1.156	0.0629578	10.645	2	15.9	5	1	1.05945	0.0250786		1
	459	Tb927.10.3280	60S ribosomal proteins L38, putative		Q38BR9	9.5664	43.9	0	1		1.09606	0.0398355	0.0610934	1.21401	36.6	6	4	1.1351	0.0550341	9.3406	9	36.6	6	4	1.1075	0.0443437	25.258	9	43.9	7	5	1.04744	0.0201285	18.2	10
	1027	Tb927.2.4240	GTP binding protein, putative		Q586V0	40.685	26.2	0	1		0.733945	-0.134336	0.0613587	1.21212	22.9	6	6	0.84329	-0.074023	12.518	7	20.7	6	6	0.73442	-0.134056	19.327	5	17.4	5	5	0.638366	-0.19493	18.841	4
	939	Tb927.11.7510;Tb927.11.7460	glucose-regulated protein 78, putative,luminal binding protein 1 (BiP), putative			71.434	47.6	0	2		0.938709	-0.0274691	0.0614499	1.21148	44.3	25	25	0.96851	-0.0138959	26.01	33	44.3	25	25	0.91598	-0.038114	19.84	31	46.1	25	25	0.932401	-0.0303973	17.448	33
	291	Tb927.10.11260	hypothetical protein, conserved		Q389L3	22.384	7.5	0.0099372	1		0.596776	-0.224189	0.0614598	1.21141	7.5	1	1	0.59101	-0.228405		1	7.5	1	1	0.47534	-0.322996		1	7.5	1	1	0.756544	-0.121166		1
	512	Tb927.10.5900	hypothetical protein, conserved		Q38B14	51.739	2.8	0	1		0.725784	-0.139193	0.0617928	1.20906	2.8	1	1	0.77148	-0.112675	4.2756	2	2.8	1	1	0.61519	-0.210991	15.613	2	2.8	1	1	0.805542	-0.0939117	19.525	2
	304	Tb927.10.11820	hypothetical protein, conserved		Q389F9	39.072	20.7	0	1		0.809023	-0.092039	0.0618239	1.20884	12.6	2	2	0.87374	-0.0586178	1.5207	2	15	3	3	0.83391	-0.0788808	8.4643	3	20.7	5	5	0.726744	-0.138618	11.206	4
	1709	Tb927.8.4550	hypothetical protein, conserved		Q57UZ6	21.585	5.5	0.0011813	1		0.590827	-0.228539	0.0618704	1.20852	5.5	1	1	0.62193	-0.206258		1	5.5	1	1	0.56128	-0.25082		1	0	0	0
	770	Tb927.11.16740	chaperone protein DNAj, putative		Q381B2	42.846	19.3	0	1		0.853853	-0.0686167	0.0619715	1.20781	19.3	6	6	0.8385	-0.0764969	14.775	7	19.3	6	6	0.80359	-0.0949655	20.929	8	19.3	6	6	0.923873	-0.0343878	12.033	8
	928	Tb927.11.6850	hypothetical protein, conserved		Q384Y5	26.513	10	0	1		0.84287	-0.0742393	0.0621788	1.20636	10	3	3	0.91933	-0.0365286	60.052	6	10	3	3	0.7921	-0.10122	9.667	5	7.1	2	2	0.822301	-0.0849693	8.9196	6
	1599	Tb927.7.650	hypothetical protein, conserved		Q57VR1	105.93	31.5	0	1		0.902859	-0.0443801	0.0624616	1.20439	31.5	24	24	0.95257	-0.0211031	38.057	31	30.8	23	23	0.87769	-0.0566588	14.106	33	27.9	22	22	0.880282	-0.0553783	22.152	39
	571	Tb927.10.8430	40S ribosomal protein S12, putative		Q38AC1	16.061	31	0	1		1.04981	0.0211112	0.0626901	1.2028	31	4	4	1.0753	0.0315296	4.6485	6	31	4	4	1.0294	0.0125842	18.153	5	31	4	4	1.04525	0.0192197	8.964	8
	327	Tb927.10.12890	bifunctional aminoacyl-tRNA synthetase, putative	ProRS	Q388V7	90.96	3.1	0	1		1.08022	0.033513	0.0627771	1.2022	0	0	0					1.9	1	1	1.0885	0.0368284		1	3.1	2	2	1.07201	0.0301975	9.0031	3
	1560	Tb927.7.4060;Tb927.7.4070	calpain-like cysteine peptidase, putative,cysteine peptidase, Clan CA, family C2, putative		Q57UN6	12.873	16.5	0.0075717	2		0.899056	-0.0462132	0.0628869	1.20144	16.5	2	2	0.92877	-0.0320918	2.7439	2	16.5	2	2	0.92023	-0.0361036	25.402	2	7	1	1	0.850268	-0.0704442	22.567	2
	989	Tb927.11.9980	2-oxoglutarate dehydrogenase E1 component, putative		Q383T1	112.95	45.9	0	1		0.892355	-0.0494624	0.0629	1.20135	44.8	39	39	0.94267	-0.0256403	21.436	66	39.1	33	33	0.85013	-0.0705147	15.519	53	42.4	37	37	0.886682	-0.0522321	14.058	68
	927	Tb927.11.6830	hypothetical protein, conserved		Q384Y7	108.83	2.1	0	1		0.811203	-0.0908705	0.0631848	1.19939	2.1	2	2	0.82158	-0.0853501	20.051	3	2.1	2	2	0.73297	-0.134914	17.75	2	2.1	2	2	0.886446	-0.0523476	7.2715	2
	1738	Tb927.8.5680	hypothetical protein, conserved		Q57X14	66.873	2.8	0	1		0.767434	-0.114959	0.0632892	1.19867	2.8	1	1	0.87824	-0.0563868		1	2.8	1	1	0.69462	-0.158253		1	2.8	1	1	0.740905	-0.130237		1
	1195	Tb927.4.1810	hypothetical protein, conserved		Q581Q0	13.015	7.9	0.001692	1		0.617629	-0.209272	0.0647115	1.18902	7.9	1	1	0.79514	-0.0995564		1	7.9	1	1	0.52055	-0.283538		1	7.9	1	1	0.569217	-0.244722		1
	565	Tb927.10.8170	nuclear pore complex protein (NUP155), putative,nucleoporin, putative		Q38AE7	144.37	6.3	0	1		0.885267	-0.0529256	0.0648307	1.18822	4.6	5	5	0.83003	-0.0809062	43.893	5	5.3	6	6	0.90598	-0.0428814	74.698	6	6.3	7	7	0.922594	-0.0349892	40.63	6
	965	Tb927.11.9080	hypothetical protein, conserved		Q384C0	136.27	17.6	0	1		0.927551	-0.032662	0.0648478	1.1881	16.2	16	16	0.96365	-0.0160807	18.23	18	17.6	18	18	0.92021	-0.0361131	13.994	20	16.7	17	17	0.899928	-0.0457922	26.44	21
	349	Tb927.10.13800	hypothetical protein, conserved		Q388L9	34.401	30.3	0	1		1.16464	0.0661913	0.0653497	1.18476	30.3	8	8	1.2568	0.0992662	14.926	9	28.2	6	6	1.092	0.0382226	11.981	11	28.2	7	7	1.15103	0.0610852	17.77	15
	1015	Tb927.2.340	retrotransposon hot spot protein 4 (RHS4), putative		D7SGA2	97.84	40.9	0	1		0.879285	-0.0558702	0.0653918	1.18448	40.9	36	12	0.89456	-0.0483905	16.616	19	39	34	11	0.82256	-0.0848324	20.899	19	39	34	11	0.923873	-0.0343878	11.364	17
	1277	Tb927.4.840	hypothetical protein, conserved		Q580B2	45.618	2.7	0.0091153	1		0.770906	-0.112999	0.0654386	1.18417	2.7	1	1	0.84295	-0.0741982		1	2.7	1	1	0.80944	-0.0918153		1	2.7	1	1	0.671456	-0.172982		1
	1651	Tb927.8.1880	hypothetical protein, conserved		Q581Z4	22.189	10.5	0	1		0.873823	-0.0585768	0.0655135	1.18367	10.5	2	2	0.91928	-0.0365522	25.982	2	10.5	2	2	0.89122	-0.0500151	3.7985	2	10.5	2	2	0.814399	-0.089163	14.462	2
	1306	Tb927.5.2140	regulator of nonsense transcripts UPF1 (upf1)	upf1	Q582F1	93.324	2.1	0	1		0.876362	-0.0573165	0.0662412	1.17887	2.1	1	1	0.9398	-0.0269646		1	2.1	1	1	0.85754	-0.0667456		1	2.1	1	1	0.835143	-0.0782393		1
	1544	Tb927.7.3470	p22 protein precursor, putative		Q57WG2	30.144	8.1	0	1		0.275258	-0.56026	0.0664205	1.1777	3.1	1	1	0.31507	-0.501593		1	0	0	0					7.7	2	2	0.240477	-0.618926	3.52	2
	777	Tb927.11.1710	mitochondrial RNA binding protein 1,gBP21, MRP1 (GBP21)	GBP21	Q386Y3	23.253	45.1	0	1		0.807282	-0.092975	0.0673134	1.1719	45.1	9	9	0.90303	-0.0442978	21.293	8	45.1	9	9	0.78599	-0.104583	48.623	9	35	7	7	0.741235	-0.130044	24.122	8
	176	Tb11.v5.0605;Tb927.10.14140	pyruvate kinase 1, putative			49.938	11.4	0	2		1.23552	0.0918492	0.0673434	1.1717	4.4	2	2	1.2188	0.0859324	21.613	2	11.4	4	4	1.3741	0.138018	15.069	4	11.4	4	4	1.12615	0.0515968	36.504	6
	860	Tb927.11.4690	mitochondrial DNA polymerase I protein B (POLIB)	POLIB	Q385U8	158.71	2.8	0	1		0.879703	-0.0556638	0.0677312	1.16921	1.3	2	2	0.93091	-0.0310923	32.855	2	2.2	3	3	0.82477	-0.0836671	10.892	3	2.4	3	3	0.886682	-0.0522321	7.414	3
	159	Tb11.v5.0551;Tb927.2.690;Tb11.v5.0448	leucine-rich repeat protein (LRRP), putative			121.1	0.9	0.0016968	3		1.16218	0.0652734	0.0681403	1.1666	0.9	1	1	1.1811	0.0722867		1	0	0	0					0.9	1	1	1.14356	0.0582601		1
	1685	Tb927.8.3160	hypothetical protein, conserved		Q57YZ7	18.646	10	0	1		0.717083	-0.144431	0.0684621	1.16455	10	1	1	0.81429	-0.0892209		1	10	1	1	0.75472	-0.122214		1	10	1	1	0.599988	-0.221857		1
	1905	Tb927.9.5900	glutamate dehydrogenase (GDH)	GDH	Q38EX6	112.11	58.9	0	1		0.835358	-0.0781272	0.0690184	1.16103	58.9	50	50	0.92189	-0.0353209	16.885	98	57.7	47	47	0.78465	-0.105324	21.321	93	56.5	47	47	0.805867	-0.0937368	22.742	104
	1064	Tb927.3.1160	hypothetical protein, conserved		Q57WZ7	27.697	7.3	0	1		0.752706	-0.123374	0.0698325	1.15594	7.3	1	1	0.74101	-0.130176	16.18	2	7.3	1	1	0.86971	-0.0606255		1	7.3	1	1	0.661726	-0.179322		1
	1921	Tb927.9.7190	oxidoreductase, putative		Q38EM5	49.92	12.1	0	1		0.800859	-0.096444	0.069983	1.15501	10.1	4	4	0.90451	-0.0435866	23.433	6	6.5	3	3	0.7379	-0.132002	13.716	4	12.1	5	5	0.769586	-0.113743	17.053	6
	1316	Tb927.5.2650	L-galactonolactone oxidase,D-arabinonolactone oxidase (GAL/ALO)	GAL/ALO	Q57ZU1	58.791	6.3	0	1		0.964702	-0.0156069	0.070135	1.15407	6.3	3	3	0.97334	-0.0117354	13.485	4	6.3	3	3	0.97552	-0.0107638	21.263	3	6.3	3	3	0.945537	-0.0243214	12.842	3
	823	Tb927.11.330	Nucleoporin,Myosin-like protein (TbMlp-1)	TbMlp-1	Q387L8	109.76	1.3	0	1		0.739773	-0.130901	0.0706163	1.15109	1.3	1	1	0.71535	-0.145481		1	1.3	1	1	0.76503	-0.116322	0.6708	2	0	0	0
	1744	Tb927.8.5860	50S ribosomal protein L17, putative		Q57YI7	35.06	9	0	1		0.831359	-0.0802114	0.0708095	1.14991	6	2	2	0.76061	-0.118838	17.978	2	6	2	2	0.91054	-0.040701	0.84343	2	9	3	3	0.829669	-0.0810952	4.1892	3
	1953	Tb927.9.9730	hypothetical protein, conserved		Q38E24	44.559	3.8	0.0011751	1		0.878842	-0.056089	0.0709033	1.14933	3.8	1	1	0.82206	-0.0850965		1	3.8	1	1	0.93157	-0.0307845		1	3.8	1	1	0.886368	-0.0523861		1
	1415	Tb927.6.3050	aldehyde dehydrogenase family, putative		Q583M9	59.689	2.8	0	1		0.694173	-0.158532	0.0709699	1.14893	2.8	1	1	0.7026	-0.153292		1	2.8	1	1	0.82422	-0.0839569		1	2.8	1	1	0.577634	-0.238347		1
	693	Tb927.11.13620	hypothetical protein, conserved		Q382H5	15.326	9.8	0	1		0.577832	-0.238198	0.0710077	1.14869	9.8	1	1	0.50642	-0.295489		1	9.8	1	1	0.48456	-0.314652		1	9.8	1	1	0.786225	-0.104453		1
	311	Tb927.10.12000	iron-sulfur cluster assembly protein, putative		Q389E2	11.772	33.3	0	1		0.820883	-0.0857185	0.0711563	1.14779	25.3	2	2	0.73442	-0.134056	26.695	2	21.2	2	2	0.86985	-0.0605556	9.3768	2	13.1	1	1	0.865876	-0.0625444	10.081	2
	1615	Tb927.7.740	chaperone protein DNAj, putative		Q57VS0	61.973	7.3	0	1		0.667767	-0.175375	0.0714963	1.14572	7.3	3	3	0.66446	-0.177531	1.1923	2	7.3	3	3	0.54932	-0.260175	3.106	2	1.5	1	1	0.815794	-0.0884196	58.012	2
	505	Tb927.10.5640	hypothetical protein, conserved		Q38B40	55.428	3.2	0	1		0.771622	-0.112595	0.0718157	1.14378	3.2	1	1	0.7123	-0.147337		1	3.2	1	1	0.89363	-0.0488423		1	3.2	1	1	0.721761	-0.141607		1
	1879	Tb927.9.3640	hypothetical protein, conserved		Q38FG8	22.632	18.2	0	1		0.793071	-0.100688	0.0720167	1.14257	18.2	3	3	0.83287	-0.0794228	8.6652	3	18.2	3	3	0.69617	-0.157285	14.59	3	18.2	3	3	0.860289	-0.0653556	11.665	3
	363	Tb927.10.14370	hypothetical protein, conserved		Q388G5	13.337	13.3	0	1		0.282261	-0.549349	0.0723383	1.14063	13.3	1	1	0.24432	-0.612041		1	0	0	0					13.3	1	1	0.326094	-0.486657		1
	1376	Tb927.6.990;Tb927.6.1060;Tb927.6.1050;Tb927.6.1000;Tb927.6.980;Tb927.6.970;Tb927.6.960;Tb927.6.1020;Tb927.6.1010;Tb927.6.1040;Tb927.6.1030	cysteine peptidase, Clan CA, family C1, Cathepsin L-like (CP)	CP	Q585E8	48.324	5.1	0.0022136	11		0.758668	-0.119948	0.07252	1.13954	0	0	0					5.1	2	2	0.73507	-0.133671	15.588	2	1.8	1	1	0.783024	-0.106225		1
	818	Tb927.11.3240	T-complex protein 1, zeta subunit, putative (TCP-1-zeta)	TCP-1-zeta	Q386I7	59.579	35.3	0	1		1.24635	0.0956396	0.0725268	1.1395	31.1	14	14	1.3872	0.142139	23.653	15	35.3	16	16	1.2504	0.097049	16.376	15	33.3	15	15	1.11617	0.0477308	18.323	13
	309	Tb927.10.11970	glutamine aminotransferase (GlnAT) (GlnAT)	GlnAT	Q389E5	48.334	16.8	0	1		1.24847	0.0963785	0.072817	1.13777	16.8	5	5	1.1364	0.0555312	18.123	4	16.8	5	5	1.4086	0.148788	16.608	4	16.8	5	5	1.21567	0.0848166	4.4046	4
	1480	Tb927.7.1010	hypothetical protein, conserved		Q57VU7	19.659	11.1	0	1		0.858339	-0.0663413	0.0735333	1.13352	11.1	3	3	0.93674	-0.0283809	5.8783	5	11.1	3	3	0.81604	-0.0882886	17.64	4	11.1	3	3	0.827267	-0.0823545	27.911	6
	1504	Tb927.7.2160	hypothetical protein, conserved		Q57XQ8	37.233	8.2	0	1		0.566678	-0.246664	0.0739666	1.13096	8.2	2	2	0.41513	-0.381816	37.403	2	8.2	2	2	0.72302	-0.14085	19.146	2	8.2	2	2	0.606281	-0.217326	12.938	3
	1502	Tb927.7.2070	heat shock protein DNAJ, putative		Q57V04	36.377	15.5	0	1		1.05867	0.0247591	0.074073	1.13034	13.4	6	6	1.0247	0.0105967	43.489	9	15.5	7	7	1.0721	0.0302353	15.948	11	15.5	7	7	1.08005	0.0334453	10.379	11
	1752	Tb927.8.620	KREPA3,RNA-editing complex protein MP42 (KREPA3)	KREPA3	D6XMN0	42.267	2.5	0.0017036	1		0.786881	-0.104091	0.074604	1.12724	2.5	1	1	0.90384	-0.0439084		1	2.5	1	1	0.73948	-0.131074		1	2.5	1	1	0.728969	-0.137291		1
	261	Tb927.1.640	BRCA2		Q4GZF5	176.31	1.8	0	1		1.26434	0.101865	0.0758326	1.12014	1.8	2	2	1.4395	0.158212	13.08	2	1.8	2	2	1.2313	0.0903639	6.8523	2	1.8	2	2	1.1403	0.0570202	3.5158	4
	895	Tb927.11.5710	chaperone protein DNAj, putative		Q385J7	47.743	10.6	0	1		0.306471	-0.51361	0.0761178	1.11851	5.9	2	2	0.35326	-0.451906	17.582	2	7.8	2	2	0.26588	-0.575314	33.39	2	0	0	0
	647	Tb927.11.11520	glycosomal membrane protein (PEX11)	PEX11	Q383C6	24.027	34.9	0	1		0.940919	-0.026448	0.0766938	1.11524	34.9	7	7	0.97523	-0.0108929	10.532	8	34.9	7	7	0.92482	-0.0339428	5.9113	7	26.6	6	6	0.923617	-0.0345081	20.303	9
	1216	Tb927.4.2600	hypothetical protein, conserved		Q584C7	181.38	1.5	0	1		1.29693	0.112915	0.0768374	1.11443	0.7	1	1	1.3397	0.127008		1	1.5	2	2	1.4526	0.162146	34.594	2	1.5	2	2	1.12096	0.0495913	25.584	2
	1042	Tb927.2.510	retrotransposon hot spot protein 4 (RHS4), putative		Q584M6	95.163	11.8	0	1		1.34628	0.129136	0.0773335	1.11163	10.5	8	1	1.5913	0.201752		1	11.8	9	2	1.2977	0.113174	14.583	2	10.5	8	1	1.18163	0.0724808		1
	729	Tb927.11.14980	hypothetical protein, conserved		Q381T7	58.419	5.5	0	1		0.707583	-0.150223	0.0777227	1.10945	3.2	1	1	0.8269	-0.082547		1	5.5	2	2	0.58322	-0.234168	14.363	2	5.5	2	2	0.734592	-0.133954	3.8586	2
	1740	Tb927.8.5760	hypothetical protein, conserved		Q57X06	53.809	5.6	0	1		0.760054	-0.119156	0.0778655	1.10865	5.6	3	3	0.69177	-0.160038	21.856	3	5.6	3	3	0.89379	-0.0487645	0.52086	2	5.6	3	3	0.710126	-0.148664	35.347	3
	740	Tb927.11.1550	hypothetical protein, conserved		Q386Z9	58.491	2.3	0	1		1.3077	0.116508	0.0781353	1.10715	0	0	0					2.3	1	1	1.3517	0.13088		1	2.3	1	1	1.26513	0.102137		1
	1171	Tb927.3.820	hypothetical protein, conserved		Q57WW5	22.174	17.6	0.0011527	1		0.811813	-0.0905441	0.0783156	1.10615	17.6	2	2	0.87749	-0.0567578		1	5.9	1	1	0.71812	-0.143803		1	5.9	1	1	0.849041	-0.0710715		1
	201	Tb11.v5.0837;Tb927.10.2900	importin beta-1 subunit, putative			63.469	5.6	0	2		1.11496	0.0472609	0.0784685	1.1053	5.6	2	2	1.0737	0.030883	19.436	2	5.6	2	2	1.1893	0.0752914	17.411	2	5.6	2	2	1.08545	0.0356084	21.463	2
	200	Tb927.10.1800;Tb11.v5.0832	hypothetical protein, conserved		Q38C62	38.251	34	0	2		1.13339	0.0543804	0.0784786	1.10525	29.6	11	11	1.2113	0.0832517	8.3562	13	34	12	12	1.129	0.0526939	17.648	13	34	12	12	1.06462	0.0271957	7.434	14
	1776	Tb927.8.7930;Tb11.v5.0821;Tb927.8.7910;Tb927.8.7940;Tb927.8.7870;Tb927.8.7920;Tb927.8.7900;Tb927.8.7890;Tb927.8.7590;Tb927.8.7860;Tb11.v5.0429	receptor-type adenylate cyclase GRESAG 4, putative		Q57U52	140.94	1.8	0.0091202	11		0.560459	-0.251456	0.078936	1.10272	1.1	1	1	0.69905	-0.155492	14.635	2	1.8	2	2	0.39841	-0.39967	91.11	2	1.1	1	1	0.632111	-0.199206	25.534	3
	606	Tb927.11.10020	short-chain dehydrogenase, putative		Q383S7	33.958	48.6	0	1		0.897531	-0.0469504	0.0792156	1.10119	45	13	13	0.95711	-0.0190381	29.156	26	47.9	13	13	0.86314	-0.0639188	9.8623	26	43.1	12	12	0.875197	-0.0578942	14.182	20
	1787	Tb927.9.10250	small nuclear ribonucleoprotein Sm-F (Sm-F)	Sm-F	Q38DY4	8.3616	10.7	0.0091251	1		1.1245	0.0509586	0.0802514	1.09555	0	0	0					10.7	1	1	1.1079	0.0445006		1	10.7	1	1	1.14134	0.0574166		1
	1452	Tb927.6.4540	3-hydroxy-3-methylglutaryl-CoA reductase, putative		Q587C0	45.944	36.6	0	1		0.903908	-0.0438756	0.0802879	1.09535	36.6	14	14	0.96012	-0.0176745	19.693	17	34.8	13	13	0.87029	-0.060336	21.428	20	36.6	14	14	0.883861	-0.0536162	11.036	17
	1109	Tb927.3.3110	hypothetical protein, conserved		Q57ZK1	118.8	4.9	0	1		1.09107	0.037854	0.0804168	1.09465	4.9	4	4	1.0351	0.0149823	23.196	4	3.4	3	3	1.1206	0.0494506	8.3183	3	3.4	3	3	1.11977	0.0491291	14.856	3
	840	Tb927.11.410	hypothetical protein, conserved		Q387L0	14.836	20.3	0	1		0.566421	-0.246861	0.0805469	1.09395	20.3	2	2	0.68144	-0.166572	22.652	4	20.3	2	2	0.40178	-0.396012	1.7507	2	20.3	2	2	0.663746	-0.177998	23.874	4
	362	Tb927.10.14350	hypothetical protein, conserved		Q388G7	10.907	9.3	0.0011574	1		0.573269	-0.241642	0.0810183	1.09142	9.3	1	1	0.61557	-0.210723	11.42	2	9.3	1	1					9.3	1	1	0.533874	-0.272561	61.533	2
	1293	Tb927.5.1520	heat shock protein HslVU, ATPase subunit HslU, putative		Q57VB1	52.53	35.8	0	1		0.825025	-0.083533	0.0820576	1.08588	35.8	12	12	0.92723	-0.0328125	17.686	18	35.8	12	12	0.78733	-0.103843	25.99	15	30.9	10	10	0.769231	-0.113943	13.717	15
	1031	Tb927.2.4520	hypothetical protein, conserved		Q586Q4	143.93	1	0	1		1.72609	0.237065	0.0829071	1.08141	0	0	0					1	1	1	1.607	0.206016		1	1	1	1	1.85401	0.268113		1
	1681	Tb927.8.3080	hypothetical protein, conserved		Q57W65	141.18	1.9	0	1		1.29753	0.113119	0.0833803	1.07894	1.9	2	2	1.1191	0.0488689	10.577	3	1.9	2	2	1.3234	0.121691	28.621	2	1.9	2	2	1.47501	0.168796	32.61	2
	277	Tb927.10.10640	hypothetical protein, conserved		Q389R4	10.717	10.4	0.0011547	1		0.329924	-0.481587	0.0839655	1.0759	10.4	1	1	0.38221	-0.417698		1	10.4	1	1	0.28479	-0.545475		1	0	0	0
	464	Tb927.10.3510;Tb11.v5.0886	hypothetical protein, conserved		Q38BP8	197.82	3.7	0	2		0.820655	-0.0858393	0.0849789	1.07069	3.2	5	5	0.72554	-0.139339	44.244	4	2.9	5	5	0.87024	-0.060361	10.322	5	2.1	3	3	0.87535	-0.0578182	30.971	3
	808	Tb927.11.2920	glycerolphosphate mutase, putative		Q386L9	33.71	2.4	0.0017045	1		0.798648	-0.0976445	0.0850314	1.07042	2.4	1	1	0.91365	-0.0392201	24.426	2	2.4	1	1	0.72153	-0.141746		1	2.4	1	1	0.772738	-0.111968		1
	276	Tb927.10.10610	protein tyrosine phosphatase, putative		Q389R7	25.449	5.7	0	1		0.972537	-0.0120937	0.0851902	1.06961	0	0	0					5.7	1	1	0.97619	-0.0104656		1	5.7	1	1	0.968898	-0.0137218		1
	1887	Tb927.9.4500	heat shock protein, putative,HSP70-like protein		Q38F93	91.117	6.2	0	1		0.873898	-0.0585394	0.0853133	1.06898	6.2	4	4	0.9482	-0.0231	5.804	3	6.2	4	4	0.82393	-0.0841097	25.659	5	6.2	4	4	0.854263	-0.0684085	14.858	4
	226	Tb927.1.1930	phosphatidylinositol 3-kinase, putative		Q4GZ26	324.21	7.2	0	1		1.44901	0.161071	0.0857312	1.06686	1.6	4	4	1.8228	0.260739	55.808	3	6.9	17	17	1.3336	0.125026	78.008	14	6.5	16	16	1.25155	0.0974478	15.591	16
	1361	Tb927.5.530	hypothetical protein, conserved		Q57VW0	71.4	6.1	0	1		0.657465	-0.182128	0.0859524	1.06574	6.1	3	3	0.85523	-0.0679171	32.732	4	6.1	3	3	0.58153	-0.235428	42.105	3	3.5	2	2	0.571429	-0.243038	41.092	3
	203	Tb11.v5.0897;Tb927.10.13200	hypothetical protein, conserved			66.644	6.7	0	2		0.385014	-0.414524	0.0859619	1.06569	5.3	2	2	0.33819	-0.470839	26.426	2	3.8	2	2	0.43832	-0.358209	76.304	2	0	0	0
	114	Tb927.7.4810;Tb11.v5.0163	hypothetical protein, conserved		Q57X97	52.176	17.7	0	2		0.786288	-0.104418	0.0859886	1.06556	17.7	4	4	0.67808	-0.168719	36.38	4	14	3	3	0.82552	-0.0832724	2.2887	3	9	2	2	0.868432	-0.0612639	3.5058	2
	87	Tb927.5.4500;Tb05.5K5.150	ras-like small GTPase, putative (TbSAR1)	TbSAR1	Q57X54	21.771	18	0	2		1.32715	0.122922	0.0864087	1.06344	10.3	2	2	1.4961	0.174961	50.841	2	12.4	2	2	1.1151	0.0473138	22.066	3	13.4	2	2	1.40117	0.14649	18.472	3
	884	Tb927.11.5460	hypothetical protein, conserved		Q385M2	23.411	10	0	1		0.828985	-0.0814532	0.0871899	1.05953	10	2	2	0.88336	-0.0538623	14.164	2	10	2	2	0.7363	-0.132945	29.866	2	3.6	1	1	0.875887	-0.057552		1
	1579	Tb927.7.5280	hypothetical protein, conserved		Q57ZG1	220.21	3.5	0	1		0.929603	-0.0317026	0.0873281	1.05885	2.9	5	5	0.94846	-0.022981	65.504	5	2.8	5	5	0.88772	-0.051724	29.673	4	2.2	4	4	0.954107	-0.0204027	31.568	5
	1249	Tb927.4.4350	hypothetical protein, conserved		Q57Y39	23.321	11.8	0	1		0.803703	-0.0949044	0.0874621	1.05818	11.8	2	2	0.91647	-0.0378817	6.8698	2	11.8	2	2	0.78194	-0.106827	11.97	2	11.8	2	2	0.724428	-0.140005	5.2797	3
	143	Tb927.10.5090;Tb11.v5.0338	hypothetical protein, conserved		Q38B92	20.825	7	0	2		1.24744	0.0960194	0.0890376	1.05043	7	1	1	1.3941	0.144294		1	7	1	1	1.2731	0.104863		1	7	1	1	1.09371	0.0389018		1
	1720	Tb927.8.5100	hypothetical protein, conserved		Q57UI2	313.77	6.2	0	1		0.781127	-0.107278	0.0893399	1.04895	0	0	0					6	16	16	0.75434	-0.122433	28.678	16	5.3	15	15	0.808865	-0.0921239	32.883	15
	552	Tb927.10.7760	hypothetical protein, conserved		Q38AI8	21.966	10.7	0.0096	1		0.386605	-0.412732	0.0894635	1.04835	10.7	2	2	0.70549	-0.151509	81.816	2	4.6	1	1	0.26177	-0.58208		1	4.6	1	1	0.312891	-0.504607		1
	1126	Tb927.3.3710	hypothetical protein, conserved		Q57WA7	28.86	5.8	0.0017007	1		0.734648	-0.13392	0.0896162	1.04761	5.8	1	1	0.86787	-0.0615453		1	5.8	1	1	0.61594	-0.210462		1	5.8	1	1	0.74173	-0.129754		1
	1730	Tb927.8.5490	hypothetical protein, conserved		Q57X33	71.722	13.5	0	1		0.906602	-0.0425833	0.0896857	1.04728	13.5	6	6	0.9649	-0.0155177	12.604	7	13.5	6	6	0.8861	-0.0525173	11.69	7	13.5	6	6	0.871536	-0.0597148	14.704	7
	416	Tb927.10.1730	hypothetical protein, conserved		Q38C69	39.265	7.6	0	1		0.857503	-0.0667644	0.089928	1.04611	7.6	2	2	0.83828	-0.0766109	9.752	3	7.6	2	2	0.79783	-0.0980896	25.308	3	2.2	1	1	0.942774	-0.0255926	24.747	2
	1339	Tb927.5.3400	calcium-translocating P-type ATPase,calcium pump		Q57Z55	110.32	7.5	0	1		0.921831	-0.0353487	0.0899415	1.04604	5.3	5	5	0.96584	-0.0150948	9.4937	6	7.5	7	7	0.8821	-0.0544822	34.797	7	6.3	6	6	0.919456	-0.0364692	24.643	7
	233	Tb927.1.2550;Tb927.1.2530;Tb927.1.2510;Tb927.1.2490;Tb927.1.2470;Tb927.1.2450;Tb927.1.2430	histone H3, putative			14.75	12.8	0	7		0.805316	-0.0940337	0.0906332	1.04271	12.8	2	2	0.82261	-0.084806	23.612	8	12.8	2	2	0.70677	-0.150722	73.64	6	12.8	2	2	0.898311	-0.0465732	19.361	9
	1675	Tb927.8.2820	hypothetical protein, conserved		Q57W90	141.11	1.2	0	1		2.27164	0.356339	0.0910872	1.04054	1.2	1	1	3.658	0.563244		1	1.2	1	1	2.199	0.342225		1	1.2	1	1	1.4573	0.163549	17.698	2
	946	Tb927.11.7850	hypothetical protein, conserved		Q384N3	19.449	33.5	0	1		1.20353	0.0804578	0.0911307	1.04034	33.5	5	5	1.3551	0.131971	5.2112	5	33.5	5	5	1.1537	0.0620929	9.2046	7	33.5	6	6	1.11509	0.0473092	28.667	6
	1059	Tb927.2.820;Tb11.v5.0670;Tb927.10.70;Tb11.v5.0532	retrotransposon hot spot protein (RHS, pseudogene), putative,retrotransposon hot spot protein 1 (RHS1), interrupted			60.527	25.2	0	4		1.06621	0.0278445	0.091636	1.03793	19.7	10	4	1.0841	0.0350693	10.836	4	25.2	13	5	1.0229	0.00983318	2.3148	4	25.2	13	5	1.09303	0.0386311	12.187	6
	317	Tb927.10.12330	zinc finger protein family member, putative (ZC3H34)	ZC3H34	Q389B0	22.365	36.6	0	1		0.883544	-0.0537716	0.0922389	1.03509	36.6	7	7	0.95789	-0.0186844	11.886	15	36.6	7	7	0.84528	-0.0729994	9.8926	14	36.6	7	7	0.851861	-0.0696311	16.056	13
	1272	Tb927.4.720	hypothetical protein, conserved		Q580A0	12.297	21	0	1		0.670842	-0.17338	0.0923789	1.03443	21	3	3	0.58184	-0.235196	64.058	4	21	2	2	0.59592	-0.224812	10.971	2	21	2	2	0.870701	-0.060131	17.072	2
	289	Tb927.10.11220	procyclic form surface phosphoprotein (PSSA-2)	PSSA-2	Q389L7	46.04	4	0.0011455	1		0.841775	-0.0748038	0.0925368	1.03369	4	1	1	0.86327	-0.0638534		1	0	0	0					4	1	1	0.820816	-0.0857542		1
	1349	Tb927.5.3980	hypothetical protein, conserved		Q57U68	43.71	12	0	1		0.830166	-0.0808351	0.0934391	1.02947	12	4	4	0.93246	-0.0303698	9.5247	4	12	4	4	0.75733	-0.120715	15.665	4	9.6	3	3	0.810176	-0.0914207	5.6224	3
	1428	Tb927.6.3670;Tb927.10.1320	paraflagellar rod component, putative (PFC8)	PFC8	Q585W5	359.21	11.1	0	2		1.0491	0.0208187	0.093567	1.02888	4.8	14	14	1.0822	0.0343075	45.214	15	9.9	30	30	1.0381	0.0162392	24.205	34	10.5	32	32	1.0278	0.0119095	26.078	39
	1485	Tb927.7.1130;Tb927.7.1120	trypanothione/tryparedoxin dependent peroxidase 2,glutathione peroxidase-like 2 (TDPX2)	TDPX2	D6XK31	18.873	27.2	0	2		0.758313	-0.120151	0.0937932	1.02783	20.1	3	1	0.7804	-0.107683		1	20.1	3	1	0.63945	-0.194193		1	21.3	3	2	0.87382	-0.0585778	15.118	2
	1471	Tb927.6.630	hypothetical protein, conserved		Q583U0	78.795	22.9	0	1		0.907514	-0.0421467	0.0943269	1.02536	20.8	12	12	0.94983	-0.0223541	17.425	20	22.9	13	13	0.92255	-0.0350101	13.095	23	20.8	12	12	0.852951	-0.0690758	17.166	21
	515	Tb927.10.6050;Tb11.v5.0198;Tb11.v5.0197	clathrin heavy chain (CHC)	CHC	Q38B01	190.62	35.3	0	3		1.19464	0.0772364	0.0945528	1.02433	31.8	44	44	1.3437	0.128302	21.583	40	29.4	42	42	1.118	0.0484418	15.365	36	28	42	42	1.13492	0.0549649	16.847	37
	1068	Tb927.3.1350	hypothetical protein, conserved		Q57XW8	86.927	35.9	0	1		0.894015	-0.048655	0.0945688	1.02425	29.4	20	20	0.9592	-0.0180908	32.002	34	31.4	21	21	0.88105	-0.0549994	22.529	40	33.6	22	22	0.845523	-0.0728746	15.976	37
	1305	Tb927.5.2080	guanosine monophosphate reductase, putative		Q57ZS7	52.238	36.5	0	1		0.92052	-0.0359668	0.0951902	1.02141	36.5	14	14	0.97261	-0.0120613	13.466	25	36.5	14	14	0.89332	-0.0489929	16.896	21	36.5	14	14	0.897747	-0.0468462	21.994	23
	1020	Tb927.2.3800	guide RNA associated protein, GAP1,MRB1-associated protein		Q586X1	55.46	7.1	0	1		0.815278	-0.0886943	0.0952106	1.02131	5.7	2	2	0.91986	-0.0362783	45.884	3	7.1	3	3	0.81026	-0.0913756	25.875	3	7.1	3	3	0.727061	-0.138429	21.168	4
	1052	Tb927.2.5760	hypothetical protein, conserved		Q586D0	330.07	7.3	0	1		0.886715	-0.0522158	0.0952382	1.02119	2.6	5	5	0.92118	-0.0356555	22.007	5	6.9	6	6	0.81853	-0.0869654	3.5557	4	4.7	6	6	0.924642	-0.0340265	13.325	6
	1666	Tb927.8.2460	hypothetical protein, conserved		Q57XE3	30.901	11.3	0	1		0.871763	-0.0596014	0.0955021	1.01999	11.3	2	2	0.94135	-0.0262489	9.5982	3	11.3	2	2	0.87587	-0.0575603	2.9732	3	11.3	2	2	0.803536	-0.0949949	13.365	3
	716	Tb927.11.1450	2-oxoglutarate dehydrogenase E1 component, putative		Q387A7	113.38	37.5	0	1		0.881334	-0.0548594	0.0956494	1.01932	37.4	37	37	0.9433	-0.0253502	16.595	64	37.5	38	38	0.81586	-0.0883844	39.829	64	37.5	36	36	0.889521	-0.0508436	25.376	63
	302	Tb927.10.1170;Tb11.0560;Tb11.v5.0858	intraflagellar transport protein IFT172, putative (IFT172)	IFT172	Q38CC3	196.6	11.1	0	3		1.0994	0.0411574	0.0957407	1.0189	9.8	14	14	1.1685	0.0676287	6.8199	14	11.1	16	16	1.0508	0.0215201	15.852	16	9.7	14	14	1.08224	0.0343233	46.445	19
	526	Tb927.10.6640	COP-coated vesicle membrane protein erv25 precursor, putative,ER--golgi transport protein erv25 precursor, putative		Q38AU2	28.188	7.9	0	1		0.880172	-0.0554326	0.0963052	1.01635	7.9	2	2	0.95063	-0.0219885	10.972	2	7.9	2	2	0.82007	-0.0861491	4.4506	3	7.9	2	2	0.874661	-0.0581602	19.369	2
	85	Tb927.5.4460;Tb05.5K5.110;Tb11.v5.0866	major vault protein, putative (MVP)	MVP	Q57Z03	94.102	6.9	0	3		1.25088	0.0972168	0.0964142	1.01586	5.7	4	4	1.4103	0.149312	17.996	5	6.9	5	5	1.2738	0.105101	6.7416	4	5.7	4	4	1.08953	0.0372378	19.897	4
	145	Tb927.1.1240;Tb11.v5.0356	cytidine triphosphate synthase, putative		Q4GZ95	65.212	6.5	0.001182	2		1.3903	0.143107	0.0964253	1.01581	0	0	0					6.5	2	2	1.3221	0.121264	38.732	2	3.4	1	1	1.46201	0.16495		1
	155	Tb927.10.540;Tb11.v5.0414	ATP-dependent DEAD/H RNA helicase, putative,DEAD box RNA helicase, putative		Q38CI6	49.226	2.3	0.009636	2		0.828041	-0.0819481	0.0970086	1.01319	2.3	1	1	0.7307	-0.136261		1	2.3	1	1	0.86487	-0.0630492		1	2.3	1	1	0.898392	-0.0465342		1
	1097	Tb927.3.2600	ATP-dependent DEAD/H RNA helicase, putative		Q582X2	244.99	20.4	0	1		1.13335	0.0543643	0.0975398	1.01082	4.3	9	9	1.2268	0.0887738	32.707	9	14.6	29	29	1.1174	0.0482087	38.911	31	19.5	37	37	1.06197	0.0261105	16.637	46
	1236	Tb927.4.3670	hypothetical protein, conserved		Q585I3	51.657	4.8	0	1		0.866555	-0.0622039	0.0978164	1.00959	2.2	1	1	0.89559	-0.0478908	2.2218	2	2.2	1	1	0.78775	-0.103612	25.148	2	4.8	2	2	0.922339	-0.0351094		1
	93	Tb09.v4.0067	retrotransposon hot spot protein, pseudogene,chrIX additional, unordered contigs			62.718	12.2	0	1		0.811018	-0.0909693	0.0994541	1.00238	12.2	8	2	0.91835	-0.0369918	16.374	4	12	7	2	0.71686	-0.144566	18.782	3	12	7	2	0.810307	-0.0913504	17.825	4
	1085	Tb927.3.2050	hypothetical protein, conserved		Q57ZA6	172.41	15.4	0	1		0.830292	-0.0807694	0.100053	0.999772	14.6	16	16	0.90321	-0.0442113	12.029	15	10.3	13	13	0.73278	-0.135026	13.004	15	12.2	16	16	0.864827	-0.0630705	14.122	18
	1447	Tb927.6.4350	ribosomal RNA assembly protein, putative		Q587A1	37.204	14.8	0	1		0.791922	-0.101317	0.100197	0.999144	3.1	2	2	0.85825	-0.0663862	7.6849	2	8	3	3	0.67485	-0.170793	25.181	3	14.5	4	4	0.857486	-0.066773	49.903	3
	1937	Tb927.9.8550	hypothetical protein, conserved		Q38EB6	25.133	11	0	1		1.07679	0.0321316	0.100249	0.998922	11	3	3	1.1173	0.0481698	17.521	2	11	2	2	1.0257	0.0110204	17.897	2	5.7	1	1	1.08944	0.0372046		1
	819	Tb927.11.3250	dynein heavy chain, putative		Q386I6	531.18	10.9	0	1		1.08485	0.0353711	0.100963	0.995837	2.1	9	9	1.06	0.0253059	65.308	9	10.2	42	41	1.05	0.0211893	23.887	36	9.1	37	36	1.14714	0.059618	44.853	38
	1225	Tb927.4.310	hypothetical protein, conserved		Q57UU4	733.52	0.7	0	1		1.49334	0.174158	0.101167	0.994962	0.5	3	3	1.2369	0.0923346	41.584	2	0.7	4	4	1.377	0.138934	29.733	4	0.5	3	3	1.95526	0.291205	40.257	3
	1335	Tb927.5.3330	hypothetical protein, conserved		Q57Z60	521.76	4.3	0	1		0.856767	-0.0671371	0.101287	0.994446	0.9	4	4	0.94361	-0.0252075	23.546	7	4.3	17	16	0.78493	-0.105169	29.498	19	2.3	9	8	0.849113	-0.0710347	20.515	14
	158	Tb927.1.1030;Tb11.v5.0436	leucine-rich repeat protein (LRRP), putative		Q4GZB5	49.852	7.4	0	2		1.05379	0.0227548	0.101497	0.993546	7.4	2	2	1.0752	0.0314893	10.805	2	7.4	2	2	1.0708	0.0297084	7.951	3	7.4	2	2	1.0164	0.0070667	8.4782	3
	110	Tb11.1400;Tb927.11.1820	hypothetical protein, conserved (pseudogene)			68.093	1.8	0	2		1.15118	0.0611417	0.101681	0.992762	1.8	1	1	1.2661	0.102468		1	1.8	1	1	1.1175	0.0482475		1	1.8	1	1	1.07823	0.0327095		1
	111	Tb11.1780	retrotransposon hot spot protein 1 (RHS1, pseudogene), putative			65.556	15.5	0	1		1.0962	0.0398884	0.102307	0.990095	15.5	7	5	1.1664	0.0668475	9.8609	7	15.5	7	5	1.0494	0.0209411	16.685	7	15.5	7	5	1.07616	0.0318768	15.629	6
	999	Tb927.2.2210	hypothetical protein, conserved		Q586K1	113.45	6.3	0	1		0.705796	-0.151321	0.102764	0.988158	4.6	3	3	0.573	-0.241845	1.8226	2	4.4	3	3	0.70361	-0.152668	46.775	3	3.2	2	2	0.872068	-0.0594498	3.9106	2
	755	Tb927.11.1630	hypothetical protein, conserved		Q386Z1	93.434	14.2	0	1		1.13828	0.0562503	0.102799	0.988013	10.7	7	7	1.2447	0.0950647	18.26	7	12.6	8	8	1.0998	0.0413137	19.878	8	12.6	8	8	1.07739	0.0323725	11.657	7
	469	Tb927.10.3640	hypothetical protein, conserved		Q38BN5	31.534	2.5	0.0099633	1		0.827782	-0.0820843	0.103079	0.986829	2.5	1	1	0.9427	-0.0256265	1.6122	2	2.5	1	1	0.76132	-0.118433	8.7857	2	2.5	1	1	0.790326	-0.102194		1
	711	Tb927.11.14220	hypothetical protein, conserved		Q382B5	54.405	2.7	0	1		1.47419	0.168554	0.103379	0.985567	2.7	1	1	1.8842	0.275127		1	2.7	1	1	1.4407	0.158574		1	2.7	1	1	1.18022	0.0719628		1
	509	Tb927.10.5770	valosin-containing protein homolog,Transitional endoplasmic reticulum ATPase, putative (VCP)	VCP	Q38B27	85.825	7.4	0	1		1.13724	0.0558523	0.103501	0.985057	5.9	3	3	1.1831	0.0730215	5.3048	3	5.9	3	3	1.0397	0.016908	14.923	3	7.4	4	4	1.19571	0.0776275	3.9858	3
	541	Tb927.10.740;Tb11.v5.0750;Tb11.v5.0749	structural maintenance of chromosome 4, putative (SMC4)	SMC4	Q38CG6	154.7	10.3	0	3		0.954689	-0.020138	0.103869	0.983516	9.4	12	12	0.97842	-0.00947468	32.157	14	7.1	9	9	0.96056	-0.0174755	16.181	13	9.4	12	12	0.92584	-0.033464	18.294	16
	1025	Tb927.2.4210	glycosomal phosphoenolpyruvate carboxykinase (PEPCK)	PEPCK	Q586V2	58.564	47	0	1		0.92791	-0.0324942	0.10402	0.982885	47	22	22	0.97762	-0.00982992	9.8792	29	40.4	20	20	0.89994	-0.0457864	16.914	28	40.4	20	20	0.9081	-0.0418662	27.387	34
	1542	Tb927.7.3410	centrin, putative		Q57WF6	16.552	12.1	0	1		0.956599	-0.0192702	0.104368	0.981433	12.1	2	2	0.97002	-0.0132193	14.53	4	12.1	2	2	0.97317	-0.0118113	9.4531	3	12.1	2	2	0.9273	-0.0327799	7.5503	4
	1871	Tb927.9.2900	hypothetical protein, conserved		Q38FN3	287.19	32.5	0	1		0.904021	-0.0438213	0.106063	0.974437	26.7	68	68	0.96714	-0.0145107	23.239	131	31.1	79	79	0.89218	-0.0495475	15.368	165	31.1	81	81	0.856238	-0.0674057	26.415	182
	1410	Tb927.6.2780	U3 small nuclear ribonucleoprotein (snRNP), putative		Q583Q6	33.287	29.6	0	1		0.909266	-0.0413092	0.108635	0.964031	29.6	7	7	0.97281	-0.011972	16.375	10	29.6	7	7	0.8709	-0.0600317	16.204	10	29.6	7	7	0.887311	-0.0519239	10.48	12
	186	Tb927.10.2770;Tb11.v5.0684	eukaryotic translation initiation factor 5, putative		Q38BW8	42.945	23.3	0	2		1.2335	0.0911407	0.108855	0.96315	19.9	6	6	1.3936	0.144138	23.671	6	23.3	8	8	1.2536	0.098159	12.186	6	20.9	7	7	1.0743	0.031125	8.8748	7
	967	Tb927.11.9150	hypothetical protein, conserved		Q384B3	191.13	5.2	0	1		0.892901	-0.0491967	0.109339	0.961227	4.2	6	6	0.96897	-0.0136897	18.479	6	5.2	7	7	0.85855	-0.0662344	20.713	9	4.2	6	6	0.855725	-0.0676659	19.196	6
	1890	Tb927.9.4680	ATP-dependent DEAD box helicase, putative,eukaryotic initiation factor 4a, putative		Q38F76	45.361	37.6	0	1		1.16787	0.0673936	0.110104	0.958198	32.7	11	11	1.21	0.0827854	15.995	11	37.6	12	12	1.2585	0.0998532	6.8308	12	37.6	12	12	1.04603	0.0195421	11.611	12
	249	Tb927.1.4050	protein phosphatase with EF-Hand domains (PPEF),ser/thr protein phosphatase, putative		Q4GYH2	105.75	17.3	0	1		0.875579	-0.0577048	0.110149	0.95802	17.3	14	14	0.96289	-0.0164233	18.104	19	15.7	13	13	0.82365	-0.0842573	22.354	17	17.3	14	14	0.846382	-0.0724337	19.945	20
	425	Tb927.10.200	vacuolar ATP synthase, putative		Q38CL8	19.38	7.9	0	1		0.907571	-0.0421195	0.110381	0.957105	7.9	1	1	0.97315	-0.0118202	4.9245	4	7.9	1	1	0.86927	-0.0608453	10.942	5	7.9	1	1	0.883704	-0.0536929	7.7784	5
	519	Tb927.10.6190	aldehyde dehydrogenase, putative (ALDH)	ALDH	Q38AY7	54.033	25.2	0	1		0.822619	-0.0848015	0.110585	0.956303	25.2	11	11	0.94613	-0.0240492	18.935	19	25.2	11	11	0.78311	-0.106177	12.917	17	22.3	9	9	0.751315	-0.124178	16.579	14
	121	Tb927.10.5930;Tb927.10.5950;Tb927.10.5940;Tb11.v5.0190	protein kinase, putative			54.749	5.5	0	4		1.12005	0.0492388	0.110776	0.955555	5.5	2	2	1.1513	0.0611885	12.477	2	5.5	2	2	1.0328	0.0140162	7.8704	2	5.5	2	2	1.18171	0.0725116	37.607	2
	913	Tb927.11.6320	MRB1-associated protein,zinc finger ccch and cchc domain-containing protein		Q385D7	53.267	3.4	0	1		1.23831	0.0928288	0.111852	0.951355	3.4	1	1	1.1922	0.0763491		1	3.4	1	1	1.2862	0.109309		1	0	0	0
	1679	Tb927.8.3060	cytosolic leucyl aminopeptidase, putative,metallo-peptidase, Clan MF, Family M17		Q57W67	71.314	3.6	0	1		0.733681	-0.134493	0.111862	0.951319	3.6	2	2	0.72391	-0.140315	20.553	3	3.6	2	2	0.6072	-0.216668	29.819	3	3.6	2	2	0.898473	-0.0464952	28.566	5
	330	Tb927.10.12960	Ras-related protein Rab5A (RAB5A)	RAB5A	Q388V0	24.484	41.3	0	1		0.89665	-0.0473768	0.112011	0.950738	41.3	7	7	0.96855	-0.013878	7.344	6	41.3	7	7	0.84731	-0.0719577	9.4962	7	36.5	6	6	0.878426	-0.0562949	10.046	5
	122	Tb11.v5.0195;Tb927.10.6010	hypothetical protein, conserved			115.4	2.4	0	2		0.862266	-0.0643587	0.113041	0.946763	2.4	2	2	0.92516	-0.0337832	19.427	3	2.4	2	2	0.77445	-0.111007	10.155	3	2.4	2	2	0.894775	-0.0482864	13.558	4
	1315	Tb927.5.2580	hypothetical protein, conserved		Q57ZT4	33.52	3.1	0.0017055	1		0.552612	-0.257579	0.113086	0.94659	3.1	1	1	0.6147	-0.211337		1	0	0	0					3.1	1	1	0.496796	-0.303822		1
	753	Tb927.11.16220	hypothetical protein, conserved		Q381G4	22.002	20.9	0	1		0.601011	-0.221117	0.113183	0.946219	16	2	2	0.56653	-0.246777	12.918	2	20.9	3	3	0.44911	-0.347647	17.961	3	12.3	2	2	0.853242	-0.0689276	90.313	2
	165	Tb927.10.660;Tb11.v5.0500	2-oxoisovalerate dehydrogenase alpha subunit, putative		Q38CH4	46.369	11.8	0	2		0.898655	-0.0464072	0.113567	0.944746	11.8	3	3	0.92045	-0.0359998	51.003	3	11.8	4	4	0.83198	-0.0798871	55.465	4	8.7	3	3	0.947688	-0.0233348	21.348	3
	1399	Tb927.6.2380	hypothetical protein, conserved		Q584R8	81.636	1.5	0.0011554	1		0.746638	-0.12689	0.114223	0.942246	1.5	1	1	0.71835	-0.143664		1	1.5	1	1	0.63296	-0.198624		1	1.5	1	1	0.915416	-0.0383817		1
	1558	Tb927.7.3990	mitochondrial DNA polymerase I protein C (POL1C)	POL1C	Q57UM9	182.03	6.6	0	1		0.813397	-0.0896976	0.115457	0.937578	6.6	9	9	0.94512	-0.024513	36.739	9	6.1	8	8	0.73231	-0.135305	18.027	8	4.9	7	7	0.777545	-0.109275	15.787	8
	1030	Tb927.2.450	retrotransposon hot spot protein 4 (RHS4), putative		Q584M8	97.997	27.8	0	1		0.929269	-0.0318585	0.115623	0.936955	26.5	22	2	0.96947	-0.0134656	25.885	4	26.4	21	2	0.88286	-0.0541082	35.077	4	27.7	22	3	0.937559	-0.0280016	17.675	4
	1395	Tb927.6.2210	hypothetical protein, conserved		Q584T5	123.85	33.6	0	1		1.11448	0.0470728	0.115637	0.936902	32.8	28	28	1.2076	0.0819231	19.488	52	31.7	27	27	1.0611	0.0257563	27.324	49	29.9	25	25	1.08029	0.0335391	26.597	48
	1664	Tb927.8.2290	hypothetical protein, conserved		Q57XG0	23.428	4.6	0.0091349	1		0.877303	-0.0568505	0.116371	0.934156	4.6	1	1	0.93693	-0.0282929		1	4.6	1	1	0.79707	-0.0985035		1	4.6	1	1	0.904159	-0.0437551		1
	717	Tb927.11.14560	cleavage and polyadenylation specificity factor-like protein, putative		Q381Y1	159.06	4	0	1		1.09519	0.0394881	0.116529	0.933566	2.4	4	4	1.1597	0.0643457	23.097	3	4	6	6	1.099	0.0409977	17.33	7	1.5	3	3	1.03067	0.0131208	29.639	3
	702	Tb927.11.13930	U3 small nucleolar ribonucleoprotein protein IMP3, putative		Q382E4	26.668	27.9	0	1		0.898043	-0.0467029	0.116916	0.932127	21.2	4	4	0.92356	-0.0345349	17.673	5	27.9	5	5	0.82929	-0.0812936	32.311	4	14.2	3	3	0.945626	-0.0242804	26.372	5
	308	Tb927.10.11930	beta-D-hydroxybutyrate dehydrogenase		Q389E9	27.645	39.6	0	1		0.885849	-0.0526405	0.116934	0.932059	36.5	9	9	0.96945	-0.0134746	7.7457	15	39.6	10	10	0.83745	-0.0770411	8.0287	19	36.5	9	9	0.856238	-0.0674057	23.602	20
	1774	Tb927.8.760;Tb927.8.740	nucleolar RNA-binding protein (Nopp44/46)	Nopp44/46	Q57YF5	35.042	16.8	0	2		1.15271	0.0617215	0.116987	0.931863	12.8	4	4	1.2777	0.106429	12.334	24	16.8	5	5	1.1223	0.050109	12.678	26	16.8	5	5	1.06814	0.0286267	9.6402	24
	1903	Tb927.9.5800	hypothetical protein, conserved		Q38EX9	13.221	6.9	0.0094737	1		0.306361	-0.513766	0.117545	0.929794	6.9	1	1	0.18124	-0.741746		1	6.9	1	1	0.21334	-0.670928		1	6.9	1	1	0.74366	-0.128625		1
	579	Tb927.10.8950;Tb927.10.8970	kinetoplast DNA-associated protein, putative		Q38A79	14.183	23.8	0	2		0.813683	-0.0895447	0.118912	0.924774	23.8	4	4	0.85393	-0.0685777	37.527	9	13.5	3	3	0.69819	-0.156026	22.225	3	23.8	5	5	0.903587	-0.0440299	85.935	8
	532	Tb927.10.7030	hypothetical protein, conserved		Q38AR0	30.363	34.7	0	1		0.918434	-0.0369518	0.11941	0.92296	31.7	9	9	0.97334	-0.0117354	47.101	16	29.1	8	8	0.87028	-0.060341	9.9854	16	32.1	9	9	0.914578	-0.0387791	7.1216	18
	451	Tb927.10.3040	hypothetical protein, conserved		Q38BU1	15.505	45.2	0	1		0.845908	-0.072677	0.119494	0.922654	45.2	8	8	0.88167	-0.0546939	21.852	10	25.9	5	5	0.74647	-0.126988	10.131	8	25.9	6	6	0.919709	-0.0363494	56.532	13
	1883	Tb927.9.4190	fatty acyl CoA syntetase 1 (ACS1)	ACS1	Q38FC0	78.959	5	0	1		0.873663	-0.0586562	0.119853	0.92135	5	3	3	0.96846	-0.0139183	9.843	3	5	3	3	0.82911	-0.0813878	12.518	3	5	3	3	0.830496	-0.0806626	7.7086	3
	508	Tb927.10.5760	adenylate kinase, putative		Q38B28	24.31	74	0	1		0.917989	-0.0371623	0.120259	0.919881	74	15	15	0.97962	-0.00894236	12.486	41	68.8	14	14	0.88295	-0.0540639	12.393	41	62.8	14	14	0.894374	-0.0484806	13.641	40
	225	Tb927.1.1770	glutaredoxin, putative		Q4GZ42	12.152	30.8	0	1		0.681515	-0.166524	0.12054	0.918869	30.8	3	3	0.70465	-0.152027	38.562	5	18.7	2	2	0.86276	-0.06411	49.418	5	22.4	2	2	0.520671	-0.283437	20.851	3
	1024	Tb927.2.4130	enoyl-CoA hydratase/Enoyl-CoA isomerase/3-hydroxyacyl-CoA dehydrogenase, putative		Q586V7	88.9	29.5	0	1		0.908371	-0.0417369	0.120592	0.918681	29.5	19	19	0.97386	-0.0115035	13.21	31	28.3	18	18	0.85939	-0.0658097	9.8471	25	29.5	19	19	0.895576	-0.0478976	16.652	32
	947	Tb927.11.7900	mitochondrial RNA binding protein 16 (RBP16)	RBP16	Q384M8	15.118	71.6	0	1		0.918992	-0.0366885	0.121161	0.916639	71.6	11	11	0.96048	-0.0175117	12.191	38	70.2	10	10	0.86269	-0.0641452	18.569	43	71.6	11	11	0.93668	-0.0284086	85.354	38
	320	Tb927.10.12500;Tb927.10.12510	P-type H+-ATPase, putative		Q388Z3	100.23	8.6	0	2		0.923544	-0.0345425	0.121339	0.916	7.6	6	6	0.9779	-0.00970555	10.483	5	5.5	5	5	0.91443	-0.0388495	21.218	5	8.6	7	7	0.880902	-0.0550724	27.853	10
	1156	Tb927.3.5350	hypothetical protein, conserved		Q580U0	11.599	18.1	0	1		0.885427	-0.0528474	0.122039	0.913502	18.1	2	2	0.96152	-0.0170417	17.254	2	18.1	2	2	0.88329	-0.0538967	2.828	2	18.1	2	2	0.817327	-0.087604	28.977	3
	1557	Tb927.7.3980	immunodominant antigen, putative,tc40 antigen-like		Q57UM8	97.32	29.2	0	1		1.16185	0.0651517	0.122526	0.911771	25.3	20	20	1.2728	0.10476	26.229	29	24.2	19	19	1.0433	0.0184092	20.862	38	28.4	21	21	1.1811	0.0722858	25.825	40
	1287	Tb927.5.1210	short-chain dehydrogenase, putative		Q57VE2	33.876	62.4	0	1		0.905997	-0.0428732	0.122772	0.910902	62.4	18	18	0.96304	-0.0163557	26.077	32	62.4	17	17	0.84449	-0.0734055	20.205	37	59.2	15	15	0.914411	-0.0388585	27.804	33
	1826	Tb927.9.13250	NADPH--cytochrome p450 reductase, putative (CPR)	CPR	Q38D97	76.885	2	0	1		0.89817	-0.0466414	0.122992	0.910121	2	1	1	0.82687	-0.0825628		1	2	1	1	0.92876	-0.0320965		1	2	1	1	0.943485	-0.0252649		1
	1920	Tb927.9.7150	RNA pseudouridylate synthase protein, putative		Q38EM9	140.81	3	0	1		0.849636	-0.0707673	0.123166	0.909509	3	3	3	0.90101	-0.0452704	25.306	3	3	3	3	0.74886	-0.125599	29.779	3	2	2	2	0.909008	-0.0414322	15.245	2
	1302	Tb927.5.1810;Tb927.5.1830	lysosomal/endosomal membrane protein p67 (p67)	p67	Q57ZQ0	72.732	2	0	2		0.818923	-0.086757	0.123292	0.909066	2	1	1	0.86946	-0.0607504		1	2	1	1	0.70221	-0.153533		1	2	1	1	0.899523	-0.0459876		1
	630	Tb927.11.10820	protein kinase ck2 regulatory subunit, putative,casein kinase II beta chain, putative		Q383J7	33.52	8.5	0.0043836	1		1.22112	0.0867585	0.123502	0.908327	0	0	0					8.5	2	2	1.27	0.103804	1.0708	2	8.5	2	2	1.17412	0.0697134	21.517	3
	1702	Tb927.8.4290	hypothetical protein, conserved		Q57W06	22.468	19.4	0	1		0.909095	-0.0413909	0.123976	0.906663	19.4	4	4	0.92615	-0.0333187	19.807	4	19.4	4	4	0.84636	-0.0724449	18.937	4	14.7	3	3	0.958497	-0.0184092	11.19	5
	1177	Tb927.4.1070	50S ribosomal protein L13, putative		Q580D5	24.299	9.9	0	1		0.865565	-0.0627002	0.124134	0.906108	9.9	2	2	0.91401	-0.0390491	9.4239	2	9.9	2	2	0.77349	-0.111545	4.923	2	9.9	2	2	0.917263	-0.0375062	4.0259	2
	357	Tb927.10.14150;Tb11.v5.0606	nuclear segregation protein, putative		Q388I7	55.311	11.9	0	2		0.882958	-0.0540599	0.124437	0.905052	7.1	3	3	0.96796	-0.0141426	8.7961	3	10	4	4	0.82067	-0.0858314	75.955	4	11.9	5	5	0.866551	-0.0622058	10.486	4
	490	Tb927.10.4900	TPR-repeat-containing chaperone protein DNAJ, putative,TPR repeat protein		Q38BB1	55.927	6	0.0070922	1		1.05531	0.0233811	0.124776	0.903871	3.2	1	1	1.0371	0.0158206		1	6	2	2	1.0298	0.0127529		1	3.2	1	1	1.10045	0.0415699		1
	1768	Tb927.8.730	nucleolar RNA-binding protein, putative		Q57YF7	28.338	11.1	0	1		1.13911	0.056565	0.124788	0.903829	9.9	2	2	1.2435	0.0946458	9.1899	3	11.1	3	3	1.1402	0.056981	4.2682	4	9.9	2	2	1.04248	0.0180682	11.38	3
	1591	Tb927.7.6200	chaperone protein DNAj, putative		Q57VJ1	31.594	3.9	0.0070845	1		0.718635	-0.143491	0.126069	0.899391	3.9	1	1	0.68463	-0.164544	38.645	2	3.9	1	1	0.91846	-0.0369398		1	3.9	1	1	0.590214	-0.22899	99.214	2
	457	Tb927.10.3260;Tb11.v5.0825	Long-chain-fatty-acid--CoA ligase 5 (EC 6.2.1.3) (Long-chain acyl-CoA synthetase 5) (LACS 5), putative		Q38BS1	78.983	20.5	0	2		1.12138	0.0497537	0.126127	0.899193	13.4	9	9	1.2249	0.0881006	9.9129	10	18.6	11	11	1.0899	0.0373867	55.787	8	11.5	8	8	1.05627	0.0237739	17.26	9
	1179	Tb927.4.1260	hypothetical protein, conserved		Q581V5	37.67	3.9	0	1		0.872543	-0.0592134	0.126338	0.898466	3.9	1	1	0.79971	-0.0970675		1	3.9	1	1	0.86323	-0.0638735		1	3.9	1	1	0.962279	-0.0166991		1
	1100	Tb927.3.2710	6-phosphofructo-2-kinase/fructose-2,6-bisphosphatase		Q582Y3	110.79	2.3	0	1		1.30911	0.116975	0.126778	0.896956	1.2	1	1	1.5575	0.192428		1	1.2	1	1	1.3345	0.125319		1	2.3	2	2	1.07939	0.033178	5.8262	2
	1340	Tb927.5.3410	hypothetical protein, conserved		Q57UC5	30.982	8.4	0	1		0.78272	-0.106393	0.126798	0.896887	8.4	2	2	0.93936	-0.0271679		1	8.4	2	2	0.67589	-0.170124	14.553	2	8.4	2	2	0.755287	-0.121888	13.652	2
	1621	Tb927.7.7470	receptor-type adenylate cyclase GRESAG 4, putative		Q57TY4	132.9	4.7	0	1		1.33597	0.125798	0.127668	0.893918	3.7	3	2	1.0871	0.0362695	6.1557	2	3.3	3	2	1.3569	0.132548	20.139	2	2.2	2	1	1.6165	0.208576		1
	902	Tb927.11.6000	hypothetical protein, conserved		Q385G8	40.82	5.7	0	1		0.863424	-0.0637757	0.129102	0.889066	5.7	2	2	0.95242	-0.0211715	22.839	2	5.7	2	2	0.77769	-0.109193	15.461	2	5.7	2	2	0.869036	-0.0609621	16.727	2
	124	Tb927.5.295b;Tb11.v5.0214	retrotransposon hotspot (RHS) protein 1			95.127	31.1	0	2		1.15719	0.0634029	0.12995	0.886225	29.9	21	14	1.2146	0.0844333	17.85	19	31.1	22	14	1.03	0.0128372	18.985	14	27.5	19	12	1.23862	0.0929382	15.678	17
	781	Tb927.11.1950	hypothetical protein, conserved		Q386W4	24.799	4.5	0	1		0.772717	-0.111979	0.130001	0.886054	4.5	1	1	0.93249	-0.0303558	8.4279	2	4.5	1	1	0.65297	-0.185107	24.093	2	4.5	1	1	0.757748	-0.120475	5.1323	2
	1564	Tb927.7.4220	hypothetical protein, conserved		Q57UQ2	120.46	40.3	0	1		0.892633	-0.0493269	0.130952	0.882887	37.9	33	33	0.96468	-0.0156167	16.061	57	40.3	37	37	0.89536	-0.0480023	25.249	69	40.3	38	38	0.823452	-0.0843618	15.917	77
	1847	Tb927.9.14430	casein kinase II, putative		Q38D21	41.017	8	0	1		1.17415	0.069724	0.131426	0.881318	3.7	1	1	1.3231	0.121593		1	8	2	2	1.1552	0.0626572	23.964	2	8	2	2	1.05906	0.0249222	13.17	3
	1365	Tb927.5.690	hypothetical protein, conserved		Q57VF7	16.361	7.9	0	1		0.261549	-0.582447	0.1319	0.879754	7.9	1	1	0.38891	-0.410151	6.384	2	7.9	1	1	0.08949	-1.04823		1	7.9	1	1	0.514086	-0.288964	25.961	2
	1563	Tb927.7.4210	hypothetical protein, conserved		Q57UQ1	13.418	16.4	0	1		1.09179	0.0381386	0.13301	0.876115	9.5	1	1	1.0779	0.0325785	12.082	2	16.4	2	2	1.1677	0.0673313	187.29	5	9.5	1	1	1.03397	0.0145062	28.088	3
	1923	Tb927.9.7250	hypothetical protein, conserved		Q38EM0	20.911	33.3	0	1		0.878465	-0.0562755	0.133103	0.875812	29.5	3	3	0.94993	-0.0223084	11.147	4	33.3	4	4	0.89805	-0.0466995	15.29	8	33.3	4	4	0.79466	-0.0998187	17.616	5
	736	Tb927.11.1540	isovaleryl-coA dehydrogenase, putative		Q387A0	44.799	4.1	0	1		0.391195	-0.407607	0.133567	0.874301	4.1	1	1	0.32033	-0.494402		1	0	0	0					4.1	1	1	0.477737	-0.320811		1
	361	Tb927.10.14330	hypothetical protein, conserved		Q388G9	115.95	26.9	0	1		0.915227	-0.0384711	0.13401	0.872862	25.5	27	27	0.96654	-0.0147802	55.173	33	25.5	28	28	0.92801	-0.0324473	10.276	34	25.5	29	29	0.854701	-0.0681859	20.015	43
	1217	Tb927.4.2630	ATP-dependent DEAD/H RNA helicase, putative		Q584C4	94.94	9.3	0	1		1.03877	0.0165191	0.134717	0.870576	8.2	6	6	1.0476	0.0201955	22.946	6	8.2	6	6	1.0616	0.0259609	23.514	6	9.3	7	7	1.00786	0.00340078	15.185	8
	1441	Tb927.6.4140	paraflagellar rod component, putative (PFC4)	PFC4	Q586B2	13.009	19.1	0	1		1.09796	0.0405847	0.135083	0.8694	9.6	1	1	1.1194	0.0489853	5.0852	2	19.1	2	2	1.0197	0.00847242	80.074	3	9.6	1	1	1.15957	0.0642963	4.2807	2
	648	Tb927.11.11550;Tb927.11.11540	DNA topoisomerase II, putative			164.65	2.1	0	2		1.16579	0.0666194	0.135396	0.868395	1.2	2	2	1.1179	0.048403	7.4802	2	1.2	2	2	1.3196	0.120442	39.305	2	2.1	3	3	1.07402	0.031013	7.4621	3
	1472	Tb927.6.640	kinetoplastid-specific phospho-protein phosphatase, putative		Q583T9	79.106	14.4	0	1		1.16774	0.0673457	0.136388	0.865224	13.1	7	7	1.2912	0.110994	22.081	12	14.4	8	8	1.0368	0.015695	17.535	25	14.4	8	8	1.18946	0.0753486	11.452	20
	1240	Tb927.4.3810	DNA-directed RNA polymerase II subunit 2, putative,RNA polymerase subunit, putative (RPB2)	RPB2	Q583H5	134.59	3.3	0	1		1.2513	0.0973607	0.136423	0.865114	2	2	2	1.4918	0.173711	22.123	3	3.3	4	4	1.0899	0.0373867	30.767	5	2.7	3	3	1.20499	0.0809847	24.99	6
	1518	Tb927.7.2660	zinc finger protein family member, putative (ZC3H20)	ZC3H20	Q57XK8	43.757	16	0	1		1.25115	0.0973093	0.13772	0.861002	13.8	3	2	1.4885	0.172749	23.249	2	16	4	2	1.0826	0.034468	9.7522	2	10.4	3	1	1.21538	0.084711	1.396	2
	466	Tb927.10.3560	arginine N-methyltransferase, putative		Q38BP3	42.121	10.3	0	1		1.12042	0.0493813	0.137787	0.860792	10.3	3	3	1.1933	0.0767496	39.288	3	10.3	3	3	1.1539	0.0621682	23.744	3	10.3	3	3	1.02147	0.00922618	11.537	4
	1725	Tb927.8.5220	hypothetical protein, conserved		Q57UJ4	114.05	2.2	0	1		0.806239	-0.093536	0.138051	0.85996	2.2	2	2	0.94946	-0.0225233	2.0519	4	2.2	2	2	0.79158	-0.101505	22.385	4	2.2	2	2	0.697301	-0.156579	3.393	4
	1157	Tb927.3.5370	hypothetical protein, conserved		Q580T8	34.254	12.1	0	1		0.880685	-0.0551796	0.138712	0.857887	8	2	2	0.95057	-0.0220159	5.9188	2	8	2	2	0.7954	-0.0994144	7.6115	2	12.1	3	3	0.903424	-0.0441084	11.435	5
	764	Tb927.11.16550	Zinc finger protein, C3H1 type-like (ZC3H46)	ZC3H46	Q381D1	56.434	21	0	1		1.18107	0.0722767	0.139098	0.85668	21	7	7	1.1915	0.076094	51.42	7	14.7	5	5	1.0427	0.0181594	19.427	5	17.8	6	6	1.3261	0.122577	16.231	5
	1176	Tb927.3.970	hypothetical protein, conserved		Q57WY0	39.639	10.8	0	1		0.792414	-0.101048	0.140102	0.853555	7.3	2	2	0.92781	-0.032541	11.868	3	10.8	3	3	0.80915	-0.091971	6.8927	3	7.3	2	2	0.662778	-0.178632	18.875	3
	137	Tb927.10.6310;Tb11.v5.0275	major vault protein, putative (MVP)	MVP	Q38AX5	96.198	4.9	0	2		1.32769	0.123096	0.140336	0.852831	4.9	3	3	1.4764	0.169204	11.107	3	4.9	3	3	1.5144	0.180241	13.225	3	4.9	3	3	1.04675	0.019842	74.96	3
	866	Tb927.11.4900	guanine nucleotide-binding beta subunit-like protein,G-protein (beta)-like protein,beta transducin-like protein		Q385S8	61.857	2.7	0.0011765	1		0.950403	-0.022092	0.140463	0.852438	2.7	1	1	0.97055	-0.0129821		1	2.7	1	1	0.91061	-0.0406676		1	2.7	1	1	0.971345	-0.0126264		1
	172	Tb927.10.13270;Tb11.v5.0563	Periodic tryptophan protein 2 homolog, putative		Q388S0	102.91	31.6	0	2		0.893896	-0.0487129	0.140628	0.851927	26.4	19	19	0.96158	-0.0170146	9.7333	25	27.8	20	20	0.90771	-0.0420529	13.036	29	30.9	22	22	0.818331	-0.0870712	16.053	34
	981	Tb927.11.9700	nascent polypeptide associated complex alpha subunit, putative		Q383V9	11.406	63.4	0	1		1.10409	0.0430064	0.142769	0.845366	63.4	8	8	1.1954	0.0775133	13.642	18	63.4	8	8	1.036	0.0153598	15.844	18	63.4	8	8	1.08679	0.0361461	21.133	21
	1199	Tb927.4.2010	acyl-CoA binding protein, putative (ACBP)	ACBP	Q583J2	10.609	20.4	0	1		0.899117	-0.046184	0.144256	0.840868	20.4	3	3	0.98288	-0.0074995	11.407	8	20.4	4	4	0.84645	-0.0723987	8.7959	6	20.4	4	4	0.873668	-0.0586537	18.214	6
	1605	Tb927.7.6980	hypothetical protein, conserved		Q57XR8	194.95	1.1	0.0017114	1		1.0933	0.0387379	0.14498	0.838693	1.1	2	2	1.0814	0.0339864	29.806	2	0.4	1	1	1.1738	0.0695941		1	1.1	2	2	1.02952	0.0126332	5.7399	2
	215	Tb927.1.1150	zeta tubulin		Q4GZA3	52.704	2.5	0.0095592	1		1.06327	0.0266442	0.14555	0.836989	2.5	1	1	1.1109	0.045675		1	2.5	1	1	1.0141	0.00608078		1	2.5	1	1	1.06703	0.028177		1
	448	Tb927.10.2910	splicing factor PTSR1 interacting protein (TSR1IP)	TSR1IP	Q38BV4	43.652	12.2	0	1		1.10464	0.0432218	0.145583	0.836889	12.2	3	3	1.0374	0.0159462	6.4909	2	7.4	2	2	1.0839	0.0349892	24.264	4	7.4	2	2	1.19875	0.0787298	3.0058	2
	1686	Tb927.8.3170	hypothetical protein, conserved		Q57YZ6	90.466	3.4	0	1		0.811947	-0.0904722	0.146801	0.83327	3.4	2	2	0.95072	-0.0219474	14.629	2	3.4	2	2	0.80896	-0.092073	10.579	2	3.4	2	2	0.695991	-0.157396	10.752	2
	1833	Tb927.9.13470	hypothetical protein, conserved		Q38D80	85.828	1.4	0	1		1.12547	0.0513352	0.147767	0.830423	1.4	1	1	1.0457	0.0194071		1	1.4	1	1	1.2423	0.0942265		1	1.4	1	1	1.09742	0.040372		1
	1580	Tb927.7.5440	hypothetical protein, conserved		Q582F9	217.49	3	0	1		0.773453	-0.111566	0.147818	0.830272	2.3	4	4	0.93594	-0.028752	16.013	3	2.4	4	4	0.77725	-0.109439	8.6441	4	1.1	2	2	0.636051	-0.196508	36.654	2
	1494	Tb927.7.1650	hypothetical protein, conserved		Q57TZ5	84.058	2.3	0.0022112	1		0.928504	-0.0322161	0.148125	0.829372	1.2	1	1					2.3	2	2	0.94497	-0.024582	0.30902	2	2.3	2	2	0.912326	-0.0398502	3.0366	2
	607	Tb927.11.10030	60S ribosomal protein L29, putative		Q383S6	8.2224	53.5	0	1		1.06105	0.0257371	0.148339	0.828746	53.5	4	4	1.1169	0.0480143	18.737	18	53.5	4	4	1.0294	0.0125842	37.928	15	53.5	4	4	1.03899	0.0166128	8.926	15
	1029	Tb927.2.4460	hypothetical protein, conserved		Q586Q0	67.753	2.3	0	1		0.684178	-0.164831	0.148711	0.827657	2.3	1	1					2.3	1	1	0.6251	-0.204051		1	2.3	1	1	0.748839	-0.125611		1
	1945	Tb927.9.9060	Lsm12 protein, putative		Q38E83	21.06	15.3	0	1		1.07826	0.0327245	0.148718	0.827637	15.3	3	3	1.1029	0.0425361	1.0507	3	11.1	2	2	1.0107	0.00462227	2.7194	2	15.3	4	4	1.12464	0.0510152	7.2029	4
	242	Tb927.1.3070	hypothetical protein, conserved		Q4GYR6	44.99	9.9	0	1		1.32264	0.121441	0.149265	0.826043	9.9	2	2	1.6678	0.222144		1	9.9	2	2	1.1019	0.0421422		1	9.9	2	2	1.25903	0.100037	26.129	2
	206	Tb927.4.3010;Tb11.v5.0966	hypothetical protein, conserved		Q583X8	24.33	17.6	0	2		0.508794	-0.293458	0.151505	0.819573	8.3	2	2	0.3582	-0.445874	5.6809	2	17.6	3	3	0.39955	-0.398429	18.995	2	8.3	2	2	0.920302	-0.0360697	40.526	3
	125	Tb927.5.450;Tb11.v5.0222	NADH-ubiquinone oxidoreductase, mitochondrial, putative (NUBM)	NUBM	Q57VW8	55.32	36.3	0	2		0.891417	-0.0499189	0.151671	0.819098	27.8	13	13	0.98239	-0.00771607	21.397	30	36.1	14	14	0.82797	-0.0819854	49.53	26	27.6	12	12	0.870853	-0.0600554	33.522	21
	1286	Tb927.5.1150	RNA helicase Prp43		D6XG53	82.927	34.3	0	1		0.865195	-0.062886	0.151789	0.818759	34	25	24	0.97702	-0.0100965	29.945	47	32.4	26	25	0.84266	-0.0743476	38.399	48	32.4	26	25	0.786658	-0.104214	43.998	43
	1882	Tb927.9.4080	conserved protein		Q38FD1	142.13	1	0	1		1.44467	0.15977	0.152021	0.818095	1	1	1	1.4025	0.146903		1	1	1	1	1.9409	0.288003		1	1	1	1	1.10765	0.0444036	8.3724	2
	1341	Tb927.5.3510	structural maintenance of chromosome 3 , putative (SMC3)	SMC3	Q57UB5	136.37	12.4	0	1		1.14601	0.0591879	0.15256	0.816561	8.8	10	10	1.2683	0.103222	15.985	9	9.3	11	11	1.153	0.0618293	14.143	11	11.5	13	13	1.02923	0.0125125	29.446	12
	1034	Tb927.2.4650	hypothetical protein, conserved		Q586R3	27.774	3.6	0	1		1.08267	0.0344967	0.152566	0.816543	3.6	1	1	1.1579	0.0636711		1	3.6	1	1	1.0661	0.0277979		1	3.6	1	1	1.02807	0.0120211		1
	652	Tb927.11.11630	hypothetical protein, conserved		Q383B7	28.476	12.8	0.0011608	1		0.75105	-0.124331	0.15293	0.815506	6.6	1	1	0.96825	-0.0140125		1	12.8	2	2	0.66025	-0.180292	41.728	2	6.6	1	1	0.662691	-0.178689		1
	1081	Tb927.3.1840	3-oxo-5-alpha-steroid 4-dehydrogenase, putative,polyprenol reductase		Q57ZC7	33.355	30.9	0	1		0.899658	-0.0459227	0.153391	0.814201	30.9	9	9	0.91789	-0.0372094	7.1919	8	30.9	9	9	0.82258	-0.0848219	11.984	8	30.9	9	9	0.964413	-0.0157369	13.32	9
	1234	Tb927.4.3560;Tb927.4.3610	protein phoshatase 1, putative		Q585J4	36.828	12.3	0	2		1.10876	0.0448364	0.153776	0.81311	6.4	2	2	1.2106	0.0830007	16.63	3	12.3	3	3	1.0862	0.0359098	10.163	2	2.8	1	1	1.03657	0.0155987	13.342	2
	741	Tb927.11.15550	NADH-cytochrome b5 reductase, putative (B5R)	B5R	Q381N0	33.885	2.6	0.0095898	1		0.855729	-0.0676637	0.155181	0.809161	2.6	1	1	0.80465	-0.094393		1	2.6	1	1	0.98357	-0.00719473		1	2.6	1	1	0.791766	-0.101403		1
	1505	Tb927.7.2170	hypothetical protein, conserved		Q57XQ7	168.67	9.2	0	1		0.924723	-0.0339883	0.155552	0.808124	6.2	9	9	0.96432	-0.0157788	19.309	10	9.2	13	13	0.95079	-0.0219154	16.38	23	6.7	10	10	0.862441	-0.0642708	18.241	15
	1654	Tb927.8.1980	hypothetical protein, conserved		Q581Y4	53.365	41.1	0	1		0.909456	-0.0412184	0.15575	0.807572	32.9	14	14	0.98392	-0.00704021	12.555	22	39.2	17	17	0.89945	-0.046023	13.334	21	37.3	16	16	0.849979	-0.0705919	13.054	23
	1150	Tb927.3.5050	60S ribosomal protein L4		Q582N2	41.856	41.7	0	1		1.06854	0.028791	0.155874	0.807226	37.4	11	11	1.1341	0.0546514	18.008	18	40.4	11	11	1.0368	0.015695	18.786	15	34.2	10	10	1.03759	0.0160266	12.351	16
	1944	Tb927.9.9000	isopentenyl-diphosphate delta-isomerase (type II) (idi1)	idi1	Q38E87	38.986	11	0	1		0.928637	-0.0321541	0.156877	0.804442	11	3	3	0.96979	-0.0133223	10.544	3	11	3	3	0.86962	-0.0606705	18.01	3	11	3	3	0.949577	-0.0224696	11.181	3
	1407	Tb927.6.2650	hypothetical protein, conserved		Q583R9	84.541	5.5	0	1		0.859418	-0.0657956	0.156945	0.804253	4.4	3	3	0.9846	-0.00674017	43.961	3	5.5	4	4	0.79336	-0.10053	35.91	4	5.5	4	4	0.812612	-0.0901169	15.512	4
	991	Tb927.2.1210;Tb11.v5.0442;Tb11.1800	retrotransposon hot spot protein 4 (RHS4), putative		Q585H2	95.198	16.9	0	3		1.2282	0.0892682	0.157807	0.801875	16.9	13	1	1.461	0.16465		1	15.6	12	1	1.1935	0.0768224		1	15.1	12	1	1.06251	0.0263319		1
	1861	Tb927.9.1720	peroxisomal membrane protein 4, putative		Q38FX7	25.459	8.5	0	1		0.918747	-0.0368041	0.158694	0.799441	8.5	2	2	0.99179	-0.00358027	0.90196	2	8.5	2	2	0.87756	-0.0567232	7.8659	2	8.5	2	2	0.891027	-0.050109	5.3455	2
	603	Tb927.10.9920	hypothetical protein, conserved		Q389Y4	44.149	37.6	0	1		0.900071	-0.0457232	0.159111	0.798301	32.4	11	11	0.9887	-0.00493547	18.373	12	32.4	11	11	0.87306	-0.0589559	14.478	12	35.9	12	12	0.844737	-0.0732783	8.4989	12
	1782	Tb927.9.10010	chaperone protein DNAj, putative		Q38E01	56.711	5.7	0	1		0.841443	-0.0749753	0.159129	0.798252	5.7	2	2	0.93985	-0.0269415	4.1712	2	5.7	2	2	0.87699	-0.0570054	12.638	2	5.7	2	2	0.722804	-0.140979	31.244	2
	1248	Tb927.4.4320	divalent cation tolerance protein, putative		Q57Y36	12.973	12.9	0.0011655	1		0.80255	-0.0955278	0.159324	0.797718	12.9	1	1	0.75867	-0.119947		1	0	0	0					12.9	1	1	0.848969	-0.0711084	0.40501	2
	676	Tb927.11.13010	hypothetical protein			22.171	21.9	0	1		0.82325	-0.0844683	0.159409	0.797488	21.9	3	3	0.87946	-0.0557839	44.642	3	21.9	4	4	0.69076	-0.160673	58.049	4	7.1	1	1	0.918442	-0.0369481		1
	132	Tb927.11.7290;Tb11.v5.0254	pantothenate kinase subunit, putative		Q384T6	162.1	23.2	0	2		1.10953	0.0451397	0.159572	0.797044	20.2	24	24	1.1956	0.0775859	16.624	23	17.6	22	22	1.0162	0.00697919	20.362	24	17.2	22	22	1.12423	0.050854	13.187	19
	339	Tb927.10.13300	30S ribosomal protein S8, putative		Q388R7	32.681	7.1	0	1		0.923331	-0.0346428	0.160373	0.794868	4.3	2	2	0.9922	-0.00340078	6.6307	2	7.1	3	3	0.90023	-0.0456465	15.013	6	7.1	3	3	0.88129	-0.0548811	26.36	3
	1957	Tb927.9.9940	PACRGB		Q38E08	35.353	7.4	0	1		1.07083	0.0297223	0.160461	0.794631	7.4	2	2	1.0069	0.00298634	15.003	2	7.4	2	2	1.1154	0.0474306	13.081	4	7.4	2	2	1.09333	0.0387498	5.2457	4
	672	Tb927.11.12880	conserved protein		Q382P4	123.3	5.7	0	1		1.1208	0.0495297	0.162227	0.789878	1.8	2	0					5	5	2	1.1546	0.0624316		1	2.7	3	1	1.088	0.0366278		1
	1170	Tb927.3.790	zinc finger CCCH domain-containing protein 6, putative (ZC3H6)	ZC3H6	Q57WW2	38.651	5.3	0	1		0.836912	-0.0773201	0.162455	0.789268	5.3	1	1	0.9863	-0.00599097		1	5.3	1	1	0.76996	-0.113532		1	5.3	1	1	0.771903	-0.112437		1
	1825	Tb927.9.13130	hypothetical protein, conserved		Q38DA8	68.021	5	0	1		0.826003	-0.0830181	0.162497	0.789154	2.1	1	1	0.94234	-0.0257924		1	5	2	2	0.85599	-0.0675313	12.407	2	5	2	2	0.698666	-0.155731	24.7	2
	1811	Tb927.9.12070	hypothetical protein, conserved		Q38DJ1	109.87	25.2	0	1		0.984108	-0.00695732	0.162565	0.788973	19.9	15	15	0.99516	-0.00210709	36.983	18	25.2	20	20	0.97045	-0.0130268	19.277	23	25.2	20	20	0.986875	-0.00573804	16.954	26
	1333	Tb927.5.3240	hypothetical protein, conserved		Q57Z69	88.633	7.7	0	1		1.09209	0.0382604	0.162903	0.78807	6.1	4	4	1.1724	0.0690758	15.431	4	6.8	4	4	1.0182	0.00783309	14.088	3	1.6	1	1	1.09112	0.0378723		1
	1284	Tb927.5.1120	hypothetical protein, conserved		Q57W57	655.92	6.3	0	1		0.812439	-0.0902094	0.163195	0.787294	6.3	3	3	0.91769	-0.037304	14.339	3	4	2	2	0.86946	-0.0607504	30.649	2	6.3	3	3	0.672088	-0.172574	30.461	4
	689	Tb927.11.13520	hypothetical protein, conserved		Q382I5	105.38	2	0	1		0.79659	-0.0987653	0.164501	0.78383	2	1	1	0.66479	-0.177316		1	2	1	1	0.79298	-0.100738		1	2	1	1	0.958865	-0.0182427		1
	651	Tb927.11.11620	hypothetical protein, conserved		Q383B8	27.683	8.4	0	1		0.817793	-0.0873564	0.164616	0.783527	8.4	2	2	0.98471	-0.00669165	8.7987	2	8.4	2	2	0.73049	-0.136386	10.253	2	8.4	2	2	0.760341	-0.118992	74.721	3
	1616	Tb927.7.7410	oxidoreductase, putative		Q57TX8	35.787	66.9	0	1		0.946538	-0.0238619	0.165142	0.782143	66.9	17	17	0.99503	-0.00216383	26.19	33	66.9	17	17	0.9323	-0.0304443	13.091	32	60	15	15	0.91416	-0.0389776	16.385	29
	826	Tb927.11.3480	hypothetical protein, conserved		Q386G3	78.606	4.5	0.0017075	1		1.18774	0.0747218	0.165357	0.781578	4.5	2	2	1.0881	0.0366688	23.493	2	4.5	2	2	1.3943	0.144356	37.68	2	4.5	2	2	1.10444	0.0431403	12.06	2
	275	Tb927.10.1060	T-complex protein 1, delta subunit, putative (TCP-1-delta)	TCP-1-delta	Q38CD4	58.361	8	0	1		1.23708	0.0923982	0.16626	0.779213	2.8	2	2	1.469	0.167022	20.453	2	5.2	3	3	1.2389	0.0930363	37.164	4	8	4	4	1.04025	0.0171365	5.8215	3
	1916	Tb927.9.6870	RNA-binding protein, putative (RBSR1)	RBSR1	Q38EQ1	17.565	18.2	0	1		1.08427	0.0351376	0.166907	0.777526	18.2	2	2	1.1457	0.0590709	14.682	3	18.2	2	2	1.0081	0.00350361	6.9497	3	18.2	2	2	1.10367	0.0428382	1.1183	2
	1634	Tb927.8.1210	hypothetical protein, conserved		Q57VN3	77.786	12.2	0	1		1.23035	0.0900303	0.167067	0.777109	12.2	1	1	1.4521	0.161997		1	12.2	1	1	1.2375	0.0925452		1	12.2	1	1	1.03645	0.0155492		1
	396	Tb927.10.1560	hypothetical protein, conserved		Q38C85	91.596	28.4	0	1		0.910006	-0.0409558	0.167627	0.775657	28.3	19	19	0.98738	-0.00551567	56.999	41	28.4	20	20	0.90052	-0.0455066	22.255	43	28.4	20	20	0.847529	-0.0718452	31.336	53
	900	Tb927.11.5990	hypothetical protein, conserved		Q385G9	69.307	1.6	0.0022235	1		0.734881	-0.133783	0.167917	0.774906	1.6	1	1	0.79863	-0.0976544		1	1.6	1	1	0.67622	-0.169912		1	0	0	0
	1708	Tb927.8.4500;Tb11.v5.0763	Eukaryotic translation initiation factor 4 gamma type 5 (eif4g5)	eif4g5	Q57VY5	84.574	3.2	0	2		1.47957	0.170136	0.168723	0.772826	1.7	1	1	2.074	0.316809		1	1.7	1	1	1.0953	0.0395331		1	3.2	2	2	1.42582	0.154065	7.8782	2
	1551	Tb927.7.3880	protein kinase, putative		Q57UD5	87.072	3.6	0	1		1.17843	0.0713046	0.16886	0.772472	3.6	2	2	1.0679	0.0285306	9.2938	2	3.6	2	2	1.1156	0.0475085	5.3552	2	3.6	2	2	1.37365	0.137875		1
	1552	Tb927.7.3890	hypothetical protein, conserved		Q57UL9	33.666	5.2	0	1		0.861755	-0.0646159	0.169274	0.771411	5.2	1	1	0.95911	-0.0181316		1	5.2	1	1	0.88443	-0.0533365		1	5.2	1	1	0.754432	-0.12238		1
	1536	Tb927.7.3200	hypothetical protein, conserved		Q57YD0	40.195	7.6	0	1		0.553544	-0.256848	0.169864	0.769898	3.7	1	1	0.85817	-0.0664267		1	4	1	1	0.32799	-0.484139		1	7.6	2	2	0.602591	-0.219977	42.237	2
	389	Tb927.10.15350	histone H3 variant,H3V (h3vaR)	h3vaR	Q387X7	16.022	12.9	0	1		0.830255	-0.0807884	0.169926	0.769741	5	1	1	0.87358	-0.0586973		1	0	0	0					12.9	2	2	0.789079	-0.102879	7.64	3
	444	Tb927.10.2700	predicted WD40 repeat protein		Q38BX5	75.239	37.1	0	1		0.919868	-0.0362745	0.170312	0.768754	30.6	15	15	0.99446	-0.00241268	27.697	29	35.6	17	17	0.89657	-0.0474158	22.067	31	37.1	18	18	0.872981	-0.0589951	29.979	40
	500	Tb927.10.5480;Tb927.10.5460	60S ribosomal protein L24, putative		Q38B56	14.595	44	0	2		1.07695	0.0321966	0.171119	0.766703	44	6	6	1.1328	0.0541532	7.5425	11	44	6	6	1.006	0.00259798	15.996	15	44	5	5	1.09607	0.0398385	39.562	15
	426	Tb927.10.2060	hypothetical protein, conserved		Q38C37	107.88	3.6	0	1		0.888875	-0.0511594	0.171525	0.765674	3.6	3	3	0.94564	-0.0242742	27.677	3	2.6	2	2	0.79436	-0.0999826	17.313	3	2.6	2	2	0.934929	-0.0292214	14.654	3
	1487	Tb927.7.1220	hypothetical protein, conserved		Q57WS8	117.94	1.9	0.0011744	1		1.41225	0.149911	0.172423	0.763404	1.9	2	2	1.2377	0.0926154	49.839	2	1.9	2	2	1.9624	0.292788	17.882	2	1.9	2	2	1.15966	0.0643315	36.7	2
	283	Tb927.10.10850	argonaute-like protein (AGO1)	AGO1	Q389P5	99.184	36.7	0	1		1.08865	0.0368892	0.172496	0.76322	35.2	28	28	1.1791	0.0715506	24.333	31	36.7	29	29	1.0312	0.0133429	10.523	30	34.8	27	27	1.06114	0.0257739	12.361	31
	958	Tb927.11.8700	hypothetical protein, conserved		Q384F9	65.26	3.8	0.0011641	1		0.744835	-0.12794	0.173283	0.761243	3.8	1	1	0.68604	-0.163651		1	0	0	0					3.8	1	1	0.808669	-0.0922292		1
	153	Tb11.v5.0399;Tb927.10.9650	hypothetical protein, conserved			121.09	4.3	0	2		0.802442	-0.0955865	0.173324	0.76114	4.3	4	4	0.84687	-0.0721833	426.28	3	3.6	3	3	0.93277	-0.0302254	4.0664	3	4.3	4	4	0.654108	-0.184351	274.05	5
	397	Tb927.10.15660	hypothetical protein, conserved		Q387U8	85.608	1.7	0.0043812	1		0.862766	-0.0641071	0.173836	0.75986	1.7	1	1	0.95643	-0.0193468		1	1.7	1	1	0.89218	-0.0495475		1	1.7	1	1	0.752615	-0.123427		1
	411	Tb927.11.17040;Tb927.10.16190	expression site-associated gene (ESAG) protein, putative,expression site-associated gene 4 (ESAG4) protein, putative,receptor-type adenylate cyclase, putative		Q380Y3	137.49	1	0	2		1.33673	0.126045	0.173869	0.759777	1	1	1	1.7399	0.240524		1	1	1	1	1.0798	0.0333433		1	1	1	1	1.27136	0.104268		1
	1876	Tb927.9.3470	low molecular weight protein tyrosine phosphatase, putative		Q38FI3	30.489	37.6	0	1		0.930258	-0.0313968	0.174008	0.75943	37.6	10	10	0.94282	-0.0255712	15.26	11	28.1	7	7	0.87084	-0.0600616	29.014	9	31.6	8	8	0.980488	-0.00855759	19.877	10
	582	Tb927.10.9000;Tb927.11.620	hypothetical protein, conserved		Q38A74	181.55	4.5	0	2		0.847585	-0.0718166	0.174377	0.758511	4.5	6	6	0.95989	-0.0177785	10.301	4	4.5	6	6	0.7302	-0.136558	25.755	7	2.5	4	4	0.868734	-0.0611131	19.808	3
	1233	Tb927.5.1610;Tb927.4.3550	60S ribosomal protein L13a, putative			25.711	17.1	0	2		1.04181	0.0177896	0.174759	0.75756	14	3	3	1.0681	0.0286119	11.393	8	17.1	4	4	1.0018	0.000781027	10.393	9	14	3	3	1.05676	0.0239757	38.236	8
	290	Tb927.10.11230	hypothetical protein, conserved		Q389L6	34.706	11.5	0	1		0.892333	-0.0494732	0.175922	0.75468	6.8	1	1	0.80654	-0.0933741		1	11.5	2	2	0.90254	-0.0445335	27.303	2	6.8	1	1	0.976086	-0.010512		1
	1896	Tb927.9.5280	unspecified product		Q38F25	31.896	9.9	0	1		1.10286	0.0425219	0.177627	0.75049	9.9	2	2	1.199	0.0788192	13.627	2	9.9	2	2	1.0157	0.00676545	10.909	2	4	1	1	1.10149	0.0419811		1
	380	Tb927.10.14950	Zinc finger CCCH domain-containing protein 40,RNA binding protein, putative (ZC3H40)	ZC3H40	Q388B1	46.194	8.3	0.00059701	1		1.08733	0.0363617	0.177868	0.749902	4.9	1	1	1.1392	0.0566		1	4.9	1	1	1.1262	0.0516155		1	8.3	2	2	1.002	0.000869459	8.4535	2
	219	Tb927.1.1600	pseudouridine synthase TruD, putative		Q4GZ59	168.32	0.9	0.004386	1		0.632522	-0.198924	0.178079	0.749386	0.9	1	1	0.72147	-0.141782		1	0.9	1	1	0.55454	-0.256067		1	0	0	0
	1613	Tb927.7.7210	hypothetical protein, conserved		Q57XU1	77.526	4.5	0.0091496	1		1.13658	0.0555988	0.178625	0.748058	1.7	1	1	1.2504	0.097049		1	1.7	1	1	1.1632	0.0656544	12.524	2	4.5	2	2	1.00947	0.00409291		1
	209	Tb927.10.2110;Tb927.10.2100;Tb11.v5.1046;Tb927.10.2090	elongation factor 1-alpha (TEF1)	TEF1		49.105	62.1	0	4		1.08018	0.033498	0.178835	0.747548	59.5	27	27	1.1652	0.0664005	37.95	94	61	28	28	1.0376	0.01603	16.028	98	60.6	28	28	1.04247	0.0180637	18.461	100
	367	Tb927.10.14550	ATP-dependent DEAD/H RNA helicase, putative		Q388E8	71.366	50.8	0	1		1.06778	0.0284814	0.179271	0.74649	50.8	38	37	1.1369	0.0557223	14.835	165	50.8	38	37	1.0212	0.00911081	13.493	154	50.8	38	37	1.0486	0.020611	19.125	176
	657	Tb927.11.11900	coatomer gamma subunit, putative,cytosolic coat protein, putative (TbCoatomerGamma)	TbCoatomerGamma	Q382Z1	97.586	1.4	0.0011581	1		1.50256	0.176833	0.179435	0.746094	1.4	1	1	2.032	0.307924		1	1.4	1	1	1.0279	0.0119509		1	1.4	1	1	1.62414	0.210624		1
	333	Tb927.10.1310	hypothetical protein, conserved		Q38CA9	102.74	1.3	0.001676	1		1.19108	0.0759411	0.179591	0.745716	0	0	0					1.3	1	1	1.253	0.0979511		1	1.3	1	1	1.13222	0.0539311		1
	1584	Tb927.7.5640	hypothetical protein, conserved		Q582H9	29.168	21	0	1		0.883269	-0.0539071	0.179976	0.744784	21	5	5	0.99611	-0.0016927	12.668	7	21	5	5	0.84889	-0.0711486	13.718	7	21	5	5	0.81493	-0.08888	20.387	8
	1419	Tb927.6.3490	zinc finger protein 1 (ZFP1)	ZFP1	Q584Y9	11.456	10.8	0	1		0.829488	-0.0811897	0.180838	0.742711	10.8	1	1	0.95272	-0.0210347	18.128	2	10.8	1	1	0.86084	-0.0650776		1	10.8	1	1	0.695894	-0.157457		1
	1438	Tb927.6.4080	hypothetical protein, conserved		Q586A6	24.735	16.6	0	1		0.920074	-0.0361774	0.181149	0.741963	16.6	3	3	0.90975	-0.0410779	4.5681	3	16.6	3	3	0.99321	-0.00295892	5.2981	3	11.7	2	2	0.861995	-0.0644954	13.301	2
	602	Tb927.10.9900	ABC1 protein, putative		Q389Y6	62.856	8.2	0	1		0.866651	-0.0621557	0.181179	0.741892	6.9	3	3	0.97122	-0.0126824	22.703	4	6.9	3	3	0.76083	-0.118712	21.119	3	8.2	4	4	0.880902	-0.0550724	11.57	5
	738	Tb927.11.15430	U5 small nuclear ribonucleoprotein component, putative,U5 snrnp-specific protein, putative		Q381P2	105.47	1.8	0	1		1.49457	0.174516	0.181261	0.741696	0.7	1	1	1.1564	0.0631081		1	0.7	1	1	1.3047	0.115511		1	1.8	2	2	2.21273	0.344929	63.799	2
	1468	Tb927.6.5150;Tb11.v5.0657	hypothetical protein, conserved		Q586I7	329.49	1.7	0	2		1.24284	0.0944152	0.181488	0.741153	0	0	0					1.7	5	5	1.3246	0.122085	24.647	3	0.7	2	2	1.16613	0.0667456	4.3622	2
	656	Tb927.11.11830;Tb927.11.11820	40S ribosomal protein S17, putative			16.222	57.7	0	2		1.07282	0.030528	0.181916	0.740129	57	9	9	1.1474	0.0597148	11.282	23	57	9	9	1.0203	0.00872789	20.115	21	57.7	10	10	1.05473	0.0231413	9.5849	22
	1771	Tb927.8.750	nucleolar RNA-binding protein, putative		Q57YF6	39.761	36.6	0	1		1.07622	0.0319025	0.181942	0.740068	36.6	10	10	1.1547	0.0624692	12.626	29	36.6	10	10	1.0216	0.00928088	10.878	35	36.6	10	10	1.05671	0.0239574	9.8777	35
	331	Tb927.10.12990	predicted ankyrin repeat family protein		Q388U7	32.826	4.7	0	1		1.78885	0.252574	0.181975	0.739987	4.7	1	1	1.5078	0.178344		1	4.7	1	1					4.7	1	1	2.12229	0.326804		1
	1096	Tb927.3.2490	hypothetical protein, conserved		Q582W2	110.07	11.9	0	1		0.910316	-0.0408081	0.182577	0.738553	10	8	8	0.9656	-0.0152027	15.786	11	10.4	8	8	0.8299	-0.0809742	18.581	9	11.9	9	9	0.941354	-0.0262472	18.442	12
	1183	Tb927.4.1340	cleavage and polyadenylation specificity factor subunit, putative (CPSF3)	CPSF3	Q581U7	85.313	1.7	0.0043788	1		1.23358	0.0911673	0.182854	0.737895	1.7	1	1	1.072	0.0301948		1	1.7	1	1	1.5139	0.180097		1	1.7	1	1	1.15667	0.0632099		1
	523	Tb927.10.6260;Tb11.v5.0279	ATP-dependent DEAD/H RNA helicase, putative		Q38AY0	68.678	12.4	0	2		0.884749	-0.0531799	0.183291	0.73686	7.9	3	3	0.95811	-0.0185846	26.954	3	9.4	4	4	0.92141	-0.0355471	8.0721	5	12.4	5	5	0.784498	-0.105408	7.6251	4
	628	Tb927.11.10910;Tb927.11.10790	40S ribosomal protein SA, putative		Q383I8	27.609	42.2	0	2		1.07083	0.0297218	0.183993	0.735199	42.2	9	9	1.1415	0.0574759	7.1149	20	42.2	9	9	1.0597	0.0251829	12.458	17	42.2	9	9	1.01509	0.00650646	11.91	22
	1781	Tb927.8.990	RNA-binding protein 33 (RNA-binding motif protein 33) (RBP33)	RBP33	Q57XH6	33.963	12.9	0	1		1.1552	0.062659	0.186196	0.730029	12.9	4	4	1.3344	0.125286	6.9202	4	12.9	4	4	1.0556	0.0234994	12.707	4	12.9	4	4	1.09444	0.0391916	11.006	5
	429	Tb927.10.2240	hypothetical protein, conserved		Q38C20	66.352	28.9	0	1		1.06704	0.0281798	0.186601	0.729086	28.1	15	15	1.1243	0.0508822	15.116	36	28.9	17	17	1.0044	0.0019067	14.891	41	28.9	16	16	1.07585	0.0317506	15.024	41
	752	Tb927.11.1620	hypothetical protein, conserved		Q386Z2	21.598	50	0	1		1.0987	0.0408791	0.187799	0.726306	50	10	10	1.1554	0.0627324	5.228	9	46.4	9	9	0.99856	-0.000625835	17.528	8	33.3	7	7	1.14956	0.0605307	13.629	9
	435	Tb927.10.2530	adenylate kinase, putative		Q38BZ2	24.941	81.5	0	1		0.944763	-0.0246771	0.188513	0.724658	79.3	26	26	0.99904	-0.000417123	14.936	108	77.5	24	24	0.9068	-0.0424885	12.666	97	81.5	27	27	0.930839	-0.0311256	20.689	109
	1954	Tb927.9.9740	AMP deaminase, putative		Q38E23	163.28	2.8	0	1		2.65177	0.423536	0.18875	0.724114	2.8	3	3	6.3689	0.804064	174.06	2	1.6	2	2	2.5694	0.409832	71.39	2	0.8	1	1	1.1395	0.0567133		1
	1196	Tb927.4.1860	ribosomal protein S19, putative		Q583K7	18.846	37.1	0	1		1.07326	0.0307038	0.188814	0.723965	37.1	6	6	1.1533	0.0619423	20.39	14	37.1	6	6	1.0395	0.0168245	13.99	13	37.1	6	6	1.0312	0.0133447	77.224	14
	792	Tb927.11.2260	eukaryotic translation initiation factor 4e, putative (eIF4E)	eIF4E	Q386T3	26.024	13.7	0	1		1.20959	0.0826367	0.188886	0.723799	13.7	3	3	1.1399	0.0568668	10.382	3	13.7	3	3	1.4622	0.165007	31.121	3	8.2	2	2	1.06179	0.0260367	36.083	3
	350	Tb927.10.13810	hypothetical protein, conserved		Q388L8	12.955	21.2	0	1		0.822282	-0.0849791	0.189171	0.723145	11.5	1	1	0.77446	-0.111001		1	0	0	0					21.2	2	2	0.873057	-0.0589572		1
	1330	Tb927.5.3120	eukaryotic translation initiation factor 2 beta subunit, putative (EIF2B)	EIF2B	Q57Z81	34.967	9.9	0	1		1.2282	0.0892698	0.189178	0.723128	2.2	1	1	1.5118	0.179494	17.052	2	7.7	3	3	1.1357	0.0552636	9.2449	4	9.9	4	4	1.07907	0.0330515	9.3149	5
	786	Tb927.11.2120	hypothetical protein, conserved		Q386U7	88.832	36.8	0	1		0.940274	-0.0267456	0.189785	0.721738	36.8	27	27	1.0005	0.000217093	23.564	44	36.8	27	27	0.92005	-0.0361886	15.693	39	36.8	27	27	0.903098	-0.0442653	17.992	37
	254	Tb927.1.450	retrotransposon hot spot protein (RHS, pseudogene), putative			229.01	5.9	0	1		1.09169	0.0380996	0.190174	0.720848	5	8	1	1.1074	0.0443045		1	5.9	9	1	1.1705	0.0683714		1	5.9	10	1	1.00374	0.00162295		1
	618	Tb927.11.10220	hypothetical protein, conserved		Q383Q7	12.738	16.9	0	1		0.850383	-0.0703853	0.190803	0.719415	16.9	2	2	0.94955	-0.0224822	15.732	3	16.9	2	2	0.72243	-0.141204	69.89	3	16.9	2	2	0.896459	-0.0474696	3.9765	3
	1534	Tb927.7.3190	hypothetical protein, conserved		Q57YC9	65.878	1.9	0	1		1.41364	0.15034	0.191199	0.718514	1.9	1	1	1.231	0.0902581		1	1.9	1	1	2.0125	0.303736		1	1.9	1	1	1.14032	0.0570252		1
	1823	Tb927.9.12850	hypothetical protein, conserved		Q38DC9	66.991	3.1	0	1		0.828794	-0.0815535	0.191331	0.718215	3.1	1	1	0.83811	-0.076699		1	3.1	1	1	0.6974	-0.156518		1	3.1	1	1	0.973994	-0.0114436		1
	1270	Tb927.4.600	hypothetical protein, conserved		Q57ZY8	34.458	14.5	0	1		0.499045	-0.301861	0.191728	0.717315	14.5	4	4	0.3788	-0.42159	9.9767	3	9.5	3	3	0.32318	-0.490556	6.0139	3	6.9	2	2	1.01523	0.00656377	87.457	5
	1588	Tb927.7.5840	hypothetical protein, conserved		Q582J9	26.164	13.5	0	1		0.875769	-0.0576103	0.192489	0.715595	10.5	2	2	0.99575	-0.00184968	4.8207	2	13.5	3	3	0.78795	-0.103501	10.197	2	13.5	3	3	0.856091	-0.06748	0.19408	2
	619	Tb927.11.10370	glycosyl hydrolase-like protein		Q383P2	118.83	6.2	0	1		0.933586	-0.0298455	0.193185	0.714025	5.3	5	5	0.96379	-0.0160176	31.201	7	6.2	6	6	0.97091	-0.012821	30.714	7	5.3	5	5	0.869565	-0.0606978	7.9422	7
	626	Tb927.11.10570	hypothetical protein, conserved		Q383M2	39.513	18.3	0	1		0.934103	-0.0296054	0.193386	0.713574	18.3	5	5	0.972	-0.0123337	9.926	4	18.3	5	5	0.87056	-0.0602013	19.556	5	18.3	5	5	0.963206	-0.016281	24.376	5
	1144	Tb927.3.4780;Tb927.3.4740	hypothetical protein, conserved			45.763	5.2	0	2		0.86785	-0.0615552	0.194619	0.710815	5.2	2	2	0.94626	-0.0239895	4.1688	2	5.2	2	2	0.7494	-0.125286	27.451	2	5.2	2	2	0.921744	-0.0353897	8.24	2
	1417	Tb927.6.3250	hypothetical protein, conserved		Q584W8	35.519	5.3	0	1		1.13868	0.0563999	0.195014	0.709935	5.3	1	1	1.166	0.0666986		1	5.3	1	1	1.0026	0.0011277		1	5.3	1	1	1.26291	0.101374		1
	832	Tb927.11.3740	proteasome regulatory ATPase subunit 2 (RPT2)	RPT2	Q386D8	48.928	6.6	0.0095796	1		1.06191	0.0260864	0.195229	0.709455	4.3	1	1	1.0419	0.017826		1	0	0	0					6.6	2	2	1.0823	0.0343468	34.686	2
	303	Tb927.10.11760	pumilio/PUF RNA binding protein 6 (PUF6)	PUF6	Q389G5	93.062	15.8	0	1		1.14609	0.05922	0.195685	0.708443	14.1	8	8	1.3085	0.116774	30.607	11	14.1	8	8	1.1223	0.050109	29.989	11	15.8	9	9	1.02513	0.0107772	30.395	14
	857	Tb927.11.460;Tb11.v5.0726	predicted WD40 repeat protein		Q387K5	103.67	31.5	0	2		0.913165	-0.0394505	0.196346	0.706977	30.8	25	25	0.99898	-0.000443206	15.754	40	29.5	24	24	0.89708	-0.0471688	53.897	45	28.8	25	25	0.84969	-0.0707396	50.636	58
	90	Tb927.5.4420;Tb05.5K5.70	nucleolar RNA helicase II, putative,nucleolar RNA helicase Gu, putative		Q57Z07	68.786	65.7	0	2		0.942097	-0.0259044	0.196426	0.706802	65.7	39	39	1.0027	0.00117101	17.395	71	63.9	39	39	0.91646	-0.0378865	12.897	69	63.9	39	39	0.909918	-0.0409977	26.644	68
	911	Tb927.11.630	RNA polymerase I second largest subunit (RPA135)	RPA135	Q387I8	179.49	19.1	0	1		1.12391	0.0507302	0.196732	0.706125	16.9	23	23	1.2266	0.088703	17.965	20	18.5	26	26	1.1588	0.0640085	21.264	24	17.3	24	24	0.998801	-0.000520841	11.991	25
	1137	Tb927.3.4390	dihydrolipoamide dehydrogenase, putative (GCVL-1)	GCVL-1	Q580K3	55.839	23.4	0	1		0.831098	-0.0803477	0.196807	0.705959	23.4	10	10	0.96482	-0.0155537	7.9697	10	21.4	9	9	0.85887	-0.0660726	10.994	11	19.6	9	9	0.692761	-0.159417	11.556	11
	1758	Tb927.8.6640	hypothetical protein, conserved		Q57TU9	67.498	21	0	1		0.96743	-0.0143805	0.196807	0.705959	21	8	8	0.95481	-0.020083	13.395	8	21	8	8	1.0013	0.000564216	5.0613	6	17.7	7	7	0.947059	-0.0236228	12.535	6
	938	Tb927.11.740	eukaryotic translation initiation factor 5A, putative (eIF-5A)	eIF-5A	Q387H6	17.82	7.8	0	1		1.1229	0.0503423	0.197687	0.704023	0	0	0					7.8	1	1	1.0819	0.0341871		1	7.8	1	1	1.16546	0.0664975		1
	189	Tb11.v5.0701;Tb927.10.2210	ubiquitin carboxyl-terminal hydrolase, putative			47.106	3.7	0	2		0.853639	-0.0687258	0.198912	0.701338	3.7	1	1	0.97333	-0.0117399		1	3.7	1	1	0.7308	-0.136201		1	3.7	1	1	0.874508	-0.0582362		1
	944	Tb927.11.7790	hypothetical protein, conserved		Q384N9	22.038	7.4	0	1		0.670877	-0.173357	0.199124	0.700876	7.4	1	1	0.58963	-0.22942		1	7.4	1	1	0.76332	-0.117293		1	0	0	0
	572	Tb927.10.850	hypothetical protein, conserved		Q38CF5	168.3	24.9	0	1		0.922114	-0.0352155	0.201115	0.696556	21.6	26	26	0.97879	-0.00931048	16.278	39	23.8	27	27	0.84792	-0.0716451	18.604	38	20.1	24	24	0.944733	-0.0246909	24.013	41
	528	Tb927.10.6710	hypothetical protein, conserved		Q38AT5	43.696	3.3	0.0016826	1		0.89671	-0.047348	0.20135	0.696049	0	0	0					3.3	1	1	0.86528	-0.0628433		1	3.3	1	1	0.929282	-0.0318526		1
	807	Tb927.11.2910	phosphoglycerate mutase, putative (iPGAM)	iPGAM	Q386M0	43.738	10.4	0	1		1.32402	0.121896	0.201628	0.69545	10.4	3	3	1.4326	0.156125	28.588	2	10.4	3	3	1.6346	0.213411	47.308	3	2.6	1	1	0.991179	-0.00384812	45.276	2
	867	Tb927.11.4910	predicted ankyrin repeat family protein		Q385S7	43.647	12	0	1		1.12371	0.0506527	0.20206	0.69452	9.2	3	3	1.1434	0.0581982	21.698	3	9.2	3	3	1.0011	0.000477461	2.8158	2	12	4	4	1.2396	0.0932826	14.07	4
	171	Tb11.v5.0562;Tb927.8.1260	hypothetical protein, conserved			93.651	6.3	0	2		1.02044	0.00878831	0.20324	0.691991	6.3	4	4	1.0423	0.0179927	6.016	7	6.3	4	4	1.0056	0.00242526	18.958	6	6.3	4	4	1.01379	0.00594694	11.601	4
	248	Tb927.1.3910	hypothetical protein, conserved		Q4GYI6	99.782	2.9	0	1		1.14375	0.0583319	0.203697	0.691015	2.9	2	2	1.2628	0.101335	10.852	2	2.9	2	2	0.99393	-0.0026442	6.5363	2	2.9	2	2	1.19208	0.0763053	17.973	2
	1212	Tb927.4.2470	hypothetical protein, conserved		Q584E0	146.03	2.2	0	1		1.92961	0.28547	0.203783	0.690832	2.2	2	2	1.5518	0.190836		1	1.3	1	1					0.9	1	1	2.3994	0.380104		1
	236	Tb927.1.2750	hypothetical protein, conserved		Q4GYU7	18.698	47.6	0	1		0.94771	-0.0233244	0.203789	0.69082	43.5	5	5	0.99832	-0.000730228	31.834	8	43.5	5	5	0.90361	-0.044019	25.852	7	47.6	6	6	0.943574	-0.0252239	22.441	8
	1075	Tb927.3.1690	hypothetical protein, conserved		Q57ZE2	17.154	46.9	0	1		0.837612	-0.076957	0.204513	0.689279	46.9	8	8	0.8326	-0.0795636	11.226	12	46.9	8	8	0.71217	-0.147416	22.311	10	36.6	7	7	0.99108	-0.00389117	20.719	10
	1770	Tb927.8.7480	hypothetical protein, conserved		Q57YV0	70.712	12.1	0	1		1.09809	0.0406392	0.205263	0.687689	3.9	2	2	1.2058	0.0812753	54.451	3	3.9	2	2	1.0138	0.00595229	32.184	5	12.1	3	3	1.08315	0.0346901	17.458	3
	1396	Tb927.6.2220	hypothetical protein, conserved		Q584T4	14.871	18.6	0.0011587	1		0.931586	-0.0307769	0.205558	0.687066	18.6	2	2	0.87749	-0.0567578		1	18.6	2	2	1.0005	0.000217093	12.539	2	18.6	2	2	0.920895	-0.0357898	29.944	3
	766	Tb927.11.16660	hypothetical protein, conserved		Q381C0	234.41	1.5	0	1		1.14791	0.0599084	0.206817	0.684415	0	0	0					1.5	3	3	1.0958	0.0397313	8.2591	2	1.5	3	3	1.2025	0.0800855	5.1414	3
	844	Tb927.11.420	hypothetical protein, conserved		Q387K9	20.461	18.4	0	1		0.927075	-0.0328852	0.2084	0.681103	18.4	3	3	0.98422	-0.00690781	4.5281	4	18.4	3	3	0.94533	-0.0244166	15.073	4	18.4	3	3	0.856384	-0.0673313	19.775	4
	1383	Tb927.6.1470	hypothetical protein, conserved		Q585R3	27.521	25.6	0	1		0.942569	-0.0256868	0.209237	0.679361	25.6	8	8	0.98332	-0.00730513	10.46	15	25.6	8	8	0.88449	-0.0533071	29.341	23	25.6	8	8	0.962835	-0.0164483	17.754	15
	680	Tb927.11.13250	eukaryotic translation initiation factor 2 gamma, putative (eIF-2-gamma)	eIF-2-gamma	Q382L1	52.2	10.3	0	1		1.40475	0.147601	0.214041	0.669502	7.3	3	3	1.9495	0.289923	20.447	3	6.9	3	3	1.404	0.147367	14.988	3	6.9	3	3	1.01277	0.00551128	10.518	4
	1623	Tb927.7.840	hypothetical protein, conserved		Q57VT0	14.51	35.5	0	1		0.876055	-0.0574687	0.214711	0.668145	35.5	4	4	0.90041	-0.0455597	18.2	6	26.6	3	3	0.76217	-0.117948	12.586	5	35.5	4	4	0.97972	-0.00889811	46.622	7
	996	Tb927.2.1810	transcription silencer (ISWI)	ISWI	Q585S8	132.76	5.4	0	1		0.856322	-0.0673627	0.214837	0.667892	4.7	5	5	0.94714	-0.0235858	11.656	4	3.3	4	4	0.91968	-0.0363633	22.167	4	3.1	4	4	0.720877	-0.142139	12.293	3
	916	Tb927.11.6420	hypothetical protein, conserved		Q385C7	144.87	5.2	0	1		0.917171	-0.0375498	0.214865	0.667834	3.4	3	3	0.84724	-0.0719935	32.936	3	5.2	5	5	0.90997	-0.0409729	13.444	5	3.4	3	3	1.00073	0.000317151	11.314	3
	816	Tb927.11.3190	hypothetical protein, conserved		Q386J2	184.71	30	0	1		1.08327	0.0347385	0.215572	0.666407	30	42	42	1.1769	0.0707396	20.304	49	25.3	38	38	1.0095	0.00410632	14.699	48	24.5	36	36	1.06997	0.0293696	39.886	52
	945	Tb927.11.7840	ribonucleoside-diphosphate reductase large chain (RNR1)	RNR1	Q384N4	94.606	1.2	0	1		1.29818	0.113336	0.21864	0.660271	1.2	1	1	1.7134	0.233859		1	1.2	1	1	1.0368	0.015695		1	1.2	1	1	1.23156	0.0904547		1
	518	Tb927.10.6170	hypothetical protein, conserved		Q38AY9	163.96	2.7	0	1		0.860798	-0.0650986	0.218972	0.659611	2.7	3	3	0.73169	-0.135673	19.215	3	0.5	1	1	0.97345	-0.0116864		1	1.1	1	1	0.895496	-0.0479365		1
	1374	Tb927.5.960	hypothetical protein, conserved		Q57W41	37.159	8.7	0	1		0.681366	-0.166619	0.218993	0.659569	5.4	1	1	1.0505	0.0213961		1	8.7	2	2	0.56247	-0.249901	44.935	2	5.4	1	1	0.535361	-0.271354		1
	1067	Tb927.3.1290	cullin 4B, putative		Q57XW2	105.84	22.5	0	1		1.1019	0.0421406	0.219366	0.658831	22.5	17	17	1.2209	0.0866801	43.698	21	18.5	16	16	1.0117	0.00505175	13.383	16	16.2	14	14	1.08315	0.0346901	25.193	16
	795	Tb927.11.2330	molybdopterin synthase sulphurylase protein, putative		Q386S6	54.862	10.9	0	1		1.07673	0.0321064	0.219438	0.658688	9.1	4	4	1.1496	0.0605468	8.6998	4	10.9	5	5	1.0902	0.0375062	16.652	6	9.1	4	4	0.996016	-0.00173371	34.738	5
	888	Tb927.11.5530	hypothetical protein, conserved		Q385L5	29.304	5.3	0.0011541	1		0.70721	-0.150452	0.220304	0.656977	5.3	1	1	0.9356	-0.0289098		1	5.3	1	1	0.48391	-0.315235		1	5.3	1	1	0.78125	-0.10721		1
	935	Tb927.11.7350	histone H2B variant, putative (H2BVAR)	H2BVAR	Q384T0	15.786	11.2	0.009544	1		0.873642	-0.0586663	0.22125	0.655117	11.2	2	2	0.90089	-0.0453282	18.486	3	6.3	1	1	0.98035	-0.00861885		1	11.2	2	2	0.755002	-0.122052	18.566	2
	1837	Tb927.9.13780	hypothetical protein, conserved		Q38D60	33.466	7.5	0.0011448	1		0.883439	-0.0538235	0.221335	0.654951	7.5	2	2	0.96261	-0.0165496	16.791	2	7.5	2	2	0.93266	-0.0302766	1.5383	2	7.5	2	2	0.76799	-0.114644	9.5619	2
	1060	Tb927.3.1010	hypothetical protein, conserved		Q57WY4	64.339	6.5	0	1		0.934702	-0.0293267	0.222057	0.653536	6.5	3	3	0.96261	-0.0165496	6.3193	3	6.5	3	3	0.8659	-0.0625323	4.1972	3	4	2	2	0.97972	-0.00889811	1.1059	2
	1751	Tb927.9.14370;Tb927.8.6180	60S ribosomal protein L26, putative		Q38D25	16.454	44.8	0	2		1.04859	0.0206078	0.222694	0.652291	44.8	7	7	1.1071	0.0441869	6.5997	13	44.8	8	8	1.0192	0.00825941	25.741	14	44.8	7	7	1.02183	0.00937704	13.417	15
	696	Tb927.11.13750	Ras-related protein Rab4 (RAB4)	RAB4	Q382G2	22.057	24.7	0	1		0.906282	-0.0427364	0.224229	0.649309	24.7	4	3	0.98604	-0.00610547	13.592	3	24.7	4	3	0.92756	-0.032658	8.0128	3	12.6	2	1	0.813868	-0.0894459		1
	1253	Tb927.4.4490	multidrug resistance protein E,p-glycoprotein (MRPE)	MRPE	Q583D4	193.8	3.2	0	1		0.914591	-0.0387732	0.224927	0.647958	3.2	4	4	0.87289	-0.0590405	39.76	4	3.2	4	4	1.0136	0.0058666	92.461	4	3.2	4	4	0.864678	-0.0631456	82.571	4
	1594	Tb927.7.6310	polo-like protein kinase,protein kinase (PLK)	PLK	Q57VI0	86.996	1.3	0	1		0.969941	-0.0132546	0.224987	0.647843	1.3	1	1	0.97902	-0.00920844		1	1.3	1	1	0.99423	-0.00251314		1	1.3	1	1	0.937471	-0.0280423		1
	1082	Tb927.3.1890	cytochrome c oxidase assembly protein, putative		Q57ZC2	33.231	6.3	0.0095643	1		0.335924	-0.473759	0.225382	0.64708	0	0	0					6.3	2	2	0.22446	-0.648861	80.223	2	2.8	1	1	0.50274	-0.298657		1
	556	Tb927.10.7940	methyltransferase, putative		Q38AH0	40.895	21.9	0	1		0.94554	-0.0243203	0.227753	0.642536	21.9	6	6	1.0091	0.00393421	9.6753	9	17	5	5	0.91807	-0.0371242	12.445	6	21.9	6	6	0.912492	-0.0397709	13.783	7
	941	Tb927.11.7500;Tb927.11.7490	hypothetical protein, conserved		Q384Q6	13.594	7.8	0	2		0.886374	-0.052383	0.227829	0.642391	7.8	1	1	0.99829	-0.000743279	13.618	3	7.8	1	1	0.89095	-0.0501467	6.4293	2	7.8	1	1	0.782963	-0.106259	5.5065	2
	1927	Tb927.9.7690	hypothetical protein, conserved		Q38EI4	199.56	5.2	0	1		1.18037	0.0720171	0.227891	0.642274	1.6	2	2	0.98329	-0.00731838	23.939	2	4	6	6	1.2253	0.0882424	22.143	5	4.6	7	7	1.36498	0.135127	19.013	8
	1303	Tb927.5.1820	60S acidic ribosomal protein, putative		Q57ZQ1	10.132	27.1	0	1		1.03914	0.0166746	0.228274	0.641544	13.1	1	1	1.0862	0.0359098	4.9358	3	27.1	2	1	1.022	0.0094509	5.2414	2	13.1	1	1	1.0108	0.00466321	2.6592	3
	1514	Tb927.7.2390	hypothetical protein, conserved		Q57XN5	102.86	5.3	0	1		0.879899	-0.0555671	0.228356	0.641388	5.3	4	4	0.98304	-0.00742881	9.8384	5	3.4	3	3	0.90761	-0.0421007	23.016	4	5.3	4	4	0.763534	-0.117172	32.923	8
	1209	Tb927.4.2310	asparaginyl-tRNA synthetase, putative	AsnRS	Q584F6	75.462	7.3	0	1		0.923612	-0.0345106	0.228854	0.640442	7.3	4	4	0.89161	-0.0498251	41.969	6	7.3	4	4	0.87271	-0.05913	15.55	4	7.3	4	4	1.01257	0.00542332	17.054	5
	1827	Tb927.9.13280	Double RNA binding domain protein 9 (DRBD9)	DRBD9	Q38D96	47.47	18.2	0	1		0.90861	-0.0416226	0.231277	0.635867	15.4	5	5	1.0127	0.00548081	41.826	7	18.2	6	6	0.88397	-0.0535625	36.145	8	18.2	6	6	0.837942	-0.076786	29.425	12
	1351	Tb927.5.4080	hypothetical protein, conserved		Q57Z41	58.167	3.4	0.0016988	1		0.864207	-0.0633823	0.231314	0.635798	3.4	1	1	1.0242	0.0103848		1	3.4	1	1	0.81149	-0.0907168		1	3.4	1	1	0.776578	-0.109815		1
	861	Tb927.11.4780	pyruvate dehydrogenase (lipoamide) kinase, putative		Q385U0	51.187	4.3	0	1		0.732832	-0.134995	0.232244	0.634055	4.3	1	1	0.90407	-0.0437979		1	4.3	1	1	0.85615	-0.0674501		1	4.3	1	1	0.508466	-0.293738		1
	514	Tb927.10.600	hypothetical protein, conserved		Q38CI0	62.775	8.9	0	1		0.850068	-0.0705463	0.232749	0.633113	8.9	3	3	0.87961	-0.0557098	10.037	3	2	1	1	0.70952	-0.149035		1	8.9	3	3	0.984252	-0.00689371	8.1884	3
	1243	Tb927.4.3890	ATP-dependent RNA helicase, putative		Q57XZ3	122.8	12	0	1		1.0173	0.00744902	0.232775	0.633064	9.2	7	7	1.0017	0.000737674	32.279	9	9	7	7	1.0136	0.0058666	24.569	8	12	10	10	1.03691	0.0157428	11.863	10
	915	Tb927.11.6360	60S ribosomal protein L24, putative		Q385D3	22.732	8.4	0	1		0.857182	-0.0669271	0.233408	0.631885	8.4	2	2	0.87379	-0.0585929	7.1542	3	8.4	1	1	0.72548	-0.139375	18.252	2	8.4	2	2	0.993542	-0.00281378	6.5659	3
	953	Tb927.11.8270	hypothetical protein, conserved		Q384J2	84.474	27.5	0	1		0.9236	-0.0345162	0.233494	0.631724	24.9	17	17	1.0136	0.0058666	28.495	31	26.1	18	18	0.89311	-0.049095	50.056	39	26.6	18	18	0.870322	-0.06032	16.588	44
	463	Tb927.10.3500	RNA-binding protein, putative (RBSR4)	RBSR4	Q38BP9	96.56	4.4	0	1		1.20039	0.0793215	0.233991	0.630802	4.4	3	3	1.415	0.150756	30.748	3	4.4	3	3	1.2494	0.0967015	24.014	5	4.4	3	3	0.978378	-0.00949339	15.626	4
	1801	Tb927.9.11250	predicted WD40 repeat protein		Q38DQ1	50.67	33.6	0	1		0.89332	-0.0489927	0.234666	0.62955	26.8	11	11	1.0185	0.00796103	25.041	11	33.6	13	13	0.81634	-0.0881289	17.855	13	33.6	13	13	0.857412	-0.0668103	8.364	12
	1659	Tb927.8.2100	vacuolar ATP synthase 16 kDa proteolipid subunit, putative		D6XKU7	16.868	9.1	0	1		0.918536	-0.0369041	0.235887	0.627295	9.1	1	1	0.9984	-0.000695428	7.9938	3	9.1	1	1	0.92626	-0.0332671	11.375	3	9.1	1	1	0.838012	-0.0767496	14.246	4
	1112	Tb927.3.3270	ATP-dependent phosphofructokinase (PFK)	PFK	D6XDN4	53.517	57.7	0	1		0.970297	-0.0130954	0.236421	0.626314	55.6	28	28	0.96618	-0.014942	43.835	56	57.7	28	28	0.94267	-0.0256403	57.524	56	57.7	28	28	1.00299	0.00129613	50.656	56
	369	Tb927.10.14590	hypothetical protein, conserved		Q388E4	33.674	5.1	0.0022173	1		0.565578	-0.247508	0.236501	0.626168	5.1	2	2	0.9234	-0.0346101	115.47	2	5.1	2	2	0.66716	-0.17577	95.644	2	5.1	2	2	0.293669	-0.532143	14.839	2
	265	Tb927.1.90	retrotransposon hot spot protein (RHS, pseudogene), putative			67.289	10.5	0	1		1.1981	0.0784935	0.236616	0.625957	10.5	6	1	1.3248	0.12215	9.8187	2	10.5	6	1	1.3449	0.12869		1	10.5	6	1	0.965251	-0.0153598	33.159	2
	94	Tb11.v5.0767;Tb927.10.4430;Tb10.v4.0033	pumillo RNA binding protein PUF1, putative			55.776	7.4	0	3		0.859666	-0.0656701	0.237003	0.625246	7.4	2	2	0.71836	-0.143658	50.975	2	3	1	1	0.9211	-0.0356932		1	3	1	1	0.960154	-0.0176593	2.2797	2
	684	Tb927.11.13360	AAA ATPase, putative		Q382K0	141.17	18.7	0	1		1.07326	0.0307042	0.237218	0.624853	17	18	18	1.1681	0.06748	15.208	16	17.6	19	19	1.0321	0.0137218	13.043	19	16.8	19	19	1.02544	0.0109108	21.644	21
	332	Tb927.10.13040	receptor-type adenylate cyclase GRESAG 4, putative,gene related to ESAG4, putative (GRESAG4)	GRESAG4	Q388U2	133.33	1	0	1		1.21483	0.0845166	0.237545	0.624254	1	1	1					1	1	1	1.311	0.117603		1	1	1	1	1.12572	0.0514306		1
	1946	Tb927.9.9290	Polyadenylate-binding protein 1 (Poly(A)-binding protein 1) (PABP 1) (PABP1)	PABP1	Q38E63	63.029	26.7	0	1		1.03816	0.0162644	0.238047	0.623338	22.3	11	11	1.0845	0.0352296	16.144	12	22.3	11	11	1.0254	0.0108933	17.572	12	26.7	13	13	1.00617	0.00267042	7.7972	12
	1703	Tb927.8.4330	small GTP-binding protein Rab11,Rab11A GTPase (RAB11)	RAB11	D6XLG8	23.527	14.8	0	1		0.933137	-0.0300544	0.238109	0.623225	14.8	3	3	0.94001	-0.0268675	50.891	5	14.8	3	3	0.86533	-0.0628182	42.386	5	14.8	3	3	0.998901	-0.000477461	16.215	5
	286	Tb927.10.11080	paraflagellar rod protein		Q389N1	134.45	47.3	0	1		1.0845	0.0352306	0.239192	0.621253	47.3	1	1	1.0048	0.00207963		1	47.3	1	1	1.0685	0.0287745		1	47.3	1	1	1.18806	0.0748375		1
	337	Tb927.10.13250	hypothetical protein, conserved		Q388S2	206.3	0.7	0	1		1.34929	0.130105	0.239656	0.620411	0	0	0					0.7	1	1	1.1986	0.0786743		1	0.7	1	1	1.51893	0.181537		1
	1122	Tb927.3.3590	U3 small nucleolar ribonucleoprotein protein MPP10, putative		Q57W95	75.271	36.8	0	1		0.917558	-0.0373664	0.240252	0.619333	36.8	21	21	1.0129	0.00556657	12.014	23	36.8	21	21	0.89842	-0.0465206	11.137	21	35.6	20	20	0.848896	-0.0711453	15.338	23
	742	Tb927.11.15640	mitochondrial RNA binding complex 1 subunit,NUDIX hydrolase, putative (MERS1)	MERS1	Q381M2	44.396	4.6	0	1		0.454898	-0.342086	0.241032	0.617926	4.6	2	2	0.77827	-0.10887	9.5364	2	2.8	1	1	0.17538	-0.75602		1	4.6	2	2	0.689655	-0.161368	77.77	4
	1508	Tb927.7.2240	hypothetical protein, conserved		Q57XQ0	59.665	19.5	0	1		0.959412	-0.017995	0.241777	0.616584	19.5	10	10	1.0074	0.00320195	11.334	11	19.5	11	11	0.94649	-0.023884	14.244	12	18	10	10	0.926183	-0.0333031	12.926	10
	573	Tb927.10.8540	chaperone protein DNAj, putative		Q38AB7	36.435	6.5	0	1		2.7428	0.438195	0.241782	0.616576	4.2	1	1					2.4	1	1	1.8335	0.263281		1	6.5	2	2	4.10307	0.613109		1
	1443	Tb927.6.4200	hypothetical protein, conserved		Q586Y7	50.398	9	0	1		0.827842	-0.0820525	0.242039	0.616115	9	3	3	0.90289	-0.0443652	9.0737	3	7	2	2	0.95322	-0.0208069	11.92	3	3.2	1	1	0.659196	-0.180986	37.934	2
	1385	Tb927.6.1550	leucine-rich repeat protein (LRRP), putative		Q585Q5	38.864	10.5	0	1		0.884251	-0.0534244	0.244131	0.612377	7.9	3	3	0.9724	-0.012155	8.2509	3	7.1	3	3	0.762	-0.118045	37.09	3	8.2	3	3	0.933097	-0.0300732	2.0043	4
	545	Tb927.10.7500	fibrillarin (NOP1)	NOP1	Q38AL4	31.643	66.7	0	1		0.959688	-0.0178699	0.244371	0.611951	66.7	20	20	1.0058	0.00251163	11.45	70	66.7	21	21	0.92254	-0.0350148	19.463	66	66.7	21	21	0.952562	-0.0211066	16.102	76
	870	Tb927.11.5020	hypothetical protein, conserved		Q385R6	186.51	5	0	1		1.05636	0.0238123	0.244951	0.61092	4.6	7	7	1.1138	0.0468072	12.507	7	5	8	8	1.0665	0.0279609	9.7224	8	4.6	7	7	0.992359	-0.00333126	12.12	7
	1147	Tb927.3.4970	hypothetical protein, conserved		Q582N9	115.81	10.9	0	1		0.935209	-0.0290911	0.245691	0.60961	10.9	8	8	0.96139	-0.0171004	14.068	13	9.8	7	7	0.86237	-0.0643064	20.765	10	10.9	8	8	0.986582	-0.0058666	13.069	11
	813	Tb927.11.3030	phosphoribosylpyrophosphate synthetase, putative (PRS)	PRS	Q386K8	39.402	18.3	0	1		1.12019	0.0492913	0.246125	0.608844	15.7	4	4	1.2504	0.097049	58.844	4	13.8	4	4	1.1427	0.0579322	10.375	3	18.3	5	5	0.983768	-0.00710738	9.998	6
	191	Tb11.v5.0732;Tb927.10.2020;Tb927.10.2010	hexokinase, putative			44.814	32.9	0	3		0.944959	-0.024587	0.2468	0.607655	30	9	9	0.96248	-0.0166083	20.076	11	32.9	10	10	0.88318	-0.0539508	32.105	15	30	9	9	0.992654	-0.00320195	12.152	13
	1121	Tb927.3.3580	heat shock protein 90, putative,lipophosphoglycan biosynthetic protein, putative,glucose regulated protein 94, putative (LPG3)	LPG3	Q57W94	87.766	4.4	0	1		0.918294	-0.0370181	0.246968	0.60736	2.6	2	2	0.94253	-0.0257048	10.21	2	4.4	3	3	0.99017	-0.00429024	9.8182	3	4.4	3	3	0.829738	-0.0810591	6.0348	3
	1106	Tb927.3.2900	eukaryotic initiation factor 2a, putative		Q57ZM2	46.824	9.3	0	1		1.15318	0.0618983	0.247123	0.607087	9.3	3	3	1.3744	0.138113	22.756	3	7.7	2	2	1.0709	0.0297489	3.1709	2	9.3	3	3	1.04192	0.0178328	7.9487	4
	503	Tb927.10.560	40S ribosomal proteins S11, putative		Q38CI4	20.087	50.6	0	1		1.08598	0.0358203	0.250304	0.601533	50.6	14	1	1.1978	0.0783843	12.44	4	50.6	14	1	1.0627	0.0264107	8.138	4	49.4	11	1	1.00616	0.00266605	3.8232	4
	1329	Tb927.5.3110	hypothetical protein, conserved		Q57Z82	24.469	29.8	0	1		0.917362	-0.0374594	0.251701	0.599115	29.8	4	4	0.90253	-0.0445384	34.758	8	23.4	3	3	0.84309	-0.0741261	32.281	6	18.3	3	3	1.01458	0.00628609	24.111	6
	1088	Tb927.3.2180	hypothetical protein, conserved		Q582T1	17.908	10.3	0	1		0.836251	-0.0776635	0.251912	0.598752	10.3	1	1	0.94006	-0.0268444	22.692	4	10.3	1	1	0.66825	-0.175061	12.163	4	10.3	1	1	0.930925	-0.0310851	41.515	4
	1687	Tb927.8.3210	hypothetical protein, conserved		Q57YZ2	18.741	41.3	0	1		0.951004	-0.0218176	0.252725	0.597352	40.1	9	9	1.0119	0.0051376	18.869	10	41.3	10	10	0.93141	-0.0308591	12.043	12	36	7	7	0.912575	-0.0397313	9.6135	9
	198	Tb927.8.2470;Tb11.v5.0799	hypothetical protein, conserved		Q57XE2	11.223	26.6	0	2		0.901773	-0.0449028	0.254103	0.594991	26.6	2	2	1.022	0.0094509	21.09	3	26.6	2	2	0.82021	-0.0860749	16.836	2	26.6	2	2	0.874814	-0.0580842	101.3	2
	796	Tb927.11.2340	hypothetical protein, conserved		Q386S5	58.674	4.4	0	1		0.847402	-0.0719106	0.255124	0.593248	1.9	1	1	1.0312	0.0133429		1	1.9	1	1	0.81894	-0.0867479		1	4.4	2	2	0.720565	-0.142327	9.8208	2
	530	Tb927.10.6810	guanylate kinase, putative		Q38AS6	29.956	49.6	0	1		0.926062	-0.0333599	0.256144	0.591516	49.6	11	11	1.0181	0.00779044	23.016	17	45.5	10	10	0.86548	-0.062743	15.797	17	45.8	10	10	0.901307	-0.0451273	26.386	16
	715	Tb927.11.14380	kinetoplast polyadenylation/uridylation factor 2 (KPAF2)	KPAF2	Q381Z9	72.496	6.1	0	1		0.852318	-0.0693984	0.256921	0.5902	6.1	3	3	0.75756	-0.120583	20.61	3	6.1	3	3	0.78305	-0.106211	19.814	3	6.1	3	3	1.04375	0.0185982	19.267	3
	862	Tb927.11.480	hypothetical protein, conserved		Q387K3	43.657	4.7	0	1		0.787129	-0.103954	0.257041	0.589997	4.7	1	1	0.82917	-0.0813564		1	4.7	1	1	0.99487	-0.00223366		1	4.7	1	1	0.591191	-0.228272		1
	544	Tb927.10.750	hypothetical protein, conserved		Q38CG5	14.182	8.7	0.0099685	1		1.70881	0.232693	0.257291	0.589575	8.7	1	1	0.86916	-0.0609003	21.691	2	8.7	1	1	2.6093	0.416524		1	8.7	1	1	2.20017	0.342457		1
	1519	Tb927.7.2670	zinc finger protein family member, putative (ZC3H21)	ZC3H21	Q57Y77	49.686	29.5	0	1		1.10083	0.041721	0.257431	0.589339	25.4	8	7	1.1926	0.0764948	14.748	4	24.5	8	6	1.1461	0.0592225	13.308	5	26.7	9	7	0.975991	-0.0105544	28.526	7
	691	Tb927.11.13600	hypothetical protein, conserved		Q382H7	40.402	3.1	0	1		0.851489	-0.0698208	0.257759	0.588785	3.1	1	1	1.0454	0.0192825		1	3.1	1	1	0.76411	-0.116844		1	3.1	1	1	0.772857	-0.111901		1
	1188	Tb927.4.1500	RNA editing associated helicase 2,mitochondrial RNA binding complex 1 subunit (REH2)	REH2	Q581T1	241.82	11.7	0	1		0.835279	-0.0781683	0.258037	0.588318	2.6	5	5	1.0437	0.0185757	13.492	6	10.8	19	19	0.71108	-0.148082	26.127	20	11.2	20	20	0.785238	-0.104999	22.69	24
	1309	Tb927.5.2370	hydrolase, alpha/beta fold family, putative		Q582C8	43.296	6.5	0	1		0.909033	-0.0414204	0.259148	0.586452	6.5	2	2	1.0062	0.00268431	12.858	2	6.5	2	2	0.91653	-0.0378533	10.203	2	6.5	2	2	0.814531	-0.0890923	6.5324	2
	450	Tb927.10.3030;Tb927.10.2980	proteasome regulatory non-ATPase subunit 11,Metallo-peptidase, Clan MP, Family M67,19S proteasome regulatory subunit 11 (RPN11)	RPN11		33.847	12.8	0.0011594	2		1.65536	0.218892	0.260876	0.583566	7.5	1	1	2.0605	0.313973		1	0	0	0					12.8	2	2	1.32988	0.123811	17.112	2
	129	Tb927.10.5300;Tb11.v5.0246	eukaryotic translation initiation factor 6 (eIF-6), putative		Q38B73	26.925	23.4	0	2		0.90988	-0.0410159	0.262485	0.580895	20.2	3	3	1.0252	0.0108086	7.6516	5	23.4	4	4	0.8773	-0.0568519	16.796	6	20.2	3	3	0.837521	-0.0770043	10.127	5
	107	Tb927.11.18680;Tb11.0845	dynein light chain LC8, putative (DYNLL1)	DYNLL1	Q4FKD8	10.429	38.9	0	2		1.03583	0.0152879	0.263199	0.579715	38.9	4	4	1.0838	0.0349491	15.049	5	38.9	4	4	1.0073	0.00315883	13.908	5	38.9	4	4	1.01802	0.00775586	51.077	6
	1554	Tb927.7.3930	hypothetical protein, conserved		Q57UM3	160.79	0.6	0.0076087	1		0.899286	-0.0461024	0.263251	0.579629	0.6	1	1	0.89686	-0.0472753		1	0.6	1	1	1.0146	0.00629486		1	0.6	1	1	0.799233	-0.0973267		1
	1587	Tb927.7.5790	protein disulfide isomerase, putative		Q582J4	15.401	7.4	0.0016892	1		0.778138	-0.108943	0.263388	0.579403	7.4	1	1	1.0356	0.015192		1	7.4	1	1	0.58918	-0.229752		1	7.4	1	1	0.772201	-0.11227	10.014	2
	990	Tb927.2.1120;Tb11.0820;Tb11.v5.0295	retrotransposon hot spot protein (RHS, pseudogene), putative,retrotransposon hot spot protein 4 (RHS4), point mutation			80.856	16	0	3		1.07243	0.0303681	0.263554	0.57913	16	13	1	1.1744	0.069816		1	15.9	12	1	1.0258	0.0110627		1	15.9	12	1	1.02382	0.0102255		1
	522	Tb927.10.6240	ras-like small GTPase, putative (TbRHP)	TbRHP	Q38AY2	44.026	4	0	1		0.935849	-0.0287944	0.263555	0.579129	4	1	1	0.92848	-0.0322274	4.0111	2	4	1	1	1.012	0.00518051		1	4	1	1	0.872296	-0.0593362		1
	1803	Tb927.9.11410;Tb927.9.11380	unspecified product			14.962	66.9	0	2		1.06146	0.0259016	0.263731	0.57884	66.9	11	11	1.147	0.0595634	21.909	24	66.9	11	11	1.02	0.00860017	11.996	26	66.2	10	10	1.02221	0.00954126	10.49	24
	1054	Tb927.2.5810	hypothetical protein, conserved		Q586C8	174.02	20.9	0	1		1.03958	0.016858	0.264154	0.578143	18.5	26	26	1.0932	0.0386996	34.569	27	19.8	28	28	1.0096	0.00414934	11.339	27	18.6	26	26	1.01795	0.00772491	34.32	27
	91	Tb927.7.2140;Tb07.11L3.90	hypothetical protein,zinc finger protein family member, putative (ZC3H18)	ZC3H18	D6XKD1	40.864	7.7	0	2		1.39409	0.144292	0.264827	0.577038	7.7	2	2	1.7867	0.252052	19.986	4	7.7	2	2	1.6749	0.223989	18.891	2	7.7	2	2	0.905387	-0.0431657	73.018	2
	728	Tb927.11.14960	pumilio/PUF RNA binding protein 7, putative (PUF7)	PUF7	Q381T9	78.663	29.4	0	1		0.938401	-0.0276117	0.264947	0.576842	26.4	14	14	1.0184	0.00791839	18.155	19	27.8	15	15	0.91147	-0.0402576	12.173	18	29.4	16	16	0.890234	-0.0504958	11.104	18
	410	Tb927.10.16120	inosine-5'-monophosphate dehydrogenase,IMP dehydrogenase		Q387Q3	48.481	19	0	1		0.931421	-0.0308539	0.265225	0.576385	13	4	4	0.99557	-0.0019282	14.96	6	14.1	5	5	0.95271	-0.0210393	21.941	6	19	7	7	0.851934	-0.0695941	11.054	6
	1245	Tb927.4.4150	mitochondrial RNA binding complex 1 subunit (MRB4150)	MRB4150	Q57Y19	103.39	13.5	0	1		0.3405	-0.467883	0.266588	0.574159	12.7	11	1	0.2108	-0.676129		1	10.7	10	1	0.55	-0.259637		1	9.7	9	0
	727	Tb927.11.14940	hypothetical protein, conserved		Q381U1	60.446	9.5	0	1		0.900102	-0.0457083	0.266655	0.574049	9.5	3	3	1.0331	0.0141424	15.134	3	9.5	3	3	0.83513	-0.0782459	18.306	3	9.5	3	3	0.845237	-0.0730215	20.918	3
	760	Tb927.11.16490	hypothetical protein, conserved		Q381D7	44.083	37.2	0	1		1.07167	0.0300607	0.267705	0.572344	33.7	8	8	1.1237	0.0506504	33.121	9	37.2	9	9	0.97845	-0.00946136	34.489	8	30.3	8	8	1.11942	0.0489929	18.15	6
	1602	Tb927.7.6790	hypothetical protein, conserved		Q57Y50	58.772	4.3	0.0011662	1		1.15721	0.0634135	0.268598	0.570897	4.3	1	1	1.0838	0.0349491		1	4.3	1	1	1.2356	0.0918779	35.303	2	0	0	0
	268	Tb927.10.10120	hypothetical protein, conserved		Q389W5	63.236	3.1	0	1		0.7104	-0.148497	0.269318	0.569735	3.1	1	1	0.82863	-0.0816393		1	3.1	1	1	0.60904	-0.215354		1	0	0	0
	1174	Tb927.3.930;Tb927.7.920;Tb927.2.5270	dynein heavy chain, putative		Q57WX6	531.41	4.2	0	3		1.1733	0.0694074	0.269564	0.569338	0.8	3	3	1.4471	0.160499	104.36	4	4.2	18	17	1.0331	0.0141424	18.714	16	3.8	16	15	1.08039	0.0335813	36.339	20
	1538	Tb927.7.3280	translation initiation factor IF-2, putative		Q57WE3	79.66	6.4	0.00059382	1		0.882004	-0.0545294	0.269705	0.569111	6.4	3	3	1.0394	0.0167827	26.568	3	6.4	3	3	0.79506	-0.0996001	25.202	3	4.7	2	2	0.830289	-0.0807707	15.528	2
	963	Tb927.11.8950	leucine rich repeat (TbLRRP1)	TbLRRP1	Q384D3	78.96	5.2	0	1		0.873219	-0.058877	0.270183	0.568341	5.2	3	3	0.92092	-0.0357781	19.677	5	5.2	3	3	0.73292	-0.134943	16.856	5	3.6	2	2	0.986485	-0.00590945	15.124	4
	1223	Tb927.4.3060	hypothetical protein, conserved		Q583Y3	17.732	18.2	0	1		0.959808	-0.0178157	0.271398	0.566393	18.2	5	5	1.0056	0.00242526	10.214	11	18.2	5	5	0.91498	-0.0385884	10.536	11	18.2	4	4	0.960984	-0.0172838	11.979	13
	98	Tb927.10.6950;Tb927.10.6910;Tb11.v5.0496;Tb10.v4.0247	sterol 24-c-methyltransferase, putative		Q4FKJ2	40.128	6.4	0	4		0.936353	-0.0285603	0.271799	0.565752	6.4	2	2	1.0217	0.00932339	6.7092	2	6.4	2	2	0.89078	-0.0502295	9.2014	2	6.4	2	2	0.902039	-0.0447749	4.9037	2
	1479	Tb927.6.950	cysteinyl-tRNA synthetase, putative	CysRS	Q585F2	89.376	5.7	0	1		1.55947	0.192976	0.272395	0.564801	2.5	2	2	1.0249	0.0106815	24.612	2	2.9	2	2	2.763	0.441381	24.113	2	5.7	4	4	1.33926	0.126865	6.2644	3
	1831	Tb927.9.1340	Myosin-like protein,Nucleoporin (TbMlp-2)	TbMlp-2	Q38G07	92.363	2.6	0.0038419	1		0.411768	-0.385347	0.27247	0.564681	2.6	2	2	0.61723	-0.209553	97.148	2	1.7	1	1	0.2747	-0.561141		1	0	0	0
	1474	Tb927.6.720;Tb927.11.11230	40S ribosomal protein L14, putative		Q583T1	21.443	34.9	0	2		1.03586	0.0153026	0.272561	0.564536	34.9	10	10	1.0774	0.032377	16.239	23	31.2	9	9	0.99329	-0.00292394	11.811	21	31.2	9	9	1.03862	0.0164549	21.819	26
	146	Tb11.v5.0366;Tb11.v5.0365	hypothetical protein, conserved			120.58	30.5	0	2		0.900637	-0.0454503	0.273147	0.563603	11.8	6	4	1.0285	0.0122043	37.002	5	19.4	10	7	0.81131	-0.0908132	29.776	9	28.6	8	6	0.875503	-0.0577422	22.235	9
	580	Tb927.10.8960	hypothetical protein, conserved		Q38A78	26.87	4.6	0.0016788	1		0.843983	-0.0736665	0.273475	0.563082	4.6	1	1	0.91218	-0.0399195		1	0	0	0					4.6	1	1	0.780884	-0.107413		1
	600	Tb927.11.4300;Tb927.10.9880	60S ribosomal protein L18, putative (RPL18)	RPL18		21.874	25.9	0	2		1.09451	0.0392181	0.273509	0.563029	22.3	5	5	1.204	0.0806265	11.097	13	25.9	6	6	0.97863	-0.00938148	9.3204	12	25.4	5	5	1.11278	0.0464094	29.84	9
	973	Tb927.11.9390	lipoate-protein ligase, putative,lipoyltransferase, putative		Q383Z0	29.64	10.9	0.001694	1		0.850231	-0.0704629	0.273525	0.563003	10.9	2	2	1.0552	0.0233348	43.391	2	10.9	2	2	0.74912	-0.125449	6.8428	2	10.9	2	2	0.777545	-0.109275	4.9353	2
	1511	Tb927.7.2330	hypothetical protein, conserved		Q57XP1	123.84	7.7	0	1		0.957555	-0.0188363	0.274252	0.561849	7.7	2	2	1.0144	0.00620924	26.728	3	7.7	2	2	0.93633	-0.0285711	12.42	3	7.7	2	2	0.924385	-0.034147	36.417	4
	709	Tb927.11.14170	hypothetical protein, conserved		Q382C0	67.163	3.1	0	1		0.90775	-0.0420337	0.274274	0.561815	3.1	2	2	0.95046	-0.0220662	15.583	2	3.1	2	2	0.79863	-0.0976544	4.5081	2	3.1	2	2	0.985416	-0.00638046	22.408	2
	1241	Tb927.4.3840	nucleolar protein, putative		Q583H8	59.059	11.6	0	1		0.93524	-0.0290771	0.274843	0.560916	7.6	3	3	0.98018	-0.00869416	8.2709	4	11.6	5	5	0.97628	-0.0104256	12.777	5	10.1	4	4	0.854847	-0.0681116	13.074	7
	360	Tb927.10.14320	hypothetical protein, conserved		Q388H0	121.8	2.1	0	1		0.92916	-0.0319094	0.275736	0.559506	2.1	2	2	0.95872	-0.0183082	28.206	4	2.1	2	2	0.84333	-0.0740025	20.97	3	2.1	2	2	0.992162	-0.00341745	18.437	4
	1292	Tb927.5.1510	hypothetical protein, conserved		Q57VB2	35.464	8	0	1		0.803548	-0.0949881	0.27646	0.558368	8	2	2	0.89012	-0.0505514	36.389	2	8	2	2	0.97028	-0.0131029	34.372	2	8	2	2	0.600745	-0.22131	4.9449	2
	1845	Tb927.9.14410	RNA 3'-terminal phosphate cyclase-like protein		Q38D23	39.228	13	0	1		0.974516	-0.0112111	0.276522	0.55827	13	3	3	0.98098	-0.00833985	9.5615	4	8.3	2	2	1.0005	0.000217093	13.295	4	8.3	2	2	0.942951	-0.0255107	22.005	3
	797	Tb927.11.2410	hypothetical protein, conserved			24.58	23.4	0	1		1.02911	0.012462	0.277013	0.557499	15.8	3	3	1.0698	0.0293026	24.488	4	23.4	4	4	1.0092	0.00397724	9.9042	5	23.4	4	4	1.0095	0.00410606	18.53	5
	170	Tb11.v5.0555;Tb927.10.5390	hypothetical protein, conserved			126.38	1.2	0.0017065	2		0.795872	-0.0991568	0.277052	0.557438	1.2	1	1	0.885	-0.0530567		1	1.2	1	1	0.71572	-0.145257		1	0	0	0
	885	Tb927.11.550	hypothetical protein SCD6.10		Q387J6	31.292	65.4	0	1		1.03619	0.0154415	0.277852	0.556186	65.4	20	20	1.0866	0.0360697	14.843	103	65.4	20	20	1.0049	0.00212285	11.547	88	65.4	20	20	1.0189	0.00813182	14.296	86
	372	Tb927.10.14680	ribosome biogenesis protein, putative		Q388D6	35.673	30.9	0	1		0.928024	-0.0324408	0.277901	0.55611	30.9	9	9	1.0248	0.0106391	10.689	12	28.3	8	8	0.8986	-0.0464336	12.815	13	28.3	8	8	0.867905	-0.0615279	15.851	13
	243	Tb927.1.3180	40S ribosomal protein S11, putative		Q4GYQ5	20.059	50.6	0	1		1.07186	0.030139	0.279543	0.553551	50.6	14	1	1.178	0.0711453	9.9238	2	50.6	14	1	1.0197	0.00847242	7.5739	2	49.4	11	1	1.02518	0.0107994	1.3256	2
	1767	Tb927.8.7260	kinetoplast-associated protein, putative		Q57YV4	114.45	13.6	0	1		0.899643	-0.0459296	0.279632	0.553414	11.8	7	7	0.88021	-0.0554137	13.35	9	13.6	9	9	0.80404	-0.0947223	29.655	8	13.6	9	9	1.02884	0.0123471	29.358	14
	498	Tb927.10.5370;Tb927.10.5360	40S ribosomal protein S10, putative		Q38B66	19.285	47.1	0	2		1.04913	0.0208306	0.280899	0.551449	47.1	14	14	1.1202	0.0492956	14.765	47	47.1	14	14	1.0161	0.00693645	17.635	40	38.4	11	11	1.01452	0.00625965	14.643	39
	131	Tb927.11.7310;Tb11.v5.0252	RNA binding protein, putative		Q384T4	30.195	6	0	2		0.964985	-0.0154794	0.281409	0.550662	6	2	2	1.0045	0.00194994	17.599	4	6	2	2	0.92337	-0.0346242	8.451	4	6	2	2	0.968804	-0.0137639	6.1133	4
	555	Tb927.10.7910	hypothetical protein, conserved		Q38AH3	21.451	6.3	0	1		0.783632	-0.105888	0.282215	0.549419	6.3	1	1	0.94892	-0.0227704	23.071	2	6.3	1	1	0.90307	-0.0442786	16.198	2	6.3	1	1	0.561545	-0.250615	39.63	2
	1275	Tb927.4.770	ubiquitin-protein ligase, putative (upl3)	upl3	Q580A5	142.06	22.2	0	1		1.07179	0.0301114	0.283407	0.54759	20	24	24	1.1665	0.0668847	9.978	25	21.6	25	25	1.0673	0.0282865	14.924	25	19.5	24	24	0.988924	-0.00483706	20.036	31
	1648	Tb927.8.1840	hypothetical protein, conserved		Q581Z8	225.88	1.9	0	1		1.0371	0.0158208	0.284544	0.545851	0.4	1	1	0.99461	-0.00234718		1	1.9	4	4	1.0337	0.0143945	39.292	4	1.9	4	4	1.08496	0.0354151	14.213	3
	1413	Tb927.6.2880	kinesin, putative		Q583P6	122.12	1.2	0	1		1.15214	0.061506	0.284978	0.545189	1.2	1	1	1.3207	0.120804		1	1.2	1	1	0.95293	-0.020939		1	1.2	1	1	1.21521	0.0846529	2.3184	2
	1910	Tb927.9.6270	hypothetical protein, conserved		Q38EV0	57.132	2.4	0	1		0.69642	-0.157129	0.285443	0.544481	2.4	1	1	0.43959	-0.356952	94.507	2	2.4	1	1	0.73838	-0.13172	19.256	2	2.4	1	1	1.0406	0.0172857	6.2591	2
	1301	Tb927.5.1790	hypothetical protein, conserved		Q57ZP8	71.956	4.3	0	1		0.862739	-0.0641204	0.285781	0.543967	4.3	2	2	1.0437	0.0185757	7.4972	2	1.4	1	1	0.73512	-0.133642		1	4.3	2	2	0.83696	-0.0772952	21.223	2
	402	Tb927.10.15760	hypothetical protein, conserved		Q387T8	36.411	6.3	0	1		1.09496	0.0393994	0.287401	0.541511	0	0	0					6.3	1	1	1.1442	0.0585019		1	6.3	1	1	1.04784	0.0202969		1
	1372	Tb927.5.930;Tb11.v5.0613;Tb927.11.6730	NADH-dependent fumarate reductase (FRDg)	FRDg	Q57W38	123.69	26.6	0	3		1.03718	0.0158536	0.287526	0.541323	24.4	24	11	1.0884	0.0367885	14.748	15	24.8	25	11	0.9984	-0.000695428	19.104	15	25.2	26	11	1.02676	0.0114678	16.863	18
	904	Tb927.11.6140;Tb927.3.4360	40S ribosomal protein S15A, putative			14.645	59.2	0	2		1.06268	0.0264031	0.287607	0.541201	53.8	7	7	1.1563	0.0630705	26.464	20	58.5	7	7	1.0247	0.0105967	9.3183	20	59.2	8	8	1.01284	0.00554207	9.9608	23
	966	Tb927.11.9130	replication factor A, 51kDa subunit, putative		Q384B5	52.331	2.2	0.0011429	1		1.31639	0.119385	0.288263	0.540211	2.2	1	1	1.8886	0.27614		1	2.2	1	1	0.98189	-0.00793716	22.223	2	2.2	1	1	1.23013	0.0899522	15.076	2
	707	Tb927.11.14100	DRBD4 (DRBD4)	DRBD4	Q382C7	54.707	46.1	0	1		0.950084	-0.022238	0.289017	0.539076	40.4	15	15	1.0202	0.00868532	20.015	30	40.2	14	14	0.91073	-0.0406104	17.524	28	46.1	16	16	0.92302	-0.0347888	18.76	32
	778	Tb927.11.17500;Tb927.11.20290	variant surface glycoprotein (VSG), putative		Q380X9	46.162	2.3	0.0099476	2		0.863934	-0.0635193	0.289356	0.538568	2.3	1	1	1.0411	0.0174924		1	2.3	1	1	0.84674	-0.0722499		1	2.3	1	1	0.731475	-0.1358	13.093	2
	660	Tb927.11.12110	RNA helicase, putative		Q382X0	143.09	8.2	0	1		1.02378	0.0102053	0.289646	0.538133	7.3	8	8	1.0423	0.0179927	40.475	7	8.2	9	9	0.99066	-0.00407537	21.804	7	7.3	8	8	1.0392	0.0166985	21.025	7
	785	Tb927.11.2100	hypothetical protein, conserved		Q386U9	69.994	53.8	0	1		0.943784	-0.0251276	0.290218	0.537276	52.2	29	29	1.021	0.00902574	21.939	49	50	28	28	0.89162	-0.0498202	18.722	49	52.7	31	31	0.923446	-0.0345884	19.709	59
	353	Tb927.10.1390	hypoxanthine-guanine phosphoribosyltransferase, putative		Q38CA1	26.36	28.2	0	1		0.956743	-0.0192048	0.290264	0.537206	23.1	4	4	0.90165	-0.044962	17.831	4	28.2	5	5	1.0013	0.000564216	15.536	5	23.1	4	4	0.970026	-0.0132165	15.071	3
	495	Tb927.10.5120	KREPA6,RNA-editing complex protein (KREPA6)	KREPA6	Q38B90	18.09	6.7	0	1		0.934529	-0.0294074	0.290264	0.537206	6.7	1	1	1.0251	0.0107662		1	6.7	1	1	0.87556	-0.0577141		1	6.7	1	1	0.909339	-0.0412742		1
	199	Tb11.v5.0800;Tb927.2.1100	retrotransposon hot spot (RHS) protein, putative			22.537	19.7	0	2		1.064	0.0269401	0.290875	0.536293	19.7	3	1	1.0848	0.0353497		1	19.7	3	1	0.97892	-0.0092528		1	19.7	3	1	1.13429	0.0547235		1
	472	Tb927.11.14130;Tb927.10.3840	ribosomal protein L18, putative			20.904	68.7	0	2		1.0512	0.0216841	0.290891	0.536269	68.7	15	15	1.1274	0.052078	38.485	26	68.7	15	15	1.0101	0.00436437	9.1526	22	58.7	14	14	1.02002	0.00860999	10.747	27
	706	Tb927.11.14090	hypothetical protein, conserved		Q382C8	51.674	25.2	0	1		0.950147	-0.0222094	0.291143	0.535893	22.7	8	8	1.0207	0.00889811	17.95	21	25.2	10	10	0.91122	-0.0403768	18.907	18	25.2	10	10	0.922254	-0.0351495	20.46	27
	1576	Tb927.7.5190	hypothetical protein, conserved		Q57ZH0	126.87	1	0.0094937	1		0.729568	-0.136934	0.292622	0.533693	0	0	0					1	1	1	0.62414	-0.204718		1	1	1	1	0.852806	-0.0691499		1
	88	Tb11.v5.0379;Tb927.5.4550;Tb927.5.4540;Tb05.5K5.190;Tb05.5K5.180	receptor-type adenylate cyclase GRESAG 4, putative			67.106	4.6	0	5		0.816471	-0.0880593	0.293841	0.531888	4.6	2	1	0.96991	-0.0132686		1	4.6	2	1	0.61369	-0.212051		1	4.6	2	1	0.914411	-0.0388585		1
	1540	Tb927.7.3330	hypothetical protein, conserved		Q57WE8	502.65	22.3	0	1		1.29925	0.113693	0.294853	0.530395	22.3	3	3	1.867	0.271144	110.14	2	21.9	2	2	1.0073	0.00315883	8.933	2	22.3	3	3	1.16621	0.066776	34.212	3
	589	Tb927.10.9430	phosphoribosylpyrophosphate synthetase, putative (PRS)	PRS	Q38A32	40.477	5.8	0.0016882	1		1.27371	0.10507	0.295282	0.529763	5.8	2	2	1.7207	0.235705	25.575	2	2.7	1	1	1.2673	0.102879		1	2.7	1	1	0.947598	-0.0233759		1
	424	Tb927.10.1990;Tb11.v5.0641	major vault protein, putative (MVP)	MVP	Q38C44	95.062	5.1	0	2		1.15007	0.0607241	0.295525	0.529405	4.1	3	3	1.3713	0.137132	13.415	3	3.2	3	3	1.142	0.0576661	24.719	3	4.1	3	3	0.971345	-0.0126264	15.853	3
	1380	Tb927.6.1430	hypothetical protein, conserved		Q585A4	87.828	3.5	0	1		1.16307	0.065606	0.295656	0.529213	3.5	3	3	1.4423	0.159056	5.7045	3	3.5	3	3	1.0513	0.0217267	17.911	3	3.5	3	3	1.03761	0.0160356	25.525	3
	1213	Tb927.4.2530	hypothetical protein, conserved		Q584D4	16.835	24.1	0	1		0.906464	-0.0426494	0.297107	0.527087	24.1	3	3	1.0106	0.00457929	18.955	6	24.1	3	3	0.79479	-0.0997476	5.4093	4	24.1	3	3	0.9273	-0.0327799	19.628	7
	476	Tb927.10.4120;Tb927.10.4110	60S ribosomal protein L30 (RPL30)	RPL30	Q38BI8	11.512	80	0	2		1.05515	0.0233135	0.299466	0.523653	63.8	9	9	1.1395	0.0567143	8.8336	25	61	8	8	1.0225	0.00966332	9.4628	23	77.1	9	9	1.00824	0.00356276	15.653	27
	499	Tb927.10.5450	nucleoplasmin-like protein (NLP) (nlp)	nlp	Q38B59	107.29	4.5	0	1		0.921926	-0.035304	0.299859	0.523082	1.1	1	1					2.6	2	2	0.88454	-0.0532825	0.67681	2	3.3	2	2	0.960892	-0.0173256	6.5427	3
	1635	Tb927.8.1220	hypothetical protein, conserved (pseudogene)			22.803	5.8	0	1		1.12319	0.0504537	0.300275	0.522481	5.8	1	1	1.307	0.116276		1	5.8	1	1	1.1081	0.044579		1	5.8	1	1	0.978378	-0.00949339		1
	922	Tb927.11.6660	hypothetical protein, conserved		Q385A3	103.55	4.3	0	1		0.875818	-0.0575862	0.300378	0.522331	4.3	3	3	0.72893	-0.137314	23.96	3	3.2	2	2	0.91572	-0.0382373	12.452	2	1.3	1	1	1.00645	0.00279279		1
	1614	Tb927.7.7250	hypothetical protein, conserved		Q57XU5	142.4	2.4	0	1		1.07866	0.0328862	0.300985	0.521455	2.4	3	3	1.1948	0.0772952	16.094	3	2.4	3	3	1.0604	0.0254697	20.959	3	2.4	3	3	0.990589	-0.00410632	16.506	3
	661	Tb927.11.12160	hypothetical protein, conserved		Q382W5	23.492	17.5	0	1		0.541986	-0.266012	0.301186	0.521165	9.5	2	2	0.38016	-0.420034	11.624	2	9.5	2	2	0.32015	-0.494646	18.992	2	8	1	1	1.30811	0.116645		1
	720	Tb927.11.14680	phosphatidylinositol 3-related kinase, putative (ATR)	ATR	Q381W7	320.59	2.7	0	1		0.889646	-0.0507828	0.301273	0.52104	0	0	0					2.7	7	7	0.94454	-0.0247796	29.459	6	1.5	4	4	0.837942	-0.076786	10.565	5
	950	Tb927.11.8190	DNA repair protein RAD51 (RAD51)	RAD51	Q384K0	40.719	4.3	0	1		1.06584	0.0276931	0.301675	0.52046	4.3	1	1	1.1053	0.0434802		1	4.3	1	1	0.97238	-0.012164		1	4.3	1	1	1.12658	0.0517631		1
	1095	Tb927.3.2470	pumilio RNA binding protein, putative (PUF8)	PUF8	Q582W0	69.055	8.3	0	1		0.265777	-0.575482	0.303474	0.517878	1.8	1	1	0.36045	-0.443155		1	8.3	4	4	1.1894	0.0753279	22.5	4	4.8	2	2	0.0437905	-1.35862		1
	470	Tb927.10.3790;Tb11.v5.0583;Tb11.v5.0603	hypothetical protein, conserved		Q38BM0	432.89	10.3	0	3		0.947784	-0.0232906	0.304151	0.516911	0	0	0					10.3	35	35	0.97447	-0.0112315	21.472	40	4.2	15	15	0.921829	-0.0353497	19.471	14
	1094	Tb927.3.2440	serine/threonine-protein kinase, putative,protein kinase, putative		Q582V7	45.811	9.6	0	1		1.09574	0.0397075	0.304948	0.515775	9.6	3	3	1.2496	0.096771	23.797	3	7.1	2	2	1.0041	0.00177697	4.5139	2	9.6	3	3	1.04851	0.0205746	10.485	2
	821	Tb927.9.3650;Tb927.11.3280	kinesin (Kif-13-1)	Kif-13-1	Q38FG7	77.434	1.6	0	2		0.907723	-0.0420465	0.305534	0.51494	1.6	1	1	1.0417	0.0177427		1	1.6	1	1	0.8226	-0.0848113		1	1.6	1	1	0.872829	-0.0590709	8.1149	2
	1421	Tb927.6.3510	tRNA modification enzyme, putative		Q584Z1	59.67	2.6	0.00059737	1		0.808364	-0.092393	0.305635	0.514797	2.6	1	1	0.59927	-0.222377	24.827	2	2.6	1	1	1.0127	0.00548081		1	2.6	1	1	0.870398	-0.0602822		1
	147	Tb11.v5.0377;Tb11.v5.0762;Tb11.v5.0378;Tb927.11.10660	hypothetical protein, conserved			81.219	5.9	0.0011689	4		0.893084	-0.0491075	0.306181	0.514022	5.9	1	1	0.87737	-0.0568172		1	5.9	1	1	0.78105	-0.107321	69.697	2	5.9	1	1	1.03948	0.0168159	27.507	2
	1448	Tb927.6.4370	eukaryotic translation initiation factor 3 subunit 7-like protein		Q587A3	57.974	26.3	0	1		1.06158	0.0259537	0.307029	0.512821	26.3	11	11	1.1474	0.0597148	8.8928	11	26.3	11	11	1.0581	0.0245267	7.2696	11	26.3	11	11	0.985416	-0.00638046	14.752	13
	948	Tb927.11.8050	hypothetical protein, conserved		Q384L4	60.004	26	0	1		0.931837	-0.0306599	0.307109	0.512707	20.3	8	8	1.0224	0.00962084	17.034	8	22.8	9	9	0.92642	-0.0331921	10.294	10	26	10	10	0.854263	-0.0684085	10.264	11
	1108	Tb927.3.3000	flagellar transport protein, putative (PIFTC3)	PIFTC3	Q57ZL2	64.892	7.8	0	1		1.12343	0.0505474	0.307854	0.511655	7.8	3	3	1.3337	0.125058	8.1351	3	7.8	3	3	1.0356	0.015192	6.2876	3	7.8	3	3	1.02658	0.011392	19.241	3
	1688	Tb927.8.3250;Tb11.v5.0242;Tb927.10.5350	dynein heavy chain, putative		Q57YY8	537.36	1.7	0	3		1.2197	0.0862547	0.308075	0.511344	0	0	0					1.7	7	7	1.0988	0.0409187	20.706	6	1.7	7	7	1.35391	0.131591	31.774	5
	806	Tb927.11.2900	hypothetical protein, conserved		Q386M1	21.407	25.3	0	1		0.871138	-0.0599132	0.308523	0.510713	25.3	5	5	1.0369	0.0157369	14.911	7	25.3	5	5	0.87512	-0.0579324	6.2528	5	24.7	3	3	0.728544	-0.137544	46.117	3
	168	Tb927.10.5620;Tb11.v5.0531	fructose-bisphosphate aldolase, glycosomal (ALD)	ALD	Q38B42	41.071	60.2	0	2		0.956026	-0.0195304	0.309919	0.508752	59.7	26	26	1.0063	0.00272747	23.269	46	53	27	27	0.89802	-0.046714	16.721	41	52.7	25	25	0.966931	-0.0146045	23.228	47
	798	Tb927.11.2430	Cytoplasmic dynein 2 heavy chain (DYNC2H1), putative,Cytoplasmic dynein 2 heavy chain (DYNC2H2), putative (DHC1b)	DHC1b	Q386R7	484.96	4.8	0	1		1.01199	0.00517645	0.31011	0.508484	0	0	0					4.5	16	16	1.0184	0.00791839	25.391	13	2.9	11	11	1.00562	0.00243452	22.223	11
	631	Tb927.11.10840	hypothetical protein, conserved		Q383J5	55.517	28.9	0	1		0.95793	-0.0186662	0.310299	0.50822	25.7	9	9	1.0195	0.00838723	15.865	10	24.2	9	9	0.91748	-0.0374034	15.842	11	27.5	10	10	0.939761	-0.0269824	17.677	14
	298	Tb927.9.6070;Tb927.10.11540	40S ribosomal protein S3, putative (RPS3)	RPS3	Q38EW1	24.216	64	0	2		1.06306	0.0265583	0.310412	0.508062	58.4	14	14	1.1627	0.0654677	79.409	29	64	15	15	1.0297	0.0127107	10.823	29	64	15	15	1.00345	0.00149655	24.957	30
	322	Tb927.11.9730;Tb927.10.12680	60S ribosomal protein L34, putative		Q383V6	19.336	21.8	0	2		1.09114	0.0378795	0.310468	0.507982	21.8	4	4	1.0989	0.0409582	18.095	8	21.8	4	4	0.97204	-0.0123159	18.887	13	21.8	4	4	1.21618	0.0849961	22.278	9
	1091	Tb927.3.2300	hypothetical protein, conserved		Q582U3	22.084	8	0	1		0.42188	-0.374811	0.310623	0.507766	8	1	1	0.26685	-0.573733		1	0	0	0					8	1	1	0.666978	-0.175889		1
	1416	Tb927.6.3090	cytoskeleton-associated protein, putative		Q583M5	179.07	6.6	0	1		1.04318	0.0183572	0.31083	0.507477	6	8	8	1.0858	0.0357498	51.971	8	4.9	6	6	1.0663	0.0278794	16.519	6	4.8	6	6	0.980488	-0.00855759	9.3402	6
	674	Tb927.11.12920	hypothetical protein, conserved		Q382P2	47.225	2.8	0	1		0.942824	-0.0255695	0.311646	0.506339	2.8	1	1	0.97216	-0.0122623		1	2.8	1	1	0.99701	-0.00130049		1	2.8	1	1	0.864678	-0.0631456		1
	1656	Tb927.8.2000	cyclophilin, putative,cyclophilin type peptidyl-prolyl cis-trans isomerase, putative,peptidyl-prolyl cis-trans isomerase, putative (NCP1)	NCP1	Q581Y2	28.482	38.9	0	1		0.950888	-0.0218704	0.312111	0.505691	38.9	10	10	1.0226	0.00970579	14.091	11	38.9	10	10	0.90199	-0.0447983	15.919	11	38.9	10	10	0.93214	-0.0305188	13.847	10
	342	Tb927.11.9710;Tb927.10.13500	60S ribosomal protein L10a, putative (RPL10A)	RPL10A		24.597	60.3	0	2		1.05513	0.023305	0.312497	0.505154	57.5	14	14	1.1428	0.0579702	32.679	27	60.3	15	15	1.0074	0.00320195	19.309	31	60.3	16	16	1.02034	0.0087429	24.306	35
	1931	Tb927.9.8130;Tb927.9.8100	nascent polypeptide associated complex subunit, putative			20.129	36.7	0	2		1.08748	0.0364205	0.312758	0.504792	36.7	4	4	1.2327	0.0908574	20.928	5	22.9	3	3	1.0231	0.00991808	3.7165	3	36.7	5	5	1.01973	0.00848597	10.086	5
	629	Tb927.11.1080	hypothetical protein, conserved		Q387E2	60.381	15.2	0	1		1.03314	0.0141583	0.31277	0.504774	15.2	9	9	1.0742	0.0310851	87.179	10	12.3	7	7	1.0392	0.0166991	19.947	8	15.2	9	9	0.987849	-0.00530924	12.952	10
	704	Tb927.11.14020;Tb927.11.14000	RNA-binding protein (NRBD2)	NRBD2	Q382D5	30.274	43.7	0	2		1.06671	0.0280447	0.314758	0.502023	35.1	11	11	1.1736	0.0695201	13.032	22	39.4	13	13	1.0018	0.000781027	16.748	24	36.9	12	12	1.03236	0.0138331	15.301	25
	748	Tb927.11.15900;Tb927.11.15880	60S ribosomal protein L27, putative			15.581	52.6	0	2		1.05537	0.0234037	0.314961	0.501743	52.6	12	12	1.1375	0.0559514	12.987	24	52.6	12	12	0.98975	-0.00447449	21.078	24	52.6	12	12	1.04408	0.0187342	55.888	30
	924	Tb927.11.6720	mRNA cap guanine-N7 methyltransferase, putative		Q384Z7	117.56	13.8	0	1		1.07612	0.0318613	0.315084	0.501573	13.8	12	12	1.1799	0.0718452	58.26	15	13.8	12	12	0.97493	-0.0110266	19.241	11	13.2	11	11	1.08334	0.0347654	12.663	12
	1692	Tb927.8.3410	hypothetical protein, conserved		Q57YX2	170.41	4	0	1		0.860756	-0.06512	0.315447	0.501074	3.1	4	4	0.98357	-0.00719473	14.306	4	2.9	3	3	0.68768	-0.162614	34.089	5	1.8	2	2	0.942863	-0.0255516	17.423	2
	1099	Tb927.3.2670	hypothetical protein, conserved		Q582X9	28.84	11.2	0	1		0.895698	-0.0478385	0.315854	0.500513	11.2	3	3	1.0456	0.0193656	19.123	4	11.2	3	3	0.78684	-0.104114	12.706	5	11.2	3	3	0.873439	-0.0587676	18.805	3
	516	Tb927.10.6070	universal minicircle sequence binding protein (UMSBP), putative,predicted zinc finger protein		Q38AZ9	14.566	37.9	0	1		1.04184	0.017802	0.316137	0.500124	37.9	4	3	0.99809	-0.000830296	35.464	6	37.9	4	3	1.1063	0.0438729	22.753	4	37.9	4	3	1.02415	0.0103633	15.519	8
	1423	Tb927.6.3540	zinc-finger protein, conserved		Q584Z4	41.578	19.9	0	1		1.0611	0.0257583	0.31628	0.499928	11.7	3	3	0.97107	-0.0127495	39.26	3	10.7	3	3	1.0974	0.040365	4.6892	2	11.7	3	3	1.12114	0.0496595	24.663	3
	1917	Tb927.9.6910	hypothetical protein, conserved		Q38EP7	17.806	8.6	0	1		0.821079	-0.0856149	0.31755	0.498188	8.6	1	1	0.7126	-0.147154		1	8.6	1	1	0.70194	-0.1537	8.4334	2	8.6	1	1	1.10665	0.0440094	39.437	2
	255	Tb927.1.4680	hypothetical protein, conserved		Q4GYB0	37.287	10.9	0	1		1.1003	0.0415121	0.318093	0.497445	10.9	3	3	1.2035	0.0804461	10.689	6	6.6	2	2	1.1612	0.064907	5.4046	3	6.6	2	2	0.953198	-0.0208169	5.8131	5
	1863	Tb927.9.2020	60S ribosomal protein L38, putative		Q38FV6	9.5002	34.1	0	1		1.07536	0.0315551	0.31833	0.497122	34.1	4	2	1.1878	0.0747433	8.8492	2	22	3	1	0.9818	-0.00797697		1	25.6	3	1	1.06635	0.027899	41.927	3
	801	Tb927.11.2620	hypothetical protein, conserved		Q386P8	68.718	1.8	0	1		0.841988	-0.074694	0.318761	0.496535	1.8	1	1	1.0904	0.0375858	0.82563	2	1.8	1	1	0.76493	-0.116378		1	1.8	1	1	0.715666	-0.14529		1
	1631	Tb927.8.1120	hypothetical protein, conserved		Q57VP2	13.959	19.5	0.0091398	1		1.08411	0.0350736	0.319554	0.495456	13	1	1	1.0936	0.0388585		1	6.5	1	1	1.2004	0.079326		1	13	1	1	0.970591	-0.0129637		1
	374	Tb927.10.14750	fibrillarin, putative		Q388C9	31.672	51	0	1		0.956162	-0.0194687	0.320506	0.494164	50.3	19	1	1.0236	0.0101303	9.4146	5	47	18	1	0.92925	-0.0318674	14.964	7	51	19	1	0.919033	-0.0366688	13.182	8
	732	Tb927.11.15070	hypothetical protein, conserved		Q381S8	119.15	4.3	0	1		0.877468	-0.0567688	0.321527	0.492783	4.3	3	3	0.89499	-0.0481818	17.665	3	4.3	3	3	0.73118	-0.135976	4.3535	3	4.3	3	3	1.03241	0.0138511	9.2812	3
	1842	Tb927.9.14120	hypothetical protein, conserved		Q38D43	59.066	3.4	0.0011834	1		1.2345	0.091492	0.322932	0.490889	3.4	2	2	1.0003	0.000130269	53.634	2	2.1	1	1	1.1081	0.044579		1	2.1	1	1	1.69733	0.229767		1
	952	Tb927.11.8210;Tb11.v5.0572;Tb11.v5.0573	RAD50 DNA repair-like protein		Q384J8	152.77	9.5	0	3		0.945231	-0.0244619	0.323878	0.489619	7.5	8	8	0.99008	-0.00432971	23.904	6	7.4	9	9	0.98418	-0.00692546	18.713	9	5.3	7	7	0.866701	-0.0621305	14.319	6
	222	Tb927.1.1700	AATF protein, putative		Q4GZ49	55.093	19.5	0	1		0.93282	-0.030202	0.324719	0.488493	15.2	4	4	1.0386	0.0164483	38.034	4	15.2	4	4	0.88352	-0.0537836	35.376	4	19.5	6	6	0.884564	-0.0532706	12.743	5
	1897	Tb927.9.5320	nucleolar RNA binding protein, putative		Q38F23	46.864	72.4	0	1		0.962152	-0.0167562	0.324804	0.488379	72.4	31	30	1.0212	0.00911081	18.783	111	72.4	32	31	0.93588	-0.0287798	18.928	122	72.4	32	31	0.931966	-0.0305997	11.594	121
	855	Tb927.11.4540	nucleoporin 48 (TbNup48)	TbNup48	Q385W3	48.494	9.5	0	1		0.880133	-0.0554519	0.324996	0.488122	9.5	3	3	1.0497	0.0210652	11.588	5	9.5	3	3	0.87046	-0.0602512	19.431	4	6	2	2	0.746157	-0.12717	5.3242	5
	1671	Tb927.8.2600	hypothetical protein, conserved		Q57XC9	73.024	30.7	0	1		0.929114	-0.031931	0.325537	0.4874	29.3	13	13	1.0394	0.0167827	33.203	27	29.3	13	13	0.89327	-0.0490173	18.418	25	30.7	14	14	0.863856	-0.0635585	17.193	29
	1246	Tb927.4.4160	mitochondrial RNA binding protein (MRB4160)	MRB4160	Q57Y20	102.78	4.4	0	1		0.278695	-0.554871	0.326461	0.486169	4.4	3	1	0.074399	-1.12843		1	2.4	2	1	0.14984	-0.824372		1	2.4	2	1	1.94175	0.288193		1
	896	Tb927.11.5780	mitochondrial DNA-directed RNA polymerase (MTRNAP)	MTRNAP	Q385J0	143.82	2.7	0	1		0.51028	-0.292191	0.327705	0.484516	1.8	2	2	0.4054	-0.392116		1	1.8	2	2	1.3874	0.142202	4.0476	2	1.8	2	2	0.236233	-0.626659		1
	412	Tb927.10.1630	atp-binding cassette sub-family e member 1 (ABCE1)	ABCE1	Q38C78	71.078	4	0	1		0.952179	-0.0212816	0.330799	0.480436	2.7	1	1	0.99719	-0.00122209		1	2.7	1	1	0.98138	-0.0081628		1	4	2	2	0.882145	-0.0544598		1
	1780	Tb927.8.920	ubiquitin-conjugating enzyme E2, putative,ubiquitin-protein ligase, putative,ubiquitin carrier protein, putative (PEX4)	PEX4	Q57YD9	18.992	7	0	1		0.865639	-0.0626633	0.331388	0.479663	7	1	1	1.0234	0.0100454	40.16	3	7	1	1	0.6972	-0.156643	2.7565	2	7	1	1	0.909091	-0.0413927		1
	779	Tb927.11.18060	variant surface glycoprotein (VSG), frameshifted			51.733	2.5	0.0016835	1		0.91876	-0.0367977	0.33208	0.478758	2.5	1	1	1.042	0.0178677		1	2.5	1	1	0.89664	-0.0473819		1	2.5	1	1	0.830082	-0.0808789	10.891	3
	1815	Tb927.9.12300	replication factor C, subunit 3, putative		Q38DH5	39.624	14.8	0	1		1.0851	0.0354699	0.333025	0.477523	14.8	3	3	1.2175	0.085469	12.953	3	14.8	3	3	0.974	-0.011441	10.726	3	14.8	3	3	1.07741	0.0323818	88.773	3
	1354	Tb927.5.4270	ATP-dependent DEAD/H RNA helicase, putative		Q57Z22	93.954	11.6	0	1		0.934897	-0.0292364	0.333151	0.477358	5	4	4	1.03	0.0128372	21.308	8	11.6	10	10	0.92526	-0.0337362	28.593	14	8.1	7	7	0.857412	-0.0668103	12.06	14
	1465	Tb927.6.5080	hypothetical protein, conserved		Q586I0	65.003	3	0.0011534	1		1.04027	0.017146	0.333432	0.476993	3	2	2	1.1059	0.0437159	10.138	2	3	2	2	0.99808	-0.000834647	9.1291	2	3	2	2	1.0199	0.00855683	11.204	2
	951	Tb927.11.8200	ribosomal protein S26, putative		Q384J9	12.806	41.4	0	1		1.05074	0.0214949	0.334278	0.475892	34.2	3	3	1.1336	0.0544598	16.285	15	41.4	4	4	0.99437	-0.00245199	14.396	18	34.2	3	3	1.02915	0.0124767	8.7037	14
	705	Tb927.11.14080	cyclin 2,G1 cyclin (CYC2)	CYC2	Q382C9	24.301	6.2	0	1		1.08474	0.0353275	0.334343	0.475808	6.2	1	1	1.0348	0.0148564		1	6.2	1	1	1.1371	0.0557987		1	0	0	0
	929	Tb927.11.6980	hypothetical protein, conserved		Q384X3	68.158	16.1	0	1		0.859873	-0.0655657	0.334697	0.475349	11.2	5	5	1.0417	0.0177427	16.172	4	14.3	6	6	0.68991	-0.161208	13.055	4	13.2	6	6	0.884643	-0.0532321	18.986	4
	376	Tb927.10.14810	Multiprotein-bridging factor 1, putative (mbf1)	mbf1	Q388C5	17.974	23.1	0	1		1.01552	0.00668742	0.334814	0.475197	23.1	5	5	1.0328	0.0140162	34.007	9	23.1	5	5	0.99168	-0.00362845	17.558	6	23.1	4	4	1.02253	0.00967447	12.947	7
	1493	Tb927.7.1640	ras-like small GTPase, putative (TbEAR)	TbEAR	Q57TZ4	65.504	1.4	0.0022148	1		0.864554	-0.0632079	0.336458	0.473069	1.4	1	1	1.0787	0.0329007		1	1.4	1	1	0.82228	-0.0849803		1	1.4	1	1	0.728544	-0.137544		1
	955	Tb927.11.8300	hypothetical protein, conserved		Q384I9	72.96	1.5	0	1		1.14547	0.0589821	0.3377	0.471469	1.5	1	1	1.406	0.147985	31.368	2	1.5	1	1	1.1006	0.0416295	12.156	3	1.5	1	1	0.971251	-0.0126685	3.1879	2
	1816	Tb927.9.12320	cystathione gamma lyase, putative		Q38DH3	44.716	6.6	0	1		1.40852	0.148762	0.338235	0.470781	0	0	0					4.4	1	1	1.7226	0.236184		1	6.6	2	2	1.1517	0.0613402	3.7026	2
	1083	Tb927.3.1920	NOT5 protein (NOT5)	NOT5	Q57ZB9	66.856	4	0.009979	1		1.20531	0.0810992	0.338874	0.469961	4	1	1	1.6215	0.209917		1	4	1	1	1.0785	0.0328201		1	4	1	1	1.00129	0.000560602		1
	1256	Tb927.4.4570	hypothetical protein, conserved		Q583E2	98.496	2.5	0	1		1.19585	0.0776782	0.339251	0.469479	2.5	2	2	1.4351	0.156882	13.223	2	2.5	2	2	1.3231	0.121593	2.9049	2	2.5	2	2	0.900657	-0.0454403	20.549	2
	906	Tb927.11.6200;Tb927.11.6180	60S ribosomal protein L28, putative			16.861	37.7	0	2		1.04532	0.0192503	0.339489	0.469174	31.5	6	6	1.1122	0.0461829	11.279	17	37.7	7	7	0.98307	-0.00741556	12.506	19	31.5	6	6	1.04468	0.0189837	14.841	23
	791	Tb927.11.2250	hypothetical protein, conserved		Q386T4	26.94	33.6	0	1		1.06137	0.0258653	0.340277	0.468168	28.2	5	5	1.1414	0.0574379	31.961	24	28.2	5	5	0.96946	-0.0134701	7.6061	20	33.6	6	6	1.08051	0.0336283	22.002	26
	1142	Tb927.3.4630	UDP-glucose:glycoprotein glucosyltransferase, putative		Q582S2	186.84	1.9	0	1		1.17731	0.0708917	0.341345	0.466807	1.1	2	2	1.341	0.127429		1	1.3	2	2	1.3455	0.128884	21.478	2	1.9	3	3	0.904404	-0.0436373	3.9064	2
	849	Tb927.11.4370	hypothetical protein, conserved		Q385Y0	24.411	7.6	0	1		0.787872	-0.103545	0.341504	0.466604	7.6	1	1	0.70076	-0.154431	3.5964	2	7.6	1	1	0.60789	-0.216175	10.27	2	7.6	1	1	1.14808	0.0599719		1
	718	Tb927.11.14650	hypothetical protein, conserved		Q381X0	122.02	2.3	0	1		0.942734	-0.0256107	0.343006	0.464699	2.3	2	2	0.93591	-0.0287659	1.4058	2	1.2	1	1	0.87112	-0.059922		1	1.2	1	1	1.02768	0.0118559		1
	1755	Tb927.8.6440	RNA-binding protein, putative (RPB20)	RPB20	Q57YP5	20.37	41.8	0	1		0.973505	-0.0116617	0.343257	0.46438	41.8	6	6	1.015	0.00646604	10.48	8	41.8	6	6	0.96387	-0.0159815	22.587	9	35.9	5	5	0.94304	-0.0254697	29.504	8
	1384	Tb927.6.1500	alkyl-dihydroxyacetone phosphate synthase,alkylglycerone-phosphate synthase ,alkyl-DHAP synthase (DHAP)	DHAP	Q585R0	69.067	11.9	0	1		0.929488	-0.0317564	0.343413	0.464184	9.5	5	5	1.0467	0.0198222	20.174	6	11.9	6	6	0.87783	-0.0565896	4.8376	6	9	5	5	0.873973	-0.0585019	7.873	4
	874	Tb927.11.510;Tb927.11.500	RNA-binding protein, UBP2 (UBP2)	UBP2	Q387K0	19.559	33.1	0	2		1.05647	0.0238585	0.344551	0.462747	33.1	5	5	1.0851	0.0354698	28.236	11	33.1	5	5	0.9681	-0.0140798	10.143	11	33.1	5	5	1.1225	0.0501857	11.068	7
	128	Tb927.10.5340;Tb927.10.5330;Tb11.v5.1060;Tb11.v5.0243	40S ribosomal protein S18, putative (RPS18)	RPS18		17.51	54.9	0	4		1.04044	0.0172165	0.344922	0.46228	54.9	18	18	1.1086	0.0447749	16.198	77	47.1	17	17	0.99715	-0.00123951	19.171	64	54.9	18	18	1.01886	0.00811412	11.809	69
	539	Tb927.10.7340;Tb927.10.7330	40S ribosomal protein S24E, putative			15.683	40.9	0	2		1.05816	0.0245523	0.345104	0.46205	40.9	6	6	1.1603	0.0645703	13.586	13	40.9	6	6	1.0065	0.00281378	16.331	15	40.9	6	6	1.01455	0.00627287	27.804	15
	782	Tb927.11.1980	zinc finger protein family member, putative (ZC3H41)	ZC3H41	Q386W1	58.459	36	0	1		1.04455	0.0189298	0.34524	0.461879	36	13	13	1.1186	0.0486748	14.601	13	29.2	11	11	1.0264	0.0113166	16.553	11	31.7	11	11	0.992654	-0.00320195	18.715	15
	288	Tb927.10.11150	hypothetical protein, conserved		Q389M4	25.436	17.7	0	1		1.09014	0.0374833	0.346868	0.459836	17.7	3	3	1.2549	0.0986091	20.617	4	17.7	3	3	1.0291	0.0124576	6.3581	3	17.7	3	3	1.00319	0.00138326	9.3566	4
	162	Tb927.1.2390;Tb927.1.2370;Tb927.1.2350;Tb927.1.2330;Tb11.v5.0469;Tb927.1.2410	beta tubulin			49.704	52.3	0	6		0.94523	-0.0244626	0.347354	0.459228	52.3	18	18	0.93607	-0.0286917	15.396	45	48.9	17	17	0.87713	-0.056936	26.104	49	52.3	18	18	1.02858	0.0122399	17.429	58
	1408	Tb927.6.2700	small nuclear ribonucleoprotein Sm-E (Sm-E)	Sm-E	D6XI03	9.6554	24.4	0	1		0.841936	-0.0747208	0.347947	0.458487	0	0	0					24.4	2	2	0.93484	-0.0292627		1	24.4	2	2	0.758265	-0.120179		1
	421	Tb927.10.190	40S ribosomal protein S6, putative		Q38CL9	28.44	29.6	0	1		1.62026	0.209585	0.348673	0.457582	29.6	8	2	1.9387	0.287511	62.059	2	29.6	8	2	2.897	0.461948	66.722	3	26.8	7	2	0.757346	-0.120706	63.473	2
	384	Tb927.2.5910;Tb927.10.15120	40S ribosomal protein S13, putative			17.309	41.1	0	2		1.05407	0.0228681	0.348776	0.457453	41.1	10	10	1.1454	0.0589572	8.245	19	41.1	10	10	1.0333	0.0142264	7.5307	18	41.1	10	10	0.989511	-0.00457929	10.076	22
	1037	Tb927.2.4710	RNA-binding protein, putative (TRRM1)	TRRM1	Q586R7	49.983	32.2	0	1		1.04904	0.0207938	0.349015	0.457156	30.4	10	10	1.135	0.0549959	23.289	28	32.2	11	11	1.0135	0.00582375	16.49	35	28.3	10	10	1.0036	0.00156192	17.442	27
	295	Tb927.10.11390	60S ribosomal protein L6, putative		Q389K1	21.185	55.7	0	1		1.04774	0.0202524	0.349257	0.456854	54.7	16	16	1.1314	0.0536162	13.026	36	54.7	17	17	1.0044	0.0019067	13.384	34	55.2	16	16	1.01213	0.00523426	7.5152	34
	428	Tb927.10.6370;Tb927.10.220	60S ribosomal proteins L37, putative			10.458	47.3	0	2		1.04024	0.0171356	0.349942	0.456004	47.3	6	6	1.0912	0.0379044	126.04	15	45.2	5	5	0.97739	-0.00993211	10.206	17	47.3	6	6	1.05544	0.0234345	10.652	18
	228	Tb927.1.2190	hypothetical protein, conserved		Q4GZ02	188	1.2	0	1		1.20751	0.081889	0.350001	0.455931	1.2	2	2	0.89655	-0.0474255		1	0.6	1	1	1.2936	0.1118	7.3603	2	0.6	1	1	1.51807	0.181293		1
	1205	Tb927.4.2180	60S ribosomal protein L35a, putative		Q584G9	17.021	61.7	0	1		1.04762	0.0202024	0.350557	0.455241	53.7	14	14	1.1315	0.0536546	16.328	29	57.7	14	14	1.0081	0.00350361	28.46	33	61.7	16	16	1.00797	0.00344893	19.064	40
	925	Tb927.11.6740	pumilio/PUF RNA binding protein 10, putative		Q384Z6	75.167	18.6	0	1		0.914654	-0.0387431	0.350996	0.454698	12.4	8	8	1.0583	0.0246088	15.247	8	16.8	10	10	0.83258	-0.079574	10.204	10	18.6	11	11	0.868432	-0.0612639	13.716	10
	803	Tb927.11.2670	Nucleoporin (TbNup59)	TbNup59	Q386P3	58.822	11	0	1		0.93108	-0.0310131	0.351448	0.454139	11	4	4	0.89746	-0.0469849	45.762	3	8.3	3	3	0.86019	-0.0654056	16.466	3	11	4	4	1.04557	0.0193514	10.812	3
	1182	Tb927.4.1300	amidinotransferase, putative		Q581V1	42.015	16	0	1		1.05001	0.0211921	0.352509	0.45283	10.4	3	3	1.0963	0.0399294	18.785	3	16	5	5	1.0907	0.0377053	21.492	5	16	5	5	0.968148	-0.0140583	15.154	5
	210	Tb927.3.4330;Tb927.3.4320;Tb927.3.4310;Tb927.3.4300;Tb927.3.4290;Tb11.v5.1055	73 kDa paraflagellar rod protein,PFR1 (PFR1)	PFR1		68.682	3.6	0	6		1.11868	0.0487075	0.353869	0.451158	0	0	0					1.9	1	1	1.0434	0.0184508		1	3.6	2	2	1.1994	0.0789642	33.171	2
	1868	Tb927.9.2470;Tb927.9.2490	nucleolar protein (NOP86)	NOP86	Q38FS0	86.202	9.7	0	2		0.960262	-0.0176101	0.354609	0.45025	8.3	4	4	1.0266	0.0114013	17.196	4	8.3	4	4	0.93842	-0.0276027	7.968	3	9.7	5	5	0.919118	-0.0366289	23.941	4
	220	Tb927.1.1620;Tb11.v5.0529	ATP-dependent DEAD/H RNA helicase, putative		Q4GZ57	81.817	46.1	0	2		0.950737	-0.0219395	0.356244	0.448253	42.8	29	29	1.035	0.0149403	17.438	52	45.1	31	31	0.91052	-0.0407105	12.264	52	46.1	32	32	0.91191	-0.0400482	20.069	66
	441	Tb927.10.2640;Tb11.v5.0525	intraflagellar transport protein IFT81, putative		Q38BY1	84.645	7	0	2		0.986749	-0.00579323	0.356875	0.447484	5.1	3	3	1.0043	0.00186346	17.92	3	4.1	2	2	0.98995	-0.00438674	1.3699	2	7	4	4	0.96637	-0.0148564	15.513	3
	954	Tb927.11.8290	DIS3-like exonuclease, putative		Q384J0	101.68	1.8	0	1		1.2031	0.080302	0.357466	0.446765	1.8	1	1	1.3515	0.130816		1	1.8	1	1					1.8	1	1	1.071	0.029788		1
	1950	Tb927.9.9550	hypothetical protein, conserved		Q38E40	24.509	10.8	0	1		0.948762	-0.0228428	0.357682	0.446502	5.2	1	1	0.89257	-0.0493577	32.059	2	10.8	2	2	0.92509	-0.033816	7.313	3	5.2	1	1	1.0343	0.0146454	21.444	3
	166	Tb927.10.3940;Tb11.v5.0501;Tb927.10.3930	40S ribosomal protein S3A, putative		Q38BK6	29.422	53.9	0	3		1.04591	0.0194947	0.357757	0.446412	53.9	18	18	1.1222	0.0500703	11.138	32	53.9	18	18	0.98555	-0.00632134	15.007	34	53.9	18	18	1.03451	0.0147352	15.547	37
	1163	Tb927.3.5530	Tb-292 membrane associated protein (Tb-292)	Tb-292	Q580S2	279.19	5.5	0	1		1.04141	0.0176213	0.357946	0.446183	2.3	5	5	1.0025	0.00108438	35.767	4	5.5	12	12	1.1151	0.0473138	19.941	14	4.1	9	9	1.01034	0.00446571	30.777	14
	694	Tb927.11.13670	hypothetical protein, conserved		Q382H0	183.5	1.7	0.0095541	1		0.91682	-0.0377159	0.358507	0.445502	1.7	2	2	1.0595	0.025101	2.4028	2	1.7	2	2	0.87189	-0.0595383	8.9066	2	0.9	1	1	0.834237	-0.0787105		1
	1849	Tb927.9.1470	hypothetical protein, conserved		Q38FZ7	17.293	15.4	0	1		0.927079	-0.0328834	0.358643	0.445338	15.4	3	3	1.0327	0.0139742	39.468	5	15.4	3	3	0.93252	-0.0303418	9.6784	4	15.4	3	3	0.827404	-0.0822826	15.698	4
	1074	Tb927.3.1680	hypothetical protein, conserved		Q57ZE3	35.191	16	0	1		1.07304	0.0306177	0.358978	0.444932	16	4	4	1.2085	0.0822467	12.38	8	16	4	4	1.0207	0.00889811	17.454	7	16	4	4	1.00163	0.000708478	7.1087	7
	1008	Tb927.2.280;Tb927.4.210;Tb927.5.280;Tb10.v4.0220	retrotransposon hot spot protein 2 (RHS2), putative		Q584N3	90.22	31.9	0	4		1.06625	0.0278594	0.359781	0.443962	31.9	23	2	1.1884	0.0749626	4.1721	3	26.2	19	2	1.0019	0.000824377	20.776	3	28.3	20	2	1.0181	0.00779123	10.412	3
	373	Tb927.10.14700	hypothetical protein, conserved		Q388D4	37.7	13.5	0	1		1.06421	0.0270271	0.360039	0.443651	9.9	3	3	1.1076	0.0443829	13.541	6	13.5	4	4	0.95842	-0.0184441	18.523	7	13.5	4	4	1.13538	0.0551424	12.41	7
	1061	Tb927.3.1030	RNA-binding protein (RPB28)	RPB28	Q57WY6	39.272	44.3	0	1		1.06448	0.027136	0.360277	0.443363	41.2	11	11	1.1836	0.073205	9.8399	12	44.3	12	12	1.0133	0.00573804	15.377	12	44.3	12	12	1.00569	0.00246509	28.538	20
	1625	Tb927.7.880	RNA-binding protein, putative (RPB25)	RPB25	Q57VT4	29.808	36.8	0	1		1.04826	0.0204675	0.360309	0.443324	36.8	9	9	1.1355	0.0551871	12.976	19	28.5	8	8	1.0113	0.00488001	8.2537	23	36.8	9	9	1.00308	0.00133533	17.767	26
	1561	Tb927.7.4140	hypothetical protein, conserved		Q57UP4	20.852	11.7	0	1		0.928546	-0.0321967	0.360551	0.443034	11.7	2	2	1.0137	0.00590945	22.134	2	11.7	2	2	0.96115	-0.0172088	11.368	2	11.7	2	2	0.821693	-0.0852906	19.528	2
	1807	Tb927.9.11830	hypothetical protein, conserved		Q38DL1	71.506	2.5	0.0096051	1		0.6787	-0.168322	0.360723	0.442826	2.5	2	2	0.35136	-0.454248	149.69	2	1.1	1	1	0.91478	-0.0386833		1	1.1	1	1	0.972668	-0.0120354		1
	642	Tb927.11.11370;Tb927.11.11360	receptor for activated C kinase 1 (RACK1)	RACK1		34.69	39.9	0	2		1.03784	0.0161311	0.361211	0.442239	39.9	11	11	1.1037	0.042851	45.92	15	39.9	11	11	0.99363	-0.0027753	15.564	13	39.9	11	11	1.01934	0.00831771	10.177	14
	409	Tb927.10.1610	hypothetical protein, conserved		Q38C80	16.358	19.7	0	1		0.802118	-0.0957619	0.362304	0.440927	19.7	2	2	1.0116	0.00500882	31.36	2	12.2	1	1	0.5524	-0.257746		1	19.7	2	2	0.923532	-0.0345482		1
	1900	Tb927.9.5700	hypothetical protein, conserved		Q38EY5	238.85	1	0.0011772	1		1.09245	0.0384022	0.363159	0.439903	1	2	2	1.0261	0.0111897	7.4188	2	1	2	2	1.0004	0.000173683	6.4301	2	1	2	2	1.27012	0.103843	13.851	2
	438	Tb927.10.2570;Tb11.v5.0498	lysosomal alpha-mannosidase precursor, putative		Q38BY8	111.75	2.3	0.0017104	2		1.2686	0.103325	0.363193	0.439862	2.3	2	2	1.7797	0.250347	49.697	2	2.3	2	2	1.3033	0.115044	0.17617	2	2.3	2	2	0.880204	-0.0554166	32.561	2
	708	Tb927.11.14140	ethanolamine-phosphate cytidylyltransferase (TbECT)	TbECT	Q382C3	43.424	17.7	0	1		1.05405	0.022863	0.36376	0.439185	17.7	6	6	1.0999	0.0413532	12.552	6	12	4	4	1.1055	0.0435587	16.546	5	17.7	6	6	0.963113	-0.0163229	15.831	7
	567	Tb927.10.8200	hypothetical protein, conserved		Q38AE4	30.838	37.2	0	1		0.936896	-0.0283086	0.364772	0.437979	37.2	8	8	1.0479	0.0203198	9.6383	9	37.2	8	8	0.88964	-0.0507857	14.816	11	37.2	8	8	0.882145	-0.0544598	10.125	12
	1630	Tb927.8.1080	centrin, putative,caltractin, putative		Q57VP6	21.791	8.7	0	1		1.06867	0.0288423	0.365062	0.437634	8.7	1	1	1.0238	0.0102151		1	8.7	1	1	1.1155	0.0474696		1	0	0	0
	346	Tb927.10.13720	RNA-binding protein 29, putative (RBP29)	RBP29	Q388M7	40.678	9.8	0	1		1.19997	0.0791694	0.365529	0.437079	3.7	1	1	1.6121	0.207392		1	7.2	2	2	1.1359	0.0553401	20.532	2	9.8	3	3	0.943574	-0.0252239	25.584	3
	1672	Tb927.8.2650	metallo-beta-lactamase-like protein, putative		Q57XC4	40.315	3.4	0.0005963	1		0.826139	-0.0829469	0.36562	0.436971	3.4	1	1	0.6062	-0.217384	13.281	2	3.4	1	1	0.87541	-0.0577885		1	3.4	1	1	1.06251	0.0263319		1
	698	Tb927.11.13810	ATP-dependent DEAD/H RNA helicase, putative,ATP- dependent RNA helicase, putative		Q382F6	62.912	16.4	0	1		0.83228	-0.0797307	0.366157	0.436333	8.5	4	4	1.1101	0.0453621	15.287	4	12.8	5	5	0.64283	-0.191904	30.336	4	13.5	6	6	0.807885	-0.0926505	19.115	4
	1523	Tb927.7.2780	hypothetical protein, conserved		Q57Y88	12.723	20.5	0	1		1.11341	0.0466569	0.367155	0.435151	20.5	2	2	1.3408	0.127364	27.674	3	20.5	2	2	1.0108	0.00466523	44.001	5	20.5	2	2	1.01845	0.00794159	16.136	5
	419	Tb927.10.1880	hypothetical protein, conserved		Q38C54	21.517	5.2	0.0016873	1		0.581069	-0.235772	0.367731	0.43447	5.2	1	1	0.3598	-0.443939		1	5.2	1	1	0.36631	-0.436151		1	5.2	1	1	1.48858	0.172773		1
	1151	Tb927.3.5090	tryparedoxin 2, putative (TXN2)	TXN2	Q582M8	22.18	15.2	0	1		0.923638	-0.0344981	0.36869	0.433338	15.2	3	3	1.0546	0.0230878	16.156	3	15.2	3	3	0.83623	-0.0776743	5.6394	3	10.1	2	2	0.893495	-0.0489077	6.3656	2
	578	Tb927.10.8940	flagellum targeting protein kharon1, putative (KH1)	KH1	Q38A80	45.398	51.8	0	1		0.94566	-0.0242651	0.36917	0.432774	43.6	15	15	0.98118	-0.00825131	13.212	23	48.9	16	16	0.85883	-0.0660928	24.161	28	46.2	16	16	1.00357	0.00154885	26.878	29
	725	Tb927.11.14780	phosphomannose isomerase, putative		Q381V7	46.482	5.4	0	1		1.0806	0.0336664	0.369223	0.432712	5.4	2	2	1.1369	0.0557223		1	0	0	0					2.2	1	1	1.02709	0.0116105		1
	982	Tb927.11.9720	40S ribosomal protein S27, putative		Q383V7	9.6302	58.1	0	1		1.0482	0.0204437	0.369622	0.432242	58.1	4	4	1.1377	0.0560278	9.1056	15	58.1	4	4	1.0085	0.0036759	9.6735	13	58.1	4	4	1.00375	0.00162731	8.486	14
	1418	Tb927.6.3280	cyclosome subunit 1, putative		Q584X1	202.2	2	0	1		1.1256	0.0513849	0.37062	0.431071	2	3	3	1.3818	0.140445	19.967	3	1.4	2	2	0.99406	-0.0025874	15.911	2	0.7	1	1	1.03824	0.0162971		1
	280	Tb927.10.1090;Tb927.10.1080	40S ribosomal protein S23, putative (RPS23)	RPS23		15.928	49	0	2		1.06802	0.0285781	0.370709	0.430967	30.1	5	5	1.1979	0.0784206	17.709	12	49	6	6	1.0138	0.00595229	11.287	15	30.1	5	5	1.00314	0.00136147	11.401	13
	664	Tb927.11.12240	ubiquitin carboxyl-terminal hydrolase, putative,cysteine peptidase, Clan CA, family C19, putative		Q382V7	89.061	1.3	0.0011779	1		0.841063	-0.0751715	0.370776	0.430888	1.3	1	1	0.71856	-0.143537		1	1.3	1	1	1.1379	0.0561041		1	1.3	1	1	0.727643	-0.138082		1
	1835	Tb927.9.13610	helicase, putative		Q38D68	149.24	23.7	0	1		1.0395	0.0168246	0.370894	0.43075	23.2	27	27	1.1115	0.0459095	15.902	25	22.3	25	25	1.0139	0.00599512	21.654	28	19.1	21	21	0.996711	-0.00143081	16.03	22
	1773	Tb927.8.7570	tRNA-dihydrouridine synthase 1, putative		Q57V78	58.145	5.6	0.0011442	1		1.8097	0.257608	0.373674	0.427508	3.7	1	1	2.6851	0.42896		1	1.9	1	1					3.7	1	1	1.21971	0.086255		1
	1291	Tb927.5.1470	NADH-cytochrome b5 reductase, putative (B5R)	B5R	Q57VB6	32.756	7.5	0.0011521	1		0.851815	-0.0696548	0.374502	0.426546	7.5	2	2	1.1174	0.0482087	61.658	2	3.7	1	1	0.79706	-0.098509		1	3.7	1	1	0.693963	-0.158664	35.567	2
	640	Tb927.11.11300	hypothetical protein, conserved		Q383E8	21.201	15.9	0	1		0.949343	-0.0225771	0.375159	0.425784	9.5	2	2	1.0406	0.0172838	13.455	4	9.5	2	2	0.90978	-0.0410636	6.2528	3	15.9	3	3	0.903751	-0.0439514	14.121	6
	496	Tb927.10.5140;Tb11.02.5050b;Tb927.11.7210	mitogen-activated protein kinase 2, putative (MPK2)	MPK2	Q38B88	49.74	31.2	0	3		0.960285	-0.0176	0.377142	0.423496	26.5	9	9	1.0161	0.00693645	8.2345	9	25.8	9	9	0.89816	-0.0466463	14.609	10	26.2	9	9	0.970309	-0.0130901	11.357	8
	701	Tb927.11.13920	kinesin-II 85 Kd subunit, putative		Q382E5	127.47	1.1	0	1		0.969995	-0.0132303	0.377281	0.423335	0	0	0					1.1	1	1	0.9503	-0.0221393		1	1.1	1	1	0.990099	-0.00432137	2.4307	2
	370	Tb927.10.14710;Tb927.10.14600	40S ribosomal protein S2, putative (RPS2)	RPS2		28.642	63.2	0	2		1.06294	0.0265087	0.377319	0.423291	63.2	18	18	1.1847	0.0736084	13.067	38	63.2	18	18	1.0049	0.00212285	15.977	37	63.2	18	18	1.00878	0.00379489	15.329	38
	624	Tb927.11.10510	ubiquinone biosynthesis methyltransferase, putative		Q383M8	32.094	3.8	0.0075881	1		1.1799	0.0718461	0.377333	0.423275	3.8	1	1	0.98626	-0.00600858		1	3.8	1	1	1.0547	0.0231289		1	3.8	1	1	1.57913	0.198418		1
	842	Tb927.11.4160	predicted C2 domain protein		Q386A0	136.31	10	0	1		0.952955	-0.0209277	0.377649	0.422912	9.1	11	11	1.038	0.0161974	10.722	10	8.3	10	10	0.90817	-0.0418328	18.683	11	8.5	10	10	0.918021	-0.0371475	9.1431	12
	875	Tb927.11.5170	ubiquitin activating enzyme, putative		Q385Q1	30.017	5.1	0	1		1.07407	0.0310308	0.377727	0.422822	5.1	1	1	1.1134	0.0466512		1	5.1	1	1	1.1724	0.0690758		1	5.1	1	1	0.949217	-0.0226345		1
	1103	Tb927.3.2830	hypothetical protein, conserved		Q57ZM9	41.62	16.5	0	1		0.964766	-0.015578	0.377776	0.422766	9.1	3	3	0.91764	-0.0373277	24.104	3	12.9	3	3	0.95591	-0.019583	4.5645	3	9.1	3	3	1.02371	0.0101766	11.753	3
	577	Tb927.10.8890	kinetoplast DNA-associated protein, putative		Q38A85	23.503	10	0	1		0.751886	-0.123848	0.377917	0.422603	10	2	2	1.0702	0.0294649	31.047	2	5.3	1	1	0.86431	-0.0633305		1	10	2	2	0.459538	-0.337679	66.607	2
	1308	Tb927.5.2290	ATP-dependent RNA helicase, putative		Q582D6	249.28	3.8	0	1		1.12862	0.0525462	0.378013	0.422494	0	0	0					3	6	6	1.0401	0.0170751	11.594	6	3.8	8	8	1.22466	0.0880172	18.761	6
	912	Tb927.11.6300	40S ribosomal protein S5, putative		Q385D9	21.386	67.4	0	1		1.04682	0.0198719	0.379447	0.420849	65.3	12	12	1.1359	0.0553401	16.037	16	63.2	12	12	1.0085	0.0036759	11.05	14	42.6	10	10	1.00138	0.00059974	12.143	13
	1818	Tb927.9.12510	ATP-dependent DEAD/H RNA helicase, putative (DED1)	DED1	Q38DF6	82.74	70.9	0	1		1.03961	0.0168701	0.379599	0.420674	70.9	66	65	1.1139	0.0468462	41.362	320	67.8	65	64	0.9977	-0.00100003	39.395	314	70.9	66	65	1.01103	0.00476419	25.726	347
	754	Tb927.5.1110;Tb927.11.16280	60S ribosomal protein L2, putative,60S ribosomal protein L8, putative			28.314	46.2	0	2		1.03964	0.0168843	0.379894	0.420337	40	11	11	1.1101	0.0453621	13.655	21	40	11	11	0.98609	-0.00608345	16.862	21	43.1	12	12	1.02654	0.0113742	10.571	21
	976	Tb927.11.9550	replication factor C, subunit 4, putative		Q383X4	37.586	14.1	0	1		1.12355	0.0505936	0.380352	0.419814	9.1	3	3	1.2976	0.113141	52.712	3	14.1	4	4	0.91732	-0.0374791	53.135	4	14.1	4	4	1.19157	0.076119	55.834	4
	1930	Tb927.9.8420;Tb927.9.8070	60S ribosomal protein L10, putative,QM-like protein			24.736	55.4	0	2		1.03902	0.0166223	0.380645	0.419479	55.4	17	17	1.1079	0.0445006	15.593	51	55.4	17	17	0.9853	-0.00643152	11.376	49	55.4	17	17	1.02754	0.0117979	20.503	47
	934	Tb927.11.7340	hypothetical protein, conserved		Q384T1	63.354	2	0.0011792	1		1.08157	0.0340564	0.380781	0.419324	2	1	1	1.2026	0.0801212		1	2	1	1	1.1111	0.0457531		1	2	1	1	0.94688	-0.023705		1
	1116	Tb927.3.3490	high mobility group protein, putative (TDP1)	TDP1	Q57XJ9	30.866	5.9	0.0016959	1		1.08048	0.0336154	0.380895	0.419195	5.9	2	2	1.2116	0.0833593	6.1468	2	5.9	2	2	1.0921	0.0382624	10.543	2	5.9	2	2	0.953289	-0.0207755	6.3811	2
	838	Tb927.11.3970	hypothetical protein, conserved		Q386B7	78.028	11.9	0	1		1.07382	0.0309309	0.38124	0.418801	11.9	7	7	1.2173	0.0853976	22.862	8	11	6	6	1.0306	0.0130901	14.528	9	6.7	4	4	0.986972	-0.00569518	9.6695	6
	615	Tb927.11.10160	60S ribosomal protein L22, putative		Q383R3	15.259	29.2	0	1		1.09268	0.0384934	0.382219	0.417688	21.5	3	1	1.2516	0.0974656		1	21.5	3	1	0.94951	-0.0225005		1	29.2	4	1	1.09778	0.040515		1
	257	Tb927.1.4810	hypothetical protein, conserved (pseudogene)			51.247	5	0	1		0.88607	-0.0525318	0.382649	0.4172	5	2	2	0.87478	-0.0581012	3.6174	2	5	2	2	0.7386	-0.131591	17.065	2	5	2	2	1.0767	0.0320965	16.212	2
	1047	Tb927.2.5210	3-oxoacyl-ACP reductase, putative		Q585V0	25.671	7.9	0	1		0.919069	-0.036652	0.38275	0.417084	7.9	1	1	0.88532	-0.0528997		1	7.9	1	1	0.82416	-0.0839885		1	7.9	1	1	1.06398	0.0269322		1
	284	Tb927.10.1100;Tb927.6.4690	60S ribosomal protein L9, putative		Q38CD0	21.857	61.4	0	2		1.04352	0.018501	0.384061	0.4156	61.4	13	13	1.1271	0.0519624	10.241	30	59.8	12	12	1.005	0.00216606	6.3348	32	61.4	13	13	1.00317	0.00137454	10.69	32
	103	Tb11.02.5400b;Tb11.02.5400	cystathionine beta-synthase, putative			39.464	5	0	2		1.06166	0.0259851	0.3841	0.415555	5	1	1	1.1814	0.072397		1	5	1	1	0.99157	-0.00367662		1	5	1	1	1.02149	0.00923505		1
	1484	Tb927.7.1070	KREX1,RNA-editing complex protein,exonuclease (KREX1)	KREX1	Q57WU3	98.694	1.5	0.0095491	1		0.571736	-0.242805	0.384385	0.415233	1.5	1	1	0.84074	-0.0753383		1	0	0	0					1.5	1	1	0.388802	-0.410271		1
	1706	Tb927.8.4450	RNA-binding protein, putative (RBP11)	RBP11	Q57VZ0	47.214	19.9	0	1		0.94726	-0.0235308	0.388422	0.410696	19.9	8	8	1.0348	0.0148564	9.7848	8	19.9	8	8	0.94222	-0.0258477	4.6205	8	19.9	8	8	0.871764	-0.0596013	9.0208	12
	828	Tb927.11.3500	hypothetical protein, conserved		Q386G1	115.19	3.3	0	1		1.18082	0.0721833	0.388725	0.410358	1.5	1	1	1.3658	0.135387		1	2.6	2	2	1.3839	0.141105	16.801	2	3.3	3	3	0.87108	-0.0599419	30.267	2
	1328	Tb927.5.3090	hypothetical protein, conserved		Q57Z84	11.655	49.5	0	1		0.895324	-0.0480197	0.388803	0.41027	49.5	4	4	0.88605	-0.0525418	9.8663	9	49.5	4	4	0.75541	-0.121817	86.769	10	30.7	3	3	1.07226	0.0302999	17.383	7
	690	Tb927.11.13560	hypothetical protein, conserved		Q382I1	60.61	1.8	0.0080994	1		1.41642	0.151193	0.389427	0.409574	1.8	1	1	2.5156	0.400642		1	1.8	1	1	0.83463	-0.078506		1	1.8	1	1	1.35345	0.131444		1
	1521	Tb927.7.270	ribosome biogenesis protein, putative		Q57U27	41.798	23.5	0	1		0.936488	-0.0284976	0.38952	0.40947	21.6	7	7	1.05	0.0211893	12.217	8	23.5	8	8	0.91361	-0.0392392	10.637	8	23.5	8	8	0.856164	-0.0674428	19.32	10
	1717	Tb927.8.4950	kinesin, putative		Q57UV7	165.15	18.3	0	1		0.865573	-0.0626963	0.389938	0.409004	14.8	1	1	0.97368	-0.0115838		1	14.8	1	1	0.66432	-0.177623		1	18.3	2	2	1.00258	0.00111757	15.051	2
	784	Tb927.11.2060;Tb927.11.2050	60S acidic ribosomal subunit protein, putative			34.627	42	0	2		1.04463	0.0189633	0.391	0.407823	42	10	10	1.1309	0.0534242	8.5389	21	42	10	10	0.99266	-0.00319948	8.4879	23	42	10	10	1.01547	0.00666519	20.147	28
	1194	Tb927.4.1800;Tb927.4.1790	ribosomal protein L3, mitochondrial, putative		Q581Q1	48.691	32.9	0	2		1.06098	0.0257078	0.391492	0.407278	31	11	11	1.1729	0.069261	27.721	21	32.9	12	12	0.97209	-0.0122935	24.186	25	29.1	10	10	1.0475	0.0201558	30.323	23
	266	Tb927.10.10000	hypothetical protein, conserved		Q389X6	44.084	13.3	0	1		1.03135	0.0134055	0.392731	0.405905	13.3	5	5	1.091	0.0378248	8.0637	4	13.3	5	5	0.9941	-0.00256993	17.051	4	11.1	4	4	1.01149	0.00496182	212.93	3
	130	Tb927.10.5280;Tb11.v5.0248	pre-mRNA splicing factor ATP-dependent RNA helicase, putative,DEAH-box RNA helicase, putative		Q38B75	98.058	1.4	0.0022026	2		1.10238	0.0423323	0.395794	0.402531	1.4	1	1	1.2019	0.0798683		1	1.4	1	1	1.2126	0.0837176		1	1.4	1	1	0.919202	-0.036589		1
	1794	Tb927.9.10770	Polyadenylate-binding protein 2 (Poly(A)-binding protein 2) (Poly(A)-binding protein II) (PABII) (Polyadenylate-binding nuclear protein 1) (Nuclear poly(A)-binding protein 1) (PABP2), putative (PABP2)	PABP2	Q38DU2	62.147	56.8	0	1		0.967823	-0.014204	0.396763	0.401469	55.3	30	30	1.0153	0.00659439	21.339	98	56.6	30	30	0.91431	-0.0389065	20.424	85	56.6	30	30	0.976562	-0.0103	16.632	93
	1356	Tb927.5.4310	GTP-binding protein, putative		Q57Z18	91.346	10.4	0	1		1.06993	0.0293558	0.397686	0.40046	10.4	7	7	1.1728	0.069224	16.288	6	8.2	6	6	1.1022	0.0422604	18.112	5	10.4	7	7	0.947508	-0.0234171	14.487	8
	1466	Tb927.6.5110	damage-specific DNA binding protein, putative		Q586I3	138.21	17.8	0	1		1.088	0.0366303	0.39807	0.400041	16	16	16	1.205	0.080987	15.352	23	16.3	17	17	0.93109	-0.0310083	25.134	24	14.5	15	15	1.14792	0.059912	34.065	22
	533	Tb927.10.7060	nucleoporin interacting component (NUP93), putative		Q38AQ7	96.511	2	0	1		0.937596	-0.0279842	0.398579	0.399486	2	1	1					2	1	1	0.89491	-0.0482206		1	2	1	1	0.982318	-0.00774778		1
	1467	Tb927.6.5130;Tb927.6.5120	60S acidic ribosomal protein P2, putative			10.444	52.3	0	2		1.04986	0.0211303	0.398656	0.399402	52.3	7	7	1.1388	0.0564475	23.701	18	52.3	7	7	0.97221	-0.0122399	30.114	13	52.3	7	7	1.04516	0.0191834	6.8419	16
	774	Tb927.11.16840.1;Tb927.11.16840.2	hypothetical protein, conserved			101.32	0.8	0.0091546	2		0.889698	-0.0507576	0.399618	0.398355	0.8	1	1	1.0935	0.0388188	20.697	2	0.8	1	1	0.75075	-0.124505		1	0.8	1	1	0.857854	-0.0665868	16.8	2
	368	Tb927.11.4820;Tb927.10.14580	60S ribosomal protein L17, putative			19.105	52.4	0	2		1.0318	0.0135964	0.399832	0.398122	44	8	8	1.0943	0.0391364	45.592	17	44	8	8	0.99771	-0.000995675	18.188	15	52.4	9	9	1.00612	0.00264857	19.74	15
	1674	Tb927.8.2770;Tb11.v5.0808	inositol 1,4,5-trisphosphate receptor (IP3R)	IP3R	Q57XB2	342.48	3.3	0	2		1.07364	0.0308606	0.401219	0.396619	1.5	4	4	1.1394	0.0566762	42.706	3	2.2	6	6	1.1569	0.0632958	31.243	7	2.7	8	8	0.938879	-0.0273904	15.835	8
	1371	Tb927.5.840	hypothetical protein, conserved		Q57W29	111.5	22.3	0	1		0.92883	-0.0320637	0.401433	0.396387	19.2	18	18	1.0524	0.0221808	14.241	19	22.3	22	22	0.92125	-0.0356225	11.855	22	20.4	22	22	0.826515	-0.0827495	48.285	28
	1893	Tb927.9.5040;Tb927.9.5100	cAMP-specific phosphodiesterase (PDEB1)	PDEB1	Q38F46	103.65	12.3	0	2		0.974775	-0.0110954	0.403254	0.394421	12.3	9	9	0.97966	-0.00892462	12.262	8	12.2	8	8	1.0139	0.00599512	10.732	7	11.1	7	7	0.932488	-0.0303568	9.2773	6
	310	Tb927.10.11990	RNA-binding protein		Q389E3	23.952	13	0	1		0.811056	-0.090949	0.403759	0.393878	7.4	1	1	1.1419	0.0576281		1	13	2	2	0.81624	-0.0881821	5.3832	2	13	2	2	0.57241	-0.242293	39.187	2
	443	Tb927.9.15420;Tb927.10.270	unspecified product		Q38CW9	15.353	47.7	0	2		1.04745	0.0201319	0.404087	0.393525	46.2	8	8	1.1433	0.0581602	14.095	17	47.7	9	9	1.0128	0.00552369	11.032	19	46.2	8	8	0.992457	-0.00328816	13.449	20
	1590	Tb927.7.6180	hypothetical protein, conserved		Q57VJ3	29.957	11.9	0	1		2.59445	0.414046	0.40447	0.393114	6.5	1	1	0.9371	-0.0282141		1	11.9	2	2	1.1706	0.0684085	5.9207	2	11.9	2	2	15.92	1.20194	370.6	2
	775	Tb927.11.17000;Tb11.v5.0404	leucine-rich repeat protein (LRRP), putative		Q380Y7	109.72	19.8	0	2		1.04975	0.0210845	0.404658	0.392912	16.8	13	13	1.1117	0.0459876	10.478	11	16.7	13	13	0.95776	-0.0187433	7.8357	13	18.2	14	14	1.08645	0.0360092	14.692	14
	623	Tb927.11.1050	RNA processing factor 1, putative,ribosome biogenesis protein		Q387E5	39.646	6.3	0	1		0.873991	-0.0584929	0.405943	0.391535	6.3	2	2	1.0492	0.0208583	9.6764	2	6.3	2	2	0.9339	-0.0296996	18.724	2	6.3	2	2	0.681338	-0.166637	7.9517	2
	1235	Tb927.4.3590;Tb927.4.3570	translation elongation factor 1-beta, putative		Q585J1	24.334	48.2	0	2		1.07343	0.0307747	0.405996	0.391478	48.2	8	6	1.2026	0.0801212	15.525	6	48.2	8	6	0.95101	-0.0218149	29.438	7	48.2	8	6	1.08148	0.0340179	30.098	7
	1036	Tb927.2.4700	hypothetical protein, conserved		Q586R6	17.085	7.9	0	1		0.818353	-0.0870593	0.406338	0.391112	7.9	1	1	0.94957	-0.022473		1	0	0	0					7.9	1	1	0.705268	-0.151646		1
	195	Tb11.v5.0778;Tb927.7.680	chaperone protein DNAj, putative			49.945	8.6	0	2		0.855761	-0.0676477	0.409338	0.387918	8.6	2	2	1.0816	0.0340667	18.344	3	8.6	2	2	0.64628	-0.189579	24.433	3	4.9	1	1	0.896539	-0.0474306		1
	964	Tb927.11.9050	hypothetical protein, conserved		Q384C3	44.583	6.8	0	1		1.11275	0.0463958	0.410569	0.386614	2.3	1	1	1.3659	0.135419		1	6.8	2	2	1.0301	0.0128794	6.7185	2	6.8	2	2	0.97924	-0.00911081	20.085	4
	1327	Tb927.5.3050	poly(ADP-ribose) polymerase, putative		Q57ZY1	65.234	2.3	0	1		0.811615	-0.0906499	0.412215	0.384876	2.3	1	1	0.9504	-0.0220936		1	0	0	0					2.3	1	1	0.693097	-0.159206		1
	710	Tb927.11.14190	hypothetical protein, conserved		Q382B8	100.47	5.5	0	1		1.07005	0.0294032	0.412317	0.384769	4.1	3	3	1.1195	0.0490241	8.5968	3	4.1	3	3	0.93976	-0.026983	11.493	3	4.3	3	3	1.16458	0.0661687	28.268	3
	1513	Tb927.7.2360	N-acetyltransferase, putative		Q57XN8	34.599	6.2	0	1		1.09119	0.0379007	0.414021	0.382978	6.2	1	1	1.2532	0.0980204	13.086	2	6.2	1	1	0.93389	-0.0297043	41.005	2	6.2	1	1	1.11016	0.0453861	8.5285	2
	1160	Tb927.3.5490	flagellar transport protein, putative (PIFTB2)	PIFTB2	Q580S6	77.659	2.4	0	1		0.77246	-0.112124	0.414078	0.382918	2.4	1	1	0.85532	-0.0678714		1	2.4	1	1	1.1266	0.0517697		1	2.4	1	1	0.478332	-0.320271		1
	817	Tb927.2.6090;Tb927.11.3230	60S ribosomal protein L44,ribosomal protein L36a.e (RPL44)	RPL44		12.454	39.6	0	2		1.04519	0.0191968	0.414168	0.382823	38.7	7	7	1.1393	0.0566381	5.2934	16	39.6	8	8	0.99524	-0.00207218	13.335	18	37.7	6	6	1.00699	0.00302451	7.1769	19
	119	Tb927.7.5020;Tb927.7.5000;Tb11.v5.0182;Tb11.v5.0181	60S ribosomal protein L19, putative			29.408	19.2	0	4		1.0474	0.0201138	0.414808	0.382153	19.2	6	6	1.1455	0.0589951	7.4934	12	19.2	6	6	0.98871	-0.00493107	8.6041	13	19.2	6	6	1.01456	0.00627727	23.546	19
	1167	Tb927.3.620	ATP-dependent DEAD/H RNA helicase, putative		Q57WU5	90.439	7.8	0	1		1.06535	0.0274914	0.415574	0.381352	7.8	5	5	1.2059	0.0813113	14.874	5	7.8	5	5	1.0097	0.00419236	8.7375	6	7.8	5	5	0.993049	-0.00302947	26.892	5
	134	Tb927.7.4490;Tb11.v5.0262	hypothetical protein, conserved		Q57X65	180.77	2.2	0	2		0.897875	-0.0467843	0.416221	0.380676	1.6	2	2	0.97513	-0.0109375	10.222	2	2.2	3	3	0.82674	-0.082631	20.302	3	0	0	0
	1789	Tb927.9.10400	hypothetical protein, conserved		Q38DX4	50.645	43.2	0	1		0.96029	-0.0175977	0.416574	0.380308	43.2	13	13	1.0379	0.0161555	57.241	129	43.2	13	13	0.93818	-0.0277138	11.37	128	43.2	13	13	0.909422	-0.0412347	24.165	133
	765	Tb927.11.1660	vesicular transport protein (CDC48 homologue), putative		Q386Y8	73.318	19	0	1		1.06114	0.0257715	0.418059	0.378763	19	8	8	1.1632	0.0656544	13.678	10	16.5	7	7	1.0796	0.0332629	9.1097	9	11.6	6	6	0.951475	-0.0216027	14.666	8
	724	Tb927.11.14750	hypothetical protein, conserved		Q381W0	42.2	5.1	0	1		0.921219	-0.0356372	0.418509	0.378295	5.1	2	2	1.022	0.0094509	2.7893	2	5.1	2	2	0.785	-0.10513	23.991	2	3.2	1	1	0.974469	-0.011232		1
	529	Tb927.10.6800	developmentally regulated GTP-binding protein, putative		Q38AS7	41.267	5.7	0	1		1.07615	0.0318747	0.418581	0.378221	5.7	2	2	1.2272	0.0889153	19.694	2	5.7	2	2	0.95506	-0.0199693	0.92636	2	5.7	2	2	1.06335	0.0266781	22.578	2
	231	Tb927.1.2400;Tb927.1.2380;Tb927.1.2360;Tb927.1.2340;Tb11.v5.0468	alpha tubulin			49.787	61.2	0	5		0.962532	-0.0165849	0.41879	0.378004	61	21	21	0.96446	-0.0157158	14.922	42	61.2	22	22	0.90064	-0.0454488	15.292	47	61	21	21	1.02662	0.0114098	22.447	53
	1050	Tb927.2.5610;Tb927.2.5530	hypothetical protein, conserved			162.48	24.4	0	2		0.976421	-0.0103631	0.420629	0.376101	24.4	33	33	1.0187	0.00804631	24.066	34	20.6	30	30	0.93841	-0.0276074	19.86	32	20.6	30	30	0.973805	-0.0115282	17.372	33
	251	Tb927.1.4310	hypothetical protein, conserved		Q4GYE7	183.76	7.7	0	1		0.936669	-0.0284137	0.423541	0.373104	6.3	9	9	1.001	0.000434077	15.371	10	7.7	11	11	0.82154	-0.0853713	25.892	14	6.9	10	10	0.9993	-0.0003039	23.744	15
	1539	Tb927.7.330	hypothetical protein		Q57U21	21.139	12.4	0.00059524	1		0.95536	-0.019833	0.424735	0.371882	12.4	2	2	1.0266	0.0114013	4.4367	2	12.4	2	2	0.87715	-0.0569261	14.991	2	12.4	2	2	0.968335	-0.0139742	25.901	2
	247	Tb927.1.3880	hypothetical protein, conserved		Q4GYI9	188.01	3.5	0	1		1.04367	0.018562	0.425207	0.3714	3.5	5	5	1.1276	0.0521551	17.833	5	3.5	5	5	1.0374	0.0159462	23.075	4	3.5	5	5	0.971817	-0.0124154	13.852	4
	1512	Tb927.7.2340;Tb927.7.2370	40S ribosomal protein S15, putative			17.474	68.4	0	2		1.04097	0.0174376	0.425886	0.370706	68.4	10	10	1.1287	0.0525785	12.591	39	68.4	10	10	0.99686	-0.00136583	10.974	37	50	8	8	1.00254	0.00110016	8.8664	28
	1731	Tb927.8.5520	hypothetical protein, conserved		Q57X30	19.535	44	0	1		1.05143	0.0217824	0.426432	0.37015	44	6	6	1.153	0.0618293	19.866	9	44	6	6	1.0412	0.0175342	28.55	9	42.9	5	5	0.968242	-0.0140162	11.032	8
	914	Tb927.11.6350	AAA ATPase, putative		Q385D4	141.13	11.6	0	1		0.95817	-0.0185575	0.426746	0.36983	10.7	13	13	1.0442	0.0187837	31.749	12	10.1	12	12	0.92442	-0.0341307	22.34	14	9.2	11	11	0.911328	-0.0403254	20.645	10
	1278	Tb927.4.870	dynein heavy chain, putative		Q580B5	527.12	1.7	0	1		1.10764	0.0443989	0.427216	0.369352	0	0	0					1.7	6	5	1.2013	0.0796515	15.134	5	0.8	3	2	1.02128	0.00914634	12.019	2
	1828	Tb927.9.13310	hypothetical protein, conserved		Q38D93	10.694	11.1	0	1		1.13192	0.053815	0.429007	0.367536	11.1	1	1	1.3917	0.143546	42.314	2	11.1	1	1	1.1566	0.0631832		1	11.1	1	1	0.900982	-0.0452839	24.968	2
	814	Tb927.11.3070	Ribosome assembly protein rrb1, putative		Q386K4	64.324	19.3	0	1		1.04546	0.0193073	0.43027	0.366259	17	7	7	1.1332	0.0543066	45.77	8	19.3	8	8	0.96864	-0.0138376	24.255	8	17	7	7	1.04101	0.0174529	23.153	10
	1855	Tb927.9.15330	hypothetical protein, conserved		Q38CX5	100.03	24.4	0	1		0.928957	-0.0320045	0.431995	0.364521	24.4	19	19	1.0691	0.0290183	25.383	23	24.4	19	19	0.90843	-0.0417085	18.936	22	24.4	19	19	0.825423	-0.0833234	20.814	22
	1210	Tb927.4.2320	hypothetical protein, conserved		Q584F5	15.722	11.1	0.0011628	1		0.87742	-0.0567926	0.435751	0.360762	11.1	1	1	1.1283	0.0524246	10.21	2	11.1	1	1	0.70962	-0.148974		1	11.1	1	1	0.843668	-0.0738283	1.968	2
	1124	Tb927.3.3670	RNA-binding protein, putative (TRRM3)	TRRM3	Q57WA3	66.931	26.3	0	1		0.940809	-0.0264988	0.435762	0.360751	23.8	11	11	1.0672	0.0282458	11.977	16	22.2	11	11	0.87783	-0.0565896	17.768	16	19.6	10	10	0.888889	-0.0511525	19.647	17
	1214	Tb927.4.2540	ubiquitin, putative		Q584D3	8.668	21.8	0	1		0.947168	-0.023573	0.436744	0.359773	21.8	1	1	1.0443	0.0188253	0.75609	2	21.8	1	1	0.85925	-0.0658805	2.8262	2	21.8	1	1	0.94697	-0.0236639	29.97	2
	668	Tb927.11.12530	hypothetical protein, conserved		Q382S8	90.654	1.4	0.0096257	1		0.94616	-0.0240356	0.437322	0.359199	1.4	1	1	0.90417	-0.0437499		1	0	0	0					1.4	1	1	0.990099	-0.00432137		1
	815	Tb927.11.3120	nucleolar GTP-binding protein 1 (NOG1)	NOG1	Q386J9	74.753	15.3	0	1		0.973162	-0.0118149	0.437748	0.358775	13.7	7	7	1.0141	0.00608078	34.05	10	12.2	8	8	0.98588	-0.00617594	17.761	8	12.2	8	8	0.921829	-0.0353497	18.983	11
	292	Tb927.10.11270	RNA-binding protein, putative (RBP23)	RBP23	Q389L2	26.664	5.4	0	1		0.69719	-0.156649	0.438709	0.357824	5.4	1	1	0.33238	-0.478365		1	5.4	1	1	1.1303	0.0531937	0.17257	2	5.4	1	1	0.902039	-0.0447749		1
	1071	Tb927.3.1430	chaperone protein DNAj, putative		Q57XX6	43.049	10.7	0	1		0.951043	-0.0217997	0.43878	0.357753	10.7	3	3	0.91333	-0.0393723	32.273	4	7.6	2	2	0.89263	-0.0493285	16.389	2	10.7	3	3	1.05512	0.0233016	10.362	4
	1509	Tb927.7.240;Tb927.7.230	40S ribosomal protein S33, putative			11.17	43.7	0	2		1.06298	0.0265271	0.438783	0.357751	43.7	3	3	1.2061	0.0813833	8.7307	3	43.7	3	3	0.98371	-0.00713291	10.568	5	43.7	3	3	1.01235	0.00533098	17.597	6
	1046	Tb927.2.5180	aldo-keto reductase, putative		Q585V3	38.267	14.7	0	1		0.9538	-0.0205427	0.440509	0.356045	14.7	4	4	1.0482	0.0204442	14.305	6	14.7	4	4	0.88633	-0.0524046	12.996	5	14.7	4	4	0.933968	-0.0296678	13.985	7
	1425	Tb927.6.3600	hypothetical protein, conserved		Q585A0	49.213	9.3	0	1		0.953931	-0.0204833	0.441071	0.355492	9.3	3	3	1.0441	0.0187421	14.1	3	9.3	3	3	0.9443	-0.02489	11.566	3	9.3	3	3	0.880437	-0.0553019	4.0544	3
	1370	Tb927.5.800;Tb927.5.790;Tb927.3.1630	casein kinase I, isoform 2 (CK1.2)	CK1.2	Q57W25	38.374	14.8	0	3		1.08376	0.0349328	0.44268	0.35391	12.7	4	4	1.2639	0.101713	2.9852	3	6	2	2	0.94351	-0.0252535	1.3122	3	14.8	5	5	1.06743	0.0283392	13.185	4
	1642	Tb927.8.1510	ATP-dependent DEAD/H RNA helicase, putative (DBP2.1)	DBP2.1	Q580H2	62.439	64.5	0	1		0.969258	-0.0135606	0.444235	0.352387	60.3	27	27	1.0354	0.0151082	47.059	41	63.3	29	29	0.93969	-0.0270154	30.076	48	61.3	27	27	0.935891	-0.0287745	14.705	45
	1432	Tb927.6.3870	RNA-binding protein, putative (SGN1)	SGN1	Q585Y5	22.904	31.3	0	1		0.961435	-0.0170799	0.444265	0.352358	31.3	7	7	1.0431	0.0183259	7.076	17	26.6	6	6	0.90984	-0.041035	7.0601	13	31.3	7	7	0.936417	-0.0285306	9.6795	15
	258	Tb927.1.5000	hypothetical protein, conserved		Q4GY80	30.458	8.1	0	1		0.88956	-0.0508246	0.445079	0.351563	8.1	2	2	0.7517	-0.123955	6.4233	2	8.1	2	2	0.82643	-0.0827939	5.2011	2	8.1	2	2	1.13312	0.0542754	33.1	2
	229	Tb927.1.2260	calpain-like protein fragment, putative		Q4GYZ5	14.03	16.3	0	1		0.909815	-0.0410469	0.445368	0.351281	16.3	2	1	1.1012	0.0418662		1	16.3	2	1	0.87211	-0.0594287		1	16.3	2	1	0.784191	-0.105578	17.733	2
	1726	Tb927.8.5260	60S ribosomal protein L39, putative		Q57UJ8	6.5468	19.6	0	1		1.04233	0.0180038	0.445527	0.351126	19.6	1	1	1.1351	0.0550341	31.73	5	19.6	1	1	1.0178	0.00766245	25.2	5	19.6	1	1	0.9802	-0.00868532	7.3564	5
	99	Tb11.v5.0537;Tb927.11.9920;Tb11.01.1680.v5	polyubiquitin, putative			70.128	49.4	0	3		1.13849	0.0563297	0.445982	0.350683	49.4	4	4	0.99675	-0.00141376	100.04	25	49.4	4	4	0.98717	-0.00560805	64.727	28	49.4	4	4	1.49972	0.176011	60.24	32
	113	Tb11.1810b;Tb11.1810	retrotransposon hot spot protein (RHS, pseudogene), putative			29.007	31.1	0	2		0.919172	-0.0366031	0.447078	0.349617	31.1	7	1	0.78173	-0.106943		1	27.6	6	1	0.93188	-0.03064		1	31.1	7	1	1.06604	0.027774		1
	1585	Tb927.7.5680	deoxyribose-phosphate aldolase, putative		Q582I3	30.037	9.6	0	1		1.02473	0.0106115	0.450481	0.346324	9.6	3	3	1.0149	0.00642325	12.193	3	9.6	3	3	0.98465	-0.00671811	6.2016	4	9.6	3	3	1.07679	0.0321292	28.708	3
	104	Tb927.6.4980;Tb11.0390;Tb11.0290	40S ribosomal protein S14 (RPS14)	RPS14	Q4FKG9	15.513	49.3	0	3		1.04148	0.0176505	0.450899	0.345921	43.8	10	10	1.1296	0.0529247	13.598	31	43.8	10	10	0.97228	-0.0122086	16.186	26	49.3	11	11	1.02857	0.0122354	12.864	35
	617	Tb927.11.1020	ribokinase, putative		Q387E8	35.288	5.4	0	1		0.976184	-0.0104681	0.451893	0.344964	5.4	1	1	0.95436	-0.0202878	5.453	2	5.4	1	1	0.94803	-0.0231779	2.9938	2	5.4	1	1	1.02816	0.0120613	4.824	2
	1048	Tb927.2.5240	PRP19-like protein, putative (TbPRP19)	TbPRP19	Q585U7	54.268	3.9	0	1		0.771333	-0.112758	0.452715	0.344175	3.9	1	1	1.125	0.0511525		1	3.9	1	1	0.44557	-0.351084		1	3.9	1	1	0.915499	-0.0383419		1
	1362	Tb927.5.550	vacuolar ATP synthase, putative		Q57VV8	42.849	8.4	0	1		0.841625	-0.0748816	0.455015	0.341974	8.4	2	2	1.1233	0.0504958	40.603	2	8.4	2	2	0.59201	-0.227671	24.617	2	5.2	1	1	0.896459	-0.0474696		1
	259	Tb927.1.5030	leucine-rich repeat protein (LRRP), putative		Q4GY77	80.773	2.3	0	1		0.78792	-0.103518	0.456114	0.340926	2.3	1	1	0.96968	-0.0133716		1	2.3	1	1	0.64023	-0.193664		1	2.3	1	1
	1089	Tb927.3.2190	RNA triphosphatase (TbCET1)	TbCET1	Q582T2	29.326	15	0	1		1.08803	0.0366408	0.457561	0.339551	15	3	3	1.2408	0.0937018	32.973	3	15	3	3	1.1402	0.056981	23.127	3	15	3	3	0.910415	-0.0407605	23.78	3
	1049	Tb927.2.5440	hypothetical protein, conserved		Q586E4	96.001	10.6	0	1		1.02604	0.0111647	0.458454	0.338705	9.2	7	7	1.0116	0.00500882	36.821	11	9.3	7	7	0.98559	-0.00630371	20.339	9	7.6	6	6	1.0834	0.0347889	27.719	9
	868	Tb927.11.4980	ATP-dependent DEAD/H RNA helicase, putative,ATP- dependent RNA helicase, putative		Q385S0	65.274	21.3	0	1		0.959911	-0.0177691	0.459405	0.337804	17.5	7	7	1.0447	0.0189916	14.384	6	19	8	8	0.94494	-0.0245958	13.468	7	19.8	8	8	0.895977	-0.0477031	13.668	7
	1808	Tb927.9.11840	Pre-rRNA-processing protein PNO1, putative (PNO1)	PNO1	Q38DL0	24.075	32.7	0	1		0.969507	-0.0134491	0.461591	0.335742	25.3	5	5	1.0299	0.0127951	18.21	6	32.7	6	6	0.96738	-0.0144029	14.029	8	32.7	7	7	0.914662	-0.0387393	16.316	12
	1881	Tb927.9.3990;Tb927.9.3920	ribosomal protein S7, putative		Q38FD9	23.841	40.1	0	2		1.04215	0.0179313	0.462576	0.334817	40.1	11	11	1.1419	0.0576281	14.309	25	40.1	11	11	0.99014	-0.00430339	10.083	25	40.1	11	11	1.00108	0.000469292	10.356	21
	1894	Tb927.9.5150	ribosomal protein S6, putative,NHP2/RS6-like protein (NHP2)	NHP2	Q38F38	13.572	50.8	0	1		0.9621	-0.01678	0.462949	0.334466	50.8	6	6	1.0481	0.0204027	10.713	24	41.3	5	5	0.92658	-0.0331171	13.685	22	42.9	5	5	0.917011	-0.0376257	22.223	25
	1924	Tb927.9.7540	calpain-like cysteine peptidase, putative,cysteine peptidase, Clan CA, family C2, putative		Q38EJ3	95.448	29.8	0	1		0.97874	-0.00933267	0.463603	0.333853	29.8	18	18	1.0259	0.011105	17.725	24	27.1	17	17	0.94899	-0.0227384	11.359	20	29.8	18	18	0.96302	-0.0163647	15.507	24
	677	Tb927.11.13190;Tb927.11.13090	elongation factor 1 gamma, putative		Q382L7	46.275	18.3	0	2		1.09707	0.0402338	0.46464	0.332883	18.3	4	4	1.2907	0.110825	17.282	3	13.6	3	3	1.1297	0.0529631	15.736	3	18.3	4	4	0.905551	-0.0430871	11.931	4
	1398	Tb927.6.2320;Tb927.6.2260	hypothetical protein, conserved			20.146	15.4	0	2		1.2028	0.0801925	0.464953	0.332591	6.9	1	1	0.93081	-0.031139		1	6.9	1	1	1.0337	0.0143945		1	15.4	2	2	1.80851	0.257322	82.807	2
	1019	Tb927.2.380	retrotransposon hot spot protein 2 (RHS2), putative		Q584N0	90.713	30.9	0	1		1.0449	0.0190732	0.465171	0.332387	29.5	23	1	1.1525	0.0616409		1	25.2	20	2	0.99096	-0.00394388	12.322	2	25.9	20	1	0.998901	-0.000477461		1
	1204	Tb927.4.2130	hypothetical protein, conserved		Q584H4	34.796	51.3	0	1		0.982776	-0.00754555	0.46567	0.331921	45.6	14	14	1.0195	0.00838723	16.408	20	39.6	13	13	0.95424	-0.0203424	17.937	19	51.3	16	16	0.975705	-0.0106815	28.75	22
	1220	Tb927.4.2740	hypothetical protein, conserved		D6XFL0	16.327	22	0	1		1.0702	0.0294667	0.466065	0.331554	8.7	1	1	1.2223	0.0871778	37.598	2	8.7	1	1	1.0674	0.0283272		1	22	3	3	0.939496	-0.0271049	2.756	4
	235	Tb927.1.2600	pumilio/PUF RNA binding protein 9 (PUF9)	PUF9	Q4GYW2	74.065	2.4	0.0011716	1		1.02695	0.0115508	0.466336	0.331301	2.4	1	1	1.0892	0.0371076	10.954	3	2.4	1	1	1.0054	0.00233888	19.849	2	2.4	1	1	0.989022	-0.00479411	0.21701	2
	1257	Tb927.4.4600	hypothetical protein, conserved		Q583E5	31.248	6.5	0	1		1.05577	0.0235696	0.467581	0.330143	6.5	2	2	1.1088	0.0448532		1	3.1	1	1					3.1	1	1	1.00528	0.00228605		1
	1154	Tb927.3.5310	paraflagellar rod protein,I2 antigen		Q580U4	242.78	11	0	1		0.936109	-0.0286736	0.467654	0.330075	11	2	2	1.0602	0.0253878	25.353	2	11	2	2	0.82008	-0.0861438	9.7634	3	11	2	2	0.943485	-0.0252649	9.9866	4
	568	Tb927.10.8290;Tb927.10.8270;Tb11.v5.0877	eukaryotic translation initiation factor 3 subunit 8, putative			84.339	34.2	0	3		1.03901	0.0166213	0.467961	0.32979	33.9	19	19	1.1276	0.0521551	22.625	25	34.2	20	20	1.0209	0.0089832	31.813	27	34.2	20	20	0.974374	-0.0112743	13.124	36
	1406	Tb927.6.2640	importin alpha subunit, putative (TbKap60)	TbKap60	Q583S0	58.065	9	0	1		1.04595	0.0195108	0.470819	0.327146	9	3	3	1.1513	0.0611885	26.917	4	9	3	3	1.0269	0.0115282	16.811	3	9	3	3	0.967867	-0.0141844	26.633	3
	1053	Tb927.2.5800	sedoheptulose-1,7-bisphosphatase (SBPase)	SBPase	Q586C9	35.502	19.6	0	1		0.979277	-0.00909466	0.471538	0.326484	19.6	6	6	1.0246	0.0105544	6.7335	10	13.3	4	4	0.94525	-0.0244533	12.3	7	16.9	5	5	0.96965	-0.013385	8.4983	9
	551	Tb927.10.7710	40S ribosomal protein S8, putative		Q38AJ3	29.838	4.2	0	1		0.94526	-0.0244485	0.471851	0.326195	4.2	1	1	1.0666	0.0280016		1	4.2	1	1	0.92316	-0.034723		1	4.2	1	1	0.85778	-0.0666241		1
	314	Tb927.10.12240	3-ketoacyl-CoA reductase, putative		Q389B9	36.075	4.6	0	1		0.880624	-0.0552092	0.473184	0.32497	4.6	1	1					4.6	1	1	0.98977	-0.00446571		1	4.6	1	1	0.783515	-0.105953		1
	458	Tb927.10.3270	hypothetical protein, conserved		Q38BS0	18.206	20.8	0	1		1.08696	0.0362126	0.473534	0.324649	20.8	2	2	1.3102	0.117338	9.0248	4	20.8	2	2	0.95879	-0.0182765	1.6336	2	20.8	2	2	1.0223	0.00957678	11.356	4
	574	Tb927.10.8630	hypothetical protein, conserved		Q38AA9	27.968	5.1	0	1		0.712743	-0.147067	0.474935	0.323365	0	0	0					5.1	1	1	0.52121	-0.282987		1	5.1	1	1	0.974659	-0.0111474		1
	586	Tb927.10.9240	hypothetical protein, conserved		Q38A50	39.755	3.6	0	1		1.15508	0.062613	0.477067	0.321421	3.6	1	1	1.3209	0.12087		1	0	0	0					3.6	1	1	1.01008	0.00435603		1
	851	Tb927.11.4450	ALBA-Domain Protein (ALBA2)	ALBA2	Q385X2	12.757	69.2	0	1		1.03632	0.0154918	0.477595	0.320941	69.2	10	10	1.1089	0.0448924	13.465	26	69.2	9	9	0.96197	-0.0168385	20.788	24	69.2	11	11	1.04333	0.0184215	17.461	30
	889	Tb927.11.5550	DNA polymerase theta, putative		Q385L3	98.827	1.8	0	1		1.1537	0.0620925	0.478183	0.320406	1.8	1	1	0.86067	-0.0651633		1	1.8	1	1	1.17	0.0681859		1	1.8	1	1	1.52495	0.183255		1
	415	Tb927.10.1720	ATP-dependent DEAD/H RNA helicase, putative		Q38C70	66.419	10.6	0	1		0.964709	-0.0156035	0.480917	0.31793	8.6	5	5	1.0483	0.0204856	8.5537	4	8.2	5	5	0.91769	-0.037304	10.167	4	7	4	4	0.933271	-0.0299922	5.0691	4
	793	Tb927.11.230	cleavage and polyadenylation specificity factor, putative		Q387M8	90.555	2	0	1		1.18713	0.0744989	0.481018	0.317839	2	1	1	1.5523	0.190976		1	2	1	1	1.3417	0.127655		1	2	1	1	0.803277	-0.0951345		1
	414	Tb927.10.170	pseudouridine synthase, Cbf5p		Q38CM1	48.285	73.1	0	1		1.02644	0.0113322	0.482015	0.316939	71	33	33	1.0876	0.0364692	18.611	86	71	32	32	0.98083	-0.00840626	13.832	87	73.1	35	35	1.01376	0.00593373	13.582	101
	1909	Tb927.9.6290;Tb927.9.6230;Tb927.9.6170	arginine kinase,AK1 (AK)	AK	Q38EU9	40.196	11.8	0	3		0.944302	-0.024889	0.483786	0.315347	11.8	3	3	1.0462	0.0196147	3.127	3	11.8	3	3	0.83198	-0.0798871	6.1105	3	11.8	3	3	0.967399	-0.0143945	18.872	3
	1394	Tb927.6.2180	hypothetical protein, conserved		Q584T8	20.01	5.2	0.0095188	1		0.908487	-0.0416814	0.484525	0.314684	5.2	1	1	1.1366	0.0556077		1	5.2	1	1	0.79349	-0.100459		1	5.2	1	1	0.831393	-0.0801934	9.2062	2
	1951	Tb927.9.9580	tubulin tyrosine ligase protein, putative		Q38E38	74.09	5.9	0	1		1.28373	0.108473	0.485363	0.313934	5.9	3	3	1.0319	0.0136376	136.54	4	2.6	1	1	2.2984	0.361426	123.4	2	4.4	2	2	0.891981	-0.0496444	59.842	3
	1746	Tb927.8.6030;Tb927.9.14000	60S ribosomal protein L12, putative		Q57YK4	17.564	36	0	2		1.04308	0.0183176	0.485607	0.313715	23.2	2	2	1.1513	0.0611885	11.545	5	23.2	2	2	0.98258	-0.00763208	13.962	5	22	4	4	1.00322	0.00139633	20.917	6
	575	Tb927.10.8720	CCR4-NOT transcription complex subunit 10, putative		Q38AA1	61.501	6.5	0	1		1.2178	0.085577	0.486293	0.313102	6.5	3	3	1.1245	0.0509595	55.624	3	4.1	2	2	0.85197	-0.0695757	18.532	2	4.1	2	2	1.88516	0.275347	60.954	2
	1043	Tb927.2.5130	hypothetical protein, conserved		Q585V7	43.557	37.9	0	1		0.962123	-0.0167692	0.486621	0.312809	33.1	11	11	1.0531	0.0224696	31.669	16	31	10	10	0.93003	-0.031503	14.936	16	37.9	12	12	0.909339	-0.0412742	12.009	19
	1737	Tb927.8.5650	hypothetical protein, conserved		Q57X17	103.11	7.3	0	1		1.02535	0.0108731	0.49005	0.30976	3.2	3	3	1.0727	0.0304783	40.224	3	5.8	5	5	1.037	0.0157788	13.036	8	7.3	6	6	0.969086	-0.0136376	13.794	11
	178	Tb11.v5.0624;Tb927.6.160;Tb927.4.200	retrotransposon hot spot protein (PHS), putative			62.492	28.3	0	3		1.06269	0.0264082	0.491451	0.308519	24.8	11	1	1.1829	0.072948	22.123	2	28.1	12	1	0.92484	-0.0339334		1	28.3	13	1	1.09701	0.04021		1
	1282	Tb927.5.1080	RNA-binding protein, putative (RBP22)	RBP22	Q57W53	26.869	16.9	0	1		0.945481	-0.0243474	0.491982	0.308051	16.9	3	3	1.0035	0.00151738	17.09	3	16.9	3	3	1.0187	0.00804631	11.635	3	16.9	3	3	0.826788	-0.0826059	19.987	3
	1869	Tb927.9.2520	microtubule-associated protein (GB4)	GB4	Q38FR6	928.36	4.2	0.009539	1		0.798156	-0.0979122	0.492989	0.307163	4.2	2	1	0.9951	-0.00213327		1	0.1	1	1	0.64019	-0.193691		1	0	0	0
	1250	Tb927.4.4370	hypothetical protein, conserved		Q57Y41	67.729	4.1	0.007584	1		0.677434	-0.169133	0.493329	0.306864	1.9	1	1	1.1395	0.0567143		1	2.2	1	1	0.2659	-0.575282		1	1.9	1	1	1.02605	0.0111691		1
	1766	Tb927.8.7120	squalene synthase, putative		Q57YR9	51.478	11.2	0	1		0.873952	-0.0585122	0.49433	0.305983	11.2	4	4	0.99564	-0.00189766	15.449	3	8.1	3	3	1.0597	0.0251829	22.385	3	8.1	3	3	0.632671	-0.198822	25.679	3
	1942	Tb927.9.8820	hypothetical protein, conserved		Q38E96	119.55	16	0	1		1.03355	0.014332	0.495359	0.30508	16	14	14	1.1191	0.0488689	18.96	15	13.2	11	11	0.98716	-0.00561245	16.831	17	14.4	13	13	0.9994	-0.000260499	19.314	19
	430	Tb927.10.2270	vacuolar protein sorting-associated protein 35, putative		Q38C17	104.36	1.4	0	1		0.874965	-0.0580093	0.496571	0.304018	1.4	1	1	0.99857	-0.000621486		1	1.4	1	1	0.76666	-0.115397		1	1.4	1	1
	1185	Tb927.4.1370	hypothetical protein, conserved		Q581U4	17.643	7.3	0	1		0.872171	-0.0593983	0.496958	0.30368	7.3	1	1	0.9987	-0.00056495		1	0	0	0					7.3	1	1	0.761673	-0.118232		1
	492	Tb927.10.5030;Tb927.7.3680	ubiquitin/ribosomal protein S27a, putative		Q38B98	16.705	27.2	0	2		1.03819	0.016278	0.497114	0.303544	27.2	4	4	1.1225	0.0501863	7.7033	5	21.9	3	3	0.95866	-0.0183354	5.6334	3	27.2	4	4	1.03988	0.016983	5.3592	8
	211	Tb927.11.3600;Tb927.11.3590;Tb11.v5.1059	40S ribosomal protein S4, putative			30.644	62.6	0	3		1.0419	0.0178261	0.497465	0.303238	62.6	23	23	1.1506	0.0609244	24.929	42	62.6	23	23	0.98191	-0.00792832	21.293	38	62.6	23	23	1.00111	0.000482335	23.607	49
	1314	Tb927.5.2570	translation initiation factor, putative (EIF3B)	EIF3B	Q57ZT3	79.81	18.1	0	1		1.01957	0.00841792	0.497683	0.303047	15.9	10	10	1.0312	0.0133429	17.044	14	18.1	11	11	0.97438	-0.0112716	20.409	18	16.7	10	10	1.05483	0.0231825	31.778	17
	908	Tb927.11.6230	pretranslocation protein, alpha subunit, putative,SEC61-like (pretranslocation process) protein, putative	Sec61alpha	Q385E6	53.647	3.3	0	1		0.907883	-0.0419701	0.498088	0.302694	3.3	1	1	0.91207	-0.0399718		1	3.3	1	1	0.7387	-0.131532		1	3.3	1	1	1.11069	0.0455935	11.713	2
	1063	Tb927.3.1120	GTP-binding nuclear protein rtb2, putative (rtb2)	rtb2	Q57WZ3	24.406	56.7	0	1		1.02386	0.0102414	0.49944	0.301516	56.2	13	13	1.0845	0.0352296	8.2917	34	56.7	14	14	0.99829	-0.000743279	12.836	34	56.2	13	13	0.991375	-0.00376202	16.586	36
	827	Tb927.11.3490	hypothetical protein, conserved		Q386G2	87.8	57.4	0	1		1.02799	0.0119897	0.499586	0.30139	54.9	35	35	1.0679	0.0285306	17.143	65	53.6	37	37	0.96103	-0.0172631	14.381	57	53.4	35	35	1.05853	0.0247015	23.045	88
	1660	Tb927.8.2160	multidrug resistance protein A,p-glycoprotein (PGPA)	PGPA	Q581W6	174.68	3.4	0	1		0.883941	-0.0535765	0.50074	0.300388	2.6	3	3	0.8214	-0.0854453	34.199	2	2.5	3	3	0.71101	-0.148124	30.784	3	2.5	3	3	1.18261	0.0728402	39.533	4
	535	Tb927.10.720	hypothetical protein, conserved		Q38CG8	118.09	2.8	0	1		0.931534	-0.0308013	0.504741	0.296931	2.8	2	2	0.87007	-0.0604458	3.5495	2	2.8	2	2	1.1092	0.0450099	14.229	3	2.8	2	2	0.837591	-0.076968	31.644	2
	890	Tb927.11.5590	hypothetical protein, conserved		Q385K9	82.5	1.6	0	1		1.12299	0.0503767	0.509397	0.292943	1.6	1	1					1.6	1	1	0.99653	-0.00150962		1	1.6	1	1	1.2655	0.102263		1
	1058	Tb927.2.6100	hypothetical protein, conserved		Q586N7	53.279	3.3	0.0011474	1		0.870308	-0.0603269	0.509419	0.292925	3.3	1	1	1.0358	0.0152759		1	3.3	1	1	1.0366	0.0156112		1	3.3	1	1	0.613949	-0.211868		1
	1444	Tb927.6.4270	hypothetical protein, conserved		Q586Z4	27.15	6.4	0.0095847	1		0.952826	-0.0209864	0.509493	0.292862	6.4	2	2	1.0391	0.0166573	12.305	3	3.4	1	1	0.84765	-0.0717834		1	3.4	1	1	0.982125	-0.00783309		1
	1925	Tb927.9.7620;Tb927.9.7590	60S ribosomal protein L11, putative			22.369	43.8	0	2		1.04772	0.0202449	0.510574	0.291941	40.2	10	10	1.1745	0.069853	25.969	21	40.2	10	10	1.0133	0.00573804	35.623	20	41.8	10	10	0.96637	-0.0148564	24.604	19
	214	Tb927.1.1120	Ribosomal RNA-processing protein 8, putative (RRP8)	RRP8	Q4GZA6	41.536	13.6	0	1		0.94386	-0.0250924	0.511021	0.291562	10	3	3	1.0851	0.0354698	8.8275	3	13.6	4	4	0.84853	-0.0713328	19.448	4	13.6	4	4	0.913242	-0.0394141	9.6196	4
	876	Tb927.11.5190	leucine-rich repeat protein (LRRP), putative		Q385P9	168.29	13	0	1		0.984457	-0.00680337	0.511442	0.291204	11.5	15	15	0.98553	-0.00633015	10.249	13	9.5	13	13	0.95079	-0.0219154	16.004	12	8.9	13	13	1.01821	0.00783544	12.044	11
	1697	Tb927.8.3750	Nucleolar protein 56, putative (NOP56)	NOP56	Q580Z5	54.358	68.3	0	1		0.975476	-0.0107832	0.51236	0.290424	68.3	31	30	1.0387	0.0164901	15.594	123	68.3	33	32	0.9477	-0.0233291	17.913	113	68.3	32	31	0.942951	-0.0255107	13.632	135
	1600	Tb927.7.6630	hypothetical protein, conserved		Q57Y66	89.761	1.7	0.0017123	1		0.790476	-0.102111	0.512804	0.290048	0	0	0					1.7	1	1	1.0097	0.00419236		1	1.7	1	1	0.61885	-0.208414		1
	216	Tb927.1.120;Tb11.v5.0495;Tb927.6.5160;Tb11.v5.1020;Tb11.v5.0294;Tb11.0050;Tb927.4.290;Tb927.4.280;Tb927.4.270;Tb927.4.260;Tb927.4.300;Tb927.7.1970;Tb927.7.1960;Tb927.7.1950;Tb927.7.2000;Tb927.7.1990;Tb927.7.1980;Tb927.4.240	retrotransposon hot spot protein 4 (RHS4), putative		Q8IFI8	98.024	44.7	0	18		0.96809	-0.0140845	0.514573	0.288553	43.7	40	10	1.0496	0.0210238	35.102	18	41.5	38	9	0.94351	-0.0252535	17.422	17	43.1	39	9	0.91617	-0.0380237	22.166	16
	1838	Tb927.9.13920;Tb927.9.13880;Tb927.9.13820	kinetoplastid membrane protein KMP-11 (KMP-11)	KMP-11		11.076	78.3	0	3		1.01964	0.0084452	0.514612	0.28852	59.8	8	8	1.0683	0.0286932	9.0791	13	70.7	10	10	0.98181	-0.00797255	126.4	15	68.5	9	9	1.01068	0.00461493	12.579	17
	1799	Tb927.9.11120	hypothetical protein, conserved		Q38DR3	72.949	4	0	1		0.953061	-0.0208793	0.515547	0.287732	4	2	2	0.96568	-0.0151668	5.766	2	4	2	2	0.85183	-0.0696471	33.334	2	1.8	1	1	1.05239	0.0221758		1
	1459	Tb927.6.4770	protein mkt1, putative (MKT1)	MKT1	Q587E3	83.306	11.3	0	1		1.04282	0.0182096	0.518038	0.285638	9	6	6	1.1575	0.063521	62.314	8	11.3	7	7	0.96684	-0.0146454	24.057	8	9	6	6	1.01334	0.00575326	52.2	10
	175	Tb11.v5.0600;Tb927.11.7450	hypothetical protein, conserved			53.51	7	0	2		0.935957	-0.0287442	0.520861	0.283278	7	3	3	1.0855	0.0356298	5.5821	3	7	3	3	0.93646	-0.0285108	10.587	3	7	3	3	0.806582	-0.0933516	6.0125	4
	1824	Tb927.9.12890	hypothetical protein, conserved		Q38DC6	16.341	15.7	0	1		0.920304	-0.0360689	0.522042	0.282295	15.7	2	2	1.1188	0.0487525	26.505	3	7.9	1	1	0.77082	-0.113047	24.536	2	15.7	2	2	0.903832	-0.0439122	19.809	2
	1342	Tb927.5.3610	adaptor complex protein (AP) 3 delta subunit 1, putative		Q57UA5	125.4	2.3	0	1		1.15826	0.063807	0.522435	0.281968	1.2	1	1	1.6351	0.213544	30.781	2	1.2	1	1	0.845	-0.0731433		1	2.3	2	2	1.12466	0.0510201	1.6423	2
	447	Tb927.3.1370;Tb927.10.2840	40S ribosomal protein S25, putative			12.56	41.6	0	2		1.03651	0.0155742	0.523337	0.281219	38.1	6	6	1.1363	0.055493	15.302	15	33.6	5	5	1.0049	0.00212285	64.618	17	41.6	8	8	0.975229	-0.0108933	5.8096	17
	984	Tb927.11.9820	hypothetical protein, conserved		Q383U7	64.425	1.9	0	1		0.949257	-0.0226162	0.524609	0.280164	1.9	1	1	0.86672	-0.0621212		1	1.9	1	1	1.0847	0.0353096		1	1.9	1	1	0.909835	-0.0410372		1
	1055	Tb927.2.5850	small nuclear ribonucleoprotein SmD2 (Sm-D2)	Sm-D2	Q586C5	12.518	14.4	0.0011669	1		1.48969	0.173097	0.525847	0.27914	14.4	1	1	0.96681	-0.0146589		1	0	0	0					14.4	1	1	2.29537	0.360852	4.1189	2
	595	Tb927.10.9800	60S ribosomal protein L22		Q389Z6	15.271	29.2	0	1		1.05484	0.0231858	0.526088	0.278941	21.5	3	1	1.1424	0.0578182	9.7214	2	21.5	3	1	0.91719	-0.0375407	12.099	3	29.2	4	1	1.12016	0.0492799	33.137	3
	513	Tb927.10.5920	hypothetical protein, conserved		Q38B12	85.743	4.7	0	1		0.939151	-0.0272646	0.526482	0.278616	1.5	1	1	1.0212	0.00911081	5.0449	3	3	2	2	0.79619	-0.0989833		1	4.7	3	3	1.01878	0.00807872	10.79	3
	1851	Tb927.9.15060	rRNA processing protein, putative		Q38CZ4	28.483	23.1	0	1		0.937397	-0.0280764	0.527396	0.277863	23.1	5	5	1.1074	0.0443045	17.587	5	23.1	5	5	0.88968	-0.0507662	9.8579	4	23.1	5	5	0.83605	-0.0777675	17.743	5
	180	Tb927.10.14890;Tb11.v5.0636	C-terminal motor kinesin, putative (TBKIFC1)	TBKIFC1	Q388B7	90.8	3.4	0	2		1.10334	0.042709	0.528889	0.276636	0	0	0					3.4	2	2	1.2288	0.0894812	13.202	2	3.4	2	2	0.990688	-0.0040633	4.0638	4
	1244	Tb927.4.410	CAF 40 (CAF40)	CAF40	Q57UT4	35.32	17.4	0	1		1.02419	0.0103793	0.530964	0.274935	17.4	4	4	1.0785	0.0328201	5.34	4	17.4	4	4	1.0307	0.0131323	32.15	4	17.4	4	4	0.966464	-0.0148144	22.161	5
	1529	Tb927.7.3040	hypothetical protein, conserved		Q57YB4	69.073	4.1	0	1		1.06245	0.0263082	0.532077	0.274026	4.1	2	2	0.93451	-0.029416		1	4.1	2	2	1.2338	0.0912448	43.541	2	4.1	2	2	1.04015	0.0170959	4.3987	2
	877	Tb927.11.5250	hypothetical protein, conserved		Q385P3	177.31	22.7	0	1		0.975745	-0.0106635	0.534139	0.272346	20.6	32	32	1.0413	0.0175759	18.327	54	22.7	35	35	0.95361	-0.0206292	15.363	96	19.6	31	31	0.935541	-0.0289371	17.199	70
	1547	Tb927.7.3550	hypothetical protein, conserved		Q57WH0	138.16	5.4	0	1		0.954238	-0.0203432	0.534417	0.27212	5.4	5	5	0.91909	-0.036642	22.242	8	5.4	5	5	0.87619	-0.0574017	22.206	6	5.4	5	5	1.07898	0.033014	11.535	7
	504	Tb927.8.1110;Tb927.10.5610	40S ribosomal protein S9, putative			22.051	49.5	0	2		1.04074	0.0173433	0.538992	0.268418	48.9	12	12	1.1559	0.0629203	20.027	28	48.9	12	12	1.0121	0.00522342	12.51	32	41.6	12	12	0.963577	-0.0161137	38.871	27
	1111	Tb927.3.3220	RNA polymerase-associated protein CTR9, putative		Q57V64	101.23	3.1	0	1		1.0519	0.0219737	0.540433	0.267258	2	2	2	1.0053	0.00229568	4.6469	2	3.1	3	3	1.2049	0.080951	12.022	3	3.1	3	3	0.960892	-0.0173256	17.824	3
	898	Tb927.11.5840	Protein translation factor SUI1 homolog, putative		Q385I4	12.738	23.9	0	1		0.973086	-0.011849	0.540607	0.267119	23.9	3	3	1.0046	0.00199317	41.212	3	23.9	3	3	0.90336	-0.0441391	15.429	5	23.9	3	3	1.01531	0.00659904	22.776	5
	1531	Tb927.7.3080	hypothetical protein, conserved		Q57YB8	47.366	21	0	1		1.05575	0.023561	0.540756	0.266999	21	7	7	1.1926	0.0764948	18.486	10	18.6	6	6	1.0689	0.0289371	11.453	8	18.6	6	6	0.923105	-0.0347487	12.473	8
	156	Tb927.10.3690;Tb11.v5.0415	rRNA dimethyltransferase, putative		Q38BN0	51.477	4.1	0.001675	2		0.84611	-0.0725732	0.543891	0.264488	4.1	1	1	1.0251	0.0107662		1	0	0	0					4.1	1	1	0.698373	-0.155913		1
	1743	Tb927.8.5840	hypothetical protein, conserved		Q57YI5	21.534	17.3	0	1		0.942149	-0.0258806	0.54449	0.26401	17.3	3	3	1.0739	0.0309638	20.634	4	17.3	3	3	0.80927	-0.0919066	10.59	4	11.7	2	2	0.962279	-0.0166991	22.556	2
	1131	Tb927.3.3970	Cell growth-regulating nucleolar protein, putative		Q57WD3	32.553	57.9	0	1		1.02604	0.011164	0.546869	0.262117	45.8	12	12	1.101	0.0417873	14.016	22	49.5	14	14	1.0008	0.000347297	10.805	31	57.9	15	15	0.980296	-0.00864275	15.199	32
	1626	Tb927.7.960	protein kinase, putative		Q57VU2	93.183	10.1	0	1		0.947075	-0.0236157	0.549637	0.259924	9.3	7	7	1.1029	0.0425361	8.7274	6	10.1	8	8	0.87274	-0.0591151	14.589	8	10.1	8	8	0.882535	-0.0542682	14.835	8
	1482	Tb927.7.1050;Tb927.7.1040	40S ribosomal protein S16, putative			16.998	47.7	0	2		1.03435	0.0146655	0.550163	0.259509	47.7	10	10	1.1348	0.0549193	20.479	26	47.7	10	10	0.97057	-0.0129731	13.815	26	46.3	9	9	1.00473	0.00205036	14.128	28
	86	Tb927.5.4480;Tb05.5K5.130	paraflagellar rod component par4, putative		Q57Z01	68.313	1.9	0	2		0.954872	-0.0200548	0.551062	0.258799	0	0	0					1.9	1	1	0.90445	-0.0436154		1	1.9	1	1	1.00811	0.00350584		1
	1113	Tb927.3.3320;Tb927.3.3310	60S ribosomal protein L13, putative		Q57V54	25.427	33	0	2		1.03773	0.0160857	0.55127	0.258635	33	7	7	1.1494	0.0604712	28.547	18	33	7	7	0.96834	-0.0139721	20.622	24	28	6	6	1.00406	0.0017581	13.897	22
	538	Tb927.10.7290	hypothetical protein, conserved		Q38AN4	129.88	1.6	0	1		1.10601	0.043758	0.552504	0.257664	1	1	1	1.3675	0.135927		1	1.6	2	2	0.84385	-0.0737347	14.476	2	1	1	1	1.17242	0.0690815		1
	561	Tb927.10.8070	ATPase, putative		Q38AF7	55.555	2.8	0	1		0.506181	-0.295694	0.553658	0.256758	2.8	1	1	1.1339	0.0545748		1	0	0	0					2.8	1	1	0.225963	-0.645962		1
	1710	Tb927.8.4560	hypothetical protein, conserved		Q57UZ5	137.87	1.7	0	1		0.959984	-0.0177362	0.554776	0.255882	1.7	2	2	0.88946	-0.0508736	16.731	2	1.7	2	2	1.0759	0.0317719	13.048	2	1.7	2	2	0.924471	-0.0341068	18.935	2
	1334	Tb927.5.3250	hypothetical protein, conserved		Q57Z68	172.16	2.9	0	1		1.03824	0.0162994	0.556463	0.254564	2.9	4	4	0.98273	-0.00756579	51.03	5	2.4	3	3	0.98535	-0.00640948	19.322	3	2.9	4	4	1.15578	0.0628735	47.608	7
	462	Tb927.10.340	mitochondrial structure specific endonuclease I (SSE-1), putative		Q38CK4	33.567	19	0	1		0.912514	-0.0397605	0.557524	0.253736	19	5	5	1.1703	0.0682972	31.405	5	11.2	3	3	0.74964	-0.125147	10.979	3	19	5	5	0.866101	-0.0624316	14.966	4
	123	Tb927.10.6060;Tb11.v5.0199	universal minicircle sequence binding protein (UMSBP), putative,DNA-binding protein HEXBP, putative,zinc finger protein		Q38B00	21.836	50.2	0	2		1.02666	0.0114258	0.557791	0.253529	50.2	6	5	1.1009	0.0417479	16.101	8	50.2	6	5	0.96715	-0.0145062	10.846	7	50.2	6	5	1.01633	0.0070358	17.208	8
	1348	Tb927.5.3850	hypothetical protein, conserved		Q57U81	98.121	1	0.0022063	1		1.04987	0.0211361	0.559488	0.252209	1	1	1	0.92316	-0.034723		1	1	1	1	1.1752	0.0701118		1	1	1	1	1.06664	0.0280195		1
	893	Tb927.11.5690	SNF2 DNA repair protein, putative,SNF2 family protein		Q385J9	119.44	2.4	0	1		1.03359	0.0143492	0.560345	0.251545	2.4	2	2	1.1177	0.0483253	33.347	4	2.4	2	2	0.94796	-0.02321	37.091	2	2.4	2	2	1.04216	0.0179324	13.608	4
	1463	Tb927.9.15190;Tb927.6.5040	ribosomal protein L15, putative		Q38CY7	24.401	20.1	0	2		1.02515	0.010788	0.562005	0.25026	19.1	4	4	1.0996	0.0412347	6.9225	12	20.1	5	5	0.9755	-0.0107727	7.7749	21	20.1	5	5	1.00439	0.00190203	13.037	17
	880	Tb927.11.5300	kinesin, putative,mitotic centromere-associated kinesin, putative (Kif13-3)	Kif13-3	Q385N8	62.524	2.3	0	1		0.933944	-0.0296791	0.563066	0.24944	2.3	1	1	0.92205	-0.0352455	11.106	2	2.3	1	1	0.79146	-0.101571	11.304	2	2.3	1	1	1.1163	0.0477792	1.2734	2
	1178	Tb927.4.1250	peroxisome biogenesis factor 1, putative		Q581V6	99.586	1.8	0.0076004	1		1.38973	0.142931	0.563413	0.249173	1.8	1	1	0.92952	-0.0317413		1	1.8	1	1	2.0778	0.317604		1	0	0	0
	1260	Tb927.4.470	snoRNP protein GAR1, putative		Q57US8	21.783	43.2	0	1		0.980395	-0.00859893	0.566065	0.247134	43.2	7	7	1.0385	0.0164065	15.518	44	43.2	7	7	0.94596	-0.0241272	19.245	52	43.2	7	7	0.959233	-0.0180761	15.95	45
	1427	Tb927.6.3650	ADP-ribosylation factor, putative		Q585W3	20.072	15.3	0	1		1.0785	0.0328216	0.56695	0.246455	6	1	1	1.2645	0.101919		1	15.3	2	2	1.1396	0.0567524	10.721	2	6	1	1	0.870549	-0.0602066		1
	1620	Tb927.7.7460	hypothetical protein, conserved		Q57TY3	22.358	44.3	0	1		1.0224	0.00962006	0.569036	0.244861	44.3	8	8	1.0761	0.0318526	40.049	15	44.3	8	8	0.96179	-0.0169197	34.366	12	33.3	7	7	1.03259	0.0139273	19.315	8
	1436	Tb927.6.4040	hypothetical protein, conserved		Q586A2	28.009	8.3	0	1		1.07568	0.0316831	0.569097	0.244814	8.3	2	2	1.0428	0.018201	0.11454	2	8.3	2	2	0.90783	-0.0419955	7.3022	2	8.3	2	2	1.31475	0.118844	28.676	4
	407	Tb927.9.15210;Tb927.10.1590	ribosomal protein L36, putative		Q38CY6	12.457	41.3	0	2		1.03022	0.0129308	0.5718	0.242756	41.3	5	5	1.0849	0.0353897	5.8285	12	41.3	5	5	0.94302	-0.0254791	9.0308	14	41.3	5	5	1.06876	0.0288819	22.142	15
	824	Tb927.11.3300	hypothetical protein, conserved		Q386I1	107.86	20.1	0	1		0.968365	-0.0139608	0.575327	0.240085	20	18	18	1.0145	0.00625205	21.656	26	18.1	15	15	0.87894	-0.0560408	19.074	25	20.1	18	18	1.01837	0.0079062	78.892	27
	907	Tb927.11.6210	sterol 14-alpha-demethylase,cytochrome P450 51A1,lanosterol 14-alpha-demethylase (CYP51)	CYP51	Q385E8	54.372	3.5	0	1		0.707043	-0.150554	0.575355	0.240064	3.5	1	1	0.45525	-0.34175		1	3.5	1	1	1.0981	0.0406419	22.553	2	3.5	1	1
	871	Tb927.11.5030	hypothetical protein, conserved		Q385R5	35.573	8.9	0	1		0.925226	-0.0337523	0.575848	0.239692	8.9	3	3	1.0759	0.0317719	5.9695	4	5.1	2	2	1.0025	0.00108438	15.233	3	8.9	3	3	0.734322	-0.134113	58.947	3
	1756	Tb927.8.6460	hypothetical protein, conserved		Q57YP7	19.277	10.6	0	1		0.988528	-0.00501115	0.57704	0.238794	10.6	1	1	1.0032	0.00138752		1	10.6	1	1	0.97407	-0.0114098		1	10.6	1	1
	1173	Tb927.3.910	gamma-tubulin,tubulin gamma chain		D6XD01	50.119	13	0	1		1.05462	0.0230979	0.577299	0.238599	4	2	2	1.2315	0.0904344	15.659	2	4	2	2	0.9392	-0.0272419	4.5803	2	13	4	4	1.01415	0.00610106	21.515	4
	1779	Tb927.8.900	splicing factor TSR1 (TSR1)	TSR1	Q57YE1	37.469	15.2	0	1		1.04227	0.0179782	0.578576	0.23764	15.2	5	5	1.1766	0.0706288	16.451	6	15.2	5	5	1.0105	0.00453632	22.924	7	15.2	4	4	0.95229	-0.0212307	18.825	13
	1874	Tb927.9.3360	N-acetyltransferase, putative		Q38FJ2	39.673	5.3	0	1		1.07785	0.0325602	0.57883	0.237449	5.3	2	2	1.1868	0.0743775	18.398	2	5.3	2	2	0.97891	-0.00925723	2.797	2	0	0	0
	1262	Tb927.8.7490;Tb927.4.4930	hypothetical protein, conserved		Q57V70	157.97	1.6	0	2		0.954795	-0.02009	0.579677	0.236814	1.6	2	2	1.09	0.0374265	1.0179	2	1.6	2	2	0.93239	-0.0304024	5.419	2	1.6	2	2	0.856458	-0.0672941	6.6105	2
	1298	Tb927.5.1660	protein phosphatase 2C, putative		Q57V97	46.85	5.4	0	1		1.13124	0.0535533	0.580766	0.235999	3.1	1	1	1.3439	0.128367		1	3.1	1	1	1.3885	0.142546	11.377	2	5.4	2	2	0.775795	-0.110253	8.9426	2
	136	Tb927.10.6320;Tb11.v5.0274	hypothetical protein, conserved		Q38AX4	68.143	12.4	0	2		0.96117	-0.0171996	0.581212	0.235665	9.3	5	5	1.0842	0.0351094	23.722	6	10.9	5	5	0.89289	-0.049202	21.563	6	12.4	6	6	0.917263	-0.0375062	7.6889	6
	1312	Tb927.5.2530	hypothetical protein, conserved		Q582B4	114.91	29	0	1		0.965264	-0.0153539	0.584472	0.233236	26.1	22	22	1.0638	0.02686	22.55	35	25.8	22	22	0.96041	-0.0175433	22.647	36	23.8	19	19	0.880282	-0.0553783	12.798	40
	750	Tb927.11.16020	RNA-binding protein, putative (DRBD10)	DRBD10	Q381I4	50.194	11.8	0	1		0.96229	-0.0166938	0.584642	0.23311	7.6	2	2	0.97163	-0.0124991	22.741	2	11.8	3	3	0.86413	-0.0634209	16.624	3	11.8	3	3	1.0613	0.0258385	41.491	6
	1158	Tb927.3.5400	hypothetical protein, conserved		Q580T5	64.429	4.4	0	1		0.95135	-0.0216596	0.586414	0.231796	4.4	2	2	1.0444	0.0188669	17.151	2	4.4	2	2	1.011	0.00475116	0.27463	2	4.4	2	2	0.815461	-0.0885967	13.87	3
	138	Tb927.10.6300;Tb11.v5.0276	hypothetical protein, conserved		Q38AX6	50.038	11.3	0	2		1.01912	0.00822489	0.588176	0.230493	11.3	4	4	0.96722	-0.0144747	24.999	3	8.5	3	3	1.0211	0.00906828	20.845	3	8.3	3	3	1.07172	0.0300811	40.055	2
	335	Tb927.10.13140	hypothetical protein, conserved		Q388T3	20.909	11.6	0	1		0.909662	-0.0411201	0.589951	0.229184	11.6	2	2	1.2191	0.0860393		1	11.6	2	2	0.74952	-0.125217		1	11.6	2	2	0.823791	-0.0841829	7.403	3
	604	Tb927.10.9960	hypothetical protein, conserved		Q389Y0	50.168	2.6	0	1		0.741536	-0.129868	0.590255	0.22896	2.6	1	1	1.1047	0.0432444		1	2.6	1	1	0.49776	-0.30298		1	0	0	0
	610	Tb927.11.10070	hypothetical protein, conserved		Q383S2	25.415	12.7	0	1		0.839081	-0.076196	0.590545	0.228747	12.7	2	2	0.99087	-0.00398332	93.182	2	8.1	1	1	1.219	0.0860037	41.725	2	8.1	1	1	0.489093	-0.310608		1
	1562	Tb927.7.4150	hypothetical protein, conserved		Q57UP5	129.53	6.1	0	1		1.02666	0.0114269	0.59152	0.22803	5	5	5	1.1112	0.0457922	16.56	5	6.1	6	6	1.0089	0.00384812	10.19	6	5.4	5	5	0.965251	-0.0153598	17.149	5
	1184	Tb927.4.1360	hypothetical protein, conserved		Q581U5	32.547	16.7	0	1		1.03359	0.0143501	0.591884	0.227763	16.7	3	3	1.1384	0.0562949	8.0529	3	16.7	3	3	0.95135	-0.0216597	27.14	3	16.7	3	3	1.01957	0.00841511	16.549	3
	1567	Tb927.7.4340	hypothetical protein, conserved		Q57UR4	98.13	9.6	0	1		1.0295	0.0126268	0.594066	0.226165	7.5	5	5	1.1292	0.0527709	24.869	5	9.6	6	6	0.97876	-0.00932379	23.346	7	9.6	6	6	0.987264	-0.00556657	10.94	5
	1010	Tb927.2.2950	hypothetical protein, conserved		Q587G6	105.08	11.9	0	1		0.957592	-0.0188195	0.59519	0.225344	9.4	8	8	1.0658	0.0276757	13.702	13	9.4	8	8	0.97935	-0.00906207	16.888	11	11.9	10	10	0.841255	-0.0750723	13.672	15
	1488	Tb927.7.1240	sphingosine kinase A, B, putative		Q57WS6	83.577	2.9	0	1		1.04483	0.0190453	0.595503	0.225116	2.9	2	2	1.1903	0.0756564	4.9405	2	2.9	2	2	1.0237	0.0101727	16.427	2	2.9	2	2	0.936067	-0.0286932	3.694	2
	1227	Tb927.4.3150	hypothetical protein, conserved		Q583Z2	38.204	14.3	0	1		0.958277	-0.0185087	0.595998	0.224755	12	4	4	1.0143	0.00616643	7.8674	4	11.4	4	4	1.0371	0.0158206	23.703	5	11.4	4	4	0.83654	-0.0775133	11.241	5
	1577	Tb927.7.5230	lanosterol synthase		Q57ZG6	103.03	9.6	0	1		1.02088	0.00897633	0.597619	0.223576	8.3	7	7	1.0553	0.0233759	17.322	7	8.4	7	7	1.0555	0.0234582	16.302	13	4.9	4	4	0.955201	-0.0199052	12.835	5
	1166	Tb927.3.5650	protein kinase, putative,serine/threonine protein kinase, putative		Q57VH8	103.57	1.5	0	1		1.22827	0.0892921	0.598522	0.22292	1.5	1	1	1.0432	0.0183676		1	1.5	1	1	0.76376	-0.117043		1	1.5	1	1	2.32569	0.366552		1
	1527	Tb927.7.3020;Tb927.7.2980	hypothetical protein, conserved		Q57YB2	21.208	7.4	0	2		1.03183	0.0136087	0.59901	0.222566	7.4	1	1	1.0381	0.0162392		1	7.4	1	1	1.1228	0.0503024		1	7.4	1	1	0.942507	-0.0257154		1
	1694	Tb927.8.3530	glycerol-3-phosphate dehydrogenase [NAD+], glycosomal		Q57YW0	37.805	47.5	0	1		1.01627	0.00701105	0.600337	0.221605	47.5	15	15	1.0677	0.0284492	14.99	32	47.5	15	15	0.97661	-0.0102788	8.9874	32	42.7	14	14	1.00661	0.00286273	13.832	32
	432	Tb927.10.2310	hypothetical protein, conserved		Q38C13	52.146	2.7	0	1		0.873868	-0.0585542	0.600837	0.221243	2.7	1	1	1.2951	0.112303		1	2.7	1	1	0.84803	-0.0715888		1	2.7	1	1	0.607607	-0.216377		1
	557	Tb927.10.7990	replication factor C, subunit 5, putative,ATPase, putative		Q38AG5	38.734	4.9	0	1		1.08247	0.0344172	0.603901	0.219035	4.9	2	2	1.3659	0.135419	21.319	2	4.9	2	2	1.0653	0.0274719	27.15	2	4.9	2	2	0.871688	-0.0596391	19.171	2
	920	Tb927.11.6510;Tb927.11.6500	40S ribosomal protein S21, putative		Q385B8	21.118	16	0	2		1.03375	0.0144148	0.607466	0.216478	16	2	2	1.1488	0.0602444	11.235	11	16	2	2	0.95465	-0.0201558	26.241	14	16	2	2	1.00729	0.00315573	8.5512	14
	364	Tb927.10.14470	intraflagellar transport protein IFT140, putative (IFT140)	IFT140	Q388F5	186.61	1.6	0.0017026	1		1.03087	0.0132052	0.609366	0.215122	1.6	2	2	1.1298	0.0530016		1	1	1	1	1.0223	0.00957836		1	1	1	1	0.948497	-0.0229642		1
	599	Tb927.10.9840	chaperone protein DNAj, putative		Q389Z2	29.823	3.8	0	1		1.06582	0.0276822	0.609961	0.214698	3.8	1	1	1.3172	0.119652	4.9659	2	3.8	1	1	0.97634	-0.0103989	12.903	2	3.8	1	1	0.941442	-0.0262063	0.17588	2
	1056	Tb927.2.5860;Tb927.2.5870	hypothetical protein, conserved		Q586F2	133.74	2.9	0	2		1.21174	0.0834081	0.611504	0.213601	0	0	0					2.9	1	1	0.92073	-0.0358677		1	2.9	1	1	1.59472	0.202684	21.761	2
	743	Tb927.11.15690	U5 snRNP-associated 102 kDa protein, putative		Q381L7	111.07	1.6	0	1		0.873184	-0.0588941	0.613707	0.212039	1.6	1	1	1.0709	0.0297489		1	1.6	1	1	1.1245	0.0509595		1	1.6	1	1	0.552853	-0.257391		1
	1332	Tb927.5.3230	hypothetical protein, conserved		Q57Z70	240.99	39.2	0	1		0.977543	-0.00986415	0.618459	0.208689	33.3	62	62	1.0559	0.0236228	20.503	150	37	73	73	0.94917	-0.022656	13.288	202	36.3	72	72	0.932053	-0.0305592	19.096	184
	392	Tb927.10.15410	glycosomal malate dehydrogenase (gMDH)	gMDH	Q387X2	33.71	34.7	0	1		0.985736	-0.0062396	0.618607	0.208585	34.7	14	14	1.0291	0.0124576	17.784	35	33.4	12	12	0.94497	-0.024582	12.291	32	34.7	13	13	0.984931	-0.00659439	13.547	36
	1778	Tb927.8.890	Ras-related protein Rab1A (Rab1A)	Rab1A	D6XMQ7	22.714	27.4	0	1		0.94002	-0.0268627	0.620715	0.207107	27.4	4	3	1.1386	0.0563712	8.6998	6	27.4	4	3	0.78745	-0.103777	11.266	5	27.4	4	3	0.926441	-0.0331824	14.82	3
	553	Tb927.10.7810	hypothetical protein, conserved		Q38AI3	80.305	17.8	0	1		0.964955	-0.0154929	0.620777	0.207065	17.8	12	12	1.0784	0.0327799	19.048	21	17.8	12	12	0.95558	-0.0197329	13.227	18	17.8	12	12	0.871916	-0.0595256	9.6964	18
	1310	Tb927.5.2400	ubiquitin carboxyl-terminal hydrolase, putative,cysteine peptidase, Clan CA, family C19, putative		Q582C5	108.26	5.4	0	1		1.0489	0.0207358	0.621279	0.206713	5.4	4	4	1.1898	0.075474	34.346	5	4.5	3	3	1.08	0.0334238	6.3997	3	5.4	4	4	0.898069	-0.0466902	13.013	3
	1460	Tb927.6.4950	mago nashi-like protein, putative		Q586G7	17.146	21.1	0	1		0.968218	-0.0140266	0.624138	0.204719	21.1	3	3	0.94223	-0.0258431	28.614	3	21.1	3	3	1.0789	0.0329812	20.093	3	21.1	3	3	0.892857	-0.049218	5.025	3
	583	Tb927.10.9160	hypothetical protein, conserved		Q38A58	71.258	3	0.0011614	1		1.15301	0.0618337	0.62648	0.203093	1.7	1	1	1.8309	0.262665		1	1.7	1	1	0.77598	-0.110149		1	3	2	2	1.07891	0.0329859	8.0044	2
	1609	Tb927.7.7050	hypothetical protein, conserved		Q57XS5	98.53	4.1	0	1		1.0636	0.0267789	0.628025	0.202023	4.1	3	3	1.3219	0.121199	3.5835	3	4.1	3	3	0.96172	-0.0169514	7.3576	3	4.1	3	3	0.946432	-0.0239106	24.691	3
	1804	Tb927.9.11490;Tb927.9.11470	60S ribosomal protein L27a,60S ribosomal protein L28,60S ribosomal protein L29 (RPL27A)	RPL27A		16.266	40	0	2		1.03193	0.0136491	0.62814	0.201944	39.3	6	6	1.1408	0.0572095	25.127	17	40	7	7	0.94195	-0.0259721	53.896	22	40	7	7	1.02261	0.00970999	32.485	19
	237	Tb927.1.2985	hypothetical protein, conserved		Q4GYS5	10.85	18.4	0	1		0.984532	-0.00677036	0.628758	0.201517	18.4	1	1	1.0403	0.0171586	0.63215	2	18.4	1	1	0.95596	-0.0195603	0.96856	2	18.4	1	1	0.959601	-0.0179094	1.5544	2
	957	Tb927.11.870	hypothetical protein, conserved		Q387G3	28.776	14.2	0	1		0.950118	-0.0222224	0.631536	0.199602	14.2	3	3	1.0232	0.00996053	12.94	3	14.2	3	3	0.79237	-0.101072	9.1268	4	8.1	2	2	1.0579	0.0244441	11.981	3
	1495	Tb927.7.1730;Tb927.7.1750;Tb927.7.1740;REV__Tb927.3.3460	60S ribosomal protein L7, putative		Q57V37	27.713	55.8	0	4		1.02579	0.0110573	0.632871	0.198685	52.9	15	15	1.1222	0.0500703	12.034	33	52.5	15	15	0.96732	-0.0144298	9.0384	38	55.8	16	16	0.994332	-0.00246845	12.408	37
	245	Tb927.1.3450	hypothetical protein, conserved		Q4GYM8	84.883	1.5	0	1		0.964451	-0.0157198	0.633629	0.198165	1.5	1	1	0.86227	-0.0643567		1	1.5	1	1	0.96331	-0.0162339		1	1.5	1	1	1.08002	0.0334312		1
	1839	Tb927.9.13970	hypothetical protein, conserved		Q38D56	36.788	45.7	0	1		1.03079	0.013171	0.633734	0.198093	32.2	7	7	1.1407	0.0571714	10.287	9	45.7	9	9	1.0145	0.00625205	12.971	11	33.3	7	7	0.946432	-0.0239106	16.347	11
	1943	Tb927.9.8880;Tb927.9.8850	actin A			41.895	6.1	0	2		1.07657	0.0320441	0.634749	0.197398	2.7	1	1	1.3283	0.123296		1	6.1	2	2	0.84159	-0.0748994	10.521	2	6.1	2	2	1.11618	0.0477356	6.0957	2
	1288	Tb927.5.1300	vacuolar proton translocating ATPase subunit A, putative		Q57VD3	89.63	7.3	0	1		0.949078	-0.0226979	0.635429	0.196933	7.3	3	3	1.05	0.0211893	10.885	4	1.8	1	1	0.78593	-0.104616	20.505	2	4.9	2	2	1.03594	0.0153332	21.748	3
	287	Tb927.10.11100	deoxyribodipyrimidine photo-lyase, putative,DNA repair enzyme, putative		Q389M9	64.327	4.8	0	1		0.940272	-0.0267467	0.636546	0.19617	4.8	2	2	1.0694	0.0291402	1.0464	2	2.3	1	1	0.75283	-0.123303		1	4.8	2	2	1.03258	0.0139228	5.4143	2
	1857	Tb927.9.15460	calcium motive p-type ATPase, putative		Q38CW7	113.97	2.8	0	1		0.968947	-0.0137001	0.636728	0.196046	2.8	2	2	1.062	0.0261245	30.792	3	1.2	1	1	0.87227	-0.0593491		1	2.8	2	2	0.982029	-0.00787574	13.785	2
	1719	Tb927.8.5090;Tb11.v5.0723	DNA-directed RNA polymerase I largest subunit (RPA190)	RPA190	Q57UI1	195.95	12.9	0	2		1.0217	0.00932444	0.637541	0.195492	11.6	18	18	1.0836	0.034869	33.049	17	11.7	19	19	1.0372	0.0158625	23.973	20	11.8	19	19	0.948947	-0.0227582	19.531	21
	439	Tb927.10.2590	hypothetical protein, conserved		Q38BY6	91.396	1.4	0	1		0.903295	-0.0441705	0.637779	0.19533	1.4	1	1	1.0266	0.0114013		1	1.4	1	1	0.62722	-0.20258		1	1.4	1	1	1.14464	0.0586675		1
	1633	Tb927.8.1190;Tb927.8.1170;Tb11.v5.0871	hypothetical protein, conserved			36.419	25.1	0	3		1.02524	0.0108254	0.638651	0.194736	25.1	6	6	1.1074	0.0443045	26.439	9	25.1	6	6	1.0286	0.0122465	20.08	10	25.1	6	6	0.946074	-0.024075	12.121	10
	1190	Tb927.4.1630	ribosomal RNA processing protein 6 (RRP6)	RRP6	Q581R8	78.548	1.6	0	1		0.900914	-0.0453166	0.642591	0.192065	0	0	0					1.6	1	1	1.0635	0.0267375		1	1.6	1	1	0.763184	-0.117371		1
	338	Tb927.10.13280	hypothetical protein, conserved		Q388R9	286.2	5.5	0	1		1.0617	0.0260038	0.642629	0.192039	0.5	1	1	1.2417	0.0940167		1	5.1	11	11	1.1241	0.0508049	20.902	9	3.7	9	9	0.857412	-0.0668103	25.795	10
	585	Tb927.10.920	hypothetical protein, conserved		Q38CE8	32.531	7.1	0	1		0.956956	-0.019108	0.643777	0.191264	7.1	2	2	0.95151	-0.0215866	21.068	2	7.1	2	2	1.1053	0.0434802	4.5553	2	7.1	2	2	0.833264	-0.0792174	14.276	2
	293	Tb927.10.11300	paraflagellar rod component, putative (PFC16)	PFC16	Q389K9	14.328	19.8	0	1		0.917394	-0.0374439	0.648784	0.1879	9.5	1	1	0.79747	-0.0982856		1	0	0	0					19.8	2	2	1.05535	0.0233979	4.0573	4
	910	Tb927.11.6280	pyruvate phosphate dikinase (PPDK)	PPDK	Q385E1	100.45	67.4	0	1		0.986589	-0.00586386	0.648803	0.187887	67.4	56	56	1.033	0.0141003	14.039	101	65.6	55	55	0.94608	-0.0240721	11.668	101	65.7	53	53	0.982608	-0.00761977	20.776	114
	453	Tb927.10.3150	N-acetyltransferase, putative		Q38BT1	23.621	13.7	0	1		1.01325	0.00571607	0.649995	0.18709	8.8	2	2	1.0628	0.0264515	32.515	3	13.7	3	3	0.97724	-0.00999876	51.57	3	8.8	2	2	1.0016	0.000695428	30.282	3
	812	Tb927.9.9210;Tb927.11.3000	60S ribosomal protein L37, putative			10.1	28.6	0	2		1.03463	0.0147866	0.650626	0.186668	28.6	3	3	1.1707	0.0684456	12.453	19	28.6	3	3	1.0048	0.00207963	6.6147	19	28.6	3	3	0.941531	-0.0261654	21.398	21
	486	Tb927.10.4740	nucleolar RNA-binding protein, putative		Q38BC7	7.4056	58.7	0	1		1.02262	0.00971626	0.650633	0.186664	58.7	8	8	1.1085	0.0447357	8.3631	29	58.7	7	7	0.95999	-0.0177333	8.671	26	58.7	8	8	1.00495	0.00214637	11.655	32
	461	Tb927.10.3380;Tb927.10.3370	60S acidic ribosomal protein P2, putative			11.535	63.2	0	2		1.03635	0.0155077	0.651305	0.186215	63.2	4	4	1.1518	0.0613771	20.018	11	63.2	5	4	0.91308	-0.0394912	15.275	8	28.1	3	3	1.05837	0.0246371	10.686	10
	192	Tb11.v5.0735;Tb927.10.9660	hypothetical protein, conserved			53.571	2.9	0	2		0.984969	-0.00657761	0.655606	0.183357	2.9	1	1	1.0354	0.0151082	3.8028	2	2.9	1	1	0.93583	-0.028803		1	2.9	1	1	0.986193	-0.00603795	4.9586	2
	271	Tb927.10.10340;Tb11.v5.0811	structural maintenance of chromosome 2, putative (SMC2)	SMC2	Q389U3	134	10.3	0	2		0.96801	-0.01412	0.656629	0.18268	7.6	8	8	1.0955	0.0396124	25.879	8	9.3	10	10	0.89233	-0.0494745	13.723	10	8.6	9	9	0.927902	-0.0324979	12.014	7
	325	Tb927.10.12710	heat shock protein 110, putative		Q388X2	90.863	5.2	0	1		1.06007	0.0253325	0.659336	0.180893	1.6	1	1	0.8914	-0.0499274		1	3.6	2	2	1.3137	0.118496	26.15	2	3.2	2	2	1.01725	0.00742881	8.4536	4
	281	Tb927.10.10820	hypothetical protein, conserved		Q389P8	36.965	17.1	0	1		0.938089	-0.0277559	0.661212	0.179659	17.1	5	5	1.1659	0.0666613	23.226	6	14.4	4	4	0.93804	-0.0277786	27.191	4	11.4	4	4	0.754831	-0.12215	23.896	3
	1012	Tb927.2.2990	hypothetical protein, conserved		Q587G4	61.122	6	0	1		0.957556	-0.0188358	0.661767	0.179295	6	2	2	0.88943	-0.0508882		1	2.1	1	1	1.0309	0.0132165		1	0	0	0
	1841	Tb927.9.14050	hypothetical protein, conserved		Q38D50	58.727	2.7	0	1		1.43611	0.157187	0.66276	0.178643	2.7	1	1	0.68472	-0.164487		1	2.7	1	1	0.72186	-0.141547		1	2.7	1	1	5.99233	0.777596		1
	1028	Tb927.2.4400	hypothetical protein, conserved		Q586P5	136.9	27.3	0	1		1.02527	0.010838	0.663264	0.178313	26.7	27	27	1.109	0.0449315	12.625	35	26.7	27	27	0.93605	-0.028701	17.628	29	24.7	25	25	1.03821	0.0162835	15.335	40
	1760	Tb927.8.6770	hypothetical protein, conserved		Q57TT6	45.761	7.4	0	1		0.955725	-0.0196673	0.663773	0.17798	7.4	2	2	1.0814	0.0339864	0.46862	2	7.4	2	2	1.0056	0.00242526	1.438	2	7.4	2	2	0.802761	-0.0954135	2.2984	2
	790	Tb927.11.2200	DNA-directed RNA polymerase II, putative,RNA polymerase subunit, putative (RPB11)	RPB11	Q386T9	14.799	8.3	0	1		1.05013	0.0212415	0.667335	0.175656	8.3	1	1	0.96463	-0.0156392		1	8.3	1	1	1.1432	0.0581222		1	8.3	1	1
	270	Tb927.10.10190	hypothetical protein, conserved		Q389V8	94.629	2	0.0081037	1		0.935684	-0.0288706	0.667496	0.175551	1.1	1	1	0.83363	-0.0790267		1	0	0	0					0.9	1	1	1.05023	0.0212855		1
	1911	Tb927.9.6420	hypothetical protein, conserved		Q38ET9	34.045	3	0.0011514	1		0.905671	-0.0430295	0.668707	0.174764	3	1	1	1.0766	0.0320544		1	3	1	1	0.76188	-0.118113		1	3	1	1
	473	Tb927.10.3990	DHH1 (DHH1)	DHH1	Q38BK1	46.468	47.8	0	1		1.01918	0.00825153	0.668934	0.174617	45.3	13	13	1.0911	0.0378646	11.233	13	46.6	14	14	0.95572	-0.0196693	8.5267	15	43.8	13	13	1.01522	0.00655936	7.3737	14
	756	Tb927.11.16390	cyclin dependent kinases regulatory subunit, putative (CKS1)	CKS1	Q381E7	11.919	11.2	0	1		0.948352	-0.0230306	0.670466	0.173624	11.2	1	1	0.93833	-0.0276444		1	11.2	1	1	0.7917	-0.101439		1	11.2	1	1	1.14813	0.0599918		1
	1854	Tb927.9.15290	hypothetical protein, conserved		Q38CX9	149.76	21.6	0	1		0.983283	-0.00732165	0.673094	0.171924	21.6	26	26	1.0492	0.0208583	11.975	24	19	23	23	0.97125	-0.012669	28.426	24	19.1	24	24	0.932923	-0.0301543	24.559	23
	942	Tb927.11.7600	hypothetical protein, conserved		Q384P6	29.317	19.2	0	1		0.960326	-0.0175814	0.676276	0.169876	15.7	4	4	1.0035	0.00151738	6.2901	7	19.2	5	5	0.81686	-0.0878524	18.067	9	19.2	5	5	1.08042	0.0335907	44.061	10
	1072	Tb927.3.1590	mitochondrial RNA binding complex 1 subunit (MRB1590)	MRB1590	Q57ZF2	72.678	40.7	0	1		0.98551	-0.00633891	0.677407	0.169151	40.7	21	21	1.047	0.0199467	19.167	35	40.7	21	21	0.95798	-0.0186436	16.37	31	40.7	21	21	0.95429	-0.0203198	18.265	30
	1798	Tb927.9.11110	PRP8 protein homologue,U5 snRNA-associated splicing factor		Q38DR4	277	3.1	0	1		0.969296	-0.0135436	0.677617	0.169016	0	0	0					2.8	6	6	0.9163	-0.0379623	31.885	6	3.1	7	7	1.02536	0.0108751	21.263	6
	1101	Tb927.3.2750	hypothetical protein, conserved		Q57ZN7	95.98	6.1	0	1		0.91877	-0.0367931	0.678217	0.168631	2.6	2	2	1.3071	0.116309	13.519	2	5.2	3	3	0.77106	-0.112912	49.833	3	3	2	2	0.769527	-0.113776	4.2196	2
	1304	Tb927.5.2060	cell division control protein, putative		Q57ZS5	80.149	1.7	0	1		0.860589	-0.0652044	0.678384	0.168524	1.7	1	1	1.4367	0.157366		1	1.7	1	1	0.90811	-0.0418615		1	1.7	1	1	0.48852	-0.311118	90.589	2
	1433	Tb927.6.3890	replication factor C, subunit 2, putative		Q585Y7	38.809	11.8	0	1		1.07188	0.0301443	0.678802	0.168257	3.7	1	1	1.4077	0.14851		1	11.8	3	3	1.0176	0.0075771	38.899	3	8.9	2	2	0.859697	-0.0656544	30.583	2
	1164	Tb927.3.5550	small GTP-binding protein, putative (TbRX1)	TbRX1	Q580S0	20.638	14.2	0	1		0.969087	-0.013637	0.687274	0.16287	14.2	2	2	0.85972	-0.065643	36.049	2	14.2	2	2	1.0857	0.0357098	6.2271	2	14.2	2	2	0.975039	-0.010978	27.379	2
	1856	Tb927.9.15360	40S ribosomal protein S6, putative		Q38CX3	28.476	32.4	0	1		1.02494	0.0106987	0.687298	0.162855	29.6	8	2	1.1357	0.0552636	10.693	4	32.4	9	3	0.99574	-0.00185405	9.0481	4	26.8	7	2	0.952109	-0.0213134	11.373	5
	1506	Tb927.7.2190	hypothetical protein, conserved		Q57XQ5	29.242	6	0	1		1.02467	0.0105844	0.687324	0.162838	6	2	2	1.1372	0.0558369	15.873	3	6	2	2	0.96403	-0.0159095	18.103	2	6	2	2	0.981354	-0.00817418	2.621	3
	979	Tb927.11.9610	eukaryotic translation initiation factor 3 subunit 2, putative (eIF-3 beta)	eIF-3 beta	Q383W8	37.736	27.2	0	1		0.992039	-0.00347128	0.688417	0.162148	23.1	5	5	1.0247	0.0105967	9.0081	5	19.6	4	4	0.98612	-0.00607023	9.0618	3	24.3	5	5	0.966184	-0.0149403	7.2671	3
	112	Tb11.1790;Tb927.2.1170;Tb927.2.720;Tb927.11.17840;Tb927.2.980;Tb927.5.160	retrotransposon hot spot protein (RHS, pseudogene), putative			64.461	21.2	0	6		1.05069	0.0214746	0.688714	0.161961	21.2	12	1	0.98116	-0.00826017		1	21.2	12	1	0.91262	-0.03971		1	21.2	12	1	1.29537	0.112394		1
	115	Tb927.7.4820;Tb11.v5.0164	hypothetical protein, conserved		Q57X98	14.71	48	0	2		0.97346	-0.0116821	0.690789	0.160655	39.4	4	4	1.0935	0.0388188	6.9211	4	39.4	3	3	0.9288	-0.0320778	19.67	6	48	5	5	0.908265	-0.0417873	11.633	6
	1343	Tb927.5.3640	hypothetical protein, conserved		Q57UA2	30.64	12.2	0	1		0.961735	-0.0169447	0.691026	0.160505	12.2	3	3	0.89777	-0.0468349	18.703	3	12.2	3	3	0.87016	-0.0604009	10.286	3	12.2	3	3	1.13868	0.0564016	17.802	6
	949	Tb927.11.8160	dynein heavy chain, putative		Q384K3	473.83	1.4	0	1		0.767507	-0.114918	0.691523	0.160193	0.2	1	1	0.24455	-0.611632	140.01	2	1.1	4	4	1.1908	0.0758388	16.688	4	1.2	4	4	1.55253	0.19104	64.635	6
	1853	Tb927.9.15150;Tb927.9.15110	unspecified product			34.636	29.2	0	2		1.02182	0.00937324	0.692732	0.159435	26.9	8	8	1.0842	0.0351094	42.968	21	24.7	7	7	0.93069	-0.031195	45.638	20	29.2	9	9	1.05732	0.0242053	56.258	25
	685	Tb927.11.13380	ATP-dependent helicase, putative			223.56	1.7	0	1		1.06145	0.0258978	0.693119	0.159192	0.5	1	1					1.7	3	3	0.94711	-0.0235996	53.638	3	1.2	2	2	1.18958	0.0753951	15.471	2
	408	Tb927.10.16090	hypothetical protein, conserved		Q387Q6	89.562	10.1	0.0096103	1		0.944085	-0.0249888	0.695321	0.157815	10.1	7	1	1.0616	0.0259609		1	7.2	5	1	1.0825	0.0344279		1	7.2	5	1	0.732225	-0.135355		1
	1865	Tb927.9.2120	hypothetical protein, conserved		Q38FU7	30.605	13.4	0	1		0.980288	-0.00864643	0.695982	0.157402	13.4	3	3	1.0241	0.0103424	4.137	3	13.4	3	3	1.0249	0.0106815	13.494	3	10.9	2	2	0.897505	-0.0469632	25.595	2
	1932	Tb927.9.8200;Tb11.v5.0687	hypothetical protein, conserved		Q38EE3	76.419	13.1	0	2		0.963089	-0.0163334	0.697828	0.156251	11.9	7	7	1.1388	0.0564475	29.635	8	10.6	7	7	0.89205	-0.0496108	13.14	10	9.4	6	6	0.879353	-0.0558369	19.807	12
	776	Tb927.11.17020	hypothetical protein, conserved		Q380Y5	96.826	3.4	0	1		1.0443	0.0188271	0.698067	0.156103	3.4	2	2	1.2583	0.0997842	18.014	2	1.6	1	1	0.99534	-0.00202854		1	1.6	1	1	0.909339	-0.0412742		1
	454	Tb927.10.3200	U2 splicing auxiliary factor, putative (U2AF35)	U2AF35	Q38BS6	29.114	6.5	0	1		0.961797	-0.0169166	0.699058	0.155487	6.5	1	1	1.1399	0.0568668		1	6.5	1	1	0.91469	-0.0387261		1	6.5	1	1	0.853315	-0.0688906		1
	1489	Tb927.7.1300	protein disulfide isomerase, putative		Q57WS0	41.939	2.1	0.0095137	1		0.926833	-0.0329985	0.699859	0.154989	2.1	1	1	1.1563	0.0630705		1	2.1	1	1	1.0395	0.0168245		1	2.1	1	1	0.662383	-0.178891		1
	1451	Tb927.6.4530	RNA-binding protein, putative (RBP17)	RBP17	Q587B9	16.821	49	0	1		0.978308	-0.0095245	0.700409	0.154648	49	6	6	1.0676	0.0284086	7.2785	9	43.1	5	5	0.89984	-0.0458347	9.6181	7	49	6	6	0.974659	-0.0111474	8.2079	11
	1002	Tb927.2.2430	casein kinase II, alpha chain (CK2A2)	CK2A2	Q586L5	43.288	14.8	0	1		1.02166	0.00930768	0.700987	0.15429	14.8	5	5	1.053	0.0224284	15.076	5	14.8	5	5	1.0897	0.037307	11.361	5	14.8	5	5	0.929368	-0.0318123	4.2513	5
	366	Tb927.10.14510	hypothetical protein, conserved		Q388F1	95.105	2.6	0	1		0.927876	-0.03251	0.701184	0.154168	2.6	1	1	0.74899	-0.125524		1	2.6	1	1	0.82339	-0.0843944		1	2.6	1	1	1.29535	0.112388		1
	1638	Tb927.8.1340;Tb927.8.1330	60S ribosomal protein L7a, putative			30.879	37.3	0	2		1.02168	0.00931482	0.701243	0.154131	37	11	11	1.1216	0.049838	11.682	13	37.3	12	12	0.95331	-0.0207659	6.4544	13	34.1	11	11	0.997407	-0.0011277	13.376	13
	1076	Tb927.3.1710	hypothetical protein, conserved		Q57ZE0	43.986	2.1	0.0094787	1		1.03675	0.0156725	0.701307	0.154092	2.1	1	1					2.1	1	1	0.96551	-0.0152432		1	2.1	1	1	1.11324	0.0465883	7.5417	2
	730	Tb927.11.15000	survival of motor neuron (SMN)-like protein (TbSMN)	TbSMN	Q381T5	17.026	9.6	0	1		0.968192	-0.0140387	0.704469	0.152138	9.6	1	1	1.1106	0.0455577	11.388	2	9.6	1	1	0.86206	-0.0644625	5.699	2	9.6	1	1	0.947957	-0.0232113	15.299	2
	1653	Tb927.8.1960	hypothetical protein, conserved		Q581Y6	48.425	12.2	0	1		1.02674	0.0114609	0.707479	0.150287	9.9	4	4	1.1183	0.0485583	9.4419	4	10.4	4	4	1.0609	0.0256744	3.3634	4	12.2	5	5	0.912326	-0.0398502	15.025	5
	1279	Tb927.4.890	small nuclear ribonucleoprotein SmD3, putative (SmD3)	SmD3	Q580B7	12.363	13	0	1		1.05586	0.023608	0.707606	0.150209	13	1	1	0.84728	-0.071973	33.989	2	13	1	1	1.0609	0.0256744	38.155	2	13	1	1	1.30955	0.117123	15.289	2
	749	Tb927.11.15910	iron superoxide dismutase		Q381J5	22.048	7.1	0	1		1.07141	0.0299546	0.708563	0.149622	7.1	1	1	1.2324	0.0907517		1	0	0	0					7.1	1	1	0.931446	-0.0308425		1
	564	Tb927.10.8160	hypothetical protein, conserved		Q38AE8	12.267	8.4	0.009932	1		0.553787	-0.256657	0.709252	0.1492	8.4	1	1	1.8437	0.26569	170.92	2	0	0	0					8.4	1	1	0.16634	-0.779005		1
	1198	Tb927.4.1930	RNA-binding protein, putative (EIF3D)	EIF3D	Q583K0	31.293	18	0	1		0.971732	-0.0124535	0.710627	0.148358	18	4	4	1.0836	0.034869	30.848	4	14.3	3	3	0.98472	-0.00668724	11.162	3	14.3	3	3	0.859919	-0.0655424	8.8068	5
	212	Tb927.10.14740;Tb927.10.14620;Tb11.v5.1063	hypothetical protein, conserved		Q388D0	44.177	4.4	0.0016844	3		0.878781	-0.0561193	0.711682	0.147714	4.4	1	1	0.67384	-0.171443		1	0	0	0					4.4	1	1	1.14605	0.0592047		1
	1134	Tb927.3.4210	hypothetical protein, conserved		Q580M1	192.82	4.6	0	1		0.965579	-0.0152121	0.71182	0.14763	3.4	5	5	1.0199	0.00855759	17.295	4	3.9	6	6	0.82133	-0.0854823	11.053	4	2.8	4	4	1.0747	0.0312883	20.809	4
	988	Tb927.11.9940	hypothetical protein, conserved		Q383T5	20.599	6.5	0	1		0.98145	-0.00813161	0.713383	0.146678	6.5	1	1	1.0577	0.0243625		1	6.5	1	1	0.90748	-0.0421629	19.974	2	6.5	1	1	0.984931	-0.00659439		1
	1201	Tb927.4.2040	ALBA-Domain Protein (ALBA3)	ALBA3	Q583I9	20.808	41.1	0	1		1.03523	0.0150375	0.713439	0.146643	41.1	8	3	1.0435	0.0184925	10.18	5	41.1	8	3	0.89497	-0.0481915	8.7267	3	41.1	8	3	1.18799	0.0748117	8.2259	3
	208	Tb927.11.1100;Tb927.11.1110;Tb11.v5.1038;Tb927.11.1090	calpain, putative,cysteine peptidase, Clan CA, family C2, putative		Q387E0	125.63	40.1	0	4		0.985048	-0.00654279	0.714084	0.146251	32.5	5	5	1.0347	0.0148144	14.83	9	32.5	5	5	0.91898	-0.0366939	11.848	12	40.1	6	6	1.0052	0.00225113	15.575	14
	173	Tb927.10.350;Tb11.v5.0564	protein kinase, putative		Q38CK3	58.557	2.7	0	2		0.947729	-0.0233157	0.714207	0.146176	2.7	1	1	1.2216	0.086929		1	2.7	1	1	0.82093	-0.0856939		1	2.7	1	1	0.848824	-0.0711822		1
	1140	Tb927.3.4610	hypothetical protein, conserved		Q582S4	330.3	0.9	0.0043884	1		0.973724	-0.0115642	0.716249	0.144936	0.3	1	1	1.0992	0.0410767		1	0.9	2	2	0.94775	-0.0233062	8.0735	2	0.3	1	1	0.886211	-0.0524631		1
	1750	Tb927.8.6160;Tb927.8.6150	40S ribosomal protein S8, putative			24.937	34.5	0	2		1.02489	0.0106776	0.716426	0.144829	34.5	6	6	1.148	0.0599419	19.705	11	30	5	5	0.99468	-0.00231661	19.43	12	34.5	6	6	0.942774	-0.0255926	12.605	10
	1445	Tb927.6.4300;Tb927.6.4280;Tb927.10.6880;Tb11.v5.0516	glyceraldehyde 3-phosphate dehydrogenase, glycosomal (GAPDH)	GAPDH	Q586Z6	39.047	70.2	0	4		1.01159	0.00500615	0.718703	0.143451	70.2	25	25	1.05	0.0211893	10.77	65	64.3	24	24	0.95805	-0.0186118	10.43	65	70.2	25	25	1.02906	0.012441	11.01	80
	1273	Tb927.4.750	50S ribosomal protein L7Ae, putative		Q580A3	16.32	40.7	0	1		1.01481	0.00638349	0.719141	0.143186	33.8	7	7	1.0873	0.0363494	10.798	21	33.8	8	8	0.96617	-0.0149465	8.0466	25	40.7	9	9	0.994827	-0.00225248	11.438	31
	164	Tb11.v5.0489	retrotransposon hot spot (RHS) protein, putative			65.818	34	0	1		0.966753	-0.0146844	0.724261	0.140105	34	22	1	1.1238	0.050689		1	31.6	22	1	0.95403	-0.020438		1	34	23	1	0.842744	-0.0743043		1
	1057	Tb927.2.6070	mitochondrial RNA binding complex 1 subunit (MRB6070)	MRB6070	Q586P0	31.486	7.7	0	1		0.94619	-0.0240216	0.725178	0.139555	4.9	1	1	1.0669	0.0281237		1	0	0	0					7.7	2	2	0.839137	-0.0761669	14.035	2
	521	Tb927.10.6220	5'-3' exoribonuclease 2, putative (XRND)	XRND	Q38AY4	90.941	35.8	0	1		1.02302	0.00988358	0.725275	0.139497	33.8	24	24	1.1448	0.0587296	19.795	33	34.8	25	25	0.96189	-0.0168746	14.39	37	34.8	26	26	0.97229	-0.0122043	15.774	35
	1524	Tb927.7.280	cyclophilin-type peptidyl-prolyl cis-trans isomerase, putative (PPIase)	PPIase	Q57U26	24.302	10.2	0	1		0.952326	-0.0212144	0.725322	0.139469	10.2	2	2	0.98701	-0.00567845	38.914	2	10.2	2	2	0.76044	-0.118935	21.698	2	6.2	1	1	1.15072	0.0609702		1
	264	Tb927.1.880;Tb11.v5.0418;Tb11.v5.0419	Midasin, putative (MDN1)	MDN1	Q4GZD0	512.6	5.2	0	3		1.04119	0.0175288	0.729193	0.137158	0.8	4	4	0.85948	-0.0657642	60.37	3	4.9	20	20	1.0821	0.0342674	25.336	34	3.9	17	17	1.21362	0.0840833	36.46	21
	632	Tb927.11.10860	hypothetical protein, conserved		Q383J3	47.301	19.2	0	1		1.01314	0.00566799	0.731192	0.135968	19.2	6	6	1.0706	0.0296272	12.855	12	13.4	5	5	1.0172	0.00740635	14.68	10	17.6	5	5	0.954927	-0.0200296	11.143	9
	140	Tb11.v5.0325	retrotransposon hot spot (RHS) protein, putative			36.986	25.5	0	1		0.988972	-0.00481616	0.732171	0.135387	25.5	7	2	1.019	0.00817418	12.404	3	22.2	6	2	1.0155	0.00667993	7.6293	2	23.1	6	1	0.934754	-0.0293026	8.9077	2
	108	Tb927.4.1100;Tb927.11.680;Tb11.0880	ribosomal protein L21E (60S), putative		Q580D8	18.015	59.1	0	3		1.01477	0.0063676	0.732285	0.13532	59.1	10	10	1.0908	0.0377451	6.986	21	59.1	10	10	0.96306	-0.0163467	25.07	21	59.1	10	10	0.994728	-0.00229568	13.181	23
	1464	Tb927.6.5050	V-type ATPase, C subunit, putative		Q586H7	23.044	15.6	0	1		0.978987	-0.00922318	0.733204	0.134775	15.6	3	3	1.0254	0.0108933	3.2106	6	15.6	3	3	1.0414	0.0176176	13.387	5	15.6	3	3	0.878657	-0.0561804	6.7643	5
	126	Tb927.10.5240;Tb11.v5.0233	cAMP binding protein, putative		Q38B79	188.21	1.4	0	2		1.11655	0.0478796	0.734535	0.133987	1.4	2	2	1.9069	0.280328	90.968	2	0.7	1	1	1.0027	0.00117101		1	1.4	2	2	0.728014	-0.13786	93.61	2
	683	Tb927.11.13300	hypothetical protein, conserved		Q382K6	16.922	7.1	0.0016779	1		1.01003	0.00433244	0.734958	0.133738	7.1	1	1	0.98683	-0.00575766		1	7.1	1	1	0.98212	-0.00783544		1	7.1	1	1	1.06314	0.0265904	8.1084	2
	184	Tb11.v5.0659;Tb927.8.4820	hypothetical protein, conserved			48.877	4.5	0	2		0.983439	-0.00725236	0.73711	0.132468	4.5	2	2	1.0149	0.00642325	2.0295	2	2.5	1	1	1.0382	0.016281		1	4.5	2	2	0.90269	-0.0444614	4.7365	2
	1899	Tb927.9.5690	60S acidic ribosomal protein, putative		Q38EY6	11.09	59.3	0	1		1.02065	0.00887752	0.738779	0.131486	59.3	6	6	1.1352	0.0550724	28.856	15	59.3	5	5	0.95956	-0.0179279	34.776	11	59.3	6	6	0.976086	-0.010512	17.868	15
	968	Tb927.11.9170	DNA topoisomerase III, putative		Q384B1	93.688	26	0	1		1.02075	0.00891813	0.739021	0.131343	24.3	15	15	1.1365	0.0555694	34.942	17	20.9	13	13	0.96706	-0.0145466	12.066	14	24.3	16	16	0.96768	-0.0142685	22.107	17
	833	Tb927.11.3830	hypothetical protein, conserved		Q386D1	39.063	22	0	1		0.980102	-0.00872889	0.739465	0.131082	13	4	4	1.012	0.00518051	16.226	3	7.3	2	2	1.0521	0.022057		1	20.1	5	5	0.884251	-0.0534242	23.905	3
	878	Tb927.11.5270	ubiquitin carboxyl-terminal hydrolase, putative,cysteine peptidase, Clan CA, family C19, putative		Q385P1	85.624	3.4	0	1		1.0589	0.0248541	0.742006	0.129593	3.4	2	2	1.3521	0.131009	10.635	2	3.4	2	2	1.0944	0.0391761	2.9315	2	3.4	2	2	0.802375	-0.0956226	17.315	2
	1575	Tb927.7.5180;Tb927.7.5170	60S ribosomal protein L23a, putative		Q57ZH1	18.17	51.2	0	2		1.01311	0.00565683	0.742916	0.12906	49.4	12	12	1.0716	0.0300327	11.066	19	49.4	11	11	0.95108	-0.021783	5.3601	13	51.2	12	12	1.02028	0.00872075	14.792	19
	1470	Tb927.6.600	CCR4 associated factor, putative,CAF1 family ribonuclease, putative (CAF1)	CAF1	Q583U3	38.863	7.7	0	1		0.935967	-0.0287396	0.747148	0.126594	3.4	1	1	0.9902	-0.00427708		1	7.7	2	2	0.66992	-0.173977	36.845	2	7.7	2	2	1.23605	0.0920354	58.032	2
	387	Tb927.10.1520	ras-related protein Rab21, putative (RAB21)	RAB21	Q38C89	28.639	24.5	0	1		0.968999	-0.0136769	0.747534	0.126369	12.3	3	3	1.0408	0.0173673	33.481	5	24.5	5	5	1.0693	0.0290996	20.159	6	19.3	4	4	0.817528	-0.0874975	14.176	6
	240	Tb927.1.3030	KREL2,RNA-editing complex protein,RNA editing ligase (KREL2)	KREL2	P86925	47.576	5.3	0.001171	1		0.806612	-0.0933354	0.747578	0.126344	0	0	0					5.3	1	1	1.3477	0.129593		1	5.3	1	1	0.482765	-0.316264		1
	1535	Tb927.7.320	hypothetical protein, conserved (TbRBP8)	TbRBP8	Q57U22	20.27	48.3	0	1		1.01789	0.00770153	0.749335	0.125324	38.3	6	6	1.1183	0.0485583	25.459	10	48.3	7	7	0.95194	-0.0213904	23.581	11	38.3	6	6	0.990688	-0.0040633	49.358	11
	1251	Tb927.8.7980;Tb927.4.4380	vacuolar-type proton translocating pyrophosphatase 1 (TVP1)	TVP1	Q57U47	86.003	10.5	0	2		1.00942	0.0040733	0.753625	0.122845	8.8	5	5	1.055	0.0232525	117.65	9	8.8	5	5	0.9639	-0.015968	57.372	8	10.5	6	6	1.01143	0.00493547	20.828	15
	1412	Tb927.6.2840	hypothetical protein, conserved		Q583Q0	54.931	5.4	0	1		1.05251	0.0222252	0.758451	0.120072	5.4	2	2	1.3782	0.139312	17.065	2	5.4	2	2	1.0107	0.00462227	9.4252	2	2.9	1	1	0.83703	-0.0772589		1
	1138	Tb927.3.4450	hypothetical protein, conserved		Q580J7	22.728	14.4	0	1		1.02432	0.0104343	0.759821	0.119289	14.4	3	3	1.1749	0.0700009	14.156	4	14.4	3	3	0.95079	-0.0219154	17.673	3	14.4	3	3	0.962094	-0.0167827	13.625	4
	843	Tb927.11.4190	hypothetical protein, conserved			59.057	11.9	0	1		0.972404	-0.0121534	0.761316	0.118435	9.3	3	3	1.0713	0.0299111	19.558	4	11.9	4	4	1.0356	0.015192	11.762	3	9.3	3	3	0.828775	-0.0815633	15.347	3
	365	Tb927.10.1450	hypothetical protein, conserved		Q38C95	329.64	38.9	0	1		0.988018	-0.00523507	0.763107	0.117414	38.5	7	7	1.0197	0.00847242	18.819	10	38.9	8	8	0.9214	-0.0355518	12.873	10	38.9	8	8	1.02654	0.0113742	107.73	13
	1431	Tb927.6.3840	reticulon domain protein		Q585Y2	21.071	16.7	0	1		1.31673	0.119495	0.767392	0.114983	8.6	2	2	6.4425	0.809054	117.41	3	16.7	3	3	0.80951	-0.0917778	11.344	2	8.6	2	2	0.437733	-0.358791	116.01	4
	1713	Tb927.8.4780	hypothetical protein, conserved		Q57UX4	468.13	6.8	0	1		0.989771	-0.00446545	0.767947	0.114669	4.3	5	5	1.0106	0.00457929	21.405	4	6.3	9	9	0.93211	-0.0305328	19.688	11	6.4	9	9	1.02934	0.0125572	30.532	16
	434	Tb927.10.240	peroxin 14, putative (PEX14)	PEX14	Q38CL4	39.937	6.6	0	1		0.975822	-0.0106296	0.768909	0.114125	6.6	2	2	0.85829	-0.0663659	33.797	4	6.6	2	2	1.1046	0.043205	25.58	4	6.6	2	2	0.980104	-0.00872789	27.476	4
	1862	Tb927.9.1850;Tb927.9.1810	60S ribosomal protein L35, putative			15.144	40.2	0	2		1.01518	0.00654304	0.77212	0.112315	40.2	8	8	1.1109	0.045675	39.078	13	34.6	7	7	0.95959	-0.0179143	31.591	13	40.2	8	8	0.981451	-0.00813156	7.8535	14
	649	Tb927.11.11570	Translation initiation factor eIF-2B subunit epsilon, putative,eIF-2B GDP-GTP exchange factor subunit epsilon (EIF2BE)	EIF2BE	Q383C3	87.632	3.5	0	1		1.01675	0.00721285	0.773614	0.111476	3.5	2	2	1.1112	0.0457922	15.422	2	3.5	2	2	0.93283	-0.0301975	49.252	2	3.5	2	2	1.01401	0.00604381	6.096	2
	1143	Tb927.3.4760;Tb927.3.4720	dynamin, putative,vacuolar sortin protein 1, putative		Q582Q9	73.148	15	0	2		0.984899	-0.00660833	0.779464	0.108204	15	8	8	1.0754	0.03157	22.753	8	11.2	6	6	0.97279	-0.0119809	11.157	7	11.2	6	6	0.913242	-0.0394141	6.6353	7
	185	Tb927.10.9100;Tb11.v5.0680	hypothetical protein, conserved		Q38A64	82.591	1.6	0.0016807	2		0.972124	-0.0122785	0.781041	0.107326	0	0	0					1.6	1	1	0.89834	-0.0465593		1	1.6	1	1	1.05197	0.0220022		1
	926	Tb927.11.6790	predicted WD40 repeat protein		Q384Z1	89.011	17.9	0	1		0.981623	-0.00805527	0.781228	0.107222	16.8	12	12	1.0941	0.039057	22.367	20	17.9	13	13	0.96576	-0.0151308	15.151	21	17.9	13	13	0.895175	-0.0480921	9.8042	22
	375	Tb927.10.14790	metallo-peptidase, Clan MG, Family M24,aminopeptidase, putative		Q387N9	42.69	9.9	0	1		1.02337	0.0100324	0.784825	0.105227	7.6	3	3	1.1188	0.0487525	2.3089	3	9.9	4	4	1.0845	0.0352296	8.4556	4	9.9	4	4	0.883314	-0.0538848	7.6718	4
	484	Tb927.10.4640	eukaryotic translation initiation factor 3 subunit L, putative (EIF3L)	EIF3L	Q38BD7	55.649	15.8	0	1		1.03114	0.0133196	0.785978	0.104589	15.8	5	5	1.2477	0.0961102	10.876	7	15.8	5	5	0.89506	-0.0481479	17.046	8	11.9	4	4	0.98174	-0.00800367	17.873	6
	594	Tb927.10.9780;Tb927.10.10380	ATP-dependent DEAD/H RNA helicase, putative,ATP- dependent RNA helicase, putative		Q389Z8	97.494	16.4	0	2		0.976974	-0.010117	0.786226	0.104453	16.4	12	12	1.1136	0.0467292	22.66	13	16.4	12	12	0.97596	-0.010568	13.048	13	16.4	12	12	0.858001	-0.0665123	12.994	14
	1018	Tb927.2.3780	translation initiation factor IF-2, putative		Q586X2	94.472	6.6	0	1		0.988808	-0.00488812	0.790619	0.102033	6.6	4	4	1.0637	0.0268192	6.4242	4	4.6	3	3	0.96498	-0.0154817	0.18186	3	4.6	3	3	0.941886	-0.0260018	12.779	3
	1228	Tb927.4.3160	dihydroxyacetone phosphate acyltransferase, putative (DAT)	DAT	Q583Z3	137.14	24.7	0	1		0.988352	-0.00508815	0.792033	0.101257	23.2	27	27	1.0536	0.0226758	28.629	46	23.7	30	30	0.92102	-0.0357309	16.948	49	21.1	26	26	0.994926	-0.00220927	26.063	49
	1858	Tb927.9.15470	kinesin, putative		Q38CW6	74.614	1.5	0.0011488	1		1.01298	0.00560194	0.7953	0.0994689	1.5	1	1	0.93112	-0.0309943		1	1.5	1	1	1.0774	0.032377		1	1.5	1	1	1.03615	0.0154232		1
	1475	Tb927.6.740	ATP-dependent DEAH-box RNA helicase, putative		Q583S9	139.08	15	0	1		0.984718	-0.00668801	0.795373	0.0994292	11.1	12	12	1.0748	0.0313277	20.345	12	12.5	14	14	0.89755	-0.0469413	16.613	10	11.4	13	13	0.989805	-0.00445035	16.431	13
	294	Tb927.10.11340;Tb11.v5.0604	hypothetical protein, conserved		Q389K6	155.73	5.2	0	2		1.01427	0.00615301	0.795508	0.0993556	5.2	7	7	1.0888	0.0369481	17.035	7	4.6	6	6	0.92569	-0.0335344	45.552	6	5.2	7	7	1.03525	0.0150454	17.136	8
	591	Tb927.10.9700;Tb11.v5.0773	predicted C2 domain protein		Q38A05	132.58	15	0	2		0.979241	-0.00911037	0.795979	0.0990983	15	15	15	1.1161	0.0477031	12.361	15	13.8	14	14	0.87372	-0.0586277	17.143	13	13.8	14	14	0.962927	-0.0164065	24.391	17
	1317	Tb927.5.2770	hypothetical protein, conserved		Q57ZV3	46.514	16.7	0	1		1.02276	0.00977256	0.796735	0.0986861	16.7	6	6	1.1898	0.075474	10.31	5	11.5	5	5	0.96877	-0.0137793	5.4732	5	11.5	5	5	0.92816	-0.032377	93.789	5
	850	Tb927.11.4380	ATP-dependent RNA helicase, putative		Q385X9	248.38	1.9	0	1		1.02819	0.0120733	0.798277	0.0978465	0.7	2	2	0.9949	-0.00222057	20.296	2	1.9	5	5	1.2301	0.0899404	9.9019	4	1.5	4	4	0.888178	-0.0514998	13.901	4
	234	Tb927.1.2570	coatomer beta subunit (beta-coP)	beta-coP	Q4GYW5	110.05	1.1	0.0022087	1		1.06191	0.0260882	0.798694	0.0976197	0	0	0					1.1	1	1	0.8838	-0.053646		1	1.1	1	1	1.27592	0.105822		1
	799	Tb927.11.2510	hypothetical protein, conserved		Q386Q9	145.69	6.2	0	1		0.978182	-0.00958041	0.799533	0.0971636	2.2	3	3	1.0833	0.0347487	9.4977	3	6.2	7	7	1.0253	0.010851	26.896	7	3.1	4	4	0.842673	-0.0743409	17.003	5
	650	Tb927.11.11590	eukaryotic translation initiation factor, putative		Q383C1	46.677	29.1	0	1		1.02794	0.011968	0.80082	0.0964648	26.6	7	7	1.2283	0.0893045	27.211	7	24	7	7	0.88422	-0.0534397	19.644	8	24.2	8	8	1.00009	3.90883e-05	12.283	9
	1032	Tb927.2.4550	FtsJ cell division protein, putative		Q586Q7	102.88	13.6	0	1		0.985908	-0.0061636	0.804135	0.0946709	12.6	10	10	1.0768	0.032135	30.339	11	12.4	10	10	0.90483	-0.043433	20.941	12	12.4	10	10	0.983574	-0.00719282	17.591	13
	825	Tb927.11.3340	RNA-binding protein, putative (RBP34)	RBP34	Q386H7	26.602	54.8	0	1		1.01533	0.00660557	0.804272	0.0945971	54.8	8	8	1.1204	0.0493731	15.989	9	54.8	8	8	1.0039	0.00169045	9.795	7	43.6	7	7	0.930579	-0.0312468	17.009	6
	1364	Tb927.5.680	hypothetical protein, conserved		Q57VF6	65.263	2.6	0	1		0.988393	-0.00507042	0.807017	0.0931172	2.6	1	1	1.0052	0.00225248		1	2.6	1	1	0.91272	-0.0396624		1	2.6	1	1	1.05244	0.0221987		1
	1409	Tb927.6.2710	hypothetical protein, conserved		Q583R3	85.616	4.6	0	1		0.991968	-0.00350237	0.807334	0.092947	4.6	3	3	0.98206	-0.00786198	17.818	4	3.2	2	2	1.0476	0.0201955	8.8498	2	3.2	2	2	0.948767	-0.0228406	25.446	3
	930	Tb927.11.700	hypothetical protein, conserved		Q387I1	38.697	3.7	0	1		1.01384	0.00597141	0.808693	0.0922165	3.7	1	1	1.1201	0.0492568		1	3.7	1	1	0.96089	-0.0173263		1	3.7	1	1	0.968242	-0.0140162		1
	1636	Tb927.8.1270	conserved protein		Q57VM8	53.545	21.2	0	1		0.9764	-0.0103724	0.808987	0.0920585	21.2	8	8	1.1335	0.0544215	8.5051	7	18.7	7	7	0.97857	-0.0094081	18.186	7	18.7	7	7	0.839208	-0.0761305	20.439	8
	1592	Tb927.7.6230	ADP-ribosylation factor, putative (ARF3)	ARF3	Q57VI8	20.714	10.5	0	1		1.03081	0.0131777	0.809711	0.0916699	10.5	2	2	0.91303	-0.039515	27.376	2	10.5	2	2	0.93299	-0.030123	38.515	2	5.3	1	1	1.28579	0.109171		1
	1885	Tb927.9.4290	hypothetical protein, conserved		Q38FB2	27.771	18	0	1		1.01721	0.00741047	0.815761	0.088437	18	3	3	1.1344	0.0547662	5.3044	3	18	3	3	0.90781	-0.042005	14.794	4	18	3	3	1.02205	0.00947024	2.3281	3
	1866	Tb927.9.2160	hypothetical protein, conserved		Q38FU3	22.67	5.3	0	1		1.0563	0.0237882	0.817659	0.0874279	5.3	1	1	1.5936	0.202379		1	5.3	1	1	0.91634	-0.0379434		1	5.3	1	1	0.807103	-0.0930713	14.581	2
	1392	Tb927.6.2150	cell division cycle protein 16 homolog, putative		Q584U1	61.277	2.7	0	1		0.949358	-0.0225699	0.819518	0.0864415	2.7	1	1	1.4151	0.150787		1	2.7	1	1	0.75569	-0.121656		1	2.7	1	1	0.800128	-0.0968405	22.122	2
	1711	Tb927.8.4610	Ras-related protein RabX1 (RABX1)	RABX1	D6XLJ6	24.018	26.6	0	1		1.06757	0.0283971	0.820346	0.086003	21.6	4	3	0.88676	-0.0521939	15.079	3	17	3	2	1.7615	0.245883	117.55	2	26.6	5	4	0.778938	-0.108497	119.93	4
	1473	Tb927.6.710	dephospho-CoA kinase, putative		Q583T2	26.854	11.6	0	1		0.966195	-0.0149352	0.820823	0.0857507	11.6	2	2	0.86348	-0.0637477	7.7404	2	5.8	1	1	1.2606	0.100577		1	11.6	2	2	0.828638	-0.0816353	11.695	3
	1848	Tb927.9.14480	dynein-associated protein, putative		Q38D18	11.13	12.2	0	1		1.03129	0.0133821	0.823372	0.0844039	12.2	1	1	0.9324	-0.0303977		1	12.2	1	1	1.3133	0.118364	10.898	2	12.2	1	1	0.895736	-0.0478198	25.881	2
	252	Tb927.1.4480	hypothetical protein, conserved		Q4GYD0	158.45	2	0	1		1.01746	0.00751627	0.823824	0.0841658	1.3	2	2	0.89751	-0.0469607	2.6437	2	1.4	2	2	1.0334	0.0142685	15.991	3	1.4	2	2	1.13564	0.055241	13.411	2
	96	Tb10.v4.0053;Tb10.v4.0052;Tb927.10.10360;Tb927.10.10280	hypothetical protein,chrX additional, unordered contigs			483.8	82	0	4		1.01629	0.00701889	0.823875	0.0841386	73.4	7	7	0.98514	-0.00650205	14.299	30	23.7	8	8	0.92722	-0.0328172	57.424	29	23.7	8	8	1.14915	0.0603759	13.544	31
	1430	Tb927.6.3800;Tb927.6.3750;Tb927.6.3740	heat shock 70 kDa protein, mitochondrial precursor, putative			71.474	54.5	0	3		1.00866	0.00374385	0.824088	0.0840267	53.9	35	35	1.0774	0.032377	17.307	94	54.5	36	36	0.96124	-0.0171682	17.969	96	54.5	36	36	0.990884	-0.00397724	18.943	106
	267	Tb927.10.10010	60S acidic ribosomal protein, putative		Q389X5	25.628	58.4	0	1		0.982876	-0.00750124	0.825444	0.0833126	53.1	11	11	1.1136	0.0467292	33.339	16	54	12	12	0.97116	-0.0127092	17.908	16	58.4	13	13	0.877963	-0.0565237	27.939	16
	1918	Tb927.9.7080	hypothetical protein, conserved		Q38EN4	13.925	26.2	0.001173	1		0.993107	-0.00300401	0.831719	0.0800235	11.9	2	2	1.0453	0.019241	4.2164	2	11.9	2	2	0.98977	-0.00446571	0.66106	2	26.2	3	3	0.946701	-0.0237873	14.125	4
	1486	Tb927.7.1160	hypothetical protein, conserved		Q57WT4	14.631	29.2	0	1		1.0238	0.0102138	0.835733	0.0779323	29.2	3	3	1.1989	0.078783	24.273	5	29.2	3	3	1.0518	0.0219332	24.711	4	29.2	3	3	0.850991	-0.0700748	5.7393	5
	1127	Tb927.3.3740	hypothetical protein, conserved		Q57WB0	69.176	1.6	0	1		1.01484	0.00639805	0.835823	0.0778858	1.6	1	1	1.1422	0.0577422		1	1.6	1	1	0.99129	-0.00379927		1	1.6	1	1	0.923105	-0.0347487		1
	1813	Tb927.9.12240;Tb927.9.12200	unspecified product			21.692	18.6	0	2		1.00284	0.00123193	0.838704	0.0763912	17	4	4	1.0266	0.0114013	13.484	11	18.6	5	5	0.98487	-0.00662109	19.96	11	17	4	4	0.997506	-0.00108438	21.801	11
	399	Tb927.10.15700	hypothetical protein, conserved		Q387U4	377.23	19.3	0	1		0.989913	-0.00440292	0.838725	0.0763804	19.3	3	3	1.0625	0.0263289	125.44	3	12.5	2	2	0.91353	-0.0392772	26.834	2	19.3	3	3	0.9994	-0.000260499	24.023	4
	1442	Tb927.6.4180	hypothetical protein, conserved		Q586B6	16.327	13.4	0	1		0.964251	-0.01581	0.842212	0.0745785	13.4	1	1	1.1096	0.0451664		1	13.4	1	1	1.1555	0.0627699		1	13.4	1	1	0.699252	-0.155366		1
	722	Tb927.11.14710;Tb11.v5.0715	hypothetical protein, conserved		Q381W4	24.109	7.9	0.0017084	2		0.971786	-0.0124293	0.844117	0.0735974	7.9	2	2	1.244	0.0948204	24.778	3	7.9	2	2	0.91197	-0.0400194	13.597	2	7.9	2	2	0.808931	-0.0920887	15.503	2
	1331	Tb927.5.3140	hypothetical protein, conserved		Q57Z79	25.738	3.7	0.0096205	1		0.907003	-0.0423912	0.846715	0.0722629	3.7	1	1	0.57914	-0.237216	22.588	2	3.7	1	1	0.58339	-0.234041	21.492	2	3.7	1	1	2.20843	0.344084	33.316	2
	537	Tb927.10.7280	pre-mRNA splicing factor ATP-dependent RNA helicase, putative,RNA helicase, putative		Q38AN5	121.24	5.1	0	1		1.01949	0.00838408	0.848418	0.0713902	3.5	3	2	1.1963	0.0778401	3.954	4	5.1	4	3	1.0071	0.0030726	18.35	5	3.5	3	2	0.879507	-0.0557605	15.989	4
	1565	Tb927.7.4250;Tb927.7.4240	hypothetical protein, conserved			12.486	35.7	0	2		0.964024	-0.0159121	0.848455	0.0713714	35.7	3	3	1.3374	0.126261	42.704	4	25	2	2	0.76106	-0.118581	46.669	3	35.7	3	3	0.880204	-0.0554166	21.576	3
	1941	Tb927.9.8740	RNA-binding protein (DRBD3)	DRBD3	Q38EA2	36.984	30.9	0	1		0.992686	-0.00318791	0.852043	0.0695384	30.9	10	10	1.0546	0.0230878	20.018	24	30.9	10	10	0.93518	-0.0291048	8.2046	18	30.9	10	10	0.991867	-0.00354669	34.398	23
	141	Tb11.v5.0326	retrotransposon hot spot (RHS) protein, putative			34.883	28.5	0	1		0.991755	-0.00359548	0.852968	0.0690674	25.2	6	2	1.0198	0.00851501	28.931	2	28.5	7	2	0.91758	-0.0373561	27.263	2	22.2	5	1	1.04245	0.0180546		1
	1698	Tb927.8.3870;Tb11.v5.0681	hypothetical protein, conserved		Q581A7	127.73	18.6	0	2		0.988079	-0.00520844	0.85453	0.0682727	10.6	14	14	1.1025	0.0423786	20.063	35	18.6	16	16	0.90665	-0.0425603	17.408	40	18.6	15	15	0.965065	-0.0154436	37.138	44
	1269	Tb927.4.590	hypothetical protein, conserved		Q57ZY7	88.024	5.4	0	1		1.01177	0.00508313	0.855643	0.0677074	5.4	4	4	1.0498	0.0211066	12.016	5	5.4	4	4	1.09	0.0374265	10.344	4	5.4	4	4	0.905141	-0.0432837	3.9614	4
	637	Tb927.11.11090	Nucleoporin (TbNup140)	TbNup140	Q383G9	140.36	1	0	1		0.985859	-0.00618524	0.857047	0.0669955	1	1	1	0.95248	-0.0211441		1	1	1	1	1.1275	0.0521166		1	1	1	1	0.89222	-0.0495281		1
	301	Tb927.10.11660	hypothetical protein, conserved		Q389H5	44.436	2.8	0	1		1.0206	0.00885589	0.857575	0.0667281	2.8	1	1	1.1856	0.0739382	10.234	2	2.8	1	1	0.84385	-0.0737347	5.0325	2	2.8	1	1	1.06259	0.0263642	10.232	2
	1041	Tb927.2.5030	transcription initiation protein, putative		Q586U1	79.801	2	0	1		0.940981	-0.0264191	0.861552	0.0647185	2	1	1	0.71453	-0.14598		1	2	1	1	1.2392	0.0931414	73.519	2	0	0	0
	1891	Tb927.9.4900	condensin subunit 1, putative		Q38F58	141.11	7	0	1		1.01063	0.00459128	0.862409	0.0642868	5.6	6	6	1.1127	0.0463781	6.3052	5	5.6	7	7	0.92376	-0.0344408	15.266	6	5	6	6	1.00424	0.0018366	22.187	5
	1589	Tb927.7.6090	hypothetical protein, conserved		Q57VK2	88.162	40.6	0	1		1.00891	0.0038516	0.863333	0.0638218	39	30	30	1.0995	0.0411952	10.665	41	40.6	31	31	0.99147	-0.00372042	9.8699	39	40.6	31	31	0.942063	-0.02592	12.337	52
	1632	Tb927.8.1200;Tb927.8.1160;Tb927.8.1180	vacuolar-type Ca2+-ATPase 2 (TbA2)	TbA2	D6XMU9	119	1.1	0	3		1.02315	0.00993996	0.86466	0.0631546	1.1	1	1	1.1376	0.0559896		1	0	0	0					1.1	1	1	0.920217	-0.0361097		1
	1607	Tb927.7.700	hypothetical protein, conserved		Q57VR6	74.25	18	0	1		1.00853	0.00369085	0.865551	0.0627076	12.5	6	6	1.0748	0.0313277	26.922	7	18	9	9	1.0305	0.013048	14.772	9	16.1	8	8	0.926183	-0.0333031	15.036	11
	312	Tb927.10.12030	hypothetical protein, conserved		Q389D9	27.19	24	0	1		0.988383	-0.00507487	0.866738	0.0621122	23.6	5	5	1.0938	0.0389379	15.03	5	24	6	6	0.99786	-0.000930386	15.375	8	20	4	4	0.884643	-0.0532321	29.479	8
	1051	Tb927.2.560	retrotransposon hot spot protein 4 (RHS4), putative		Q584M5	95.911	10.3	0	1		0.983784	-0.00710007	0.868235	0.0613627	10.3	8	3	1.1507	0.0609621	14.922	4	9.3	7	2	0.8521	-0.0695094	19.897	3	10.3	8	3	0.971062	-0.0127529	71.764	4
	1690	Tb927.8.3270	hypothetical protein		Q57YY6	21.687	10.4	0	1		0.984542	-0.00676563	0.869813	0.060574	10.4	2	2	1.1626	0.0654303	25.84	3	10.4	2	2	0.92405	-0.0343045	7.2376	2	10.4	2	2	0.888336	-0.0514227	5.895	2
	1035	Tb927.2.470;Tb927.4.220	retrotransposon hot spot protein 4 (RHS4), putative		Q584M7	98.316	34.4	0	2		1.00885	0.00382506	0.870403	0.0602796	33.4	27	2	1.1092	0.0450099	11.414	3	34.3	28	2	0.97003	-0.0132148		1	34.3	28	2	0.95429	-0.0203198	4.8657	2
	1793	Tb927.9.10570	predicted zinc finger protein		Q38DV9	37.875	3.1	0.0094987	1		1.07777	0.0325244	0.872703	0.0591335	3.1	1	1	0.52723	-0.278		1	3.1	1	1	1.0785	0.0328201		1	3.1	1	1	2.20167	0.342753		1
	653	Tb927.11.11660	conserved protein		Q383B4	39.79	4.7	0	1		0.940567	-0.0266102	0.873614	0.0586804	4.7	1	1	0.47704	-0.321445		1	4.7	1	1	1.3684	0.136213		1	4.7	1	1	1.27468	0.105402		1
	1104	Tb927.3.2860	hypothetical protein, conserved		Q57ZM6	34.04	6.7	0	1		0.973973	-0.0114532	0.87422	0.0583791	6.7	1	1	0.87062	-0.0601714		1	6.7	1	1	0.81401	-0.0893703		1	6.7	1	1	1.30371	0.115182		1
	1522	Tb927.7.2700	NADH-cytochrome b5 reductase, putative (B5R)	B5R	Q57Y80	31.856	67.9	0	1		1.00593	0.00256723	0.874665	0.0581583	67.9	20	20	1.069	0.0289777	16.513	57	67.9	20	20	0.954	-0.0204516	13.206	55	67.9	21	21	0.998104	-0.000824377	12.164	56
	1221	Tb927.4.2850	hypothetical protein, conserved		Q583W2	72.637	16.3	0	1		1.00808	0.00349688	0.876413	0.0572912	16.3	9	9	1.0999	0.0413532	14.156	9	13.4	7	7	0.9423	-0.0258108	17.204	8	14.7	8	8	0.988435	-0.00505175	9.8763	8
	1483	Tb927.7.1060	hypothetical protein, conserved		Q57VV2	53.733	3.2	0.0016713	1		0.977512	-0.00987804	0.880011	0.0555118	0	0	0					3.2	1	1	0.86763	-0.0616654		1	3.2	1	1	1.10131	0.0419094		1
	1141	Tb927.3.4620	hypothetical protein, conserved		Q582S3	160.17	1	0	1		1.03359	0.0143467	0.880216	0.0554109	0	0	0					1	1	1	1.2294	0.0896932	6.5685	2	1	1	1	0.868961	-0.0609999		1
	1795	Tb927.9.10920	kinetoplastid kinetochore protein 3,protein kinase, putative (kkt3)	kkt3	Q38DT1	118.15	1.2	0	1		0.977428	-0.00991536	0.880532	0.0552549	1.2	1	1	1.1023	0.0422998		1	0	0	0					1.2	1	1	0.866701	-0.0621305		1
	1461	Tb927.6.4970	serine/arginine-rich protein specific kinase SRPK, putative,protein kinase, putative		Q586G9	82.679	11.1	0	1		0.991533	-0.00369288	0.880713	0.0551656	11.1	6	6	1.0958	0.0397313	30.656	6	9.3	5	5	0.94688	-0.0237051	14.204	6	7.2	4	4	0.939496	-0.0271049	10.946	5
	1197	Tb927.4.1900	hypothetical protein, conserved		Q583K3	42.102	2.9	0.0011435	1		0.985967	-0.00613753	0.884826	0.0531422	2.9	1	1	1.1713	0.0686681		1	2.9	1	1	0.9098	-0.0410541	10.848	2	2.9	1	1	0.899442	-0.0460267		1
	970	Tb927.11.9210	hypothetical protein, conserved		Q384A7	62.384	5.8	0	1		0.987697	-0.00537607	0.886561	0.0522912	5.8	3	3	1.1133	0.0466122	23.085	3	5.8	3	3	1.0108	0.00466523	9.1675	3	3.5	2	2	0.856238	-0.0674057	28.604	2
	1860	Tb927.9.1600	hypothetical protein, conserved		Q38FY7	182.2	7.9	0	1		1.01496	0.00644755	0.886928	0.0521118	5	4	4	1.2183	0.0857542	14.225	3	5.1	4	4	0.94771	-0.0233245	8.5193	4	6.5	6	6	0.905551	-0.0430871	102.68	6
	543	Tb927.10.7440	MTR4,ATP-dependent DEAD/H RNA helicase (MTR4)	MTR4	Q38AL9	107.35	1.4	0.0016901	1		0.987422	-0.00549728	0.889455	0.0508762	1.4	1	1	0.87729	-0.0568568		1	1.4	1	1	0.95307	-0.0208752		1	1.4	1	1	1.15144	0.0612402		1
	737	Tb927.11.15420	hypothetical protein, conserved		Q381P3	23.057	44.4	0	1		1.01004	0.00434015	0.893394	0.0489568	39	6	6	1.1344	0.0547662	36.033	8	39.5	6	6	1.006	0.00259798	12.103	7	44.4	7	7	0.902935	-0.0443437	24.705	9
	1829	Tb927.9.13320	hypothetical protein, conserved		Q38D92	55.399	7.1	0	1		0.986697	-0.00581629	0.895046	0.0481546	7.1	3	3	1.1697	0.0680745	12.478	3	7.1	3	3	0.95216	-0.0212901	25.797	3	7.1	3	3	0.862515	-0.0642333	6.3241	3
	852	Tb927.11.4460	ALBA-Domain Protein (ALBA1)	ALBA1	Q385X1	14.038	39.2	0	1		0.990867	-0.00398469	0.895623	0.0478749	39.2	6	6	1.1201	0.0492568	12.968	11	39.2	5	5	0.94497	-0.024582	12.557	8	39.2	5	5	0.919118	-0.0366289	7.8497	9
	905	Tb927.11.6160	eukaryotic release factor 3, putative (ERF3)	ERF3	Q385F3	76.914	2.4	0	1		1.00449	0.00194661	0.899897	0.0458074	2.4	1	1	1.0615	0.02592		1	2.4	1	1	0.95178	-0.0214634		1	2.4	1	1	1.00319	0.00138326		1
	299	Tb927.10.11570	hypothetical protein, conserved		Q389I4	78.596	1.8	0	1		0.982428	-0.00769913	0.90198	0.0448032	1.8	1	1	0.76825	-0.114497		1	1.8	1	1	1.0495	0.0209824	7.3984	2	1.8	1	1	1.17603	0.0704176		1
	315	Tb927.10.12290	UDP-Gal or UDP-GlcNAc-dependent glycosyltransferase, putative		Q389B4	43.514	2.7	0.0017016	1		0.99181	-0.00357169	0.906702	0.0425353	2.7	1	1	1.0669	0.0281237		1	2.7	1	1	0.87664	-0.0571787		1	2.7	1	1	1.04313	0.0183399		1
	1520	Tb927.7.2680	zinc finger protein family member, putative (ZC3H22)	ZC3H22	Q57Y78	76.183	2	0.0049234	1		1.02063	0.00886818	0.909216	0.041333	2	1	1	0.87529	-0.057848	15.787	2	2	1	1	0.86702	-0.0619709	44.451	2	2	1	1	1.40095	0.146423	14.917	2
	313	Tb927.10.12180	hypothetical protein, conserved		Q389C5	77.894	1.6	0.0011675	1		1.01097	0.00473712	0.910341	0.0407957	1.6	1	1	0.90028	-0.0456224		1	1.6	1	1	1.195	0.0773679		1	1.6	1	1	0.96043	-0.0175342		1
[truncated: 110 more rows]

## Sheet: Legend
	Tim17
	MCP12
	sequence coverage < 4%
	Ratio MCP12 (II + III)/FL > 2 (= mean log10 ratio > 0.30103), p-value < 0.05 and sequence coverage > 4%
[truncated: 5 more rows]
